# Supplementary material for: Circadian regulation of macromolecular complex turnover and proteome renewal
Source: EMBO J. 2024 May 22;43(13):2813–33. doi: 10.1038/s44318-024-00121-5 (PMC11217436; doi:10.1038/s44318-024-00121-5)
Supplement: Supplementary file 2 — Dataset EV1 [file 44318_2024_121_MOESM2_ESM.xlsx]

## Sheet: synthesis
Uniprot ID	Gene names	Protein names	t1H	S2H	t3H	t4H	t5H	t6H	t7H	t8H	Average expression	Relative amplitude	Fold-change	ANOVA p-value	RAIN p-value	Phase	Peak shape
A1A5B6	Tbc1d25	TBC1 domain family member 25	28364.7	30292.5	25436.4	27328.2	30316.5	29206	30435.3	26256.7	28454.5	0.175681	1.11036	0.498624	0.562916	9	9
A2A5R2	Arfgef2	Brefeldin A-inhibited guanine nucleotide-exchange protein 2	7443.1	10234.2	7706.82	9112.07	9493.38	9921.33	8810.25	9408.81	9016.25	0.309568	1.22029	0.294972	0.21286	9	3
A2A5Z6	Smurf2	E3 ubiquitin-protein ligase SMURF2	6166.74	5932.13	7005.05	6716.88	5541.57	6071.34	5914.59	5466.82	6101.89	0.252091	1.10346	0.812065	0.846615	15	9
A2A6T1	Cdr2l	Cerebellar degeneration-related protein 2-like	2875.89	2965.02	2484.02	3507.94	4204.61	3132.92	3780.57	3823.32	3346.79	0.514101	1.20225	0.755746	0.91796	3	3
A2A870	Fbf1	Fas-binding factor 1	6827.05	5097.09	7777.88	7051.34	7517.13	5496.03	6157.82	4399.73	6290.51	0.537023	1.3541	0.397877	0.91796	3	3
A2A8L5	Ptprf	Receptor-type tyrosine-protein phosphatase F	18168.6	18267	16329.1	17472	14766.2	14270.4	12426.9	13639.1	15667.4	0.372753	1.14532	0.849163	0.92031	9	3
A2AAY5	Sh3pxd2b	SH3 and PX domain-containing protein 2B	25319	15590.9	16636.5	19296.5	13106.3	16172.9	13979	11184.7	16410.7	0.861286	1.26062	0.901477	0.753526	3	15
A2AF47	Dock11	Dedicator of cytokinesis protein 11	1028.21	1350.07	1067.91	661.642	1131.38	869.295	1255.81	870.285	1029.32	0.668811	1.51686	0.267677	0.514104	15	3
A2AGT5	Ckap5	Cytoskeleton-associated protein 5	75206.1	70112.8	66071.3	76890.7	68274.5	70353.8	67518.1	64279.8	69838.4	0.180573	1.07404	0.795396	0.562916	3	9
A2AI08	Tprn	Taperin	17337.3	20038.1	16565.3	18289.9	16764	16305.5	18763.8	13028.8	17136.6	0.409023	1.16044	0.736539	0.846615	9	9
A2AJT4	Pnisr	Arginine/serine-rich protein PNISR	6899.25	5766.94	5519.84	4377.39	4956.87	3869.73	3285.02	3379.72	4756.85	0.759797	1.52842	0.534944	0.514104	3	15
A2ALU4	Shroom2	Protein Shroom2	160934	156411	140465	148025	150679	146714	156824	141041	150137	0.136332	1.07799	0.598819	0.82816	3	15
A2AN08	Ubr4	E3 ubiquitin-protein ligase UBR4	70380.2	66488.2	67760.3	68362.6	69933.2	72709.8	68345.2	66700.5	68835	0.0903843	1.03887	0.654695	0.562916	3	9
A2ARV4	Lrp2	Low-density lipoprotein receptor-related protein 2	4772.88	4877.92	3995.12	4218.75	3322.22	4112.63	4527.15	2879.62	4088.29	0.488787	1.26657	0.656332	0.662528	9	9
A2AWA9	Rabgap1	Rab GTPase-activating protein 1	28183.4	26533.4	27943.4	29802.7	23478.6	26962.7	28817.7	24854.1	27072	0.233602	1.0987	0.765773	0.739422	15	9
A2RSJ4	Uhrf1bp1l	UHRF1-binding protein 1-like	9421.91	10163.1	10507.9	10706.7	10766.2	9246.49	9249.26	10996	10132.2	0.172669	1.11814	0.513555	0.201693	21	9
A2RTL5	Rsrc2	Arginine/serine-rich coiled-coil protein 2	30621.2	27101.8	25260	21932.9	25242.2	26790.1	20428.8	20986.9	24795.5	0.41106	1.30158	0.154639	0.143394	3	15
A3KGB4	Tbc1d8b	TBC1 domain family member 8B	3236.96	4137.24	2541.26	2541.59	3408.08	3351.12	3050.41	3763.52	3253.77	0.4905	1.3392	0.472426	0.44235	9	3
A6H687	Sac3d1	SAC3 domain-containing protein 1	923.138	1059.44	1051.1	801.207	1262.02	1378.34	1532.27	1339.81	1168.42	0.62569	1.20661	0.857463	0.739422	9	15
A6H8H2	Dennd4c	DENN domain-containing protein 4C	21419.2	20024.6	19341	18648.1	15484.2	14372.2	14477.8	14951.4	17339.8	0.4064	1.09833	0.968998	0.914316	3	9
A8Y5H7	Sec14l1		10220.5	13250.6	14025	15081.6	11299.9	12942	13792.7	13876	13061	0.372186	1.34559	0.0113059	0.00762195	21	3
B0V2N1	Ptprs	Receptor-type tyrosine-protein phosphatase S	76942.5	71005.8	59708.7	69663.9	73801.6	65571.5	69934.4	67025.2	69206.7	0.249019	1.16276	0.271533	0.220028	3	9
B1AZI6	Thoc2	THO complex subunit 2	8994.34	11691.6	8900.56	9267.85	10850.4	9022.52	10783.8	10151.6	9957.84	0.28029	1.06667	0.974065	0.881513	9	3
B2RQC6	Cad	CAD protein;Glutamine-dependent carbamoyl-phosphate synthase;Aspartate carbamoyltransferase;Dihydroorotase	10752.8	8838.36	10222.9	9678.67	10119.9	10709.4	10471.9	9045.73	9979.95	0.191831	1.11474	0.500727	0.963137	3	15
B2RQE8	Arhgap42	Rho GTPase-activating protein 42	1074.35	911.172	1131.86	1514.88	1261.5	929.448	1789.55	1208.73	1227.69	0.715474	1.58719	0.238546	0.110014	15	15
B2RUR8	Otud7b	OTU domain-containing protein 7B	2633.61	2211.68	1863.02	1688.23	2131.15	2718.4	1572.2	2094.17	2114.06	0.54218	1.43516	0.156397	0.0263304	9	3
B2RXC1	Trappc11	Trafficking protein particle complex subunit 11	57974.4	46669.1	46664.6	51176.4	55801.2	48881.2	52754.8	42141.9	50258	0.315025	1.21922	0.22009	0.44235	3	15
B2RXS4	Plxnb2	Plexin-B2	453320	389349	370313	373345	368366	331914	334981	339259	370106	0.328031	1.16502	0.520867	0.91796	3	9
B2RY56	Rbm25	RNA-binding protein 25	73229.9	66891.3	61518.8	68219.8	64917.1	70088.3	65626.9	60840.6	66416.6	0.18654	1.08653	0.548084	0.421809	3	15
B5TVM2	Ildr2	Immunoglobulin-like domain-containing receptor 2	20028.1	21652.3	22409.2	22601.6	25899.8	19602.3	22148.8	27608.5	22743.8	0.352015	1.21708	0.528313	0.0736953	21	9
B9EJ86	Osbpl8	Oxysterol-binding protein	1138.79	1207.47	910.436	1411.55	1255.44	1405.37	722.924	826.151	1109.77	0.620516	1.59968	0.283007	0.750554	9	3
B9EJR8	Dnaaf5	Dynein assembly factor 5, axonemal	19796.7	23516.6	24267.9	23346.6	21907.7	19725.1	20735.9	23082.8	22047.4	0.206046	1.1133	0.678335	0.739422	15	9
B9EKI3	Tmf1	TATA element modulatory factor	18652.4	18271.1	21214.8	19464.4	21354	20893.2	21114.4	19242.2	20025.8	0.153944	1.09359	0.595813	0.963137	15	15
C0HKG6			8678.56	6986.13	7121.6	6900.8	7283.73	6027.81	9103.97	9392.6	7686.9	0.437731	1.252	0.529147	0.473947	21	9
D3Z7P3-2	Gls	Glutaminase kidney isoform, mitochondrial	153891	166527	160166	155913	149499	140314	142213	147037	151945	0.172516	1.01476	0.99844	1	3	15
D3Z7Q2	Smim20		9406.03	10256.7	9877.09	10326.4	11818.9	10778.2	10499.4	10871.9	10479.3	0.230246	1.04164	0.964549	0.881513	21	15
E2JF22	Piezo1	Piezo-type mechanosensitive ion channel component 1	45253.4	45813.8	41368.9	42632.3	46876.6	42155.8	49218.1	47407.1	45090.8	0.174075	1.04729	0.944136	0.846615	21	9
E9PVA8	Gcn1l1		158046	139449	130892	147173	134678	124080	133879	121026	136153	0.271896	1.11079	0.71015	0.750554	3	9
E9PVX6	Mki67		15055.6	8783.54	7593.57	8163.3	8666.18	8381.09	8404.01	6233.9	8910.15	0.990076	1.64767	0.312675	0.0807927	3	15
E9Q3L2	Pi4ka		14954.8	17554.5	18078.4	16533.6	16153.2	16018	17617.4	17750.9	16832.6	0.185568	1.14748	0.182026	0.0736953	15	9
E9Q4N7	Arid1b		5018.23	4374.09	3484.99	3156.78	4639.26	3403.06	4109.25	3203.41	3923.64	0.47442	1.51843	0.080743	0.0315965	3	15
E9Q555	Rnf213	E3 ubiquitin-protein ligase RNF213	960381	914091	996141	910810	830556	755718	769391	723869	857620	0.317473	1.09559	0.906348	0.881513	3	15
E9Q634	Myo1e;Myo1f	Unconventional myosin-Ie;Unconventional myosin-If	3107.23	3031.45	4022.25	5281.22	3934.56	4442.31	3514.11	2695.92	3753.63	0.688746	1.13283	0.992213	0.753526	9	15
E9Q6J5	Bod1l		3789.03	4482.58	3208.37	2824.88	3305.41	3287.33	2830.68	2879.31	3325.95	0.498412	1.36214	0.215597	0.0734479	3	15
E9Q735	Ube4a	Ubiquitin conjugation factor E4 A	9695.56	8572.63	8115.87	9260.93	7602.38	9794.26	8614.84	7274.43	8616.36	0.292447	1.11076	0.846547	0.91796	9	9
E9Q7D5	Arhgef5		9136.3	8118.81	7657.62	9960.19	9544.23	8658.02	7803.63	7250.43	8516.15	0.318191	1.20822	0.517169	0.254573	3	9
E9Q7E2	Arid2		26930.1	27352.8	28126.2	25797.1	24243.3	25636.9	23516.5	22439.2	25505.3	0.222976	1.09854	0.768499	0.91796	9	9
E9Q7G0	Numa1		28042.2	25639.2	22906.2	30471	29085.5	25550	27021.1	22586.4	26412.7	0.298515	1.14422	0.714275	0.562916	3	9
E9Q8D0	Dnajc21		1174.66	1431.56	1334.42	1268.03	1232.22	1577.9	1026.35	1236.73	1285.23	0.429147	1.27478	0.198623	0.21286	9	15
E9QAM5	Helz2	Helicase with zinc finger domain 2	970.77	789.127	1046.04	1132.11	1010	1177.35	1628.19	922.757	1084.54	0.773655	1.35991	0.564419	0.750554	15	9
E9QAT4-2	Sec16a		88737.9	81809.5	85783.3	97868	81254.5	90400.1	95002	81822.8	87834.8	0.189145	1.06349	0.867106	0.92031	21	3
F6ZDS4	Tpr	Nucleoprotein TPR	78353	65186.1	54011.3	64973.3	65062.3	68757	71892.7	60503.7	66092.4	0.368299	1.14296	0.687592	0.61354	3	15
F8VPU2	Farp1	FERM, RhoGEF and pleckstrin domain-containing protein 1	32300	29455.9	25641.3	25705.2	22195.6	27709.7	24811.6	24990.3	26601.2	0.379847	1.13305	0.779585	0.662528	9	3
F8VQB6	Myo10	Unconventional myosin-X	75128.7	81404.6	83077.9	86307.7	83923.5	92595.6	90120.9	77565.3	83765.5	0.208521	1.09398	0.622369	0.92031	9	15
G5E829	Atp2b1	Plasma membrane calcium-transporting ATPase 1	72862.9	71987.1	73146.8	74250.2	81468	62990.6	79782.1	68297.1	73098.1	0.252775	1.14338	0.356142	0.71092	3	3
G5E8P1	Brd1		4572.54	5150.44	3734.8	5225.12	3307.67	3787.21	4965.07	3864.96	4325.97	0.443241	1.15353	0.904562	0.886212	21	3
O08528	Hk2	Hexokinase-2	2389.66	2235.64	2456.48	2629.7	2727.73	2634.87	2510.07	2841.05	2553.15	0.237124	1.12324	0.541204	0.71092	21	9
O08529	Capn2	Calpain-2 catalytic subunit	54791.5	59317.1	65945.6	64212.3	65777.3	65263.7	58237.2	56273.4	61227.3	0.182175	1.03399	0.968483	0.881513	9	15
O08547	Sec22b	Vesicle-trafficking protein SEC22b	12095.9	11612.3	10196.4	11735.9	11018.3	11656.1	10487.5	10283.2	11135.7	0.170574	1.12496	0.294409	0.416574	3	9
O08553	Dpysl2	Dihydropyrimidinase-related protein 2	232524	212729	191152	172563	205351	171736	175391	165250	190837	0.35252	1.2962	0.186325	0.21286	3	15
O08573	Lgals9	Galectin-9	212060	183245	197038	200920	201739	214989	204502	184967	199933	0.158776	1.07233	0.777443	0.764967	3	15
O08579	Emd	Emerin	67054.5	69218	68856.2	79385.8	65283.5	82820.7	83369.1	75831.5	73977.4	0.244474	1.17288	0.42373	0.254573	15	9
O08586	Pten	Phosphatidylinositol 3,4,5-trisphosphate 3-phosphatase and dual-specificity protein phosphatase PTEN	7397.9	4878.23	5936.22	5914.59	6822.22	5345.37	4207.92	4154.19	5582.08	0.581093	1.4123	0.274235	0.44235	3	15
O08599	Stxbp1	Syntaxin-binding protein 1	10763.1	11676.5	13562.2	10428	12731.8	11847.4	9554.73	12622.6	11648.3	0.344037	1.02053	0.995214	0.753526	3	15
O08600	Endog	Endonuclease G, mitochondrial	1337.07	1403.11	800.778	1082.72	1258.47	1449.52	1080.96	1573.66	1248.29	0.619152	1.51595	0.207179	0.21286	9	3
O08663	Metap2	Methionine aminopeptidase 2	182366	166791	148643	165082	152215	182768	179929	150277	166009	0.205561	1.10845	0.799087	0.514104	9	3
O08664	Bcl7c;Bcl7b;Bcl7a	B-cell CLL/lymphoma 7 protein family member C;B-cell CLL/lymphoma 7 protein family member B;B-cell CLL/lymphoma 7 protein family member A	2243.4	4935.87	3923.85	3329.64	3904.76	3005.55	2860.32	3986.91	3523.79	0.764085	1.29167	0.820748	0.881513	9	15
O08665	Sema3a	Semaphorin-3A	32936.5	29958.8	28873	34232.9	38701.1	36893	39657.9	33930.6	34398	0.313534	1.07159	0.963512	0.753526	3	15
O08709	Prdx6	Peroxiredoxin-6	102210	109034	98075.2	117761	97446.2	107215	107165	102448	105169	0.193163	1.10294	0.452558	0.833149	9	15
O08734	Bak1	Bcl-2 homologous antagonist/killer	30195.3	24173.2	30252.2	28364.2	29695.3	23545.4	25957.4	26226.5	27301.2	0.245657	1.25508	0.0826715	0.21286	3	3
O08736	Casp12	Caspase-12	160989	145656	143457	162699	147558	136264	145095	145324	148380	0.178155	1.09445	0.383762	0.143394	3	3
O08738	Casp6	Caspase-6;Caspase-6 subunit p18;Caspase-6 subunit p11	38405.9	40860.8	48306.6	40139.9	40742.2	35694.2	35194.4	36894.7	39529.8	0.331704	1.09073	0.925289	0.753526	3	15
O08749	Dld	Dihydrolipoyl dehydrogenase, mitochondrial	30709.9	29521.5	33444.1	30498	32045.7	26823.5	29256.7	28868	30145.9	0.219618	1.11377	0.383385	0.961651	3	3
O08784	Tcof1	Treacle protein	19543.4	13113.6	12311.8	16549.4	14279.3	14570.1	15116.2	13414.5	14862.3	0.486571	1.23314	0.596873	0.92031	3	3
O08788	Dctn1	Dynactin subunit 1	115591	142289	135354	143882	125548	112570	121167	122399	127350	0.245871	1.10426	0.854267	0.930571	21	3
O08795	Prkcsh	Glucosidase 2 subunit beta	386104	377502	361677	367680	383005	352279	345573	369295	367889	0.110172	1.08746	0.173834	0.0176305	3	9
O08807	Prdx4	Peroxiredoxin-4	18627.9	23032	20815.7	20440.3	20524	21378.1	20067.3	20955.6	20730.1	0.21245	1.1343	0.189373	0.44235	9	15
O08808	Diaph1	Protein diaphanous homolog 1	42276.2	43761.8	46821.4	44281.7	41346.1	42434.5	42622.6	42955.3	43312.4	0.126414	1.06962	0.451035	0.110014	21	3
O08810	Eftud2	116 kDa U5 small nuclear ribonucleoprotein component	146612	136326	131704	140841	131835	130627	121266	130454	133708	0.189561	1.10071	0.475608	0.450333	3	9
O08832	Galnt4	Polypeptide N-acetylgalactosaminyltransferase 4	2152.15	2265.66	3426.51	2273	2534.36	2491.9	1516.03	1696.63	2294.53	0.832626	1.24509	0.921482	0.846615	9	9
O08848	Trove2	60 kDa SS-A/Ro ribonucleoprotein	26264.2	22079.2	20288.6	27143.5	23031.3	28384.8	27107.1	27454.6	25219.2	0.321034	1.15196	0.766399	0.963137	21	15
O08856	Ell	RNA polymerase II elongation factor ELL	5378.18	6379.15	5968.6	7119.5	5827.64	7275.22	7198.67	5995.24	6392.78	0.296747	1.21851	0.373438	0.21286	9	15
O08915	Aip	AH receptor-interacting protein	30817.3	29887.9	32577.4	30178.2	29979.7	26606.7	26154.5	27267.8	29183.7	0.220088	1.07616	0.873299	0.764967	3	3
O08919	Numbl	Numb-like protein	1203.33	1501.03	1732.85	1055.65	1456.61	979.173	1398.82	2242.07	1446.19	0.873259	1.32962	0.836706	0.881513	15	15
O08967	Cyth3;Cyth1;Cyth2	Cytohesin-3;Cytohesin-1;Cytohesin-2	52567.7	61162.5	62838	59593.4	55728.5	51857	52034.3	61496	57159.7	0.192111	1.11813	0.695252	0.739422	21	9
O08970-2	Tuft1	Tuftelin	41393.7	33443.5	23935.5	28926.7	28286.7	28725.2	27276.1	25093	29635	0.589109	1.36064	0.370794	0.25811	9	3
O08983	Hps1	Hermansky-Pudlak syndrome 1 protein homolog	19749.3	19906.4	23359.9	23850.4	20150.4	18605.6	19808.7	21748.2	20897.4	0.25098	1.18401	0.225107	0.201693	21	9
O08989	Mras	Ras-related protein M-Ras	10882.6	14243.4	13738.2	12022.4	10695.2	10598	12204.8	12805.2	12148.7	0.300067	1.2023	0.50049	0.473947	15	9
O08997	Atox1	Copper transport protein ATOX1	81852.7	100545	107435	93177.3	108656	104239	93960.1	110971	100105	0.290882	1.07494	0.908766	0.753526	9	15
O08999	Ltbp2	Latent-transforming growth factor beta-binding protein 2	33765.9	30130.1	24357.4	38191.5	24858.1	33170.1	31650.2	27239.8	30420.4	0.454765	1.16826	0.836141	0.92358	21	15
O09005	Degs1	Sphingolipid delta(4)-desaturase DES1	57587.8	59645.3	63828.1	65262	60314.1	63821.9	57925.1	63463.2	61480.9	0.124823	1.0918	0.399235	0.764967	21	3
O09044	Snap23	Synaptosomal-associated protein 23	149062	146399	116723	127672	119774	140294	125334	134381	132455	0.244148	1.1844	0.375064	0.44235	9	3
O09061	Psmb1	Proteasome subunit beta type-1	68774.9	79882.5	74524.7	75929.5	73089.4	67430.5	70680.6	75522.8	73229.4	0.170041	1.06759	0.799	0.92031	21	3
O09106	Hdac1	Histone deacetylase 1	6207.74	5959.75	5464.76	6903.96	5483.96	6815.14	6448.88	4194.6	5934.85	0.456517	1.15104	0.858117	0.846262	9	9
O09131	Gsto1;Gsto2	Glutathione S-transferase omega-1;Glutathione S-transferase omega-2	245767	242409	202908	232538	216094	239764	262010	221428	232865	0.253804	1.06214	0.937804	0.846615	9	9
O09159	Man2b1	Lysosomal alpha-mannosidase	3030.27	1605.32	2717.32	3362.64	2399.38	2824.61	2899.97	2554.69	2674.28	0.657119	1.33576	0.590521	0.91796	21	9
O09164	Sod3	Extracellular superoxide dismutase [Cu-Zn]	68541.4	54463	43849.9	66409.2	70017.3	66901.9	71584.7	73649.9	64427.2	0.462538	1.21332	0.629129	0.739422	21	9
O09167	Rpl21	60S ribosomal protein L21	239257	225937	230587	249051	254072	300265	278208	237607	251873	0.295104	1.08126	0.94349	0.753526	3	15
O09172	Gclm	Glutamate--cysteine ligase regulatory subunit	54714.9	46382.4	43904.6	55306.4	47673.9	56860.8	47881.9	53622	50793.4	0.255077	1.18676	0.418599	0.963137	21	15
O35074	Ptgis	Prostacyclin synthase	343819	349481	309222	312631	290537	283612	284668	282075	307006	0.219562	1.06814	0.877237	0.881513	3	15
O35126	Atn1	Atrophin-1	20689.3	19514	16365.2	18758.1	16661.8	13352	14080	14487.3	16738.5	0.43835	1.22683	0.757566	0.662528	3	9
O35129	Phb2	Prohibitin-2	1958.17	2997.97	2792	3928.05	3207.26	2846.38	3338.07	3264.85	3041.59	0.647648	1.39251	0.4447	0.514104	21	3
O35166	Gosr2	Golgi SNAP receptor complex member 2	49024.1	51801.6	45036.6	46971.8	50130.9	45782.6	47063.2	43761.2	47446.5	0.169462	1.09282	0.387605	0.405488	3	15
O35226-2	Psmd4	26S proteasome non-ATPase regulatory subunit 4	111392	132314	112800	117515	127517	117895	115839	113368	118580	0.176436	1.09434	0.572582	0.750554	9	3
O35250	Exoc7	Exocyst complex component 7	52356.6	53021.2	47473.2	53969.9	52065.5	55601.3	55401	47856	52218.1	0.155655	1.06675	0.800127	0.750554	9	9
O35286	Dhx15	Pre-mRNA-splicing factor ATP-dependent RNA helicase DHX15	136880	130309	122078	145508	134798	143090	134299	131914	134860	0.173737	1.08209	0.601121	0.82816	21	15
O35295	Purb	Transcriptional activator protein Pur-beta	8603.1	8505.05	10250.7	7924.45	8594.7	8929.17	7210.61	10657.5	8834.41	0.390171	1.08049	0.970213	0.753526	3	9
O35343	Kpna4	Importin subunit alpha-3	53806.1	41553.4	36267.1	44364.6	49866.7	52018	47325.7	39659.9	45607.7	0.384564	1.24021	0.404821	0.25811	3	15
O35344	Kpna3	Importin subunit alpha-4	20265.3	15936.1	13812.5	19134.5	15484.4	25140.7	18667.4	14301.7	17842.8	0.634891	1.26469	0.801164	0.833149	9	3
O35350	Capn1	Calpain-1 catalytic subunit	14025.6	10743.8	12046	11301.4	11266.9	12018.7	11514.7	9131.06	11506	0.425385	1.23786	0.422537	0.930571	3	15
O35375	Nrp2	Neuropilin-2	34634.6	37224.4	39401.5	38389.5	41437.9	40208	39490	41649.6	39054.4	0.179622	1.05214	0.892853	0.846615	21	9
O35379	Abcc1	Multidrug resistance-associated protein 1	7266.86	6033.19	6507.09	6496.99	6793.2	8202.99	7295.51	8641.41	7154.66	0.364549	1.09678	0.949741	0.753526	3	3
O35381	Anp32a	Acidic leucine-rich nuclear phosphoprotein 32 family member A	143241	136125	122222	130089	129272	131172	125745	119349	129652	0.184283	1.09899	0.285287	0.184313	3	15
O35387	Hax1	HCLS1-associated protein X-1	89413	75153.3	69595.8	81139.3	82621.7	68117.1	68828.4	72055.9	75865.5	0.280706	1.24281	0.0805202	0.0440687	3	9
O35405	Pld3	Phospholipase D3	10452.4	9246.98	9033.1	9908.53	12713.6	12712	13075.5	7924.69	10633.4	0.484405	1.29904	0.623753	0.963137	3	15
O35465	Fkbp8	Peptidyl-prolyl cis-trans isomerase FKBP8	166865	126685	134989	140906	133803	113539	111379	118960	130891	0.423909	1.25161	0.406327	0.514104	3	3
O35516	Notch2	Neurogenic locus notch homolog protein 2;Notch 2 extracellular truncation;Notch 2 intracellular domain	96638.1	77166.7	84224	83794.3	79787.2	90555.3	88261.3	77308.4	84716.9	0.229841	1.09511	0.806667	0.92358	3	15
O35566	Cd151	CD151 antigen	27628.8	28259.8	31238	33647.1	30354.6	37419.5	33103.5	27312.1	31120.4	0.324786	1.13273	0.79438	0.91796	9	15
O35598	Adam10	Disintegrin and metalloproteinase domain-containing protein 10	92000.1	76696.9	86802.7	85751.8	82602.4	87318.1	76921.8	76003.4	83012.1	0.192703	1.07942	0.803045	0.92358	3	15
O35607	Bmpr2	Bone morphogenetic protein receptor type-2	4695.36	4840.47	6749.06	4005.79	4724.86	6270.1	4861.26	6031.54	5272.3	0.520318	1.23249	0.761407	0.25811	15	3
O35615	Zfpm1	Zinc finger protein ZFPM1	23640.7	22109.5	17317.2	16377.6	18442.2	16834.1	14624.2	17723.2	18383.6	0.490462	1.3175	0.366581	0.201693	3	9
O35639	Anxa3	Annexin A3	37278.7	37613.3	36958.3	42475.6	36573	36578.1	38814.1	41827.1	38514.8	0.153254	1.14151	0.0103728	0.0881375	21	3
O35643	Ap1b1	AP-1 complex subunit beta-1	173776	198410	198718	209992	166191	186572	186222	186401	188285	0.232634	1.16598	0.154366	0.44235	21	3
O35648	Cetn3	Centrin-3	3079.03	3507.03	2440.7	4514.99	3754.79	3216.46	2930.81	2544.95	3248.6	0.638519	1.31433	0.67958	0.473947	3	9
O35658	C1qbp	Complement component 1 Q subcomponent-binding protein, mitochondrial	195378	212667	228600	220811	203698	205345	206005	216548	211131	0.157355	1.09593	0.257315	0.0881375	21	3
O35664	Ifnar2	Interferon alpha/beta receptor 2	5305.99	5916.33	4930.4	5198.05	4777.27	3969.46	4215.36	4799.22	4889.01	0.398213	1.10251	0.917044	0.846615	3	9
O35685	Nudc	Nuclear migration protein nudC	13768.6	15531.3	15114.1	14182.7	13011.8	10718.5	11566.9	13575.5	13433.7	0.358262	1.05747	0.973761	0.753526	9	15
O35704	Sptlc1	Serine palmitoyltransferase 1	57149.7	57489.5	48813	49053.7	46286.9	47312.8	36255.4	41914.2	48034.4	0.442059	1.23198	0.526079	0.833149	9	3
O35711	Ppfibp2	Liprin-beta-2	706.718	692.472	970.051	653.907	1022.22	734.013	1357.79	1228.93	920.763	0.764454	1.63187	0.496283	0.963137	15	15
O35737	Hnrnph1;Hnrnph2	Heterogeneous nuclear ribonucleoprotein H;Heterogeneous nuclear ribonucleoprotein H, N-terminally processed;Heterogeneous nuclear ribonucleoprotein H2	13690.3	10014	10901.2	11167.8	9471.36	9582	6931.67	10537.1	10286.9	0.65701	1.29882	0.617664	0.91796	3	3
O35841	Api5	Apoptosis inhibitor 5	34671.8	33562.8	32280.7	39611.4	32983.1	37822.5	41141.2	36670.1	36093	0.24549	1.12751	0.71065	0.764967	21	3
O35855	Bcat2	Branched-chain-amino-acid aminotransferase, mitochondrial	22651.6	19320.4	20565.1	22352.7	19982.5	20327.3	19340.2	16697.6	20154.7	0.295417	1.09178	0.856951	0.92358	3	3
O35874	Slc1a4	Neutral amino acid transporter A	10229.8	13013.2	12431.4	12112.3	13690.2	13478.6	11642.1	10922.2	12190	0.283872	1.15009	0.652492	0.473947	9	9
O35887	Calu	Calumenin	11490.7	16513.6	12317	11534.4	12829	20814.3	16038.7	13925.3	14432.9	0.645999	1.53488	0.134505	0.0881375	9	15
O35914	Bnc1	Zinc finger protein basonuclin-1	125669	131980	108763	107910	121715	109886	124441	96498.7	115858	0.306248	1.21024	0.289426	0.110014	3	15
O35943	Fxn	Frataxin, mitochondrial;Frataxin intermediate form;Frataxin mature form	39984.3	43481.4	36297	41042.7	42229.7	36931.5	34998	34667	38703.9	0.22774	1.15315	0.448012	0.314175	3	15
O35955	Psmb10	Proteasome subunit beta type-10	29016.6	24357.7	23316.8	21368.9	19849.1	16118.2	13383.3	17644.3	20631.9	0.757728	1.33149	0.761033	0.91796	3	9
O35963	Rab33b	Ras-related protein Rab-33B	87853	81285.9	83206.4	96930.1	90502	96853.1	92091.6	92854.6	90197.1	0.173445	1.08264	0.72059	0.473947	21	9
O35969	Gamt	Guanidinoacetate N-methyltransferase	2809.67	3987.43	5063.75	2516.79	3170.52	2449.78	2796.16	4840.46	3454.32	0.756726	1.31433	0.910549	0.881513	15	15
O54724	Ptrf	Polymerase I and transcript release factor	117093	97691.2	82116.2	85843	93833.5	88850.2	99036	71758.6	92027.7	0.492617	1.33835	0.285104	0.44235	3	15
O54734	Ddost	Dolichyl-diphosphooligosaccharide--protein glycosyltransferase 48 kDa subunit	864.008	1748.86	1558.03	935.724	565.957	987.992	1061.6	945.681	1083.48	1.09176	1.91393	0.232708	0.0289634	9	15
O54775	Wisp1	WNT1-inducible-signaling pathway protein 1	4440.2	5569.32	4781.98	4610.02	4135.82	5967.56	6154.7	4915.53	5071.89	0.398053	1.34525	0.121878	0.0881375	9	15
O54781	Srpk2	SRSF protein kinase 2;SRSF protein kinase 2 N-terminal;SRSF protein kinase 2 C-terminal	65739.5	58252.1	68824.2	75501.8	67045.7	62017.6	70695.3	58662.1	65842.3	0.261984	1.16006	0.509948	0.44235	15	15
O54782	Man2b2	Epididymis-specific alpha-mannosidase	100166	96730.5	94056.9	106884	101288	92616.4	112495	98293.1	100316	0.19816	1.09086	0.658196	0.473947	21	9
O54784	Dapk3	Death-associated protein kinase 3	31617.7	33404.3	26216.9	32322	30865.6	36168.9	35485.2	29637.9	31964.8	0.311341	1.12757	0.68095	0.473947	9	9
O54785	Limk2	LIM domain kinase 2	19731	22931.6	23615.3	19488.1	22134.9	20006.6	21219.8	21247.8	21296.9	0.193793	1.10063	0.692143	0.833149	15	3
O54819	Tfpi	Tissue factor pathway inhibitor	31646.7	26117.3	27120.6	30844.7	30335.5	28791.9	30295.8	26766.4	28989.9	0.190735	1.12881	0.499893	0.44235	3	3
O54825	Bysl	Bystin	21622.4	21615.7	18624	20280.3	22236.8	23456.9	20599.5	18765.3	20900.1	0.231241	1.15436	0.11561	0.0886918	3	15
O54910	Nfkbie	NF-kappa-B inhibitor epsilon	4524.35	3260.45	2537.45	2970.78	3356.18	2786.44	2627	3085.98	3143.58	0.63205	1.52592	0.107422	0.00317348	3	9
O54931-5	Akap2	A-kinase anchor protein 2	105891	109756	112873	111507	108510	122925	111542	116754	112470	0.151453	1.08526	0.414027	0.254573	15	9
O54941	Smarce1	SWI/SNF-related matrix-associated actin-dependent regulator of chromatin subfamily E member 1	54762.5	40273.9	36384.7	50781.3	41609.4	41121.3	48756.7	33174.7	43358.1	0.497897	1.184	0.853924	0.750554	3	9
O54946	Dnajb6	DnaJ homolog subfamily B member 6	13760.7	13994.7	12819.7	12410.6	13879.3	11513.8	16993.4	13465.2	13604.7	0.402774	1.16875	0.64411	0.92358	15	3
O54950	Prkag1	5-AMP-activated protein kinase subunit gamma-1	64033.1	56240.4	48941.9	57966.5	55459.9	58121.4	54733.8	54831.3	56291	0.268092	1.15257	0.342371	0.110014	9	3
O54984	Asna1	ATPase Asna1	50665.2	49653.8	52973.7	57665.2	53009.8	61930.5	56602.5	51582	54260.3	0.226256	1.07629	0.884595	0.846615	15	9
O54988	Slk	STE20-like serine/threonine-protein kinase	16518.2	21998.6	20562	19447.6	20147.2	21725.5	22690.4	17612.5	20087.7	0.30726	1.19252	0.193447	0.0886918	9	15
O54991	Cntnap1	Contactin-associated protein 1	8609.17	7150.17	6910.68	7726.4	8881.9	8849.38	7351.04	6792.17	7783.86	0.26847	1.22643	0.238014	0.25811	3	15
O54998	Fkbp7	Peptidyl-prolyl cis-trans isomerase FKBP7	52466.8	65941.4	45641.5	51858	57773.1	48585.5	53971.9	54783.1	53877.7	0.376778	1.14971	0.770918	0.91796	3	9
O55013	Trappc3	Trafficking protein particle complex subunit 3	12346.2	12052.8	10986.5	10126.8	11215	9842.76	9538.39	9343.27	10681.5	0.281133	1.21012	0.363979	0.21286	3	15
O55022	Pgrmc1	Membrane-associated progesterone receptor component 1	5923.9	6417.86	6765.15	7848.19	6843.71	8796.43	7535.71	9034.96	7395.74	0.420655	1.32234	0.360727	0.44235	21	3
O55023	Impa1	Inositol monophosphatase 1	22087.5	20755.8	18733.3	16439.8	17475.3	18300.2	17148.4	17529.4	18558.7	0.304316	1.16467	0.496658	0.514104	3	15
O55029	Copb2	Coatomer subunit beta	159436	153491	142142	159674	135108	163961	163997	154087	153987	0.187612	1.07778	0.787684	0.914316	15	9
O55091	Impact	Protein IMPACT	26618.9	31092.4	33789.5	33178.6	30159.8	26903.3	31320.1	29715.5	30347.3	0.236286	1.14673	0.397319	0.201693	15	9
O55102	Bloc1s1	Biogenesis of lysosome-related organelles complex 1 subunit 1	57836.2	50153.8	52190.8	55524.7	58294.6	52969.7	49986.6	44363.5	52665	0.264523	1.16261	0.367629	0.220028	3	9
O55106	Strn	Striatin	11636.4	9893.82	9281.35	10236.5	12218.2	9137.75	11185	9882.96	10434	0.295237	1.25342	0.135693	0.21286	3	3
O55131	2007-09-01	Septin-7	46500.6	36622.8	29515.5	36774.5	36546.4	34999.6	29086.9	37320.4	35920.8	0.484779	1.41712	0.068838	0.0881375	21	15
O55135	Eif6	Eukaryotic translation initiation factor 6	155034	128741	134055	130160	143806	137383	120295	143350	136603	0.254308	1.17492	0.20814	0.0736953	3	9
O55143	Atp2a2	Sarcoplasmic/endoplasmic reticulum calcium ATPase 2	164650	185723	171203	184105	163624	177994	182477	189777	177444	0.147389	1.13893	0.0421148	0.21286	21	3
O55201	Supt5h	Transcription elongation factor SPT5	42072.6	42713.6	39107.5	39472.1	43784.9	40029.8	37040.2	34479.3	39837.5	0.233588	1.161	0.162329	0.0734479	3	15
O55222	Ilk	Integrin-linked protein kinase	89155.1	96947.4	100818	93560.6	97725.2	104148	108925	101237	99064.7	0.199566	1.12234	0.344567	0.473947	15	9
O55229	Chkb	Choline/ethanolamine kinase	52173.5	42017.9	37470.7	39924.5	39915.7	42248.2	41675.4	37755.2	41647.6	0.353029	1.1855	0.480635	0.314175	3	15
O55234	Psmb5	Proteasome subunit beta type-5	83236.9	101820	103241	93972.7	93575.3	95953.8	94321.4	103624	96218.1	0.211881	1.11855	0.355752	0.254573	15	9
O55236	Rngtt	mRNA-capping enzyme;Polynucleotide 5-triphosphatase;mRNA guanylyltransferase	1108.44	1016.06	788.772	729.572	1022.22	1330.14	873.802	907.444	972.056	0.617834	1.43322	0.118388	0.0886918	3	15
O55239	Nnmt	Nicotinamide N-methyltransferase	109508	136231	122489	129954	117738	145468	128023	109704	124889	0.287934	1.23962	0.136004	0.0881375	9	15
O70133	Dhx9	ATP-dependent RNA helicase A	454583	428327	448475	435214	429252	444145	412626	428883	435188	0.0964105	1.0264	0.899509	0.914316	3	9
O70194	Eif3d	Eukaryotic translation initiation factor 3 subunit D	67465.3	65380.2	76652.4	73831.2	66817.6	61590.7	80097.3	62054.9	69236.2	0.267297	1.23453	0.122937	0.0881375	15	15
O70251	Eef1b	Elongation factor 1-beta	377887	371991	334764	357854	343543	378724	368875	346307	359993	0.122114	1.0669	0.573569	0.514104	9	3
O70252	Hmox2	Heme oxygenase 2	59310	49634.9	36433.1	55307.4	39912.2	49914	39942.5	33159.3	45451.7	0.575353	1.30341	0.663627	0.739422	3	9
O70274	Ptp4a2;Ptp4a1	Protein tyrosine phosphatase type IVA 2;Protein tyrosine phosphatase type IVA 1	72918	80662.9	76448.3	71636.5	80343.4	92391	73786.7	73835.6	77752.8	0.266929	1.1896	0.158831	0.0736953	9	9
O70305	Atxn2	Ataxin-2	46800.4	44922	48352	43774.9	44769.9	37333.5	45335.8	49010.7	45037.4	0.259279	1.13899	0.427882	0.82816	15	15
O70309	Itgb5	Integrin beta-5	2475.4	2130.58	2296.16	3668.46	2792.26	2793.13	3332.65	3960.64	2931.16	0.624346	1.54946	0.183994	0.220028	21	9
O70310	Nmt1	Glycylpeptide N-tetradecanoyltransferase 1	188733	224425	246407	225278	199812	210203	211034	222673	216071	0.266922	1.17732	0.187304	0.110014	21	3
O70318	Epb41l2	Band 4.1-like protein 2	191966	168020	165498	156705	171066	144906	143120	144468	160719	0.303922	1.20539	0.284071	0.110014	3	15
O70325	Gpx4	Phospholipid hydroperoxide glutathione peroxidase, mitochondrial	6105.47	7095.67	5370.29	10941.8	7155.42	9400.39	10102.6	8793.62	8120.65	0.686087	1.48824	0.547199	0.963137	21	3
O70348	Dxo	Decapping and exoribonuclease protein	14692.3	15396.3	17018.1	17678.5	17672	17830.4	15572.4	17590.9	16681.4	0.188119	1.08976	0.754158	0.92358	21	3
O70400	Pdlim1	PDZ and LIM domain protein 1	123144	139683	145231	131880	125388	125967	124875	143601	132471	0.166731	1.10843	0.575112	0.514104	21	3
O70404	Vamp8	Vesicle-associated membrane protein 8	13510.8	18115.3	19300.6	14135.3	10860.7	12314.2	9955.1	9266.86	13432.3	0.746981	1.30029	0.829856	0.914316	9	9
O70405	Ulk1	Serine/threonine-protein kinase ULK1	13403.4	10276.5	12437.6	14972.9	14627.6	12492.4	17373.2	8898.96	13060.3	0.648856	1.30928	0.619684	0.92358	15	15
O70435	Psma3	Proteasome subunit alpha type-3	241490	253829	221111	255052	239331	251761	245084	252614	245034	0.138516	1.08896	0.192824	0.71092	21	15
O70439	Stx7	Syntaxin-7	117152	120279	105617	125543	119034	124385	114125	99516.8	115707	0.224935	1.11342	0.625629	0.764967	9	3
O70458	Osmr	Oncostatin-M-specific receptor subunit beta	23450.2	25603.7	26230.5	19582	21103.6	25909.2	26210.4	25307.9	24174.7	0.275022	1.17702	0.308158	0.0289634	15	3
O70475	Ugdh	UDP-glucose 6-dehydrogenase	5294.59	4750.39	4911.31	4254.81	4794.77	3997.11	5359.19	5179.74	4817.74	0.282723	1.17411	0.468256	0.833149	15	15
O70492	Snx3;Snx12	Sorting nexin-3;Sorting nexin-12	387580	359951	347726	447765	382610	421672	401361	364998	389208	0.257034	1.08501	0.895057	0.881513	21	15
O70493	Snx12	Sorting nexin-12	28723.4	27003.4	26027.3	25595.6	25805.3	23499.5	22489.4	25497.7	25580.2	0.243704	1.12392	0.582676	0.71092	3	9
O70496	Clcn7	H(+)/Cl(-) exchange transporter 7	22599.9	24914.4	22062.9	27075.2	24091.9	19446	26321.5	25350.1	23982.7	0.318115	1.1818	0.539893	0.416574	21	9
O70572	Smpd2	Sphingomyelin phosphodiesterase 2	129562	122940	125715	129135	123713	128430	121066	100292	122607	0.238733	1.10395	0.67309	0.91796	3	9
O70589	Cask	Peripheral plasma membrane protein CASK	22566.6	21672.2	16023.8	16902.1	18921.3	18266.8	15698.1	14036	18010.9	0.473636	1.341	0.112468	0.0734479	3	15
O88207-2	Col5a1	Collagen alpha-1(V) chain	103643	84258.1	78318.6	86277.7	88037.8	85705.6	78371	75727.4	85042.4	0.328251	1.22331	0.175775	0.0803949	3	9
O88271	Cfdp1	Craniofacial development protein 1	32475.1	34351.6	35194.4	31009.7	30652.6	30462.5	30490.3	32150	32098.3	0.147419	1.04051	0.931631	0.753526	3	3
O88286	Wiz	Protein Wiz	12258.4	12280.8	12299.4	10761	13414.7	10774.2	11904.6	10489.3	11772.8	0.248484	1.20813	0.116003	0.44235	3	15
O88291	Znf326	DBIRD complex subunit ZNF326	29599.4	33982.3	26194.4	29797.5	29140.8	29427.9	30180.1	27947.3	29533.7	0.263695	1.1248	0.514133	0.914316	9	9
O88322	Nid2	Nidogen-2	129881	118860	106628	118420	111191	116660	103227	108044	114114	0.233575	1.14876	0.304869	0.110014	9	3
O88342	Wdr1	WD repeat-containing protein 1	563191	587975	657053	567327	580087	564839	561531	570006	581501	0.164268	1.07144	0.678092	0.753526	9	15
O88393	Tgfbr3	Transforming growth factor beta receptor type 3	7096.97	7888.34	8907.98	8253.39	8479.48	9912.83	8664.04	10032.5	8654.44	0.339194	1.17394	0.621335	0.82816	21	3
O88413	Tulp3	Tubby-related protein 3	32042.6	31989.8	31705.8	33605.8	32601.6	35121.3	36081.4	29270.7	32802.4	0.207627	1.0781	0.742264	0.846615	9	9
O88428	Papss2	Bifunctional 3-phosphoadenosine 5-phosphosulfate synthase 2;Sulfate adenylyltransferase;Adenylyl-sulfate kinase	125371	120679	102353	137071	105011	130825	139848	120054	122651	0.305702	1.11608	0.849518	0.846262	15	9
O88441	Mtx2	Metaxin-2	19750.7	20917.9	22285.4	21676.1	21827.9	18954.3	20465.5	20784.8	20832.8	0.159899	1.0722	0.669623	0.930571	15	15
O88522	Ikbkg	NF-kappa-B essential modulator	12204.2	15619.1	16431.2	13694.7	14664	12758.7	12994.1	11847.3	13776.7	0.332731	1.15204	0.769567	0.833149	15	3
O88532	Zfr	Zinc finger RNA-binding protein	58384.1	66800.5	56438.4	52440.4	54005.7	61933.9	60225.1	49280.5	57438.6	0.305022	1.26557	0.0394927	0.00352609	9	9
O88544	Cops4	COP9 signalosome complex subunit 4	131354	109319	99825	102021	98392.3	108165	94414.6	90397.8	104236	0.392916	1.19399	0.445457	0.314175	3	15
O88545	Cops6	COP9 signalosome complex subunit 6	44456.1	33193.5	30146.8	31045.3	27476.5	32867.3	30237	32730.6	32769.1	0.518158	1.19126	0.85266	0.764967	9	3
O88569	Hnrnpa2b1	Heterogeneous nuclear ribonucleoproteins A2/B1	230349	231560	214280	217733	198263	206222	201592	206985	213373	0.156048	1.05268	0.916943	0.822028	9	3
O88587	Comt	Catechol O-methyltransferase	14720.3	14784.3	12911	14536.3	16198.3	14344.3	13793.6	14809.4	14512.2	0.226516	1.1578	0.108101	0.0736953	3	9
O88632-2	Sema3f	Semaphorin-3F	21547.7	19337.2	16150.7	15809.6	19409	16595.1	16784	15113	17593.3	0.365748	1.32449	0.0552048	0.00831486	3	15
O88665	Brd7	Bromodomain-containing protein 7	16729.3	14259.1	12623.3	14082.9	13609.6	15073.3	12481	11308.8	13770.9	0.393618	1.20851	0.321	0.184313	3	15
O88668	Creg1	Protein CREG1	14427.1	16036.5	15407	14533.4	16197.4	18490.5	12972.1	15812.5	15484.6	0.356384	1.21664	0.338056	0.44235	9	3
O88685	Psmc3	26S protease regulatory subunit 6A	212054	194787	167425	165858	161718	165910	157039	160040	173104	0.317812	1.15197	0.597083	0.61354	3	15
O88696	Clpp	ATP-dependent Clp protease proteolytic subunit, mitochondrial	9424.71	6834.34	6808.26	6820.5	6136.33	6989.59	5972.6	6674.42	6957.59	0.496165	1.21753	0.744972	0.739422	9	3
O88708	Orc4	Origin recognition complex subunit 4	36091	40122.9	43647.9	39124.3	39089.1	40133.4	40871.5	40399.3	39934.9	0.189229	1.12423	0.147869	0.00317348	15	9
O88712	Ctbp1	C-terminal-binding protein 1	9695.56	8189.42	8901.18	8192.34	8587.6	9443.73	8053.93	6676.68	8467.56	0.356524	1.22961	0.33305	0.44235	3	15
O88738	Birc6	Baculoviral IAP repeat-containing protein 6	50154	46544.9	42977.2	43980.9	40395.7	41575.8	37222.4	39649.2	42812.5	0.302053	1.12905	0.705411	0.92031	9	3
O88746	Tom1	Target of Myb protein 1	17361.4	18561.1	17535.4	16247.8	16328.9	18201	15710.5	15887	16979.1	0.167889	1.144	0.147646	0.0803949	9	9
O88792	F11r	Junctional adhesion molecule A	127553	127549	115964	131906	126733	125287	140903	109391	125661	0.250766	1.06452	0.904988	0.761636	3	15
O88811	Stam2	Signal transducing adapter molecule 2	14340.2	11407.3	8217.77	14817.8	10071.4	14841.4	13257.6	13256.5	12526.3	0.528783	1.30729	0.65631	0.881513	9	3
O88822	Sc5d	Lathosterol oxidase	3083.7	3527.64	2697.21	3177.23	3272.49	4193.13	2510.16	3200.54	3207.76	0.524655	1.48266	0.0227014	0.0315965	9	3
O88844	Idh1	Isocitrate dehydrogenase [NADP] cytoplasmic	172398	201079	225345	231125	233995	209424	203977	213078	211303	0.291508	1.09304	0.834202	0.750554	21	9
O88876	Dhrs3	Short-chain dehydrogenase/reductase 3	10059.8	10266.5	11520.7	11415.9	12796.1	12253.5	8766.56	13653.5	11341.6	0.430884	1.23572	0.626127	0.92358	21	15
O88888	Apba3	Amyloid beta A4 precursor protein-binding family A member 3	2149.72	2475	3604.64	2524.79	4481.67	3003.12	2675.01	3236.54	3018.81	0.772471	1.21052	0.961211	0.881513	15	15
O88895	Hdac3	Histone deacetylase 3	8704.43	8287.03	10529.5	8879.55	8496.28	6698.7	7042.09	6713.19	8168.85	0.468958	1.17256	0.818802	0.963137	15	15
O88939	Zbtb7a	Zinc finger and BTB domain-containing protein 7A	15632.8	15423.5	12286	12689.2	15225.4	12064.1	9778.87	13136.5	13279.5	0.440825	1.39852	0.171511	0.0736953	3	9
O88958	Gnpda1;Gnpda2	Glucosamine-6-phosphate isomerase 1;Glucosamine-6-phosphate isomerase 2	27062.8	25766.9	22756.8	24917	19499.1	22889.9	24291.1	18881.2	23258.1	0.351773	1.11093	0.905213	0.914316	9	9
O88967	Yme1l1	ATP-dependent zinc metalloprotease YME1L1	32602.2	38027.8	38422.7	36705.3	36554.2	36133.6	36515.2	35963.4	36365.6	0.160056	1.0836	0.438766	0.750554	15	9
O88990	Actn3	Alpha-actinin-3	48659.9	37179.3	42432.3	40447.9	46871.7	34738.7	39393.6	34816.2	40567.5	0.343163	1.32834	0.0413463	0.21286	3	3
O88995	Nfkbil1	NF-kappa-B inhibitor-like protein 1	5442.25	5150.34	5796.98	5373.98	6030.37	5321.48	6285.77	6765.91	5770.88	0.279952	1.15929	0.476835	0.25811	15	15
O89001	Cpd	Carboxypeptidase D	48388.2	48276.7	41948.6	38670.4	43553.3	41126.6	33905.3	36178.8	41506	0.348935	1.22836	0.235703	0.195122	3	15
O89050	Mkln1	Muskelin	38732.8	29105.1	28251	36605.5	36668.6	35555.5	35802	32885.4	34200.7	0.306476	1.17717	0.517697	0.110014	3	3
O89051	Itm2b	Integral membrane protein 2B;BRI2, membrane form;BRI2 intracellular domain;BRI2C, soluble form;Bri23 peptide	272035	251318	216102	238910	211888	223803	224024	222798	232610	0.258577	1.09951	0.830038	0.881513	9	3
O89079	Cope	Coatomer subunit epsilon	90444.9	98383.8	112240	94612.6	95541.1	85498.8	85332.4	93626.5	94460	0.284856	1.07445	0.93872	1	3	15
P00493	Hprt1	Hypoxanthine-guanine phosphoribosyltransferase	85289.4	86338.3	89150	90681.1	91780.2	82919.9	79446.2	78745.4	85543.8	0.152376	1.05026	0.877652	0.914316	3	9
P01027	C3	Complement C3;Complement C3 beta chain;C3-beta-c;Complement C3 alpha chain;C3a anaphylatoxin;Acylation stimulating protein;Complement C3b alpha chain;Complement C3c alpha chain fragment 1;Complement C3dg fragment;Complement C3g fragment;Complement C3d fragment;Complement C3f fragment;Complement C3c alpha chain fragment 2	1.83524e+06	1.91635e+06	1.85794e+06	2.017e+06	1.89982e+06	1.93026e+06	1.91136e+06	1.79751e+06	1.89568e+06	0.115785	1.02987	0.910775	0.92031	9	15
P01887	B2m	Beta-2-microglobulin	22989.7	21011	21420.4	22025.1	23365.7	23139.2	25451.3	24251.6	22956.8	0.193419	1.06164	0.875647	0.914316	21	9
P01899	H2-D1;H2-L	H-2 class I histocompatibility antigen, D-B alpha chain;H-2 class I histocompatibility antigen, L-D alpha chain	17787.5	16774.1	14612.9	16372.6	15425.5	22090	20315.9	15036	17301.8	0.432162	1.23737	0.666185	0.662528	9	9
P01901	H2-K1	H-2 class I histocompatibility antigen, K-B alpha chain	2592.43	3082.85	2540.56	1766.47	3652.65	2957.57	3025	3003.15	2827.58	0.667066	1.30935	0.623379	0.92031	3	15
P02301	H3f3c;H3f3a;Hist1h3a;Hist1h3b	Histone H3.3C;Histone H3.3;Histone H3.1;Histone H3.2	28123.8	20322.7	16939.7	15981.5	22780.9	16130.4	16933.6	15295.5	19063.5	0.672922	1.62754	0.0433387	0.0315965	3	15
P02463	Col4a1	Collagen alpha-1(IV) chain;Arresten	98664.8	100458	115094	94751.8	93393.4	84902.4	96779	92478.8	97065.3	0.311042	1.14303	0.501525	0.963137	15	3
P02468	Lamc1	Laminin subunit gamma-1	13651.9	9910.77	12610.1	16348.1	10920.4	11735.4	15500.2	14759.2	13179.5	0.488438	1.43709	0.152986	0.0736953	21	9
P02469	Lamb1	Laminin subunit beta-1	278007	286204	270035	292963	269599	291762	270813	280160	279943	0.0834591	1.06863	0.0725779	0.562916	9	15
P02802	Mt1	Metallothionein-1	1680.4	1305.4	2318.89	2739.54	2196.3	2245.35	2715.67	2358.59	2195.02	0.653363	1.43579	0.342335	0.0734479	21	3
P03899	Mtnd3	NADH-ubiquinone oxidoreductase chain 3	19974.9	21540.4	18466.2	25717.1	23279	27261	24379.2	23286.4	22988	0.382582	1.14373	0.676612	0.881513	9	15
P04202	Tgfb1	Transforming growth factor beta-1;Latency-associated peptide	5036.35	5729.28	5821.21	6318.99	6249.3	5958.75	6830.06	5449.08	5924.13	0.302781	1.12101	0.764291	0.91796	15	9
P04918	Saa3	Serum amyloid A-3 protein	142352	146255	175648	155591	185684	142208	150012	163404	157644	0.275786	1.13719	0.686184	0.473947	21	9
P04925	Prnp	Major prion protein	112693	98493.6	93134.3	116786	105202	111458	117486	113509	108595	0.224242	1.0969	0.74103	0.473947	21	9
P05064	Aldoa	Fructose-bisphosphate aldolase A	240973	230850	241803	223090	176559	251338	210198	268662	230434	0.399694	1.17776	0.641369	0.881513	9	15
P05201	Got1	Aspartate aminotransferase, cytoplasmic	89640.8	89259.6	74836.8	91018.1	88741.6	90145.1	84552.7	81904.5	86262.4	0.187582	1.12557	0.275482	0.750554	9	3
P05202	Got2	Aspartate aminotransferase, mitochondrial	425457	378886	390570	394803	387682	398055	376252	383396	391888	0.125559	1.0604	0.573465	0.662528	3	9
P05213	Tuba1b;Tuba4a	Tubulin alpha-1B chain;Tubulin alpha-4A chain	6011.42	7750.46	7269.92	6377.57	6257.1	7082.04	5770.39	6134.62	6581.69	0.300844	1.20899	0.287379	0.750554	9	15
P05622	Pdgfrb	Platelet-derived growth factor receptor beta	613833	742549	690324	734897	761328	739516	796186	722379	725127	0.251476	1.08097	0.790841	0.881513	9	15
P06151	Ldha	L-lactate dehydrogenase A chain	243585	228542	213341	255414	243149	279989	276413	299388	254978	0.33747	1.13985	0.735639	0.963137	21	15
P06745	Gpi	Glucose-6-phosphate isomerase	64651.3	58304.9	50913.7	75861.7	57676.6	79717.1	82707.6	58275.9	66013.6	0.481627	1.12829	0.964234	0.881513	9	15
P06795	Abcb1b;Abcb1a	Multidrug resistance protein 1B;Multidrug resistance protein 1A	6592.63	5865.8	7239.59	6308.82	6348.5	5473.15	5254.28	7338.43	6302.65	0.330678	1.20357	0.58291	0.473947	21	9
P06797	Ctsl	Cathepsin L1;Cathepsin L1 heavy chain;Cathepsin L1 light chain	374240	427487	435260	436696	498378	498048	531222	537509	467355	0.349345	1.11642	0.867559	0.92031	21	3
P06909	Cfh	Complement factor H	43594.1	29340.5	33211	44525.6	57243.7	47063.7	60176.7	54380	46191.9	0.667565	1.31979	0.743519	0.914316	21	9
P07356	Anxa2	Annexin A2	734375	646437	551243	619671	564417	569454	529413	538153	594145	0.34497	1.20186	0.542898	0.25811	9	3
P07742	Rrm1	Ribonucleoside-diphosphate reductase large subunit	181190	206428	175855	208128	175132	210302	196607	182045	191961	0.183213	1.16953	0.224028	0.44235	9	15
P07901	Hsp90aa1	Heat shock protein HSP 90-alpha	445065	507161	501575	484069	448610	514712	457363	495839	481799	0.144554	1.14345	0.0691928	0.0315965	9	15
P08003	Pdia4	Protein disulfide-isomerase A4	366673	363699	338533	374549	346281	322946	327284	330603	346321	0.149005	1.0708	0.744051	0.61354	3	3
P08030	Aprt	Adenine phosphoribosyltransferase	89280.8	87762.9	85149.3	84522.4	77702.8	76892.6	80855.6	77645	82476.4	0.150203	1.0297	0.981887	0.822028	3	15
P08113	Hsp90b1	Endoplasmin	1.32883e+06	1.38538e+06	1.30635e+06	1.41819e+06	1.36303e+06	1.29534e+06	1.3324e+06	1.30945e+06	1.34237e+06	0.0915128	1.03368	0.864456	0.881513	3	3
P08121	Col3a1	Collagen alpha-1(III) chain	486514	385659	340625	459321	379686	415679	403719	399043	408781	0.356888	1.16371	0.615452	0.930571	21	15
P08122	Col4a2	Collagen alpha-2(IV) chain;Canstatin	264896	241761	227957	255820	241107	264549	267177	253279	252068	0.155596	1.02821	0.973061	1	3	15
P08228	Sod1	Superoxide dismutase [Cu-Zn]	159066	136119	114254	129385	113078	125792	117365	110370	125679	0.387466	1.17497	0.682739	0.739422	9	9
P08249	Mdh2	Malate dehydrogenase, mitochondrial	1.56831e+06	1.4792e+06	1.54344e+06	1.54624e+06	1.43973e+06	1.40934e+06	1.49515e+06	1.51726e+06	1.49983e+06	0.105993	1.06057	0.481228	0.416574	21	9
P08752	Gnai2	Guanine nucleotide-binding protein G(i) subunit alpha-2	74988.7	68299.6	53177.5	74963.1	54689.2	70121.2	62076.1	55875.7	64273.9	0.339348	1.20101	0.730725	0.750554	3	9
P08775	Polr2a	DNA-directed RNA polymerase II subunit RPB1	240304	221283	255002	238615	214825	188875	201639	219424	222496	0.297207	1.11674	0.722966	0.914316	21	9
P09023	Hoxb6	Homeobox protein Hox-B6	10560.4	11525.5	13733.1	13212.7	12774.4	13878.5	12405.8	14163.2	12781.7	0.281871	1.17318	0.520909	0.764967	21	3
P09055	Itgb1	Integrin beta-1	931277	923826	961321	929470	904434	950544	935967	1.01958e+06	944552	0.121903	1.06174	0.520512	0.514104	21	3
P09103	P4hb	Protein disulfide-isomerase	704782	670881	784447	642886	779996	615570	609991	710524	689884	0.252878	1.15417	0.637718	0.764967	3	3
P09405	Ncl	Nucleolin	1.23738e+06	1.11516e+06	1.08411e+06	1.17391e+06	1.07227e+06	1.19976e+06	1.21302e+06	1.03763e+06	1.14166e+06	0.174962	1.04674	0.931483	0.914316	9	9
P09450	Junb	Transcription factor jun-B	9613.37	13354.2	10431.6	11951.3	10239.5	11766.4	10018.4	11271.9	11080.8	0.337594	1.26534	0.039196	0.750554	9	15
P09528	Fth1	Ferritin heavy chain;Ferritin heavy chain, N-terminally processed	163314	137362	140364	143204	154204	130090	131929	121242	140214	0.300052	1.20069	0.148629	0.44235	3	3
P09535	Igf2	Insulin-like growth factor II;Insulin-like growth factor II;Preptin	18737.1	22872.3	20171.7	27037.8	28302.2	31088.3	30430.7	33813.7	26556.7	0.567713	1.29363	0.733111	0.886212	21	3
P09671	Sod2	Superoxide dismutase [Mn], mitochondrial	209565	215686	199823	203781	214805	202604	211089	184176	205191	0.153565	1.09386	0.358337	0.514104	3	15
P0C090	Rc3h2	Roquin-2	508.277	1120.85	1197.97	1145.84	1461.37	864.03	1113.55	1076.83	1061.09	0.898223	1.17357	0.868491	0.881513	15	15
P0C605	Prkg1	cGMP-dependent protein kinase 1	7075.02	8551.5	7979.21	8434.55	8537.96	6955.07	7377.38	8083.77	7874.31	0.202739	1.07565	0.880175	0.764967	3	9
P0C7T6	Atxn1l	Ataxin-1-like	2175.97	2049.84	1862.71	2222.92	2277.22	2005.08	2247.38	1573.04	2051.77	0.343207	1.17314	0.693075	0.963137	3	15
P0DOV2			59513.6	42130.8	40267.9	49999	47698.2	41865.5	36029.6	40417.8	44740.3	0.524896	1.40518	0.158288	0.0176305	3	9
P10107	Anxa1	Annexin A1	2.40679e+06	2.68085e+06	2.66838e+06	2.39147e+06	2.38658e+06	2.56016e+06	2.35162e+06	2.50167e+06	2.49344e+06	0.13204	1.09339	0.427717	0.750554	9	15
P10126	Eef1a1	Elongation factor 1-alpha 1	1.88863e+06	1.93885e+06	1.85556e+06	1.60166e+06	1.85963e+06	1.71841e+06	1.69477e+06	1.80806e+06	1.79569e+06	0.187777	1.09929	0.587942	0.405488	3	15
P10493	Nid1	Nidogen-1	48076.5	54388.9	50285.6	55221.4	51762.1	57813.4	64226.4	62063.1	55479.7	0.291096	1.17474	0.495015	0.514104	21	3
P10518	Alad	Delta-aminolevulinic acid dehydratase	19366.7	17639.6	16898.8	18254.4	16984.8	15199.7	14897.1	15545.2	16848.3	0.265287	1.14327	0.626097	0.473947	3	9
P10605	Ctsb	Cathepsin B;Cathepsin B light chain;Cathepsin B heavy chain	128564	127684	145174	131266	142036	138989	146565	160223	140063	0.232317	1.094	0.637714	0.405488	15	15
P10630	Eif4a2	Eukaryotic initiation factor 4A-II;Eukaryotic initiation factor 4A-II, N-terminally processed	626544	597292	579217	599795	573500	605671	546610	497050	578210	0.223958	1.09675	0.562021	0.421809	3	15
P10639	Txn	Thioredoxin	306119	289283	362021	302659	284997	269754	260626	348311	302971	0.334668	1.16445	0.720745	0.750554	21	9
P10711	Tcea1	Transcription elongation factor A protein 1	68896.3	68667.7	70058.8	72755.7	68412.8	66294.4	70414.5	68826.3	69290.8	0.0932489	1.04905	0.299792	0.195122	15	15
P10810	Cd14	Monocyte differentiation antigen CD14	30999.5	40857	55487.6	34231	47665.5	60392.6	58230.7	61683.2	48693.4	0.630143	1.4456	0.637405	0.750554	15	9
P10852	Slc3a2	4F2 cell-surface antigen heavy chain	351148	361327	356070	361629	352291	396740	358454	367570	363154	0.125544	1.07766	0.288045	0.416574	9	15
P11031	Sub1	Activated RNA polymerase II transcriptional coactivator p15	14109.3	16674.4	13680	13345.9	12974.5	10422.2	11534.7	12060.2	13100.2	0.477259	1.07464	0.972442	0.846615	3	9
P11087	Col1a1	Collagen alpha-1(I) chain	3.93485e+06	3.74438e+06	3.59102e+06	3.66779e+06	3.39924e+06	3.11874e+06	3.37064e+06	3.05103e+06	3.48471e+06	0.25363	1.09158	0.858208	0.930571	3	15
P11214	Plat	Tissue-type plasminogen activator;Tissue-type plasminogen activator chain A;Tissue-type plasminogen activator chain B	34498.1	41401.7	43467.3	46809.4	41717.7	44800.8	46259.2	53998.5	44119.1	0.441993	1.32266	0.142773	0.0315965	21	3
P11276	Fn1	Fibronectin;Anastellin	7.44791e+06	7.10594e+06	7.0902e+06	6.79701e+06	6.28661e+06	5.99064e+06	6.16705e+06	6.17798e+06	6.63292e+06	0.219702	1.05854	0.950715	0.914316	3	9
P11438	Lamp1	Lysosome-associated membrane glycoprotein 1	427542	423270	386834	414673	370660	405836	375456	362354	395828	0.164687	1.08765	0.691683	0.739422	9	9
P11440	Cdk1	Cyclin-dependent kinase 1	8116.78	7885.31	6652.42	6279.88	6316.96	5236.93	5140.47	6346.62	6496.92	0.458111	1.22394	0.776333	0.91796	3	9
P11499	Hsp90ab1	Heat shock protein HSP 90-beta	4.39291e+06	4.58012e+06	4.59169e+06	4.51144e+06	4.47658e+06	4.82781e+06	4.37562e+06	4.58075e+06	4.54211e+06	0.0995544	1.06071	0.28168	0.833149	9	15
P11679	Krt8;Krt84;Krt6a;Krt6b;Krt76	Keratin, type II cytoskeletal 8;Keratin, type II cuticular Hb4;Keratin, type II cytoskeletal 6A;Keratin, type II cytoskeletal 6B;Keratin, type II cytoskeletal 2 oral	198461	176374	153173	126938	145211	135120	122461	131529	148658	0.511234	1.32965	0.450906	0.405488	3	15
P11688	Itga5	Integrin alpha-5;Integrin alpha-5 heavy chain;Integrin alpha-5 light chain	283117	255853	260641	273023	274967	326407	288605	312759	284421	0.24806	1.06652	0.919345	0.753526	3	9
P11881-2	Itpr1	Inositol 1,4,5-trisphosphate receptor type 1	128525	127958	123748	119332	115692	109618	107729	102269	116859	0.224683	1.10206	0.786622	0.833149	3	15
P11983	Tcp1	T-complex protein 1 subunit alpha	921881	948622	935624	940299	905439	895805	855087	847284	906255	0.111821	1.0318	0.905488	0.846615	9	9
P12023	App	Amyloid beta A4 protein;N-APP;Soluble APP-alpha;Soluble APP-beta;C99;Beta-amyloid protein 42;Beta-amyloid protein 40;C83;P3(42);P3(40);C80;Gamma-secretase C-terminal fragment 59;Gamma-secretase C-terminal fragment 57;Gamma-secretase C-terminal fragment 50;C31	649600	707022	667187	639311	633224	666414	636096	660542	657424	0.112253	1.07063	0.268681	0.44235	9	15
P12265	Gusb	Beta-glucuronidase	3639.32	4579.03	5283.03	3316.41	4214.57	3475.66	3568.08	6516.68	4324.1	0.740101	1.252	0.929395	0.753526	3	3
P12787	Cox5a	Cytochrome c oxidase subunit 5A, mitochondrial	47095.4	47531.8	38963	41368.1	42991.9	41511.9	40600.4	40546.3	42576.1	0.201258	1.13227	0.251329	0.0734479	9	3
P12815-2	Pdcd6	Programmed cell death protein 6	18779.4	20818.5	20640.4	18396.6	19643.8	18127.1	16781.2	18607.4	18974.3	0.212779	1.05247	0.930497	0.82816	3	9
P12970	Rpl7a	60S ribosomal protein L7a	277445	232170	196641	243986	230539	263697	281742	227240	244182	0.348516	1.078	0.947834	0.846615	9	9
P13020-2	Gsn	Gelsolin	998535	1.00127e+06	1.01865e+06	1.08101e+06	996349	930033	938232	909175	984158	0.1746	1.03292	0.965794	0.753526	3	3
P13439	Umps	Uridine 5-monophosphate synthase;Orotate phosphoribosyltransferase;Orotidine 5-phosphate decarboxylase	11185.2	10188.4	8418.79	10809.4	9789.84	12812.4	10624.2	11069.8	10612.3	0.414009	1.20783	0.538629	0.963137	9	3
P13516	Scd1	Acyl-CoA desaturase 1	110704	119628	112464	120076	124036	149893	146398	141889	128136	0.305839	1.14817	0.802443	0.92358	9	15
P13595-2	Ncam1	Neural cell adhesion molecule 1	24962.5	23213.4	20835.7	24920.6	25625.9	22291.3	21514.1	20536.6	22987.5	0.221394	1.19453	0.240408	0.0803949	3	9
P13808	Slc4a2	Anion exchange protein 2	19082.9	18267	16405.4	18773	18702.1	22555.8	19674.3	16801.2	18782.7	0.327449	1.14754	0.620229	0.914316	9	9
P13864	Dnmt1	DNA (cytosine-5)-methyltransferase 1	47374.8	35777.5	34246.6	31850.3	34205.5	30864.5	34066.3	26917.2	34412.8	0.594476	1.38819	0.294283	0.44235	3	15
P14069	S100a6	Protein S100-A6	123758	130151	93213.7	117961	96330.3	118464	117272	119200	114544	0.322477	1.18115	0.563734	0.44235	9	3
P14094	Atp1b1	Sodium/potassium-transporting ATPase subunit beta-1	113405	111098	114358	104136	103311	100980	96031.9	100834	105519	0.173679	1.05731	0.912536	0.881513	3	15
P14115	Rpl27a	60S ribosomal protein L27a	425552	297806	286116	381017	262005	398378	377277	298396	340818	0.479866	1.04943	0.997459	0.846262	3	9
P14131	Rps16	40S ribosomal protein S16	145247	114482	93537.5	136145	107407	166929	156814	116099	129583	0.566371	1.12406	0.956215	0.846262	9	9
P14148	Rpl7	60S ribosomal protein L7	247982	228491	198524	228161	208040	230995	259537	218116	227481	0.268215	1.0296	0.99472	0.846615	9	9
P14152	Mdh1	Malate dehydrogenase, cytoplasmic	448559	476364	534063	512156	471711	436151	428777	439327	468389	0.224784	1.05515	0.951279	0.753526	3	3
P14206	Rpsa	40S ribosomal protein SA	571404	508485	556388	549340	532931	606152	559903	527256	551482	0.1771	1.03687	0.949293	0.914316	9	9
P14211	Calr	Calreticulin	1.33416e+06	1.35247e+06	1.41967e+06	1.39597e+06	1.36673e+06	1.34559e+06	1.30124e+06	1.43732e+06	1.36914e+06	0.0993927	1.05012	0.495044	0.473947	21	9
P14576	Srp54	Signal recognition particle 54 kDa protein	6174.21	6119.5	6922.85	7855.31	7177.17	6275.57	5646.39	7606.02	6722.13	0.328603	1.24738	0.195103	0.110014	21	15
P14602	Hspb1	Heat shock protein beta-1	141334	145953	156166	142237	131146	134367	136042	153103	142544	0.175525	1.0839	0.651243	0.514104	21	3
P14685	Psmd3	26S proteasome non-ATPase regulatory subunit 3	73258	67936.4	73326.3	70636.9	61110.3	62429.7	61599.3	75464.3	68220.1	0.210407	1.1207	0.689752	0.82816	21	3
P14733	Lmnb1	Lamin-B1	70335	58014.2	55000.8	61556.3	49953.9	54498.1	49611.5	42388.3	55169.8	0.506558	1.15724	0.840785	0.914316	3	9
P14824	Anxa6	Annexin A6	135462	139102	123685	119676	124475	130827	124495	128514	128279	0.151435	1.08764	0.315355	0.25811	9	3
P14869	Rplp0	60S acidic ribosomal protein P0	352586	326135	288111	346930	276446	321567	299865	318843	316310	0.240711	1.13231	0.612303	0.750554	3	9
P14873	Map1b	Microtubule-associated protein 1B;MAP1B heavy chain;MAP1 light chain LC1	135674	146442	142617	147835	149761	172564	174575	171860	155166	0.250703	1.12003	0.723048	0.914316	15	9
P14901	Hmox1	Heme oxygenase 1	545541	571956	597302	651718	704292	997182	863866	1.00528e+06	742142	0.619472	1.32577	0.829394	0.92358	21	3
P15116	Cdh2	Cadherin-2	88160.1	109656	108472	98848.9	107565	109847	94406.5	104546	102688	0.21119	1.12148	0.624502	0.25811	9	15
P15306	Thbd	Thrombomodulin	38304.6	55553.6	52434.5	48930.8	47695.3	50556.1	43574.5	46237.7	47910.9	0.360022	1.23383	0.388043	0.44235	9	15
P15307	Rel	Proto-oncogene c-Rel	2087.8	2744.07	2867.29	2377.02	1693.21	2659.57	2572.48	2393.87	2424.41	0.484273	1.43871	0.0337751	0.0289634	9	15
P15532	Nme1;Nme2	Nucleoside diphosphate kinase A;Nucleoside diphosphate kinase B	351102	312779	311304	371752	366993	353992	366238	341485	346956	0.174224	1.07697	0.728819	0.739422	3	3
P16045	Lgals1	Galectin-1	6.01999e+06	5.47064e+06	5.65161e+06	6.29213e+06	6.07043e+06	6.19199e+06	6.20139e+06	6.18446e+06	6.01033e+06	0.136679	1.06979	0.655339	0.71092	21	9
P16056	Met	Hepatocyte growth factor receptor	1361.92	1541.2	874.038	1565.06	1246.17	1084	1073.71	634.888	1172.62	0.793237	1.34781	0.749276	0.562916	3	9
P16110	Lgals3	Galectin-3	99948.8	111198	121198	117340	117279	140353	128970	143480	122471	0.355437	1.20067	0.544713	0.514104	21	3
P16125	Ldhb	L-lactate dehydrogenase B chain	316598	305471	300358	269815	274148	235440	245114	246525	274184	0.295998	1.1441	0.784425	0.750554	3	9
P16254	Srp14	Signal recognition particle 14 kDa protein;Signal recognition particle 14 kDa protein, N-terminally processed	50787.5	45932.6	44171.7	43379.8	42555.5	39574.2	36982.4	40272.2	42957	0.321372	1.1502	0.633144	0.91796	3	9
P16382	Il4r	Interleukin-4 receptor subunit alpha;Soluble interleukin-4 receptor subunit alpha	8760.84	5533.44	2880.49	7842.07	7299.41	6729.99	4124.67	10151.6	6665.31	1.09089	2.56863	0.0217158	0.00762195	21	15
P16546-2	Sptan1	Spectrin alpha chain, non-erythrocytic 1	702935	666164	603196	562691	617924	637988	542623	517223	606343	0.306283	1.22312	0.0988085	0.0734479	3	15
P16675	Ctsa	Lysosomal protective protein;Lysosomal protective protein 32 kDa chain;Lysosomal protective protein 20 kDa chain	109740	134019	156373	140141	144200	138583	151443	142750	139656	0.333917	1.21216	0.352906	0.21286	15	15
P16858	Gapdh	Glyceraldehyde-3-phosphate dehydrogenase	786623	796579	767153	824155	867410	919721	866501	934116	845282	0.197523	1.07628	0.828082	0.886212	21	15
P16951	Atf2	Cyclic AMP-dependent transcription factor ATF-2	2927.4	2793.34	4050.42	2315.68	4730.14	2124.76	2272.89	4046.6	3157.65	0.825099	1.55701	0.699693	0.764967	3	3
P17047-3	Lamp2	Lysosome-associated membrane glycoprotein 2	630701	801505	868605	777202	810161	732221	807147	847136	784335	0.303319	1.16302	0.505596	0.514104	15	15
P17182	Eno1	Alpha-enolase	695932	649474	632780	643083	618738	659946	639441	695841	654405	0.117961	1.05243	0.800322	0.750554	3	9
P17225	Ptbp1	Polypyrimidine tract-binding protein 1	444066	427272	410992	439320	445810	464177	452468	390486	434324	0.16967	1.07429	0.636271	0.71092	9	9
P17426	Ap2a1	AP-2 complex subunit alpha-1	171167	160743	154440	170104	166369	165297	166740	149539	163050	0.132648	1.05598	0.745902	0.750554	3	9
P17427	Ap2a2	AP-2 complex subunit alpha-2	127699	119159	142390	129038	124624	124596	126221	124070	127225	0.182597	1.10197	0.378611	0.44235	15	15
P17710	Hk2;Hk1	Hexokinase-2;Hexokinase-1	44260.6	45514.1	44973.8	44854.5	43331.2	49188.3	38866.5	43516.9	44313.2	0.232928	1.12956	0.353157	0.44235	9	15
P17742	Ppia	Peptidyl-prolyl cis-trans isomerase A;Peptidyl-prolyl cis-trans isomerase A, N-terminally processed	1.99393e+06	2.20155e+06	2.37361e+06	2.10543e+06	1.98641e+06	2.00953e+06	2.00587e+06	2.25014e+06	2.11581e+06	0.183002	1.10028	0.591917	0.25811	21	3
P17751	Tpi1	Triosephosphate isomerase	715633	725579	743159	699351	699301	638237	650327	754284	703234	0.165019	1.06586	0.824891	0.91796	21	9
P17809	Slc2a1	Solute carrier family 2, facilitated glucose transporter member 1	6160.39	6710.05	5980.8	5875.44	7956.2	6418.49	9193.55	10237.2	7316.52	0.596156	1.2273	0.924917	1	3	15
P17918	Pcna	Proliferating cell nuclear antigen	72378.2	60680.3	62536.8	57089.4	57359.8	53744.3	56855.8	58670.3	59914.4	0.311008	1.13383	0.651344	0.92358	3	3
P18052	Ptpra	Receptor-type tyrosine-protein phosphatase alpha	23253.1	24085.7	26111.9	24843.9	24599.4	23692.9	23854.2	23737.7	24272.3	0.117781	1.04579	0.710542	0.92031	15	15
P18155	Mthfd2	Bifunctional methylenetetrahydrofolate dehydrogenase/cyclohydrolase, mitochondrial;NAD-dependent methylenetetrahydrofolate dehydrogenase;Methenyltetrahydrofolate cyclohydrolase	7904.86	8670.55	9084.56	8582.32	9633.03	11578.1	7221.9	9867.99	9067.91	0.480399	1.24176	0.619074	0.886212	9	3
P18242	Ctsd	Cathepsin D	534905	529050	526788	654428	689607	699453	744969	629798	626125	0.348462	1.04876	0.986702	1	3	15
P18406	Cyr61	Protein CYR61	62862.5	59383.3	49809.1	55977.6	54990.6	64041.5	50582.1	61362.6	57376.2	0.248053	1.22944	0.107753	0.21286	9	3
P18572	Bsg	Basigin	193353	228592	234708	222256	250162	266153	218021	238636	231485	0.314491	1.11551	0.772875	0.92358	9	3
P18581	Slc7a2	Cationic amino acid transporter 2	187608	185808	217642	200256	209869	187807	207764	154162	193864	0.327441	1.20029	0.393902	0.71092	15	15
P18653	Rps6ka1	Ribosomal protein S6 kinase alpha-1	8151.61	7042.42	5042.82	5567.68	4432.63	4429.55	3939.54	5512.67	5514.87	0.763767	1.401	0.754131	0.71092	3	9
P18654	Rps6ka3	Ribosomal protein S6 kinase alpha-3	18207.6	18416.4	15042.1	16140.1	16152.2	16395.7	13043.5	16056.2	16181.7	0.332038	1.2395	0.143496	0.00762195	9	3
P18760	Cfl1	Cofilin-1	1.36632e+06	1.28266e+06	1.50605e+06	1.36466e+06	1.46033e+06	1.21332e+06	1.15643e+06	1.30409e+06	1.33173e+06	0.262535	1.13248	0.689532	0.764967	3	3
P19001	Krt19	Keratin, type I cytoskeletal 19	75513.9	58610.4	49240.8	39564.5	43483.4	36126.4	34325.8	42034.9	47362.5	0.869635	1.45831	0.649573	0.71092	3	9
P19096	Fasn	Fatty acid synthase;[Acyl-carrier-protein] S-acetyltransferase;[Acyl-carrier-protein] S-malonyltransferase;3-oxoacyl-[acyl-carrier-protein] synthase;3-oxoacyl-[acyl-carrier-protein] reductase;3-hydroxyacyl-[acyl-carrier-protein] dehydratase;Enoyl-[acyl-carrier-protein] reductase;Oleoyl-[acyl-carrier-protein] hydrolase	916210	932525	888846	922080	917740	1.0002e+06	864231	812614	906806	0.206862	1.11416	0.283111	0.21286	9	3
P19157	Gstp1;Gstp2	Glutathione S-transferase P 1;Glutathione S-transferase P 2	153825	157635	201308	154797	166280	140132	139707	168289	160247	0.384414	1.14524	0.855251	0.914316	21	9
P19253	Rpl13a	60S ribosomal protein L13a	194687	155186	136885	163980	147476	162555	149587	149530	157486	0.367036	1.1944	0.550521	0.750554	3	9
P19324	Serpinh1	Serpin H1	1.43641e+06	1.40391e+06	1.3168e+06	1.48437e+06	1.33929e+06	1.49362e+06	1.34722e+06	1.32798e+06	1.3937e+06	0.126868	1.08765	0.520931	0.764967	9	3
P19536	Cox5b	Cytochrome c oxidase subunit 5B, mitochondrial	34771.8	31555.2	40544.3	31118.4	38779	28034.5	32595.9	35975.7	34171.9	0.366084	1.23429	0.320452	0.71092	3	3
P19783	Cox4i1	Cytochrome c oxidase subunit 4 isoform 1, mitochondrial	92542.6	91163.2	91517	89933.4	91511.6	93120	87905.2	86495.2	90523.5	0.0731834	1.04452	0.266478	0.25811	3	15
P20029	Hspa2;Hspa8;Hspa5;Hspa1l	Heat shock-related 70 kDa protein 2;Heat shock cognate 71 kDa protein;78 kDa glucose-regulated protein;Heat shock 70 kDa protein 1-like	3.16634e+06	3.59989e+06	3.68471e+06	3.68105e+06	3.70694e+06	3.61974e+06	3.60211e+06	3.79909e+06	3.60748e+06	0.175399	1.08829	0.547431	0.662528	21	9
P20060	Hexb	Beta-hexosaminidase subunit beta	88522.8	81194.4	87300.7	85210.8	84237.7	82251.7	78556.8	78937.2	83276.5	0.119674	1.05699	0.687843	0.750554	3	9
P20108	Prdx3	Thioredoxin-dependent peroxide reductase, mitochondrial	15326.9	12072.6	13042.3	12553.9	14668.7	12650.7	10392.9	11966.9	12834.4	0.384432	1.27993	0.133406	0.25811	3	15
P20152	Vim;Krt8;Krt7;Des;Prph	Vimentin;Keratin, type II cytoskeletal 8;Keratin, type II cytoskeletal 7;Desmin;Peripherin	3.79454e+06	4.04867e+06	4.10243e+06	4.05655e+06	3.90914e+06	4.19841e+06	3.95402e+06	3.97332e+06	4.00464e+06	0.100851	1.07054	0.144373	0.21286	9	15
P21107-2	Tpm3	Tropomyosin alpha-3 chain	3366.88	3676.72	3224.98	2856.89	3004.1	3504.82	4495.95	2916.23	3380.82	0.484811	1.33739	0.263734	0.0440687	9	9
P21126	Ubl4a	Ubiquitin-like protein 4A	4782.03	2913.97	3808.54	3145.32	3572.34	2331.21	3388.46	3689.47	3453.92	0.709575	1.59277	0.132553	0.44235	3	3
P21278	Gna11	Guanine nucleotide-binding protein subunit alpha-11	29353.8	25533.6	26960.8	26600.2	35240.8	33520.3	29407.3	25285.4	28987.8	0.343437	1.24494	0.450772	0.44235	3	15
P21279	Gna11;Gnaq	Guanine nucleotide-binding protein subunit alpha-11;Guanine nucleotide-binding protein G(q) subunit alpha	171655	173679	148832	166496	164383	185373	169434	141773	165203	0.263922	1.16474	0.338813	0.0736953	9	9
P21460	Cst3	Cystatin-C	66998.9	93919.6	90768.3	86766.5	89505.2	101118	94344.9	89539.7	89120.1	0.382843	1.24621	0.305364	0.0263304	9	15
P21956-2	Mfge8	Lactadherin	73141.4	76531.5	72449.5	71484.9	69159.3	66866.9	72520	72118.6	71784	0.134635	1.01875	0.984465	0.764967	9	9
P21981	Tgm2	Protein-glutamine gamma-glutamyltransferase 2	492433	394803	359632	394456	357697	379735	360942	344703	385550	0.383169	1.17979	0.649401	0.739422	9	9
P22315	Fech	Ferrochelatase, mitochondrial	12162.2	12723.4	12470.6	11947.3	15085.9	15289	11095.1	12699.6	12934.1	0.324251	1.18869	0.464168	0.21286	9	3
P22366	Myd88	Myeloid differentiation primary response protein MyD88	3186.25	4034.82	3922.1	3168.83	3401.41	3352.54	4288.79	3765.88	3640.08	0.307673	1.24641	0.272636	0.25811	15	3
P22437	Ptgs1	Prostaglandin G/H synthase 1	27002.1	22366.8	23898.5	25490.9	22942.9	26401.5	29799.2	23777.1	25209.9	0.294819	1.10108	0.851237	0.92358	15	15
P22561-2	Wt1	Wilms tumor protein homolog	5440.29	7061.98	7708.47	6067.01	5770.9	6996.07	6900.65	6215.44	6520.1	0.347874	1.30308	0.0129092	0.0289634	9	15
P22725-2	Wnt5a	Protein Wnt-5a	8462.07	6960.71	5912.39	6787.01	6927.66	6595.62	6593.16	5119.64	6669.78	0.50113	1.29253	0.336065	0.100846	3	15
P22777	Serpine1	Plasminogen activator inhibitor 1	132959	127373	130066	145670	139569	225960	196362	201558	162440	0.606916	1.2965	0.827138	0.914316	21	9
P23116	Eif3a	Eukaryotic translation initiation factor 3 subunit A	306044	298744	273759	292765	313014	340528	311732	277001	301699	0.22131	1.12199	0.431257	0.314175	3	15
P23242	Gja1	Gap junction alpha-1 protein	118289	165165	166814	170482	147561	154147	187570	160243	158784	0.43632	1.33302	0.128413	0.0193935	15	9
P23249	Mov10	Putative helicase MOV-10	18633.7	15574.1	13189.5	18899.4	15892.5	13880.6	13931.3	12063.7	15258.1	0.448004	1.27305	0.625235	0.473947	3	9
P23475	Xrcc6	X-ray repair cross-complementing protein 6	3802.57	4356.62	4325.89	2521.53	4523.17	4548.42	3616.27	5828.88	4190.42	0.789263	1.12124	0.962787	0.764967	9	3
P23492	Pnp	Purine nucleoside phosphorylase	207105	183141	212114	195239	191448	194526	176971	207232	195972	0.179331	1.06567	0.835192	0.750554	21	9
P23506	Pcmt1	Protein-L-isoaspartate(D-aspartate) O-methyltransferase	7610	9837.12	10272.4	10711.5	8714.26	9820.69	9236.5	9977.74	9522.53	0.325701	1.26739	0.0766023	0.0881375	21	3
P23591	Tsta3	GDP-L-fucose synthase	2229.3	3079.68	2442.35	2646.49	2566.07	2367.56	2546.32	3576.96	2681.84	0.502513	1.2978	0.451588	0.750554	21	3
P23708	Nfya	Nuclear transcription factor Y subunit alpha	2921.65	3381.49	5584.92	3112.73	4619.16	3399.72	2341.09	3140.95	3562.71	0.910494	1.26742	0.962336	0.846615	9	9
P23780	Glb1	Beta-galactosidase	20840.7	31145.2	23063.1	9245.42	21153	15182.7	18654.6	24486.4	20471.4	1.06977	1.37342	0.817064	0.753526	3	15
P23927	Cryab	Alpha-crystallin B chain	52166.1	57838.9	61157.8	63634.5	60909.3	72071.8	76455.8	73474.5	64713.6	0.375342	1.21701	0.504046	0.25811	21	3
P23949	Zfp36l2	Zinc finger protein 36, C3H1 type-like 2	56723.9	64313.6	64045.7	62055	63495.4	63035.1	63159.7	67138.1	62995.8	0.165316	1.07465	0.530906	0.914316	15	9
P23950	Zfp36l1	Zinc finger protein 36, C3H1 type-like 1	19223.9	14523.8	14791.3	15004.5	14884.9	15109.8	13128.1	11900.6	14820.9	0.494122	1.26774	0.401788	0.514104	3	15
P24369	Ppib	Peptidyl-prolyl cis-trans isomerase B	186716	188056	200937	210599	190228	201307	250092	262579	211314	0.359008	1.2553	0.283917	0.0807927	21	3
P24527	Lta4h	Leukotriene A-4 hydrolase	57713.9	56884.8	60180	60269.1	54880.3	51395.3	56119.7	58901.1	57043	0.155563	1.10057	0.333624	0.201693	21	9
P24547	Impdh2	Inosine-5-monophosphate dehydrogenase 2	240012	211687	198761	215856	174261	197111	191313	194798	202975	0.323936	1.06204	0.96872	0.846262	3	9
P24549	Aldh1a1	Retinal dehydrogenase 1	607258	617121	659990	667070	602634	580807	609957	631937	622097	0.138665	1.08438	0.278775	0.195122	21	3
P24788	Cdk11b	Cyclin-dependent kinase 11B	12534.8	12993.3	9591.7	11448.5	10411.9	10896.7	11683.4	10928.3	11311.1	0.30073	1.12291	0.788694	0.881513	9	3
P25444	Rps2	40S ribosomal protein S2	767882	599913	563058	625808	599943	634125	634247	576763	625217	0.327604	1.14242	0.618409	0.930571	3	15
P25785	Timp2	Metalloproteinase inhibitor 2	112974	101993	84713.9	114995	100603	137006	144305	120075	114583	0.520068	1.11903	0.954352	0.914316	15	9
P25799	Nfkb1	Nuclear factor NF-kappa-B p105 subunit;Nuclear factor NF-kappa-B p50 subunit	3346.8	2635.48	4269.89	3574.12	2786.12	3295.84	2024.25	2388.33	3040.1	0.738673	1.06117	0.998871	0.753526	3	15
P25976	Ubtf	Nucleolar transcription factor 1	16106.4	17457.3	15560.5	17106	14552	17784.8	15793.1	13376.7	15967.1	0.276073	1.15614	0.44722	0.254573	9	9
P26039	Tln1	Talin-1	1.33906e+06	1.27219e+06	1.29507e+06	1.21068e+06	1.2236e+06	1.26317e+06	1.13371e+06	1.11074e+06	1.23103e+06	0.185472	1.10392	0.481973	0.514104	3	15
P26040	Ezr	Ezrin	2.11324e+06	2.10139e+06	2.03682e+06	1.98236e+06	1.98946e+06	1.86654e+06	1.8467e+06	1.90248e+06	1.97987e+06	0.134624	1.05644	0.778898	0.71092	3	9
P26041	Msn	Moesin	313766	283325	252137	282332	271127	298268	276389	268533	280735	0.219528	1.10665	0.464852	0.405488	9	3
P26043	Rdx	Radixin	28505.8	25379.8	20194.8	24555.5	24368	22980	23377.9	21434	23849.5	0.348476	1.21346	0.353606	0.473947	3	9
P26187	Mgmt	Methylated-DNA--protein-cysteine methyltransferase	33397.9	33596.3	37571.8	35141.6	36582	32052.2	34546.4	28127.4	33876.9	0.278784	1.13986	0.515624	0.930571	15	15
P26231	Ctnna1	Catenin alpha-1	470917	435180	414569	400315	408209	393746	365616	347093	404456	0.306149	1.17623	0.413862	0.44235	3	15
P26443	Glud1	Glutamate dehydrogenase 1, mitochondrial	74249.9	75725.9	75672.5	79815.6	75543.6	85824.8	74297.6	78497.9	77453.5	0.149443	1.07849	0.373016	0.71092	9	15
P26516	Psmd7	26S proteasome non-ATPase regulatory subunit 7	48040.7	49004.1	43745.7	56205.3	56026.5	53679.5	58371.2	47647.6	51590.1	0.283494	1.0191	0.996823	1	3	15
P26638	Sars	Serine--tRNA ligase, cytoplasmic	16477.7	16515.4	16302.7	21214.5	18346.7	22241.4	20878.8	20823.9	19100.1	0.310925	1.20715	0.635007	0.881513	9	15
P27046	Man2a1	Alpha-mannosidase 2	319219	304111	296950	316062	275297	286821	308623	304061	301393	0.145733	1.0494	0.837186	0.914316	21	9
P27048	Snrpb;Snrpn	Small nuclear ribonucleoprotein-associated protein B;Small nuclear ribonucleoprotein-associated protein N	102158	89175.5	71914.3	79315.6	71790.7	72155.9	69674.7	68555.5	78092.5	0.430289	1.22855	0.644185	0.421809	3	15
P27090	Tgfb2	Transforming growth factor beta-2;Latency-associated peptide	2809.85	2186.57	2702.06	3117.27	3311.91	3776.28	2175.69	2538.38	2827.25	0.566127	1.25504	0.781551	0.662528	3	9
P27601	Gna13	Guanine nucleotide-binding protein subunit alpha-13	33531.5	33824.4	34956.2	35048.8	33589.6	34780.9	37135.6	36087.5	34869.3	0.103363	1.07406	0.144114	0.0289634	21	3
P27612	Plaa	Phospholipase A-2-activating protein	9310.21	9377.44	7887.42	10277	9976.11	8591.39	9931.23	7141.4	9061.52	0.346032	1.10724	0.891872	0.846615	3	9
P27659	Rpl3	60S ribosomal protein L3	404188	343645	301974	351328	330786	378592	370716	333457	351836	0.290515	1.09259	0.823786	0.881513	3	15
P27661	Hist1h2af;H2afj;Hist1h2ak;Hist3h2a;Hist1h2ah;H2afx;Hist2h2ab;Hist2h2aa1;Hist2h2ac;H2afv;H2afz	Histone H2A type 1-F;Histone H2A.J;Histone H2A type 1-K;Histone H2A type 3;Histone H2A type 1-H;Histone H2AX;Histone H2A type 2-B;Histone H2A type 2-A;Histone H2A type 2-C;Histone H2A.V;Histone H2A.Z	115938	78790.3	80550.2	88098.1	87659.8	76145.2	85735.3	70160.7	85384.7	0.536127	1.31408	0.295769	0.44235	3	3
P27773	Pdia3	Protein disulfide-isomerase A3	1.43197e+06	1.53802e+06	1.37842e+06	1.52302e+06	1.36331e+06	1.49377e+06	1.49513e+06	1.40149e+06	1.45314e+06	0.120231	1.08461	0.443433	0.876728	9	15
P28352	Apex1	DNA-(apurinic or apyrimidinic site) lyase;DNA-(apurinic or apyrimidinic site) lyase, mitochondrial	48748.9	50592.6	54817.9	48895.6	50880.5	41571.4	40683.7	49602.9	48224.2	0.293093	1.081	0.90501	0.753526	3	15
P28474	Adh5	Alcohol dehydrogenase class-3	1090.69	1087.69	1671.79	1061.58	1102.09	1423.7	1104.18	1321.86	1232.95	0.494924	1.26596	0.735991	0.82816	15	3
P28574	Max	Protein max	21175.9	23723.7	20504.2	20084.7	18741.9	18903.7	16247.9	16717.1	19512.4	0.383129	1.15986	0.685038	0.92031	9	3
P28653	Bgn	Biglycan	861471	830995	775360	874613	791880	874976	833869	859330	837812	0.1189	1.0775	0.425408	0.930571	9	3
P28654	Dcn	Decorin	275522	373520	341671	438816	382315	413086	416708	437758	384925	0.424224	1.33251	0.327211	0.21286	21	3
P28656	Nap1l1	Nucleosome assembly protein 1-like 1	83301	78414.7	88970.5	83756.7	79182.5	59457.9	70847.7	105786	81214.6	0.570436	1.37476	0.345352	0.0736953	21	9
P28658	Atxn10	Ataxin-10	521343	524135	550251	541704	567975	500729	511899	530815	531107	0.126615	1.06289	0.598705	0.82816	3	3
P28659-4	Celf1	CUGBP Elav-like family member 1	25144	21979.3	20397.2	20262.4	19886.6	22619.1	20259.8	21007.5	21444.5	0.245162	1.10757	0.595707	0.662528	9	3
P28660	Nckap1	Nck-associated protein 1	90598.9	91340.9	84516	95801.8	79588.4	91289.4	92120.4	85753.2	88876.1	0.182427	1.07311	0.717359	0.963137	21	3
P28798	Grn	Granulins;Acrogranin;Granulin-1;Granulin-2;Granulin-3;Granulin-4;Granulin-5;Granulin-6;Granulin-7	88354.8	89249.7	83814.1	93301.6	87962.8	94847.9	74573.7	98828.8	88866.7	0.272938	1.21304	0.0686243	0.44235	21	15
P28828	Ptprm	Receptor-type tyrosine-protein phosphatase mu	979.83	1837.26	1007.07	1625.8	1694.42	1577.6	1653.98	1151.5	1440.93	0.595053	1.28328	0.758113	0.914316	9	9
P28862	Mmp3	Stromelysin-1	7627.19	6998.69	6402.2	8722.98	9261.36	13138.4	14075.4	11054.5	9660.08	0.794317	1.21251	0.973045	0.753526	9	15
P28867	Prkcd	Protein kinase C delta type;Protein kinase C delta type regulatory subunit;Protein kinase C delta type catalytic subunit	89698.7	77405.2	87430.6	79148.7	82145.4	80041.3	80783.5	76523.8	81647.2	0.161363	1.10388	0.220367	0.750554	3	15
P29268	Ctgf	Connective tissue growth factor	43918.6	47202.8	47857.1	58793.4	59983	80796.4	75380.2	73585.7	60939.6	0.605152	1.27408	0.840178	0.914316	15	9
P29341	Pabpc1	Polyadenylate-binding protein 1	1.65393e+06	1.67246e+06	1.74861e+06	1.50389e+06	1.59506e+06	1.59e+06	1.58559e+06	1.5637e+06	1.61416e+06	0.151607	1.08691	0.382139	0.254573	9	9
P29391	Ftl1;Ftl2	Ferritin light chain 1;Ferritin light chain 2	2752.14	2645.94	3217.86	3183.25	3563.59	3552	2959.08	2384.95	3032.35	0.38869	1.13425	0.874098	0.92358	3	15
P29416	Hexa	Beta-hexosaminidase subunit alpha	126264	128186	141209	141145	140870	131313	137514	147314	136727	0.153961	1.1116	0.217396	0.100846	21	3
P29533	Vcam1	Vascular cell adhesion protein 1	447219	447882	454412	403873	397519	403977	397516	429155	422694	0.134603	1.02269	0.99016	0.846615	9	9
P29595	Nedd8	NEDD8	26545.4	41674.7	36285.6	39146.1	39492.1	36570	36067.3	41027.1	37101	0.407788	1.21406	0.544162	0.91796	9	3
P29758	Oat	Ornithine aminotransferase, mitochondrial	159433	162288	140363	166480	158189	161666	153858	157593	157484	0.165843	1.10146	0.159415	0.21286	9	3
P30280	Ccnd2	G1/S-specific cyclin-D2	68931.8	58447.8	79281.6	66831.9	70497.3	79508.8	76761.4	84697.2	73119.7	0.358993	1.1311	0.747934	0.881513	15	15
P30285	Cdk4	Cyclin-dependent kinase 4	50715.6	47764.2	42828.7	48455.9	41342.6	48264.2	44400.5	43480.7	45906.5	0.204176	1.10087	0.730696	0.914316	3	9
P30412	Ppic	Peptidyl-prolyl cis-trans isomerase C	36506.2	34099.5	39862.5	36955.2	33370.4	28343.3	32977.7	31027	34142.7	0.337384	1.16651	0.633112	0.92358	15	15
P30416	Fkbp4	Peptidyl-prolyl cis-trans isomerase FKBP4;Peptidyl-prolyl cis-trans isomerase FKBP4, N-terminally processed	135719	144776	166883	144759	136179	142033	124253	146196	142600	0.298948	1.07076	0.912214	0.92031	21	3
P30558	F2r	Proteinase-activated receptor 1	4724.22	2970.46	3882.39	5024.91	3633.12	4190.19	3712.24	2851.72	3873.66	0.561018	1.16712	0.933701	0.753526	3	15
P30681	Hmgb2	High mobility group protein B2	135822	86302.8	67118.3	80442.7	71159.2	69940.5	65391	59570.8	79468.4	0.959515	1.56201	0.513601	0.25811	3	15
P30999-3	Ctnnd1	Catenin delta-1	523576	516277	527959	547185	507239	519236	500642	477044	514895	0.136225	1.01102	0.995008	1	3	15
P31266	Rbpj	Recombining binding protein suppressor of hairless	10322.3	10231.7	8161.66	10046.8	8473.85	10572.7	8272.66	8138.23	9277.49	0.262404	1.26591	0.288498	0.195122	9	3
P31750	Akt1	RAC-alpha serine/threonine-protein kinase	41262.9	38181.6	32051.7	34062	32036.2	33503.1	25500.9	26138.7	32842.1	0.479933	1.2736	0.418917	0.514104	9	3
P31786	Dbi	Acyl-CoA-binding protein	112170	149349	134742	149838	145262	132943	139459	167561	141416	0.391686	1.23294	0.37078	0.44235	21	3
P31938	Map2k1;Map2k2	Dual specificity mitogen-activated protein kinase kinase 1;Dual specificity mitogen-activated protein kinase kinase 2	39886.2	33619.3	29621.8	26803.7	27312.8	27292.3	26091.1	28754.1	29922.7	0.461027	1.20953	0.688683	0.92031	3	15
P32020	Scp2	Non-specific lipid-transfer protein	269059	269605	246411	267286	259292	215362	219818	247366	249275	0.217604	1.13324	0.571168	0.473947	3	9
P32067	Ssb	Lupus La protein homolog	70523.3	54578	40170.9	48219	48264.8	53189.4	53934.3	45014.8	51736.8	0.586669	1.27409	0.534518	0.314175	3	15
P32233	Drg1	Developmentally-regulated GTP-binding protein 1	56348.4	47235.4	44008.2	49342.1	48322.8	46990.8	46229.8	42771.7	47656.2	0.284889	1.15995	0.352335	0.220028	3	9
P32507	Pvrl2	Nectin-2	10950.8	8448.35	9540.75	10551.6	9873.01	7233.91	10237.8	11626.8	9807.87	0.447891	1.41423	0.0403876	0.0193935	21	9
P33215	Nedd1	Protein NEDD1	2503.89	1844.06	2244.32	1730.31	2162.17	1424.81	1671.97	1301.55	1860.39	0.646283	1.53901	0.208991	0.833149	3	15
P34022	Ranbp1	Ran-specific GTPase-activating protein	244336	255241	231887	240069	226189	240299	213685	230389	235262	0.17664	1.11214	0.30579	0.44235	9	3
P34884	Mif	Macrophage migration inhibitory factor	72744.3	78570.6	79398.1	83441.6	87832.2	58236.8	53278.9	90911.6	75551.8	0.498104	1.31412	0.464113	0.25811	21	15
P35123	Usp4	Ubiquitin carboxyl-terminal hydrolase 4	3420.3	4080.96	2833.15	3427.63	3811.11	3119.46	3289.79	4642.2	3578.07	0.505593	1.31797	0.484072	0.44235	21	15
P35235-1	Ptpn11	Tyrosine-protein phosphatase non-receptor type 11	25692.8	29852.2	28439.1	26109.9	27360.1	24233.1	29853.4	27520.7	27382.7	0.205251	1.09876	0.66207	0.416574	15	9
P35278	Rab5c	Ras-related protein Rab-5C	3413.76	2843.56	3773.17	3542.41	3218.26	2951.18	2689.97	2649.36	3135.21	0.358447	1.14449	0.851824	0.881513	3	15
P35282	Rab21	Ras-related protein Rab-21	26551.9	35222	35424.4	37525.2	36066.5	38431	36073.7	37271.1	35320.7	0.336322	1.19448	0.42353	0.833149	21	3
P35283	Rab12	Ras-related protein Rab-12	2859.08	3067.33	1913.76	3325.3	2101.96	2849.42	2924.48	1876.84	2614.77	0.553953	1.22291	0.852338	0.846262	9	9
P35285	Rab31;Rab22a	Ras-related protein Rab-31;Ras-related protein Rab-22A	96115.1	95151.1	93159	93699.8	100463	96919	91240.7	87017.2	94220.6	0.142704	1.08777	0.167676	0.0734479	3	15
P35293	Rab18	Ras-related protein Rab-18	180714	163456	151812	176878	164894	144642	160823	163071	163286	0.220911	1.12175	0.316781	0.100846	3	3
P35441	Thbs1	Thrombospondin-1	114470	117435	102989	108777	100614	142431	115034	117845	114949	0.363787	1.20821	0.323097	0.833149	9	15
P35486	Pdha1	Pyruvate dehydrogenase E1 component subunit alpha, somatic form, mitochondrial	64750	60576.1	67310.7	77968.2	58380.3	76733.5	67862.7	69328.6	67863.8	0.288635	1.19627	0.456333	0.21286	21	3
P35550	Fbl;Fbll1	rRNA 2-O-methyltransferase fibrillarin;rRNA/tRNA 2-O-methyltransferase fibrillarin-like protein 1	13030.8	14871.1	14852.1	13631.5	12907	12929.8	15522.8	14027.8	13971.6	0.187224	1.17107	0.158179	0.0736953	15	9
P35564	Canx	Calnexin	75895.5	78104	71040.7	79011.4	64481.3	81837.5	79595.8	76670.5	75829.6	0.228885	1.13937	0.401365	0.44235	9	15
P35585	Ap1m1	AP-1 complex subunit mu-1	104805	107490	112445	107451	104644	98637.2	102460	98046.1	104497	0.137794	1.04578	0.841529	0.881513	15	3
P35700	Prdx1	Peroxiredoxin-1	1.17836e+06	1.17724e+06	1.12567e+06	1.26209e+06	1.13852e+06	1.27833e+06	1.31739e+06	1.24912e+06	1.21584e+06	0.157688	1.08388	0.667806	0.914316	15	9
P35762	Cd81	CD81 antigen	264294	293769	294975	275021	269507	261044	280922	296570	279513	0.127101	1.07886	0.536834	0.314175	15	15
P35802	Gpm6a	Neuronal membrane glycoprotein M6-a	540593	634870	636401	532704	510577	518992	486660	514995	546974	0.273763	1.10133	0.840899	0.846615	9	9
P35822	Ptprk	Receptor-type tyrosine-protein phosphatase kappa	213887	182444	187317	185427	172195	190641	164003	166370	182786	0.272913	1.09895	0.752497	0.739422	3	15
P35831	Ptpn12	Tyrosine-protein phosphatase non-receptor type 12	44269.3	43892.9	40642.3	36964.1	39013	33972.9	31275.1	32071.2	37762.6	0.344103	1.20637	0.615749	0.514104	3	15
P35917	Flt4	Vascular endothelial growth factor receptor 3	27949.3	24488.2	29892	27940.3	23949.1	22923.3	26589.4	28114.2	26480.7	0.263159	1.1913	0.194558	0.25811	15	15
P35951	Ldlr	Low-density lipoprotein receptor	100679	86041.9	83747	108680	90992.8	109906	95631.8	99428	96888.3	0.269993	1.16016	0.632002	0.963137	21	15
P35979	Rpl12	60S ribosomal protein L12	8083.9	13691.6	11244.1	18920.8	12296.1	17571.5	11195	13911.9	13364.4	0.810882	1.61103	0.175636	0.71092	21	15
P35980	Rpl18	60S ribosomal protein L18	632159	501350	448215	590432	504697	622292	604493	462774	545801	0.337016	1.07993	0.943495	0.92031	3	15
P36552	Cpox	Oxygen-dependent coproporphyrinogen-III oxidase, mitochondrial	9060	8838.56	9477.11	9609.72	7987.82	8230.23	7948.56	7241.81	8549.23	0.276973	1.03407	0.991197	1	3	15
P36916	Gnl1	Guanine nucleotide-binding protein-like 1	811.78	1176.61	1337	854.103	1648.94	1430.68	1523.09	1199.29	1247.69	0.670967	1.39286	0.689336	0.764967	15	3
P37040	Por	NADPH--cytochrome P450 reductase	31014	27126.4	22719.2	32686.5	27721.1	28336.5	28204.1	25609.7	27927.2	0.356901	1.1534	0.656802	0.91796	3	9
P37804	Tagln	Transgelin	2.03579e+06	1.90823e+06	1.71948e+06	1.71048e+06	1.68998e+06	1.96064e+06	1.8273e+06	1.91369e+06	1.8457e+06	0.187357	1.09081	0.738845	0.82816	9	9
P37889	Fbln2	Fibulin-2	945905	918805	938636	1.13567e+06	1.01688e+06	1.13812e+06	1.20433e+06	1.16262e+06	1.05762e+06	0.269966	1.17094	0.628656	0.739422	21	9
P37913	Lig1	DNA ligase 1	5064.46	3414.34	4588.9	4474.79	4170.82	3165.12	3484.56	3328.65	3961.46	0.479455	1.40365	0.34998	0.833149	3	3
P38647	Hspa9	Stress-70 protein, mitochondrial	303059	310715	306913	269136	284801	296679	257342	299084	290966	0.183434	1.07645	0.753125	0.91796	9	9
P39053	Dnm1	Dynamin-1	14666.2	12563.3	12920.3	12984.5	11662	12553.2	14215.8	14018.6	13198	0.22762	1.08041	0.829357	0.562916	21	9
P39054-2	Dnm2;Dnm1;Dnm3	Dynamin-2;Dynamin-1;Dynamin-3	155060	151434	155125	158652	150712	157179	160448	146786	154424	0.0884704	1.03318	0.762029	0.662528	15	9
P39429	Traf2	TNF receptor-associated factor 2	9602.17	12145.9	11775.5	10329.3	10152.8	9591.86	10029.4	10682.2	10538.6	0.242349	1.10377	0.788574	0.82816	15	9
P39447	Tjp1	Tight junction protein ZO-1	60379.7	54308.3	43789.8	60237.6	47302.5	54919	48944.6	41395.2	51409.6	0.369279	1.17785	0.750188	0.739422	3	9
P39749	Fen1	Flap endonuclease 1	3159.72	3587.17	2884.72	3022.94	3769.87	2850.63	2808.1	3545.98	3203.64	0.300212	1.21725	0.492182	0.220028	3	9
P39876	Timp3	Metalloproteinase inhibitor 3	32085.7	35547.4	35996.8	41598.8	38680.3	41852.3	44402.3	50089.7	40031.7	0.449745	1.29566	0.385028	0.44235	21	3
P40124	Cap1	Adenylyl cyclase-associated protein 1	75856	83144.7	70970.5	67777.4	58533.6	71953.5	73833.7	69346.2	71427	0.344563	1.15409	0.569755	0.416574	9	9
P40142	Tkt	Transketolase	207176	233065	245252	235697	204042	220174	222233	227146	224348	0.183689	1.13683	0.117051	0.110014	21	3
P40201	Chd1	Chromodomain-helicase-DNA-binding protein 1	12656.3	11347.4	10964.2	9561.32	10536.6	10406.3	10203.9	11308.5	10873.1	0.284643	1.11131	0.728513	0.92031	3	15
P40224	Cxcl12	Stromal cell-derived factor 1	106286	112954	130957	124630	107853	105960	100249	106288	111897	0.274433	1.0797	0.892631	0.846615	21	9
P40237	Cd82	CD82 antigen	3088.93	1889.99	3230.86	2392.63	1790.16	1996.98	2800.85	2956.75	2518.39	0.572072	1.55177	0.338483	0.739422	15	15
P40336	Vps26a	Vacuolar protein sorting-associated protein 26A	304211	353099	366172	360698	339306	359436	353077	367928	350491	0.181791	1.13225	0.114474	0.0881375	21	3
P40338	Vhl	Von Hippel-Lindau disease tumor suppressor	20406.4	20346.7	24699.9	20542.1	21249.2	14954.8	21857.9	19046.3	20387.9	0.477984	1.31886	0.265661	0.21286	15	15
P40630	Tfam	Transcription factor A, mitochondrial	26866.6	21049.7	27215.5	24995.1	25329.7	25864.7	21108.9	22936.6	24420.9	0.25248	1.11259	0.811339	0.92358	3	3
P40694	Ighmbp2	DNA-binding protein SMUBP-2	9927.19	8978.65	8164.14	9078.39	9006.66	8842.9	9101.03	7280.89	8797.48	0.300802	1.15738	0.51183	0.963137	3	15
P41105	Rpl28	60S ribosomal protein L28	23979.1	19536.7	14694	16896.4	14898.5	16144	17039.6	14881.8	17258.8	0.537991	1.22512	0.755279	0.739422	3	15
P41230	Kdm5c	Lysine-specific demethylase 5C	9101.28	9804.69	8678.7	9143.68	8373.35	10497.8	9717.37	8547.47	9233.04	0.230088	1.16182	0.192636	0.0881375	9	15
P41233	Abca1	ATP-binding cassette sub-family A member 1	7106.22	5790.59	6393.02	7638.78	6947.84	7397.23	8436.13	7261.4	7121.4	0.371492	1.12984	0.76965	0.739422	21	9
P41241	Csk	Tyrosine-protein kinase CSK	14350.5	15005	15746.4	14546.2	16927.8	15225.2	14318.6	14332.4	15056.5	0.173292	1.08309	0.743134	0.91796	3	15
P41778-2	Pbx1	Pre-B-cell leukemia transcription factor 1	4367.07	3863.98	3623.82	3685.35	4859.57	4536.78	4665.29	3499.83	4137.71	0.328623	1.28412	0.317982	0.44235	3	15
P42125	Eci1	Enoyl-CoA delta isomerase 1, mitochondrial	124734	99018.8	87670.9	100313	93154.3	96134.3	84348.5	79521.8	95611.9	0.47287	1.26665	0.432563	0.473947	3	9
P42208	2002-09-01	Septin-2	184541	204238	197766	187402	213349	206325	185720	183571	195364	0.152425	1.10672	0.416215	0.416574	9	9
P42225	Stat1	Signal transducer and activator of transcription 1	35446.1	36203.3	40667	28937.3	35661.9	32147.4	30596.8	40203.5	34982.9	0.335298	1.04262	0.988813	0.753526	3	15
P42227	Stat3	Signal transducer and activator of transcription 3	430762	398372	362528	398647	368812	397447	384154	390169	391361	0.174349	1.07084	0.670056	0.473947	3	9
P42232	Stat5b;Stat5a	Signal transducer and activator of transcription 5B;Signal transducer and activator of transcription 5A	26549.1	29133.4	27039.1	28752.6	25359.2	29124	27835	25209.5	27375.2	0.143338	1.12231	0.279567	0.21286	9	15
P42932	Cct8	T-complex protein 1 subunit theta	450596	454580	459610	496460	425200	465719	462133	428241	455317	0.156506	1.05584	0.757615	0.473947	15	9
P43247	Msh2	DNA mismatch repair protein Msh2	91235.4	69449.5	67693	70935.6	63343.3	62392.3	60111.4	61497.4	68332.2	0.455481	1.2095	0.676183	0.662528	3	9
P43274	Hist1h1e;Hist1h1t;Hist1h1d;Hist1h1c	Histone H1.4;Histone H1t;Histone H1.3;Histone H1.2	467519	225041	159641	219965	197845	156689	283817	138577	231137	1.42315	1.85575	0.605854	0.886212	3	15
P43276	Hist1h1b	Histone H1.5	74147.1	33479.1	22960	32482.5	39486	21348.9	40777.7	22519.2	35900.1	1.4707	2.07254	0.308237	0.71092	3	15
P43277	Hist1h1d;Hist1h1c	Histone H1.3;Histone H1.2	228450	130362	102689	104696	117409	79750.7	140781	74182.2	122290	1.26149	1.93349	0.401786	0.876728	3	15
P43406	Itgav	Integrin alpha-V;Integrin alpha-V heavy chain;Integrin alpha-V light chain	242129	235218	227195	235849	232544	243647	221777	240462	234853	0.0931216	1.06658	0.115952	0.44235	9	3
P45376	Akr1b1	Aldose reductase	164347	178426	193115	173674	163482	147577	162314	176036	169871	0.268072	1.09026	0.717968	0.82816	15	9
P45377	Akr1b8	Aldose reductase-related protein 2	7295.72	7883.74	10004.5	7672.56	8615.93	7985.71	7309.18	8250.54	8127.23	0.333292	1.09101	0.912981	0.753526	9	15
P45591	Cfl2	Cofilin-2	23467.9	23161.9	34323.9	21762	26786.9	16606.3	15595.3	20410.4	22764.3	0.822716	1.26369	0.861955	0.750554	3	9
P45700	Man1a1	Mannosyl-oligosaccharide 1,2-alpha-mannosidase IA	54761.9	50804.4	45150.3	56609.1	44309.3	52864	40855.2	59652.8	50625.9	0.371304	1.3518	0.0980956	0.0881375	21	15
P45878	Fkbp2	Peptidyl-prolyl cis-trans isomerase FKBP2	68470.4	67904	75015.7	75358.5	71993.5	69936.4	70181.3	68723.7	70947.9	0.105071	1.05337	0.67853	0.514104	15	15
P45952	Acadm	Medium-chain specific acyl-CoA dehydrogenase, mitochondrial	16990.8	17495.9	22082.2	17442.4	19390	12678.7	15811	16526.3	17302.2	0.543488	1.2558	0.603397	0.822028	3	3
P46061	Rangap1	Ran GTPase-activating protein 1	303675	276222	269283	244468	257968	253657	229009	245137	259928	0.287257	1.14714	0.473937	0.405488	3	15
P46062	Sipa1	Signal-induced proliferation-associated protein 1	1185.68	1435.12	1853.53	1500.65	1045.87	1116.2	1107.58	783.987	1253.58	0.853191	1.32693	0.796626	0.914316	15	9
P46414	Cdkn1b	Cyclin-dependent kinase inhibitor 1B	39866.6	40735.4	37681.2	35489.5	42555.2	38088.9	34811.9	36061.9	38161.3	0.20291	1.15192	0.0823888	0.0734479	3	15
P46467	Vps4b	Vacuolar protein sorting-associated protein 4B	97553.4	101581	98479	102157	102100	95983.4	104810	91172.1	99229.6	0.13744	1.05152	0.803157	0.92358	15	15
P46471	Psmc2	26S protease regulatory subunit 7	152496	155705	131291	146153	147569	150964	134911	146989	145760	0.167495	1.15202	0.00591187	0.00762195	9	3
P46638	Rab11b;Rab11a	Ras-related protein Rab-11B;Ras-related protein Rab-11A	164411	169035	155581	152473	155147	150734	145908	149200	155311	0.148909	1.06063	0.540176	0.421809	3	15
P46662	Nf2	Merlin	9405.1	10797.4	8836.51	12622	10260.3	11113.4	13378.7	9694.04	10763.4	0.422003	1.13479	0.894293	0.914316	15	9
P46664	Adss	Adenylosuccinate synthetase isozyme 2	15643.1	17952.1	17604.9	20635.9	19415.1	14281.5	14436.1	17119.1	17136	0.370823	1.17834	0.665665	0.92031	21	15
P46718	Pdcd2	Programmed cell death protein 2	16644.3	16899.6	17595.7	18152.6	16075.3	15272.8	11258.5	12376.5	15534.4	0.4438	1.13397	0.883505	0.753526	3	9
P46935	Nedd4	E3 ubiquitin-protein ligase NEDD4	342911	378471	389780	380018	337355	351549	335354	366779	360277	0.151068	1.0978	0.532891	0.92031	21	3
P46938	Yap1	Transcriptional coactivator YAP1	42856.1	55651.4	51354.6	44435.9	41854.6	47655.7	44077.3	50825.7	47338.9	0.291447	1.21953	0.328313	0.21286	9	15
P46978	Stt3a	Dolichyl-diphosphooligosaccharide--protein glycosyltransferase subunit STT3A	541163	614117	598551	582291	574990	529860	551108	598903	573873	0.146822	1.05827	0.846711	0.764967	21	3
P47713	Pla2g4a	Cytosolic phospholipase A2;Phospholipase A2;Lysophospholipase	3639.5	2604.2	2416.46	3339.92	2583.39	2874.33	3949	2835.92	3030.34	0.505729	1.16189	0.930572	0.753526	3	3
P47738	Aldh2;Aldh1a2	Aldehyde dehydrogenase, mitochondrial;Retinal dehydrogenase 2	425612	446224	449367	465255	463377	411260	425531	442053	441085	0.122414	1.05811	0.715108	0.750554	21	9
P47753	Capza1	F-actin-capping protein subunit alpha-1	164817	144597	122122	119816	128812	119681	103454	113404	127088	0.48284	1.30169	0.29236	0.25811	3	15
P47754	Capza2	F-actin-capping protein subunit alpha-2	14352.3	14711	14134.8	15834.4	13870.1	14328.2	13931.7	13689.2	14356.5	0.149426	1.05191	0.785023	0.914316	9	9
P47757-2	Capzb	F-actin-capping protein subunit beta	486605	545393	579486	502787	536444	508473	497107	530944	523405	0.177456	1.05234	0.90219	0.881513	9	15
P47758	Srprb	Signal recognition particle receptor subunit beta	295722	252361	244095	286421	292877	275163	285041	258698	273797	0.188558	1.11578	0.469974	0.110014	3	3
P47791	Gsr	Glutathione reductase, mitochondrial	3035.32	3303.76	2699.89	2563.71	2897.97	2646.71	3721.73	2711.72	2947.6	0.392869	1.21727	0.651276	0.963137	15	3
P47811	Mapk14	Mitogen-activated protein kinase 14	17483.5	19500.1	18256	18602.8	17360.1	18282.7	16543.9	16893.1	17865.3	0.165467	1.08571	0.466595	0.750554	9	3
P47856	Gfpt1	Glutamine--fructose-6-phosphate aminotransferase [isomerizing] 1	336853	345558	348924	353253	379113	379851	374461	382932	362618	0.127073	1.02824	0.975595	0.92358	21	3
P47857	Pfkm	ATP-dependent 6-phosphofructokinase, muscle type	153308	173712	176350	155415	156862	140832	160229	144618	157666	0.225275	1.1218	0.633562	0.750554	15	3
P47880	Igfbp6	Insulin-like growth factor-binding protein 6	81340.4	62785.1	63876.8	56871.6	63390.4	53894.6	61869.6	60838.8	63108.4	0.434899	1.24041	0.313698	0.833149	3	15
P47911	Rpl6	60S ribosomal protein L6	60341.5	51420.6	47500.2	51623.6	46508	61990.7	56975.1	48945.2	53163.1	0.291231	1.1277	0.841945	0.914316	9	9
P47941	Crkl	Crk-like protein	450.1	2097.55	1242.42	2060.63	1581.71	2273	2254.17	3233.36	1899.12	1.46556	2.60556	0.285071	0.71092	9	15
P47962	Rpl5	60S ribosomal protein L5	142445	152707	133595	153284	134512	144532	141128	147839	143755	0.136961	1.09609	0.135057	0.750554	21	15
P47963	Rpl13	60S ribosomal protein L13	74217.1	67594.3	73904.9	67099.6	66460.9	69415	68312.6	75386.4	70298.8	0.126964	1.03997	0.924447	0.846615	15	9
P47964	Rpl36	60S ribosomal protein L36	7015.62	5728.55	5983.87	7752.58	7224.04	10408.7	9970.7	7905.82	7748.73	0.603984	1.13326	0.983741	0.764967	15	9
P48024	Eif1;Eif1b	Eukaryotic translation initiation factor 1;Eukaryotic translation initiation factor 1b	17499.2	15860	17143	16635.1	15770.6	16797.1	19226.6	18510.9	17180.3	0.201161	1.11368	0.47997	0.514104	15	15
P48036	Anxa5	Annexin A5	533955	584532	582207	587019	574975	599286	556009	597445	576928	0.11324	1.06811	0.259729	0.71092	9	15
P48428	Tbca	Tubulin-specific chaperone A	83324.3	83623.5	67303.9	67329.8	65291.3	62733.4	48396.9	55144.1	66643.4	0.528585	1.28448	0.51982	0.92031	9	3
P48678	Lmna	Prelamin-A/C;Lamin-A/C	635737	662780	633294	585186	628501	641636	633395	643951	633060	0.12257	1.06125	0.49886	0.473947	9	9
P48722	Hspa4l	Heat shock 70 kDa protein 4L	32508.5	32311.5	33711.6	34794	42668.1	44943.2	43508.3	40132.7	38072.2	0.331782	1.03107	0.998014	0.753526	9	15
P48725	Pcnt	Pericentrin	21896	23991.5	22365.9	24293.7	22832.9	20465.1	21100.7	22456.6	22425.3	0.17073	1.07555	0.755458	0.82816	21	15
P48771	Cox7a2	Cytochrome c oxidase subunit 7A2, mitochondrial	247819	266464	234964	238116	261418	258845	262571	257179	253422	0.124296	1.0606	0.675647	0.662528	9	9
P48962	Slc25a4	ADP/ATP translocase 1	423773	387145	391067	446693	413707	431516	454798	405998	419337	0.161333	1.04157	0.949263	0.846615	21	9
P48997	Ivl	Involucrin	907853	830694	735900	920454	825359	922924	954437	1.03982e+06	892181	0.340652	1.1597	0.596717	0.963137	21	3
P49138	Mapkapk2	MAP kinase-activated protein kinase 2	27454.1	27888.5	33923.7	29456.9	24982.3	29992.7	27992.9	30469	29020	0.308113	1.18079	0.333973	0.110014	21	3
P49586	Pcyt1a;Pcyt1b	Choline-phosphate cytidylyltransferase A;Choline-phosphate cytidylyltransferase B	88348.5	99462.9	105507	94387	109002	101758	101158	103661	100411	0.205694	1.0472	0.924608	0.846262	15	9
P49615	Cdk5	Cyclin-dependent-like kinase 5	11400.1	10884.2	8138.97	11694.5	11049.5	12835.7	10983.1	8762.34	10718.5	0.438183	1.24044	0.553727	0.82816	9	3
P49722	Psma2	Proteasome subunit alpha type-2	193549	203704	205599	180784	195767	180260	165590	177098	187794	0.213048	1.08783	0.780247	0.82816	9	9
P50136	Bckdha	2-oxoisovalerate dehydrogenase subunit alpha, mitochondrial	12584.3	13237	12154	13417.2	13823.6	11061.7	11403.5	14144.7	12728.3	0.242219	1.16999	0.287455	0.195122	21	15
P50247	Ahcy	Adenosylhomocysteinase	621634	464291	392337	393347	426126	387792	356786	350279	424074	0.639876	1.40899	0.272767	0.25811	3	15
P50396	Gdi1	Rab GDP dissociation inhibitor alpha	149672	156915	199142	167061	159793	138227	151263	167591	161208	0.377867	1.18725	0.506204	0.25811	15	15
P50431	Shmt1	Serine hydroxymethyltransferase, cytosolic	7433.67	5336.55	4111.77	5721.28	5647.79	2998.06	3188.18	4005.06	4805.3	0.923068	1.79199	0.29664	0.25811	3	3
P50516	Atp6v1a	V-type proton ATPase catalytic subunit A	507180	503029	457835	489567	480919	471702	488932	424394	477945	0.173214	1.08112	0.630194	0.92031	3	15
P50518	Atp6v1e1	V-type proton ATPase subunit E 1	10813.3	9497.75	5883.82	7708.82	9596.47	7287.98	7761.69	7547.56	8262.18	0.596637	1.49572	0.160938	0.220028	3	9
P50544	Acadvl	Very long-chain specific acyl-CoA dehydrogenase, mitochondrial	302855	272920	244179	289253	267989	284733	300080	248680	276336	0.212333	1.06118	0.925166	0.846615	3	9
P50580	Pa2g4	Proliferation-associated protein 2G4	541658	537637	473023	523546	480116	539883	578862	505546	522534	0.20255	1.05456	0.91425	0.846615	9	9
P51150	Rab7a	Ras-related protein Rab-7a	467745	473148	407461	472786	429075	463032	471705	448894	454231	0.14461	1.06485	0.747261	0.881513	9	15
P51163	Uros	Uroporphyrinogen-III synthase	2747.19	3914.2	3497.47	3126.65	2838.27	2423.25	2621.22	3490.9	3082.4	0.483697	1.18478	0.868714	0.764967	15	9
P51410	Rpl9	60S ribosomal protein L9	94523.6	81040.6	86583.9	98369.1	91971.7	91531.4	96534.9	88103.4	91082.3	0.190251	1.08068	0.668893	0.71092	21	9
P51480	Cdkn2a	Cyclin-dependent kinase inhibitor 2A	80989.4	104020	100381	89712.1	106354	72616.6	95154.4	114483	95463.9	0.438559	1.15602	0.846014	0.914316	21	9
P51655	Gpc4	Glypican-4;Secreted glypican-4	79436.7	85676.7	71835.2	77432	82077.9	81176.3	73005.8	66414.9	77131.9	0.249726	1.15994	0.136865	0.0734479	9	3
P51660	Hsd17b4	Peroxisomal multifunctional enzyme type 2;(3R)-hydroxyacyl-CoA dehydrogenase;Enoyl-CoA hydratase 2	80510.4	81122.7	97574.6	86288.7	85261.7	85678.5	74326.6	96883.6	85955.9	0.270464	1.10496	0.793257	0.662528	21	3
P51855	Gss	Glutathione synthetase	4747.47	4904.59	3788.33	3703.03	4772.77	4165.49	3043.16	5114.82	4279.96	0.484037	1.39358	0.255086	0.473947	3	9
P51859	Hdgf	Hepatoma-derived growth factor	38155.6	40226.8	34060.9	36035.6	36291.7	32691.1	36108.6	33732.6	35912.9	0.209835	1.06707	0.839172	0.662528	3	15
P51863	Atp6v0d1	V-type proton ATPase subunit d 1	192441	231530	223634	221559	220683	248621	270627	241971	231383	0.337907	1.1964	0.355045	0.110014	9	15
P51881	Slc25a5	ADP/ATP translocase 2;ADP/ATP translocase 2, N-terminally processed	48759.9	55071.8	56345.3	47919.7	55671.3	49830.9	47563.4	45669.1	50853.9	0.209938	1.12089	0.557708	0.473947	9	9
P51949	Mnat1	CDK-activating kinase assembly factor MAT1	25963.5	25768.9	22572.2	18977.4	18755.8	19723.8	16962.9	17099.6	20728	0.434221	1.26099	0.618729	0.61354	3	15
P51954	Nek1	Serine/threonine-protein kinase Nek1	9102.12	8019.63	7792.84	9712.06	9653.82	8734.06	8911.67	8106.03	8754.03	0.219238	1.12281	0.553022	0.314175	3	3
P52293	Kpna2	Importin subunit alpha-1	63074.9	61383.3	50856.2	53749.6	49778.3	65317.3	49367.9	53957.4	55935.6	0.285138	1.26417	0.196017	0.21286	9	3
P52479	Usp10	Ubiquitin carboxyl-terminal hydrolase 10	1998.05	1331.97	1597.74	1716.38	1588.47	2077.07	1353.11	1250.68	1614.18	0.511959	1.21542	0.76612	0.881513	3	15
P52480	Pkm	Pyruvate kinase PKM	2.19042e+06	2.34076e+06	2.31304e+06	2.41128e+06	2.25816e+06	2.37133e+06	2.4087e+06	2.4615e+06	2.3444e+06	0.115632	1.09536	0.0424273	0.0315965	21	3
P52503	Ndufs6	NADH dehydrogenase [ubiquinone] iron-sulfur protein 6, mitochondrial	29802.7	30736.8	33203.4	26014.5	31843.3	29579.2	29923.9	36651.7	30969.4	0.343477	1.04661	0.988109	0.881513	15	15
P52633	Stat6	Signal transducer and transcription activator 6	31071.4	22140.9	21299.4	26515.3	23790.2	21682	22813.4	22809.4	24015.2	0.406907	1.25189	0.3047	0.195122	3	3
P52734	Fgd1	FYVE, RhoGEF and PH domain-containing protein 1	2307.1	3893.07	3653.01	3625.19	3357.22	2600.54	2792.03	2939.31	3145.93	0.504133	1.15892	0.89041	0.914316	15	9
P52760	Hrsp12	Ribonuclease UK114	6156.56	5280.27	4614.3	6508.95	5271.11	7015.41	6545.34	5695.34	5885.91	0.407942	1.1018	0.912136	0.822028	9	15
P52800	Efnb2	Ephrin-B2	42840.4	42251.2	45383.6	44322.2	45244.7	53396	47827.8	46213.8	45934.9	0.242622	1.08585	0.835342	0.750554	15	9
P52875	Tmem165	Transmembrane protein 165	6238.19	7335.97	7215.25	7447.15	6701.28	8329.05	7474.12	7892.38	7329.17	0.28528	1.21064	0.0899876	0.416574	9	15
P53349	Map3k1	Mitogen-activated protein kinase kinase kinase 1	5324.39	5763.07	6915.22	6116.4	6651.98	4929.13	5320.46	5586.31	5825.87	0.340909	1.14436	0.793415	0.914316	21	9
P53564	Cux1	Homeobox protein cut-like 1	75411.3	82222.3	90415.4	89135.6	90440.6	81383.4	83377.6	85567.8	84744.2	0.177348	1.06783	0.738175	0.562916	21	9
P53762	Arnt	Aryl hydrocarbon receptor nuclear translocator	11582.2	16951.9	18408.4	13115.9	13452.8	11872.8	14854.6	16706.8	14618.2	0.466968	1.32866	0.533977	0.450333	15	9
P53810	Pitpna	Phosphatidylinositol transfer protein alpha isoform	56363.3	56123.2	65545.4	58530.5	61113.7	64402	59802.2	68560.6	61305.1	0.202878	1.08184	0.797797	0.739422	15	15
P53811	Pitpnb	Phosphatidylinositol transfer protein beta isoform	124734	143126	147812	133131	133817	130184	124598	128964	133296	0.17415	1.05709	0.85177	0.846615	9	9
P53994	Rab2a;Rab2b	Ras-related protein Rab-2A;Ras-related protein Rab-2B	74153.6	71383.5	78322.4	71187.1	58169.9	86750.3	70715.5	75667.4	73293.7	0.389944	1.19505	0.544368	0.92358	9	15
P53995	Anapc1	Anaphase-promoting complex subunit 1	71173.3	71523.7	61338.3	63255.1	69540.8	54500.6	64504.4	48972.8	63101.1	0.357377	1.25382	0.469206	0.739422	3	15
P53996	Cnbp	Cellular nucleic acid-binding protein	9617.11	6803.16	5438.46	8454.99	7754.77	9573.63	7837.6	8791.78	8033.94	0.520124	1.30851	0.501347	0.71092	3	9
P54071	Idh2	Isocitrate dehydrogenase [NADP], mitochondrial	13002.8	19207.4	16908.7	14144.2	12583.8	13641.6	14884	12019.6	14549	0.494043	1.28384	0.331236	0.143394	9	15
P54227	Stmn1;Stmn2	Stathmin;Stathmin-2	230090	192074	157861	161602	172872	162104	134483	134833	168240	0.568276	1.37838	0.236412	0.0650407	3	9
P54276	Msh6	DNA mismatch repair protein Msh6	102914	95103	84124	106237	94216.4	96259.8	84611.9	91841.9	94413.5	0.234213	1.1739	0.155675	0.254573	3	9
P54729	Nub1	NEDD8 ultimate buster 1	7023.84	7278.95	5461.57	6256.67	6545.33	5468.09	6729.28	6292.26	6382	0.284768	1.11306	0.843817	0.739422	3	9
P54751	St3gal1	CMP-N-acetylneuraminate-beta-galactosamide-alpha-2,3-sialyltransferase 1	3436.64	4537.71	3307.39	4093.31	3203.7	4048.14	4180.66	4735.94	3942.94	0.388603	1.32964	0.16189	0.833149	21	3
P54754	Ephb3;Ephb1;Epha4;Epha6	Ephrin type-B receptor 3;Ephrin type-B receptor 1;Ephrin type-A receptor 4;Ephrin type-A receptor 6	95297.9	98476.8	84484.2	102732	89190.6	108121	103092	86726.4	96015.3	0.246182	1.11984	0.6929	0.750554	9	9
P54775	Psmc4	26S protease regulatory subunit 6B	99785.6	85335.1	81764.1	86077.1	88455.1	98874.1	95659.2	91535.2	90935.7	0.198178	1.06097	0.887134	0.91796	3	9
P54823	Ddx6	Probable ATP-dependent RNA helicase DDX6	226211	232780	204317	204209	188934	204616	194650	187556	205409	0.220164	1.11647	0.634242	0.220028	9	9
P54843	Maf	Transcription factor Maf	11359	12120.8	11482.6	13132.7	10126	12572.4	10279.1	13322.2	11799.3	0.270879	1.23132	0.0564443	0.44235	21	3
P54923	Adprh	[Protein ADP-ribosylarginine] hydrolase	205029	201572	204326	233634	228693	214424	223911	214670	215782	0.148585	1.07766	0.710503	0.473947	21	9
P55096	Abcd3	ATP-binding cassette sub-family D member 3	17659.5	16792.9	24290.5	18340.3	19766	16411.9	18058.9	23817.7	19392.2	0.406278	1.2754	0.42987	0.110014	15	15
P55264	Adk	Adenosine kinase	42477	46800.9	41504.5	54415.4	49308.8	43147.3	41116.4	43322.5	45261.6	0.293825	1.18297	0.522169	0.21286	21	15
P55271	Cdkn2b	Cyclin-dependent kinase 4 inhibitor B	3008.6	4166.74	3037.57	5270.65	3861.53	4791.22	4565.89	4093.78	4099.5	0.551787	1.36306	0.441952	0.71092	9	15
P55288	Cdh11	Cadherin-11	5733	5808.27	7168.74	6232.56	6827.77	5931.31	7097.71	7431.04	6528.8	0.260085	1.21524	0.264193	0.184313	15	15
P55302	Lrpap1	Alpha-2-macroglobulin receptor-associated protein	10455.2	10315.2	10187.7	9386.68	9746.44	10113.8	8450.08	9265.11	9740.03	0.20586	1.09611	0.470929	0.314175	3	15
P55937	Golga3	Golgin subfamily A member 3	39524.4	40183.4	38037.9	44114.6	38261.5	42106.5	39440.5	36432.1	39762.6	0.193211	1.0621	0.818605	0.92031	9	3
P56135	Atp5j2	ATP synthase subunit f, mitochondrial	1349.4	734.465	1110.51	1345.86	955.766	736.483	523.877	749.987	938.294	0.879816	1.56713	0.600289	0.405488	3	3
P56212	Arpp19;Ensa	cAMP-regulated phosphoprotein 19;Alpha-endosulfine	43149.5	54461.9	55382	45117.3	52310.7	46725.5	50824.6	45631.2	49200.3	0.248626	1.17034	0.446318	0.405488	15	3
P56376	Acyp1	Acylphosphatase-1	3687.69	4588.76	4463.69	3880.04	3953.28	2569.05	3693.56	4662.51	3937.32	0.531694	1.19346	0.803004	0.930571	21	3
P56382	Atp5e	ATP synthase subunit epsilon, mitochondrial	39593.9	35104.9	33148.1	41873.4	29521.1	28834.4	33074.1	34114.2	34408	0.378953	1.18843	0.69132	0.71092	21	9
P56391	Cox6b1	Cytochrome c oxidase subunit 6B1	8306.19	12698.3	11111.3	15176.4	9769.92	14597.4	14141.4	10421.6	12027.8	0.571195	1.51004	0.23084	0.44235	9	15
P56395	Cyb5a	Cytochrome b5	270276	313340	296628	294981	327362	315059	302086	319458	304899	0.187227	1.05147	0.870134	0.764967	3	9
P56480	Atp5b	ATP synthase subunit beta, mitochondrial	917511	949507	963565	939945	952132	879827	907465	906774	927091	0.090323	1.02279	0.918844	0.812361	3	15
P56542	Dnase2	Deoxyribonuclease-2-alpha	6362.96	8233.78	8274.81	6982.2	7239.63	6057.17	8236.96	5798.82	7148.29	0.346374	1.2919	0.377288	0.21286	15	3
P56546	Ctbp2	C-terminal-binding protein 2	11172.2	11070.4	10463.5	10782.7	12103.9	11582.2	7994	8630.54	10474.9	0.392354	1.26106	0.301875	0.0650407	3	9
P56873	Sssca1	Sjoegren syndrome/scleroderma autoantigen 1 homolog	3033.63	4522.33	3723.25	5412.4	3579.01	5452.9	4805.91	4451.12	4372.57	0.553282	1.50851	0.127856	0.44235	9	15
P56959	Fus	RNA-binding protein FUS	12178.1	13319.7	14061.1	11035.6	11522.6	9646.23	10725.2	9785.12	11534.2	0.38276	1.19046	0.745576	0.92358	15	3
P57746	Atp6v1d	V-type proton ATPase subunit D	957714	934025	860614	883135	925351	903353	877576	818863	895079	0.155127	1.10638	0.0975473	0.0734479	3	15
P57759	Erp29	Endoplasmic reticulum resident protein 29	10294.2	10367	12983.2	11713.2	11157	11211.6	10961.1	11108.8	11224.5	0.239566	1.11622	0.502692	0.92031	21	3
P57776	Eef1d	Elongation factor 1-delta	404938	405735	374276	409120	369856	390422	384150	358826	387165	0.129905	1.04975	0.856873	0.914316	9	9
P57780	Actn4	Alpha-actinin-4	1.33268e+06	1.43571e+06	1.4441e+06	1.3891e+06	1.35086e+06	1.40075e+06	1.29356e+06	1.34512e+06	1.37398e+06	0.109568	1.05699	0.639035	0.662528	9	15
P57784	Snrpa1	U2 small nuclear ribonucleoprotein A	3725.89	4250.64	2618.21	1930.93	3122.7	2174.78	2227.64	1619.71	2708.81	0.97125	1.92883	0.198461	0.21286	3	15
P58021	Tm9sf2	Transmembrane 9 superfamily member 2	12148.2	10014.3	11116.4	11252.9	10033.3	13562.6	13000.6	12151.9	11660	0.304313	1.08726	0.938779	0.846615	15	9
P58022	Loxl2	Lysyl oxidase homolog 2	124511	124432	135593	115758	119542	126973	125541	136375	126091	0.16351	1.06999	0.794562	0.750554	15	9
P58044	Idi1	Isopentenyl-diphosphate Delta-isomerase 1	57363.6	65360.8	64921.4	73468.9	82822.1	93703.2	80922.1	69100.1	73457.8	0.4947	1.13467	0.927018	0.846262	9	9
P58242	Smpdl3b	Acid sphingomyelinase-like phosphodiesterase 3b	29096	22374.2	19883.3	20012.6	20109.9	16023.1	14235.1	15486.3	19652.6	0.756184	1.44221	0.484236	0.201693	3	9
P58252	Eef2;Eftud2	Elongation factor 2;116 kDa U5 small nuclear ribonucleoprotein component	3.57734e+06	3.18062e+06	3.13907e+06	3.23429e+06	3.13578e+06	3.73422e+06	3.33862e+06	3.24466e+06	3.32307e+06	0.180083	1.06749	0.819787	0.846262	9	9
P58281	Opa1;Tlr8	Dynamin-like 120 kDa protein, mitochondrial;Dynamin-like 120 kDa protein, form S1;Toll-like receptor 8	10638.9	11782.9	11822.9	11055.4	12969.4	12508.6	12099.2	13264.7	12017.7	0.218499	1.03015	0.984395	0.753526	9	15
P58466	Ctdsp1	Carboxy-terminal domain RNA polymerase II polypeptide A small phosphatase 1	4129.93	2915.33	4172.73	5006.02	4862.61	4446.36	4423.16	3535.83	4186.5	0.499391	1.22153	0.734664	0.846615	21	9
P58468	Fam207a	Protein FAM207A	24224.4	20865.6	16426.1	19084.1	23253	18872.3	22808.8	20797.1	20791.4	0.375076	1.21008	0.442917	0.254573	3	9
P58660	Card10	Caspase recruitment domain-containing protein 10	2088.08	2811.76	3235.91	3031.92	3147.91	3411.77	2967.16	2141.66	2854.52	0.463717	1.20294	0.653271	0.739422	9	15
P58771-2	Tpm1;Tpm3;Tpm2	Tropomyosin alpha-1 chain;Tropomyosin alpha-3 chain;Tropomyosin beta chain	286190	264301	224364	237418	242429	256613	219896	232700	245489	0.270047	1.18989	0.119064	0.0289634	9	3
P58774	Tpm2	Tropomyosin beta chain	4500.53	5261.33	4456.26	4980.24	4217.34	5480.95	5006.46	5192.15	4886.91	0.258569	1.23221	0.0546684	0.21286	9	15
P58871	Tnks1bp1	182 kDa tankyrase-1-binding protein	177962	192654	188277	181584	185964	185745	171291	169806	181660	0.125772	1.07686	0.502596	0.450333	9	9
P58929	Gmeb2	Glucocorticoid modulatory element-binding protein 2	13275.5	12367.7	8737.91	10696.8	12248.6	13276.1	10690.3	11528.3	11602.6	0.391134	1.31992	0.0777742	0.00762195	9	3
P59048	Pdrg1	p53 and DNA damage-regulated protein 1	31451.5	34876.8	34983	38684.8	36534.3	29536.1	41242.1	38757.3	35758.2	0.327367	1.20228	0.306251	0.100846	15	15
P59242	Cgn	Cingulin	35709.9	31511	28468.3	24319.4	27557.1	22936.9	22132.1	20299.1	26616.7	0.57899	1.41795	0.401693	0.44235	3	15
P59325	Eif5	Eukaryotic translation initiation factor 5	107233	118855	117112	108792	107939	106125	100688	105990	109092	0.166528	1.04748	0.897536	0.846615	9	9
P59383	Lrrn4	Leucine-rich repeat neuronal protein 4	564100	546297	536055	580936	509411	542163	496940	539439	539418	0.155717	1.08459	0.536535	0.750554	21	15
P59997	Kdm2a	Lysine-specific demethylase 2A	2293.27	2670.94	2541.16	1708.19	2522.83	3095.66	1694.83	1798.07	2290.62	0.611554	1.64466	0.123739	0.0803949	9	9
P59999	Arpc4	Actin-related protein 2/3 complex subunit 4	233093	236027	247199	249931	255991	271407	267729	240822	250275	0.153085	1.05284	0.84091	0.914316	15	9
P60122	Ruvbl1	RuvB-like 1	7067.27	6255.29	5396.38	4799.28	5293.88	4659.7	3754.23	5561.69	5348.46	0.619439	1.35086	0.558502	0.662528	3	9
P60229	Eif3e	Eukaryotic translation initiation factor 3 subunit E	158640	163617	153309	165747	163675	159825	148759	158985	159070	0.1068	1.07503	0.0890329	0.44235	21	15
P60335	Pcbp1	Poly(rC)-binding protein 1	203992	196800	248947	219599	189605	193059	174514	214987	205188	0.362754	1.11472	0.814201	0.562916	21	9
P60670	Nploc4	Nuclear protein localization protein 4 homolog	72772.3	75417.6	80612.2	80151	70391	76218.8	74813.7	74878.2	75656.8	0.135099	1.08565	0.253664	0.254573	15	9
P60762	Morf4l1	Mortality factor 4-like protein 1	12190.2	9898.85	12771.8	12733.6	11767.7	12118.8	11568.7	12005.2	11881.9	0.241794	1.12359	0.53734	0.91796	21	9
P60766	Cdc42	Cell division control protein 42 homolog	115586	118219	94557.6	100440	99144.3	101290	85696.4	101770	102088	0.318574	1.21778	0.238771	0.21286	9	3
P60843	Eif4a1	Eukaryotic initiation factor 4A-I	475458	467271	431156	472759	428627	489386	474160	435873	459336	0.132276	1.05815	0.742572	0.914316	9	9
P60867	Rps20	40S ribosomal protein S20	84235.3	108079	126398	59902.1	124377	67839.9	51125.6	91500.3	89182.2	0.84403	1.37787	0.877126	0.881513	3	15
P60898	Polr2i	DNA-directed RNA polymerase II subunit RPB9	25139.7	21261.1	21188	23840.3	18831.2	24364.1	17871.6	20143.8	21580	0.336798	1.16809	0.726952	0.82816	9	3
P60904	Dnajc5	DnaJ homolog subfamily C member 5	113739	86866.6	78643.1	110534	86182.7	94870.6	107114	82515.6	95058.2	0.369205	1.10006	0.959099	0.914316	3	9
P61022	Chp1	Calcineurin B homologous protein 1	1094.9	1794.47	1393.94	1252.91	1139.87	1884.49	1949.99	1607.71	1514.78	0.5645	1.64625	0.100927	0.0881375	9	15
P61027	Rab10	Ras-related protein Rab-10	3263.39	4076.88	4795.08	2863.9	4372.16	4498.6	3599.2	4318.71	3973.49	0.486015	1.19392	0.776751	0.92031	15	3
P61082	Ube2m	NEDD8-conjugating enzyme Ubc12	4989.28	9236	8090.29	7634.44	6051.34	6164.9	10034.8	5961.8	7270.35	0.693981	1.64167	0.227255	0.0736953	15	9
P61087	Ube2k	Ubiquitin-conjugating enzyme E2 K	19304.3	18927.1	13415.4	15602.2	16398.4	21205.1	20132.3	16639.1	17703	0.440022	1.24475	0.576536	0.662528	9	9
P61089	Ube2n	Ubiquitin-conjugating enzyme E2 N	2477.73	3848.39	2558.07	3047.43	2490.87	2596.8	2411.86	2502.07	2741.65	0.523967	1.29718	0.458513	0.833149	9	15
P61161	Actr2	Actin-related protein 2	40220.8	52410.1	55203.6	47612	44018.9	49802.6	50261.6	50222.1	48719	0.307533	1.25196	0.0444065	0.0193935	15	9
P61164	Actr1a	Alpha-centractin	17340.1	15012.4	18031.9	13822.2	16749.3	19599.3	13626.5	16139.6	16290.2	0.366646	1.15519	0.753727	0.739422	9	9
P61202	Cops2	COP9 signalosome complex subunit 2	53446.5	57367.1	55280.1	56569.1	50441.7	56969.8	56657.2	59198.2	55741.2	0.157092	1.11434	0.0546696	0.44235	9	15
P61205	Arf4;Arf3;Arf1;Arf2;Arf5	ADP-ribosylation factor 4;ADP-ribosylation factor 3;ADP-ribosylation factor 1;ADP-ribosylation factor 2;ADP-ribosylation factor 5	1.15686e+06	1.2325e+06	1.17122e+06	1.21396e+06	1.13547e+06	1.2567e+06	1.25753e+06	1.26063e+06	1.21061e+06	0.103382	1.08588	0.149425	0.44235	21	3
P61222	Abce1	ATP-binding cassette sub-family E member 1	382512	392151	402383	392410	398850	361152	410437	385891	390723	0.126138	1.07901	0.300198	0.21286	15	15
P61255	Rpl26	60S ribosomal protein L26	38357.4	34450.4	30923.4	37480.2	29569.6	38232.6	41306.1	36034.5	35794.3	0.327889	1.08226	0.927279	0.753526	9	15
P61290	Psme3	Proteasome activator complex subunit 3	33892	39271.7	32123.9	28002.9	35751.1	35569.7	35404.6	36834.2	34606.3	0.32563	1.1543	0.616034	0.82816	9	3
P61294	Rab6b	Ras-related protein Rab-6B	1807.33	3048.92	1666.22	1939.23	1877.74	1902.31	2102.17	1706.99	2006.37	0.689155	1.35791	0.487566	0.750554	9	9
P61327	Magoh;Magohb	Protein mago nashi homolog;Protein mago nashi homolog 2	35115.5	30607.4	25137.2	29488.5	27680.1	32263.8	31362.3	27565.4	29902.5	0.333692	1.11277	0.70844	0.61354	3	15
P61358	Rpl27	60S ribosomal protein L27	182692	179129	171595	173678	170811	178129	183677	177750	177183	0.0726114	1.01659	0.966519	0.881513	9	15
P61620	Sec61a1;Sec61a2	Protein transport protein Sec61 subunit alpha isoform 1;Protein transport protein Sec61 subunit alpha isoform 2	100322	94483.9	79162.1	93384.3	85740.2	91898.7	78316.3	74994.8	87287.8	0.290156	1.18354	0.35004	0.314175	3	15
P61804	Dad1	Dolichyl-diphosphooligosaccharide--protein glycosyltransferase subunit DAD1	3911.1	4382.98	2937.42	3066.79	3282.2	3151.45	2557.98	3635.83	3365.72	0.542232	1.37104	0.328208	0.110014	9	3
P61924	Copz1	Coatomer subunit zeta-1	3064.83	2972.03	4109.92	5360.74	2399.72	2082.64	4248.22	4736.76	3621.86	0.905087	1.99766	0.0294042	0.0193935	21	9
P61957	Sumo2;Sumo3	Small ubiquitin-related modifier 2;Small ubiquitin-related modifier 3	561158	490177	412467	451361	490177	449395	424005	419153	462236	0.321679	1.25687	0.0780144	0.0736953	3	9
P61965	Wdr5	WD repeat-containing protein 5	12084.7	14764.4	16632.3	14976.9	15807.6	16582	13943.2	18058.6	15356.2	0.389026	1.1844	0.66724	0.92358	21	3
P61967	Ap1s1	AP-1 complex subunit sigma-1A	5534.25	5131.51	4960.72	5256.82	7269.78	5050.02	6155.25	5394.51	5594.11	0.412767	1.25757	0.421538	0.44235	3	3
P61979-3	Hnrnpk	Heterogeneous nuclear ribonucleoprotein K	141818	150059	130150	114728	120215	110101	84983.1	110629	120335	0.540786	1.218	0.663215	0.739422	3	9
P61982	Ywhag	14-3-3 protein gamma;14-3-3 protein gamma, N-terminally processed	157493	136791	121022	127684	130863	128881	113134	122922	129849	0.341613	1.23146	0.176478	0.0193935	3	9
P62071	Rras2	Ras-related protein R-Ras2	22073.5	21076.9	20929.1	21566.4	19936.6	23405.3	24047	22502.8	21942.2	0.187326	1.0706	0.802295	0.914316	15	9
P62073	Timm10	Mitochondrial import inner membrane translocase subunit Tim10	9947.74	12231.7	11420.7	11345.8	9941.46	9964.67	13138.2	12175.5	11270.7	0.283636	1.23479	0.259812	0.0736953	15	9
P62077	Timm8b	Mitochondrial import inner membrane translocase subunit Tim8 B	3925.58	4101.46	5070.77	4131.04	4615	3739.52	3597.82	4535.22	4214.55	0.349491	1.10555	0.887232	0.82816	21	9
P62082	Rps7	40S ribosomal protein S7	279686	252662	213469	243535	208780	259994	255908	218189	241528	0.293571	1.11031	0.843628	0.82816	9	9
P62137	Ppp1ca;Ppp1cc	Serine/threonine-protein phosphatase PP1-alpha catalytic subunit;Serine/threonine-protein phosphatase PP1-gamma catalytic subunit	150269	147350	163473	149235	138110	139190	142944	149677	147531	0.171913	1.06937	0.68019	0.91796	15	15
P62192	Psmc1	26S protease regulatory subunit 4	22155.3	24279.8	24407.7	20750.7	24838.1	23103.8	22239.5	24370.8	23268.2	0.175665	1.05013	0.915703	0.846262	9	9
P62242	Rps8	40S ribosomal protein S8	203186	170960	159353	173660	161987	177839	149542	162973	169938	0.315666	1.18219	0.40467	0.25811	9	3
P62245	Rps15a	40S ribosomal protein S15a	77657	87526.8	81540.3	77517.9	76938.6	80146.6	78283.3	72344.3	78994.3	0.192197	1.11885	0.192336	0.0650407	9	9
P62254	Ube2g1	Ubiquitin-conjugating enzyme E2 G1;Ubiquitin-conjugating enzyme E2 G1, N-terminally processed	9152.08	10187.6	10047.6	9232.29	8228.67	8275.49	9361.24	11172.4	9457.17	0.311272	1.17398	0.566817	0.514104	21	3
P62257	Ube2h	Ubiquitin-conjugating enzyme E2 H	130037	164508	173770	152209	145453	130290	127509	148719	146562	0.315642	1.09361	0.919143	0.914316	15	9
P62259	Ywhae	14-3-3 protein epsilon	1.04356e+06	1.0577e+06	958318	1.04206e+06	1.03543e+06	1.0307e+06	1.01959e+06	972392	1.01997e+06	0.0974316	1.05586	0.423673	0.25811	9	3
P62267	Rps23	40S ribosomal protein S23	37710.1	41024	40125.5	35314.5	35472.2	35842	31644.1	27806.4	35617.3	0.3711	1.21776	0.522704	0.220028	9	9
P62270	Rps18	40S ribosomal protein S18	349249	305360	339216	324381	312251	330569	331252	318001	326285	0.134514	1.05431	0.706421	0.963137	15	15
P62301	Rps13	40S ribosomal protein S13	173328	132731	141402	146818	144388	151813	157378	138742	148325	0.273708	1.11658	0.643089	0.881513	3	15
P62313	Lsm6	U6 snRNA-associated Sm-like protein LSm6	27385.9	22268.5	22635.1	23492.6	22279.3	20441.7	19843.2	19251.5	22199.7	0.366422	1.16919	0.538329	0.750554	3	9
P62317	Snrpd2	Small nuclear ribonucleoprotein Sm D2	23955.4	21263.6	17671	17930.7	15321.4	19265.2	15505.5	15650.7	18320.4	0.471282	1.22161	0.625147	0.662528	9	3
P62320	Snrpd3	Small nuclear ribonucleoprotein Sm D3	124240	130514	121425	127343	117746	123352	131012	107079	122839	0.194836	1.08294	0.659692	0.739422	9	15
P62334	Psmc6	26S protease regulatory subunit 10B	122305	123817	124215	125570	137936	137156	139666	121535	129025	0.140522	1.06789	0.806268	0.92358	15	3
P62500	Tsc22d1	TSC22 domain family protein 1	80404.7	63653.4	56967.2	72943.4	56905.8	70578.4	70324.5	72336.1	68014.2	0.345499	1.14131	0.829892	0.662528	21	15
P62627	Dynlrb1	Dynein light chain roadblock-type 1	66368	71718.3	74967.2	68029.1	79362.7	73148.1	66992.7	71321.7	71488.5	0.181773	1.04578	0.938278	0.846615	9	9
P62700	Ypel5	Protein yippee-like 5	40581.5	41362.3	35432.2	43532.6	45124.9	45560.1	44777.9	39549.9	41990.2	0.241199	1.08369	0.841805	0.92031	9	3
P62702	Rps4x	40S ribosomal protein S4, X isoform	645239	598667	679032	679043	604752	691736	637546	632763	646097	0.144048	1.05327	0.848459	0.846615	15	9
P62715	Ppp2cb;Ppp2ca	Serine/threonine-protein phosphatase 2A catalytic subunit beta isoform;Serine/threonine-protein phosphatase 2A catalytic subunit alpha isoform	112555	95419	110663	97265.8	104255	113390	103380	113998	106366	0.174671	1.03832	0.969121	0.812361	3	3
P62737	Acta2;Actc1;Acta1	Actin, aortic smooth muscle;Actin, alpha cardiac muscle 1;Actin, alpha skeletal muscle	475330	491521	468008	484517	418442	536513	483005	496342	481710	0.245107	1.15022	0.230947	0.750554	9	15
P62743	Ap2s1	AP-2 complex subunit sigma	18618.7	19392.6	21862.6	20122.3	19617.8	17866.8	22179.1	15918.1	19447.3	0.32195	1.22201	0.253636	0.44235	15	15
P62746	Rhob	Rho-related GTP-binding protein RhoB	32045.5	27211.6	35759.6	30298.5	33484.7	37821.5	29301.7	30710	32079.2	0.330741	1.07412	0.952955	0.764967	3	9
P62751	Rpl23a	60S ribosomal protein L23a	258827	234507	220248	238843	243545	239724	266361	239634	242711	0.189991	1.05934	0.857514	0.750554	3	9
P62754	Rps6	40S ribosomal protein S6	293583	250523	264142	254154	247168	281024	269164	270108	266233	0.174338	1.03145	0.985406	1	3	15
P62774	Mtpn	Myotrophin	22042.7	26399.8	33200.7	30884.3	25835.7	23371.9	28673	29099.8	27438.5	0.406657	1.29231	0.101242	0.0734479	21	3
P62806	Hist1h4a	Histone H4	794700	620360	543398	595449	538972	556732	540232	541100	591368	0.432435	1.23074	0.647274	0.764967	9	3
P62814	Atp6v1b2	V-type proton ATPase subunit B, brain isoform	195715	182819	176138	194019	183437	166230	161996	151635	176499	0.249743	1.12131	0.691527	0.416574	3	9
P62827	Ran	GTP-binding nuclear protein Ran	160739	155339	115505	125165	111032	125573	112358	126394	129013	0.385286	1.23281	0.608896	0.92031	9	3
P62849	Rps24	40S ribosomal protein S24	80664.4	77299.5	55741.9	66848.7	62289.4	72136.6	71278.2	69036.5	69411.9	0.359051	1.17648	0.639679	0.61354	3	15
P62852	Rps25	40S ribosomal protein S25	340094	348579	343377	336871	335983	370568	358080	329024	345322	0.120307	1.07997	0.150568	0.0650407	9	9
P62858	Rps28	40S ribosomal protein S28	23099.4	20542.5	13948.4	19977.5	16044.6	17591.9	14991.5	20884.3	18385	0.497739	1.41195	0.217417	0.25811	21	15
P62862	Fau	40S ribosomal protein S30	385310	338809	380916	337686	341596	409036	398305	364106	369470	0.193114	1.11033	0.677418	0.82816	15	3
P62869	Tceb2	Transcription elongation factor B polypeptide 2	173770	153996	145977	135983	126652	128057	121540	147027	141625	0.36879	1.123	0.905369	0.914316	3	9
P62874	Gnb1;Gnb2;Gnb4;Gnb3	Guanine nucleotide-binding protein G(I)/G(S)/G(T) subunit beta-1;Guanine nucleotide-binding protein G(I)/G(S)/G(T) subunit beta-2;Guanine nucleotide-binding protein subunit beta-4;Guanine nucleotide-binding protein G(I)/G(S)/G(T) subunit beta-3	130650	129214	138373	127686	121238	127733	108886	109493	124159	0.237501	1.08335	0.867901	0.82816	9	9
P62897	Cycs	Cytochrome c, somatic	56384.6	67058.2	68926.6	62617.7	71185.7	55095.8	56459.4	63656.1	62673	0.256727	1.04434	0.986742	0.846262	21	9
P62908	Rps3	40S ribosomal protein S3	164896	141076	142928	158588	155711	169851	158917	141925	154236	0.186561	1.06687	0.865142	0.881513	3	15
P62911	Rpl32	60S ribosomal protein L32	60560.6	43404	30560.3	43677.1	35529.3	44745.1	42305.9	34186	41871.1	0.716492	1.31872	0.709677	0.514104	9	3
P62915	Gtf2b	Transcription initiation factor IIB	37420.8	40232.7	30366.4	35002.3	32094.3	30632.8	24114.5	27663.4	32190.9	0.500705	1.30074	0.437341	0.25811	9	3
P62960	Ybx1	Nuclease-sensitive element-binding protein 1	43776.2	31406.7	24866	33083.1	28565.5	34874.1	28997.9	21956.1	30940.7	0.705223	1.34305	0.542356	0.421809	3	15
P62962	Pfn1	Profilin-1	954525	862380	792227	782375	784218	836255	807247	779012	824780	0.212799	1.11359	0.49761	0.0803949	9	9
P62983	Rps27a	Ubiquitin-40S ribosomal protein S27a;Ubiquitin;40S ribosomal protein S27a	1.18657e+06	1.02841e+06	1.08003e+06	1.19152e+06	1.11132e+06	1.12721e+06	1.07341e+06	1.14884e+06	1.11841e+06	0.145843	1.0868	0.239536	0.195122	21	15
P63001	Rac1;Rac2;Rac3	Ras-related C3 botulinum toxin substrate 1;Ras-related C3 botulinum toxin substrate 2;Ras-related C3 botulinum toxin substrate 3	70719.4	55063.4	55379.9	50428.7	51677.4	57510.9	50496.9	52929.7	55525.8	0.365429	1.1842	0.593389	0.514104	3	15
P63005	Pafah1b1	Platelet-activating factor acetylhydrolase IB subunit alpha	55606.3	47021.7	37872.3	53168.6	43431.4	65778.1	54839	51030.6	51093.5	0.546171	1.21668	0.781289	0.881513	9	3
P63017	Hspa2;Hspa8;Hspa1l;Hspa1a;Hspa1b	Heat shock-related 70 kDa protein 2;Heat shock cognate 71 kDa protein;Heat shock 70 kDa protein 1-like;Heat shock 70 kDa protein 1A;Heat shock 70 kDa protein 1B	3.71481e+06	4.02418e+06	4.32797e+06	3.78839e+06	4.01432e+06	4.44277e+06	4.12835e+06	4.2806e+06	4.09017e+06	0.177977	1.09546	0.5054	0.25811	9	15
P63024	Vamp3	Vesicle-associated membrane protein 3	511.891	1197.54	1277.08	905.231	802.161	1219.47	793.526	919.024	953.24	0.802722	1.83936	0.184605	0.44235	9	15
P63037	Dnaja1	DnaJ homolog subfamily A member 1	233654	254305	222177	271995	250716	282015	265560	242125	252818	0.236686	1.10725	0.64178	0.930571	9	15
P63038	Hspd1	60 kDa heat shock protein, mitochondrial	453247	428227	408528	400179	389331	407088	346071	405652	404790	0.26477	1.11659	0.565195	0.91796	3	15
P63073	Eif4e	Eukaryotic translation initiation factor 4E	71397.5	66911.2	62702.9	61811	58485.2	59606.8	53599.3	57168.7	61460.3	0.289589	1.11677	0.707184	0.739422	3	15
P63085	Mapk1	Mitogen-activated protein kinase 1	533096	461252	488490	477110	484265	445189	420238	458948	471073	0.239577	1.12237	0.377119	0.514104	3	3
P63094	Gnas	Guanine nucleotide-binding protein G(s) subunit alpha isoforms short;Guanine nucleotide-binding protein G(s) subunit alpha isoforms XLas	129986	151818	145684	121400	150833	116166	120500	140455	134605	0.264865	1.07242	0.956373	0.846615	3	9
P63101	Ywhaz;Ywhab;Ywhaq	14-3-3 protein zeta/delta;14-3-3 protein beta/alpha;14-3-3 protein beta/alpha, N-terminally processed;14-3-3 protein theta	2.37348e+06	2.40838e+06	2.16826e+06	2.11809e+06	2.08036e+06	2.05618e+06	2.10595e+06	2.08427e+06	2.17437e+06	0.161979	1.06239	0.822688	0.753526	3	15
P63154	Crnkl1	Crooked neck-like protein 1	26072.8	21351	19851.3	21353.1	23179.4	21710.3	23099.8	21196.1	22226.7	0.279908	1.15754	0.246399	0.25811	3	15
P63158	Hmgb1	High mobility group protein B1	1.17282e+06	1.04835e+06	997737	1.03236e+06	1.13294e+06	948250	1.0118e+06	862713	1.02587e+06	0.302289	1.21672	0.184663	0.25811	3	15
P63166	Sumo1	Small ubiquitin-related modifier 1	53786.5	51185.3	46334.6	47759.7	42933.2	48582.5	46347.3	42692.7	47452.7	0.233786	1.10299	0.729246	0.473947	9	9
P63242	Eif5a;Eif5a2	Eukaryotic translation initiation factor 5A-1;Eukaryotic translation initiation factor 5A-2	1.75951e+06	1.78223e+06	2.23442e+06	1.81625e+06	1.75819e+06	1.71166e+06	1.82736e+06	1.83858e+06	1.84103e+06	0.283953	1.16254	0.301958	0.0734479	15	15
P63260	Actb;Acta2;Actg2;Actg1;Actc1;Acta1	Actin, cytoplasmic 1;Actin, cytoplasmic 1, N-terminally processed;Actin, aortic smooth muscle;Actin, gamma-enteric smooth muscle;Actin, cytoplasmic 2;Actin, cytoplasmic 2, N-terminally processed;Actin, alpha cardiac muscle 1;Actin, alpha skeletal muscle	1.14962e+07	1.15387e+07	1.11895e+07	1.1017e+07	1.09889e+07	1.1292e+07	1.06206e+07	1.05882e+07	1.10914e+07	0.0857051	1.05673	0.327751	0.201693	9	9
P63276	Rps17	40S ribosomal protein S17	305399	246736	260500	262071	302385	286410	274733	245910	273018	0.217896	1.19647	0.141791	0.21286	3	15
P63280	Ube2i	SUMO-conjugating enzyme UBC9	74274.1	71075.3	67363	76430	53044.3	70122.7	70618	66414.1	68667.7	0.340563	1.12194	0.762483	0.761636	9	15
P63323	Rps12	40S ribosomal protein S12	322759	340549	337865	308080	273446	307179	304657	330946	315685	0.212564	1.08642	0.725465	0.92358	9	15
P63325	Rps10	40S ribosomal protein S10	182450	165057	159952	150531	158357	168326	158258	167739	163834	0.19482	1.07101	0.664978	0.421809	3	15
P63328-2	Ppp3ca	Serine/threonine-protein phosphatase 2B catalytic subunit alpha isoform	16771.3	10642.6	11903.4	13543.6	14066.2	15252.5	14504.9	13171.4	13732	0.446314	1.19086	0.675877	0.750554	3	9
P67778	Phb	Prohibitin	262478	279015	260014	248332	255464	242477	223587	217580	248618	0.247106	1.11929	0.554358	0.514104	3	15
P67984	Rpl22	60S ribosomal protein L22	77207.7	68856	63986.9	70211.2	62667.1	71734.7	75778.4	64818	69407.5	0.209496	1.04119	0.976491	0.753526	3	15
P68037	Ube2l3	Ubiquitin-conjugating enzyme E2 L3	142543	153157	113691	111857	120796	114110	92290.7	97118.9	118196	0.514966	1.29753	0.290729	0.0886918	3	15
P68040	Gnb2l1	Guanine nucleotide-binding protein subunit beta-2-like 1;Guanine nucleotide-binding protein subunit beta-2-like 1, N-terminally processed	848000	752045	870242	774300	768319	802115	767649	847541	803776	0.147052	1.05388	0.881032	0.914316	21	9
P68181	Prkaca;Prkacb	cAMP-dependent protein kinase catalytic subunit alpha;cAMP-dependent protein kinase catalytic subunit beta	17812.4	16939.5	13356.8	16252.6	12757.6	12518.2	11982.6	13891.5	14438.9	0.403755	1.20642	0.726104	0.71092	3	9
P68372	Tubb4b;Tubb4a	Tubulin beta-4B chain;Tubulin beta-4A chain	3.26199e+06	3.50715e+06	3.61751e+06	2.95775e+06	3.25895e+06	3.37664e+06	3.22782e+06	3.37425e+06	3.32276e+06	0.198559	1.08714	0.545163	0.473947	9	9
P68373	Tuba1c	Tubulin alpha-1C chain	2.12203e+06	2.19629e+06	2.27538e+06	2.03265e+06	1.89155e+06	2.15215e+06	1.95701e+06	2.14183e+06	2.09611e+06	0.183115	1.08343	0.720309	0.739422	9	15
P68510	Ywhah	14-3-3 protein eta	123612	123345	100638	109063	102091	127211	114344	102327	112829	0.235522	1.18528	0.315529	0.514104	9	3
P70122	Sbds	Ribosome maturation protein SBDS	347010	387564	400901	363734	336587	377253	332767	381724	365942	0.186187	1.11881	0.495238	0.92031	9	15
P70168	Kpnb1	Importin subunit beta-1	215990	211745	188523	179949	205479	213764	181344	197722	199315	0.180827	1.15044	0.0501866	0.0886918	3	15
P70180	Npr3	Atrial natriuretic peptide receptor 3	9353.73	9190.6	11653.8	9101.01	11202.9	10003.6	9860.56	11525.2	10236.4	0.24938	1.12087	0.842728	0.92358	15	15
P70195	Psmb7	Proteasome subunit beta type-7	65062.4	76940.7	73706.8	60210.8	62869	60315.5	51322.1	53592.3	63002.4	0.406629	1.20609	0.730528	0.473947	9	9
P70202	Lxn	Latexin	11447.7	8236.82	8980.7	8312.95	8286.71	8182.54	7779.31	8062.95	8661.21	0.423542	1.20509	0.521306	0.750554	3	9
P70206	Plxna1	Plexin-A1	162230	146240	143567	152977	148321	140624	147239	131220	146552	0.211598	1.09273	0.566352	0.750554	3	3
P70227	Itpr3	Inositol 1,4,5-trisphosphate receptor type 3	4947.72	3146.42	3417.33	3459.34	4184.16	3437.18	3833.25	2380.33	3600.72	0.713021	1.56377	0.145876	0.416574	3	15
P70257-1	Nfix	Nuclear factor 1 X-type	5833.22	5775.42	5743.24	6048.54	6724.76	5468.59	5816.1	5310.61	5840.06	0.242145	1.11686	0.488153	0.750554	3	3
P70268	Pkn1	Serine/threonine-protein kinase N1	2659.11	2856.43	2499.9	1442.47	1697.45	1655.46	2295.2	2565.87	2208.99	0.640093	1.19628	0.921467	0.846615	9	9
P70279	Surf6	Surfeit locus protein 6	122518	107975	104101	121412	106280	123509	111490	106689	112997	0.171753	1.07372	0.853314	0.92358	9	3
P70280	Vamp7	Vesicle-associated membrane protein 7	47989.3	44374.9	44882.3	39221.2	44076	35809.6	37403.7	43249.6	42125.8	0.289127	1.14817	0.616325	0.963137	3	3
P70288	Hdac2	Histone deacetylase 2	2477.83	1699.59	2514.45	1936.46	2033.17	2000.53	2270.14	2189.56	2140.22	0.380737	1.29309	0.229132	0.44235	15	15
P70290	Mpp1	55 kDa erythrocyte membrane protein	2347.82	2621.15	2659.46	2378.8	3470.28	3444.47	3186.99	4176.35	3035.66	0.602349	1.12668	0.982283	0.753526	9	15
P70296	Pebp1	Phosphatidylethanolamine-binding protein 1;Hippocampal cholinergic neurostimulating peptide	82604.2	89519.7	79542.5	78382.2	78592.5	72780.6	72016.1	73560.7	78374.8	0.223332	1.07087	0.795811	0.739422	3	9
P70297	Stam2;Stam	Signal transducing adapter molecule 2;Signal transducing adapter molecule 1	32918.8	27304.7	24874.2	26988.4	26335.5	27205.3	25838.6	23566.4	26879	0.347945	1.17208	0.411436	0.184313	3	15
P70318	Tia1;Tial1	Nucleolysin TIA-1;Nucleolysin TIAR	14178.6	16639.1	11964.2	16953.4	15338.9	13768.2	17409	16585.8	15354.7	0.354603	1.14183	0.770432	0.82816	21	9
P70335	Rock1;Rock2	Rho-associated protein kinase 1;Rho-associated protein kinase 2	8503.44	6920.23	7621.93	8636.94	7381.45	9474.81	7564.53	7775.97	7984.91	0.319927	1.08076	0.931666	0.914316	21	9
P70336	Rock2	Rho-associated protein kinase 2	49248.3	39532.2	37385.1	34892.7	35680.9	34890.3	32694.1	33380.8	37213.1	0.44485	1.24396	0.489896	0.514104	3	15
P70340	Smad1;Smad5	Mothers against decapentaplegic homolog 1;Mothers against decapentaplegic homolog 5	71393.8	71226.6	68587.8	62405.6	62330.1	66738.9	58082.7	57597.6	64795.4	0.212919	1.14968	0.455718	0.514104	3	15
P70349	Hint1	Histidine triad nucleotide-binding protein 1	22992.5	22790.5	15022.3	17052.2	18636.2	21796.4	20426	22133.5	20106.2	0.396405	1.2578	0.55552	0.514104	9	3
P70372	Elavl1	ELAV-like protein 1	56518.5	51787.8	44303.7	48905.9	44294.8	48944.1	43317.4	51051	48640.4	0.271401	1.15056	0.440863	0.514104	9	3
P70380	Il18	Interleukin-18	9823.52	15162	10777.1	8004.17	8676.57	7020.68	9186.85	9641.63	9786.56	0.831884	1.25711	0.939918	0.881513	15	3
P70398	Usp9x	Probable ubiquitin carboxyl-terminal hydrolase FAF-X	54989.8	47829.7	38098.9	39813.6	38042.5	40706.2	34167.2	40051.9	41712.5	0.499194	1.28736	0.462192	0.44235	9	3
P70441	Slc9a3r1	Na(+)/H(+) exchange regulatory cofactor NHE-RF1	749265	706346	656872	655181	688258	610096	573175	578858	652256	0.269972	1.16867	0.36853	0.25811	3	15
P70444	Bid	BH3-interacting domain death agonist;BH3-interacting domain death agonist p15;BH3-interacting domain death agonist p13;BH3-interacting domain death agonist p11	72626.6	95251.6	119478	103607	106371	93071.4	87348	88483.9	95779.7	0.489161	1.15547	0.873431	0.753526	9	15
P70452	Stx4	Syntaxin-4	19710.5	17404.9	19994.7	20913.5	18459.5	16933.3	20077.2	17249.4	18842.9	0.211231	1.16698	0.323296	0.44235	15	15
P70670	Naca	Nascent polypeptide-associated complex subunit alpha, muscle-specific form;Nascent polypeptide-associated complex subunit alpha	292634	319321	316008	313383	285251	315246	302527	296532	305113	0.111663	1.09808	0.0956741	0.0315965	9	15
P70677	Casp3	Caspase-3;Caspase-3 subunit p17;Caspase-3 subunit p12	2423	2237.52	1621.36	1889.84	2177.59	1486.07	1104.18	1057.34	1749.61	0.78055	1.68796	0.343715	0.25811	3	15
P70698	Ctps1	CTP synthase 1	664686	625785	572654	620188	598925	549544	579663	576991	598555	0.192368	1.09658	0.577423	0.662528	3	9
P70699	Gaa	Lysosomal alpha-glucosidase	282303	316563	330612	358848	359955	337339	364767	362371	339095	0.243186	1.12294	0.60172	0.61354	15	15
P80313	Cct7	T-complex protein 1 subunit eta	1.17144e+06	1.0833e+06	1.04944e+06	1.00127e+06	974234	975314	963648	939138	1.01972e+06	0.227808	1.10578	0.721597	0.92031	3	15
P80314	Cct2	T-complex protein 1 subunit beta	813877	768572	717679	743369	753361	764310	734295	697645	749139	0.155155	1.08759	0.194914	0.0886918	3	15
P80315	Cct4	T-complex protein 1 subunit delta	821848	848367	880589	807154	740573	752369	776231	785433	801570	0.174678	1.06042	0.877352	0.914316	15	9
P80316	Cct5	T-complex protein 1 subunit epsilon	1.09008e+06	881886	967563	1.03372e+06	1.00794e+06	1.0014e+06	1.00647e+06	939059	991014	0.210083	1.11403	0.489663	0.44235	3	3
P80317	Cct6a	T-complex protein 1 subunit zeta	284859	246743	193096	217626	207396	227272	208518	201658	223396	0.410765	1.22569	0.427651	0.405488	9	3
P80318	Cct3	T-complex protein 1 subunit gamma	125090	127967	129234	133079	123929	129592	135518	128059	129058	0.0897961	1.06318	0.176384	0.0736953	15	9
P81117	Nucb2	Nucleobindin-2;Nesfatin-1	59946.1	52637.4	45228.9	56717	56128.7	50772.6	50699.8	52508.2	53079.8	0.277265	1.21001	0.0959327	0.0193935	3	9
P83741	Wnk1;Wnk3	Serine/threonine-protein kinase WNK1;Serine/threonine-protein kinase WNK3	69688.1	51647.4	55847.8	59163.3	51502	66374.3	64821.8	59186.6	59778.9	0.304223	1.02685	0.997419	1	3	15
P83870	Phf5a	PHD finger-like domain-containing protein 5A	11600.9	10941.8	7573.77	8941.68	9304.68	9446.06	8445.13	7428.38	9210.29	0.453025	1.30506	0.181854	0.0886918	3	15
P83887	Tubg1;Tubg2	Tubulin gamma-1 chain;Tubulin gamma-2 chain	10478.1	13931.8	11138.7	12230.3	11405.9	13431.6	12294.6	12094.6	12125.7	0.28482	1.25038	0.0390043	0.0881375	9	15
P83917	Cbx1	Chromobox protein homolog 1	24547.6	20751.6	16880.9	21462.7	19723.5	19154.8	19237.4	18023.8	19972.8	0.383857	1.22572	0.46204	0.450333	3	9
P83940	Tceb1	Transcription elongation factor B polypeptide 1	12180.9	10636.3	13460.8	11432.7	13637.3	16959.6	12379.2	10894.5	12697.7	0.497993	1.23598	0.735865	0.750554	9	9
P84084	Arf5	ADP-ribosylation factor 5	14610.1	20983.8	19622.4	18607	16487.7	15680.8	13806.4	12788.8	16573.4	0.494467	1.17901	0.859169	0.91796	9	9
P84086	Cplx2	Complexin-2	19623.7	13797.8	12158.1	16535.6	14591.2	14981.2	13439.3	12168.3	14661.9	0.509181	1.33665	0.451994	0.220028	3	9
P84089	Erh	Enhancer of rudimentary homolog	7201.3	9817.35	9646.88	8932.1	10870.2	10932.1	9121.68	8283.57	9350.65	0.398991	1.20527	0.664384	0.220028	9	9
P84091	Ap2m1	AP-2 complex subunit mu	454415	463793	522115	495110	443177	512201	493377	488384	484071	0.163071	1.13135	0.146728	0.0736953	15	9
P84099	Rpl19	60S ribosomal protein L19	13665.7	16796.3	14906.6	15827.6	14293.1	14775.7	16979.5	13786.7	15128.9	0.219036	1.14047	0.453874	0.201693	15	9
P84104-2	Srsf3	Serine/arginine-rich splicing factor 3	18096.6	19220	19522.3	20603.3	17059.5	15010.5	15566.9	16960.2	17754.9	0.315	1.09737	0.91038	0.914316	21	9
P97304	Polr1d	DNA-directed RNA polymerases I and III subunit RPAC2	64284.9	71923.9	67967.8	67228.3	76737.6	62808.3	69058.8	67586.8	68449.6	0.203497	1.04669	0.937188	0.881513	3	15
P97311	Mcm6	DNA replication licensing factor MCM6	42075.4	28555.8	24875.3	26366.6	28632.6	27227.3	19216.3	23604.2	27569.2	0.829155	1.60366	0.183025	0.0193935	3	9
P97314	Csrp2	Cysteine and glycine-rich protein 2	4019.72	3820.99	3282.43	3059.98	3837.71	2658.46	3420.22	2238.07	3292.2	0.541174	1.48308	0.267675	0.0881375	3	15
P97315	Csrp1	Cysteine and glycine-rich protein 1	49239.3	54073.5	50850.4	54971.5	45338.1	55233.7	56442	53120.7	52408.7	0.21187	1.15574	0.11342	0.25811	9	15
P97333	Nrp1	Neuropilin-1	23669.2	23449.6	24811.3	28471	25287.4	27324.2	28080.1	30229.6	26415.3	0.256669	1.19903	0.238989	0.110014	21	3
P97346	Nxn	Nucleoredoxin	239559	203247	183911	185682	176815	175880	165405	173362	187983	0.394475	1.19197	0.62042	0.750554	3	9
P97348	Rhod	Rho-related GTP-binding protein RhoD	14741.8	11850.9	10268.1	10585.2	11190.7	11336.1	9149.12	10309.8	11179	0.500287	1.33554	0.187227	0.0289634	9	3
P97351	Rps3a	40S ribosomal protein S3a	441514	409237	388676	390994	399424	382071	396812	341933	393833	0.252849	1.14737	0.332341	0.44235	3	15
P97352	S100a13	Protein S100-A13	15511.4	14270.6	16411.6	12173.5	13325.4	11709.7	12730.7	12174.5	13538.4	0.347298	1.19691	0.518974	0.91796	3	15
P97371	Psme1	Proteasome activator complex subunit 1	564505	577553	613966	540476	541645	485515	511961	513354	543622	0.236287	1.06842	0.871936	0.881513	3	3
P97379	G3bp2	Ras GTPase-activating protein-binding protein 2	98020.4	99805.5	97244.4	103866	95905.8	93643.5	104902	95771.2	98644.9	0.114133	1.04496	0.739065	0.930571	15	15
P97386	Lig3	DNA ligase 3	2762.88	1279.35	1758.53	1527.52	1634.9	2038.8	1765.78	1235.6	1750.42	0.872519	1.5916	0.484514	0.750554	3	15
P97429	Anxa4	Annexin A4	14795.2	16068.6	13939.8	12943.1	13544.6	13554.6	12342.9	14853.3	14005.3	0.266018	1.1271	0.676984	0.92358	9	3
P97433	Arhgef28	Rho guanine nucleotide exchange factor 28	12768.3	9058.47	6513.7	9425.89	9451.96	10235.5	8162.33	7202.84	9102.38	0.687143	1.51405	0.225521	0.0736953	3	9
P97434	Mprip	Myosin phosphatase Rho-interacting protein	99763.9	118150	116195	118047	105399	92749.5	91682.4	97734.9	104965	0.252155	1.05176	0.985956	0.846262	3	9
P97447	Fhl1	Four and a half LIM domains protein 1	23112.1	21315.5	20232.9	20077.8	19585.8	20575.3	20069	21214.6	20772.9	0.169756	1.05945	0.84563	0.764967	9	3
P97450	Atp5j	ATP synthase-coupling factor 6, mitochondrial	44483.2	52532.8	48093.1	53903.7	46884.7	48996.6	51927.9	54317.4	50142.4	0.196126	1.18445	0.0618439	0.0881375	21	3
P97461	Rps5	40S ribosomal protein S5;40S ribosomal protein S5, N-terminally processed	85919.8	64732.6	69878	67446.7	73988.7	72490.2	67988.3	57077.1	69940.2	0.412392	1.28416	0.182648	0.0881375	3	15
P97464	Ext1	Exostosin-1	72028.9	70786.1	67824.8	78292.3	76884.1	82787.3	78673.3	72430.4	74963.4	0.199597	1.0483	0.950013	0.761636	9	15
P97479	Myo7a	Unconventional myosin-VIIa	15601.7	14947	15947.4	17448	19121.8	15987.2	21174	19831.1	17507.3	0.355682	1.20511	0.553748	0.514104	15	15
P97494	Gclc	Glutamate--cysteine ligase catalytic subunit	17747.3	15415.1	15684.5	18930	18288.8	19915.2	19603.6	19018.6	18075.4	0.248959	1.0754	0.896622	0.764967	15	9
P97742	Cpt1a	Carnitine O-palmitoyltransferase 1, liver isoform	1323.53	836.309	645.666	726.194	736.829	1194.67	996.06	965.394	928.081	0.730395	1.255	0.841379	0.739422	3	15
P97760	Polr2c	DNA-directed RNA polymerase II subunit RPB3	23682.5	21708.4	18155.4	20527.4	18589.3	16100.3	16650.2	17199.5	19076.6	0.397462	1.21451	0.693724	0.662528	3	9
P97765	Wbp2	WW domain-binding protein 2	175655	192408	193920	191859	176020	203658	190643	199848	190501	0.146998	1.12623	0.0300167	0.44235	9	15
P97792	Cxadr	Coxsackievirus and adenovirus receptor homolog	83922.3	95058.6	97803.4	96232.9	93338.8	94433.4	86125.7	98132.3	93130.9	0.152581	1.09649	0.501062	0.21286	21	3
P97798	Neo1	Neogenin	4320.18	3928.01	3394.33	3049.51	3454	3060.43	1667.47	2688.03	3195.24	0.830205	1.53585	0.429372	0.195122	3	15
P97813	Pld2	Phospholipase D2	2452.61	1376.85	1409.51	762.515	1930.42	1680.67	1268.76	1601.45	1560.35	1.08315	1.8541	0.258898	0.110014	3	15
P97823	Lypla1	Acyl-protein thioesterase 1	45851.5	48719.5	48441.7	47697.4	45470.8	41027.1	43965.4	42977.8	45518.9	0.168994	1.02964	0.979373	0.753526	3	15
P97855	G3bp1	Ras GTPase-activating protein-binding protein 1	174339	187188	179502	171681	176936	167839	163009	174784	174410	0.138634	1.03654	0.905247	0.846615	3	9
P97863	Nfib	Nuclear factor 1 B-type	16254.8	16351.4	14168.3	18475.6	12246.8	12826.5	11282.3	11605.2	14151.4	0.508311	1.18193	0.906412	0.92358	9	3
P97864	Casp7	Caspase-7;Caspase-7 subunit p20;Caspase-7 subunit p11	10830.3	10805.8	10880.2	9969.77	8400.29	10304.4	8443.84	10772.4	10050.9	0.246738	1.09773	0.812632	0.812361	9	15
P97865	Pex7	Peroxisomal targeting signal 2 receptor	17549	16174.1	21923.1	21309.6	19445.4	19431.1	22550.9	18192.4	19571.9	0.325811	1.24909	0.226723	0.0881375	15	15
P97927	Lama4	Laminin subunit alpha-4	6238.09	6382.5	6170.86	6926.88	6274.51	8211.9	6118.81	7188.68	6689.03	0.312914	1.18753	0.304039	0.416574	9	3
P97930	Dtymk	Thymidylate kinase	22263.7	22411.1	21650.5	20012.6	19777.5	15470.4	17070.5	17080.9	19467.2	0.356533	1.13338	0.869916	0.846615	3	9
P97953-3	Vegfc	Vascular endothelial growth factor C	31646.7	30615.8	31425.7	31107.5	36105.5	35559.5	33751.5	27940.8	32269.1	0.253019	1.1474	0.469892	0.44235	3	15
P98078	Dab2	Disabled homolog 2	219225	203885	179772	194494	175956	190535	181743	167208	189102	0.275073	1.09312	0.691128	0.739422	9	9
P98083	Shc1	SHC-transforming protein 1	28256.4	33353.6	26134	26419.6	24996.2	26942	25597.7	23221.9	26865.2	0.377133	1.21462	0.370517	0.416574	9	9
P98195-2	Atp9b	Probable phospholipid-transporting ATPase IIB	17283.2	15516.6	14937.7	20376.1	17318.5	19988.1	18305.8	17964.3	17711.3	0.307058	1.15332	0.707969	0.963137	21	15
P99024	Tubb5	Tubulin beta-5 chain	2.28213e+06	2.10424e+06	2.08582e+06	1.91744e+06	1.80633e+06	1.9844e+06	1.77673e+06	2.03033e+06	1.99843e+06	0.252902	1.05854	0.931508	0.881513	3	15
P99026	Psmb4	Proteasome subunit beta type-4	94295.7	81245.5	71818.4	78246.4	82775.5	89172.2	86260.2	68222.6	81504.6	0.319897	1.20893	0.350127	0.21286	3	15
P99027	Rplp2	60S acidic ribosomal protein P2	576493	641994	617611	578875	607170	567096	609273	640874	604923	0.123815	1.03651	0.93251	0.82816	15	9
P99029-2	Prdx5	Peroxiredoxin-5, mitochondrial	2.04098e+06	2.06958e+06	2.05603e+06	1.81679e+06	1.8885e+06	1.85855e+06	1.83893e+06	1.93952e+06	1.93861e+06	0.1304	1.0461	0.886476	0.91796	9	9
Q00420	Gabpb1	GA-binding protein subunit beta-1	13978.8	11382.2	12248.9	13233.4	11147.4	11213.6	11483.3	12780.6	12183.5	0.23239	1.15128	0.460866	0.254573	21	9
Q00493	Cpe	Carboxypeptidase E	9322.35	9727.07	9404.5	8051.97	9300.35	8540.36	8004.74	9637.32	8998.58	0.1914	1.0697	0.878936	0.881513	9	3
Q00519	Xdh	Xanthine dehydrogenase/oxidase;Xanthine dehydrogenase;Xanthine oxidase	92240	85123.9	99459.7	84443.3	94244.5	89779.6	89233.9	92744.2	90908.6	0.165182	1.07884	0.504086	0.881513	3	15
Q00560	Il6st	Interleukin-6 receptor subunit beta	11306.7	10314.8	10305.7	10111	10583.4	11199.4	10162.5	10531.4	10564.4	0.113177	1.06946	0.400016	0.100846	3	15
Q00612	G6pdx	Glucose-6-phosphate 1-dehydrogenase X	172037	162901	154601	147161	171495	143857	141885	145503	154930	0.194616	1.17381	0.118097	0.220028	3	9
Q00915	Rbp1	Retinol-binding protein 1	214702	235452	234064	227575	235919	209135	226801	253267	229614	0.192202	1.08155	0.682046	0.91796	21	9
Q00993	Axl;Mertk	Tyrosine-protein kinase receptor UFO;Tyrosine-protein kinase Mer	14878.2	20503.6	19251.1	18769	16778.8	16981.9	19826.7	21473	18557.8	0.355368	1.27119	0.182842	0.25811	21	3
Q00PI9	Hnrnpul2	Heterogeneous nuclear ribonucleoprotein U-like protein 2	53476.4	44694.9	51609.4	58661.9	52611.3	57914.8	58088.5	53824.1	53860.2	0.25932	1.09625	0.805154	0.71092	21	9
Q01149	Col1a2	Collagen alpha-2(I) chain	1.17889e+06	1.04835e+06	930953	1.11128e+06	981582	1.02129e+06	1.09079e+06	979246	1.0428e+06	0.237763	1.06862	0.922103	0.914316	3	9
Q01279	Egfr	Epidermal growth factor receptor	147307	134853	136651	132816	121341	127800	130255	117208	131029	0.22971	1.07448	0.835329	0.92358	15	3
Q01320	Top2a	DNA topoisomerase 2-alpha	6632.98	5794.25	4477.71	3837.07	4342.45	4089.04	3577.26	2299.58	4381.29	0.989068	1.7885	0.290841	0.21286	3	15
Q01405	Sec23a	Protein transport protein Sec23A	89711.7	99929	101868	108667	98920.7	101768	98605.6	100486	99994.5	0.189561	1.10879	0.296724	0.44235	21	3
Q01730	Rsu1	Ras suppressor protein 1	91779.6	116983	131405	88974.8	115728	89606.8	84054.4	97310.7	101980	0.464314	1.15661	0.929399	0.846615	9	9
Q01768	Nme2	Nucleoside diphosphate kinase B	192464	177261	160259	170038	136295	181888	159505	151037	166093	0.338172	1.12317	0.778641	0.562916	9	9
Q01853	Vcp	Transitional endoplasmic reticulum ATPase	851774	931063	947950	930434	860128	885149	845427	916617	896068	0.114415	1.07895	0.458935	0.750554	15	9
Q02053	Uba1	Ubiquitin-like modifier-activating enzyme 1	361544	336872	307729	335353	300206	312310	306696	287326	318504	0.233023	1.07702	0.835631	0.739422	9	9
Q02248	Ctnnb1	Catenin beta-1	669781	595006	534933	597862	568589	582143	543762	507313	574924	0.282591	1.14803	0.44005	0.473947	3	9
Q02257	Jup	Junction plakoglobin	498925	437976	450909	458047	436368	444330	431322	405855	445467	0.208928	1.08264	0.690054	0.846615	3	9
Q02357	Ank1	Ankyrin-1	1796.4	1291.8	1351.75	1217.06	1320.24	1545.5	1707.58	1064.32	1411.83	0.518535	1.36613	0.329052	0.416574	3	15
Q02614	Sap30bp	SAP30-binding protein	3535.27	2710.18	2885.85	3059.58	2256.43	3576.61	3502.46	1716.73	2905.39	0.640146	1.3375	0.674085	0.91796	9	9
Q02788	Col6a2	Collagen alpha-2(VI) chain	254856	220159	195847	201620	191162	181820	166817	168705	197623	0.445487	1.22984	0.57755	0.750554	3	9
Q02819	Nucb1	Nucleobindin-1	143904	156359	158441	164287	166449	173564	182499	168583	164261	0.234963	1.09856	0.704589	0.91796	15	9
Q03146	Ddr1	Epithelial discoidin domain-containing receptor 1	220116	200965	203420	195587	191799	182893	178242	169201	192778	0.264112	1.12919	0.643496	0.92358	3	15
Q03157	Aplp1	Amyloid-like protein 1;C30	32728.2	35251.3	36673.4	35711.6	40222.4	43790.3	36071.8	35512.1	36995.2	0.299013	1.10976	0.800472	0.82816	9	9
Q03173	Enah	Protein enabled homolog	4955.28	5464.71	3865.27	6221.01	5591.47	7144.91	6119.09	5179.13	5567.61	0.589058	1.26294	0.673013	0.881513	9	15
Q03265	Atp5a1	ATP synthase subunit alpha, mitochondrial	1.21652e+06	1.11142e+06	1.04638e+06	1.203e+06	1.14484e+06	1.09939e+06	1.12467e+06	1.10482e+06	1.13138e+06	0.150381	1.08766	0.3527	0.25811	3	3
Q03958	Pfdn6	Prefoldin subunit 6	153975	157213	134806	154340	152724	157688	164828	156902	154060	0.194875	1.05095	0.878666	0.764967	9	15
Q03963	Eif2ak2	Interferon-induced, double-stranded RNA-activated protein kinase	15461.3	13576.7	13073.9	15664.9	14029.1	17607.4	13384.7	13439.8	14529.7	0.312017	1.1786	0.611949	0.25811	9	3
Q04207	Rela	Transcription factor p65	31152.4	34903.2	26817.5	26203.3	27317.9	23353.7	26289.3	27881	27989.8	0.412633	1.101	0.909484	0.82816	3	9
Q04447	Ckb	Creatine kinase B-type	3095.93	2983.12	2959.08	4069.4	2957.72	3677.76	3655.65	3193.67	3324.04	0.334437	1.19978	0.675482	0.876728	21	3
Q04692	Smarcad1	SWI/SNF-related matrix-associated actin-dependent regulator of chromatin subfamily A containing DEAD/H box 1	10947.1	10226	8545.14	8037.95	9979.58	9218.54	8484.41	8055.67	9186.79	0.316665	1.30031	0.01864	0.00762195	3	15
Q04750	Top1	DNA topoisomerase 1	86907	65021.8	66651	68292.9	77025.3	69755.2	94355.9	56510.3	73064.9	0.517972	1.31353	0.328351	0.961651	3	15
Q04857	Col6a1	Collagen alpha-1(VI) chain	234395	235901	221656	212397	192072	207559	212507	194651	213892	0.204911	1.08945	0.80962	0.739422	9	9
Q05186	Rcn1	Reticulocalbin-1	29578	22985.1	17860.7	23950	20079.6	24804.6	21065.8	18308.9	22329.1	0.524752	1.27567	0.580716	0.514104	9	3
Q05512	Mark2	Serine/threonine-protein kinase MARK2	12094.9	10243.6	10268.4	9663.06	9272.63	12745.5	8951.78	7795.56	10129.4	0.488673	1.31678	0.40339	0.473947	9	9
Q05769	Ptgs2	Prostaglandin G/H synthase 2	45374.5	33420.4	28799.8	34098.8	39241.5	53571.3	46686.7	54490.7	41960.5	0.612262	1.17358	0.938253	0.881513	21	15
Q05793	Hspg2	Basement membrane-specific heparan sulfate proteoglycan core protein;Endorepellin;LG3 peptide	935762	909272	890300	865941	855310	782466	748713	736240	840500	0.237386	1.1179	0.731277	0.833149	3	15
Q05816	Fabp5	Fatty acid-binding protein, epidermal	19061.4	20842.6	18610.6	17041.4	13849.6	13160.7	14898.7	14681.2	16518.3	0.465056	1.0719	0.994734	0.753526	3	15
Q05909	Ptprg	Receptor-type tyrosine-protein phosphatase gamma	10742.5	11713.8	10653.3	12214	14566.1	12861	12422.3	12671.9	12230.6	0.319915	1.09677	0.898754	0.914316	3	9
Q05920	Pc	Pyruvate carboxylase, mitochondrial	6632.6	5183.71	5095.32	5896.62	5263.38	6298.75	6656.95	4799.84	5728.4	0.324194	1.11214	0.912139	0.92358	3	15
Q06138	Cab39	Calcium-binding protein 39	16814.3	19900	20215.4	18178.3	17535.9	20963.1	19732.1	21283.3	19327.8	0.23122	1.1896	0.140808	0.44235	9	15
Q06335	Aplp2	Amyloid-like protein 2	64833.1	69320.8	77246.8	75201.7	79604.5	80206.6	74592.5	77290.5	74787	0.205564	1.05577	0.905364	0.761636	9	3
Q06890	Clu	Clusterin;Clusterin beta chain;Clusterin alpha chain	251084	262628	261941	269556	301012	296285	309102	342689	286787	0.319418	1.10895	0.866605	0.930571	21	3
Q07076	Anxa7	Annexin A7	74711.2	82535.5	81843.5	74914	66243.4	76880.3	77053.3	73344.3	75940.7	0.214537	1.13097	0.206585	0.0734479	9	15
Q07417	Acads	Short-chain specific acyl-CoA dehydrogenase, mitochondrial	5336.53	4721.2	7350.78	5661.32	6170.29	4572.72	4760.75	5115.74	5461.17	0.508693	1.30317	0.540572	0.44235	3	3
Q07797	Lgals3bp	Galectin-3-binding protein	14401	14726.7	17691.2	15269	17094.5	15049.1	13655.4	13903.6	15223.8	0.265093	1.07963	0.900073	0.753526	3	15
Q07813	Bax	Apoptosis regulator BAX	11863.3	14406.8	13890.6	14018.7	12471.2	16142.5	14577.3	12970.2	13792.6	0.310255	1.25539	0.0563518	0.0315965	9	15
Q08024	Cbfb	Core-binding factor subunit beta	130121	113770	100699	112411	111890	123415	103847	106257	112801	0.260834	1.18317	0.17337	0.0881375	9	3
Q08091	Cnn1	Calponin-1	140475	141069	147227	139122	151837	151370	148965	146604	145834	0.0871897	1.03663	0.850878	0.750554	9	9
Q08093	Cnn2;Cnn3	Calponin-2;Calponin-3	596326	516563	462227	511149	505953	566440	473027	444728	509552	0.297512	1.17859	0.254353	0.184313	3	15
Q08122	Tle3	Transducin-like enhancer protein 3	31347.8	24913.2	22537.1	20756.4	24273.6	20334.3	18225.9	20692.5	22885.1	0.573382	1.36451	0.245859	0.416574	3	9
Q08509	Eps8	Epidermal growth factor receptor kinase substrate 8	917678	821441	842867	877709	806850	856223	858378	761201	842793	0.185665	1.05224	0.890423	0.761636	3	3
Q08943	Ssrp1	FACT complex subunit SSRP1	166561	155546	160697	160595	147101	141989	150593	142890	153246	0.160342	1.0542	0.875925	0.881513	3	3
Q0P5W1	Vps8	Vacuolar protein sorting-associated protein 8 homolog	37944.5	38842.8	47690.8	43370.9	39829.1	38887.7	37963.6	39443.4	40496.6	0.240671	1.10194	0.68919	0.91796	15	15
Q0P678	Zc3h18	Zinc finger CCCH domain-containing protein 18	38193.9	30747.6	21386.1	23744.5	28077.8	25306.8	16866.6	24074.1	26049.7	0.818716	1.73247	0.0885749	0.0193935	3	9
Q0VBL3-2	Rbm15		17045	14057.2	15048.1	11852.5	14158.9	11092.1	14043.2	13590.9	13861	0.42947	1.24074	0.327305	0.833149	3	15
Q0VGY8	Tanc1	Protein TANC1	34257	34562.7	32643.1	39871.8	39438.3	35278	35588	34472.9	35764	0.202121	1.0896	0.682203	0.881513	21	15
Q11011	Npepps	Puromycin-sensitive aminopeptidase	151668	152234	158151	168878	154108	165455	172160	178104	162595	0.162588	1.13476	0.180014	0.0807927	21	3
Q11136	Pepd	Xaa-Pro dipeptidase	10124.3	9517.1	9164.6	10192	7695.77	12558.2	9870.65	9318.86	9805.19	0.495906	1.23879	0.572496	0.881513	9	15
Q1HFZ0	Nsun2	tRNA (cytosine(34)-C(5))-methyltransferase	25239.7	28649	27864.3	26925.2	28359.4	28030.5	26953.8	27546.9	27446.1	0.12422	1.05747	0.653362	0.416574	9	9
Q2HXL6	Edem3	ER degradation-enhancing alpha-mannosidase-like protein 3	45681.5	43884.2	40720.7	46649.4	39690.4	44137.6	44442.7	45035.3	43780.2	0.158952	1.07657	0.603186	0.473947	21	9
Q2TBE6	Pi4k2a	Phosphatidylinositol 4-kinase type 2-alpha	9319.17	10515.6	12494.2	8759.73	8762.08	10491.7	9232.56	11713.3	10161	0.367525	1.20162	0.688302	0.739422	15	9
Q32NY4	Cnnm3	Metal transporter CNNM3	8798.11	9371.16	8802.78	9730.43	9283.89	7806.19	7221.99	8059.97	8634.32	0.29052	1.12838	0.739118	0.930571	21	15
Q3TB82	Plekhf1	Pleckstrin homology domain-containing family F member 1	4241.17	3933.55	4843.34	4789.99	4372.16	3791.26	4394.8	5213.59	4447.48	0.319805	1.29499	0.0244781	0.0193935	21	9
Q3TC93	Hs1bp3	HCLS1-binding protein 3	6772.42	7954.46	6360.84	7283.67	6992.72	6967.52	6749.02	6187.65	6908.54	0.255743	1.13823	0.47621	0.739422	9	3
Q3TCH7	Cul4a	Cullin-4A	1238.45	730.458	1660.24	793.186	1082.43	971.053	1303.45	1160.32	1117.45	0.83206	1.7418	0.151048	0.21286	15	15
Q3TCJ1	Fam175b	BRISC complex subunit Abro1	3279.92	2534.53	2909.47	3591.19	3217.57	2667.17	2833.89	2878.8	2989.07	0.35351	1.24911	0.135747	0.0881375	3	3
Q3TDD9	Ppp1r21	Protein phosphatase 1 regulatory subunit 21	8050.37	6685.05	4731.85	6662.15	5880.66	5954.9	5924.32	6718.22	6325.94	0.524589	1.30732	0.374708	0.514104	21	15
Q3TDN2	Faf2	FAS-associated factor 2	56176.5	60903.1	56506.2	55473.3	56828.7	60089.7	67128.5	60789.3	59236.9	0.196755	1.09406	0.630057	0.421809	9	15
Q3TGF2	Fam107b	Protein FAM107B	172495	179887	158526	172448	163629	166346	170492	135550	164922	0.268835	1.12414	0.640348	0.92031	9	3
Q3TH73	Ttyh2	Protein tweety homolog 2	5735.34	6592.26	6342.9	4930.85	5401.22	4719.94	5952.41	7569.61	5905.56	0.48254	1.12247	0.918584	0.881513	15	15
Q3THE2	Myl12b	Myosin regulatory light chain 12B	89581.7	90494.2	70303	87596.5	84140.3	97629.4	96349	97819.9	89239.3	0.308349	1.12884	0.705211	0.881513	9	15
Q3THK7	Gmps	GMP synthase [glutamine-hydrolyzing]	8339.06	6270.35	9490.52	8801.21	8261.5	7771.96	7866.51	11549.9	8543.87	0.617928	1.44927	0.213506	0.0176305	21	9
Q3THS6	Mat2a	S-adenosylmethionine synthase isoform type-2	200127	180646	188763	169105	177001	196458	164657	169168	180741	0.196247	1.11486	0.448516	0.314175	3	15
Q3TIR3	Ric8a	Synembryn-A	38946.6	35419.7	36912.7	35239.4	37904.9	42765.6	34614.3	35309.1	37139	0.219481	1.10825	0.484841	0.184313	3	15
Q3TIX9	Usp39	U4/U6.U5 tri-snRNP-associated protein 2	107510	92459.4	80777.1	84653.7	81934.1	77277.2	81165.3	74038.6	84976.9	0.393882	1.19378	0.583164	0.82816	3	15
Q3TJD7	Pdlim7	PDZ and LIM domain protein 7	97871.9	92829.2	84025	88105.1	86004.4	86344.4	79594.3	72204.4	85872.3	0.298903	1.14701	0.431277	0.314175	3	15
Q3TKT4	Smarca4	Transcription activator BRG1	7690.51	9690.24	10081.8	7550.97	8092.3	7270.47	9294.24	8090.74	8470.16	0.331913	1.23874	0.319465	0.750554	15	3
Q3TKY6	Cwc27	Peptidyl-prolyl cis-trans isomerase CWC27 homolog	2080.61	1372.77	910.405	1271.29	1167.5	1302.5	1860.22	1446.78	1426.51	0.820327	1.21413	0.943405	0.753526	3	15
Q3TLH4	Prrc2c	Protein PRRC2C	46897.5	38907.7	32695	35411.6	37816.6	42058.9	41277	34583.7	38706	0.366933	1.21028	0.451306	0.314175	3	15
Q3TMW1	Ccdc102a	Coiled-coil domain-containing protein 102A	1997.21	1551.35	3190.5	3454.4	2438.97	2933.95	3223.27	2377.24	2645.86	0.719257	1.44579	0.452324	0.314175	15	15
Q3TNH5	Fam172a	Protein FAM172A	8000.78	8636.66	9269.18	9151.68	6206.93	7246.27	8785.28	5364.67	7832.68	0.49849	1.27075	0.651682	0.416574	15	9
Q3TSG4	Alkbh5	RNA demethylase ALKBH5	22764.6	23031.2	18556.9	21076.5	23941.8	21018.8	19741.3	17886.3	21002.2	0.288326	1.21955	0.124363	0.100846	3	15
Q3TVI8	Pbxip1	Pre-B-cell leukemia transcription factor-interacting protein 1	38840.2	36541.3	36496.8	35814.5	38309.5	34312.2	35213.1	36873.1	36550.1	0.123883	1.08886	0.120916	0.110014	3	3
Q3TW96	Uap1l1	UDP-N-acetylhexosamine pyrophosphorylase-like protein 1	104128	134545	127167	124576	118982	127255	121906	121029	122448	0.248405	1.17341	0.15	0.00831486	9	15
Q3TWW8	Srsf6	Serine/arginine-rich splicing factor 6	19605	18984.4	20292.6	17049	18188.5	17215.2	16408.8	13996.3	17717.5	0.355368	1.21737	0.392412	0.750554	3	15
Q3TXS7	Psmd1	26S proteasome non-ATPase regulatory subunit 1	29953.1	34364.4	33545.4	37864.7	35331.8	33752.4	37760.2	34361.7	34616.7	0.228547	1.10632	0.605812	0.930571	21	3
Q3TXU5	Dhps	Deoxyhypusine synthase	39012	41428.9	42141.9	42312	39628.9	41258	39806.6	48088.7	41709.6	0.217615	1.14954	0.181995	0.0315965	21	3
Q3TZZ7	Esyt2	Extended synaptotagmin-2	41361.9	37953.5	38306.1	43861.9	50245.3	44822	43724	37982.9	42282.2	0.290707	1.11928	0.738343	0.914316	3	9
Q3U0M1-2	Trappc9	Trafficking protein particle complex subunit 9	3758.21	3752.25	3695.6	3102.45	3822.63	3080.27	2928.15	3351.11	3436.34	0.2603	1.17468	0.540001	0.220028	3	9
Q3U0V1	Khsrp	Far upstream element-binding protein 2	159410	136834	116168	128348	119199	118197	114510	107858	125065	0.412196	1.20778	0.565416	0.25811	3	15
Q3U1F9	Pag1	Phosphoprotein associated with glycosphingolipid-enriched microdomains 1	1041.1	1489.52	972.98	1389.33	987.994	1327.91	905.55	771.033	1110.68	0.64689	1.49981	0.370239	0.44235	9	3
Q3U1J4	Ddb1	DNA damage-binding protein 1	1.90567e+06	2.00918e+06	2.00045e+06	1.92209e+06	1.87425e+06	1.83889e+06	1.89192e+06	1.8537e+06	1.91202e+06	0.0890591	1.03087	0.846678	0.846615	15	9
Q3U319	Rnf40	E3 ubiquitin-protein ligase BRE1B	3354.83	2899.32	2665.75	3278.48	3915.94	3379.78	2825.72	2914.28	3154.26	0.396348	1.32401	0.144666	0.0176305	3	9
Q3U410	Klhl21	Kelch-like protein 21	6315.14	6968.66	6310.51	6369.08	5395.16	7540.1	5367.91	6904.68	6396.41	0.339595	1.24236	0.168534	0.44235	9	3
Q3U487	Hectd3	E3 ubiquitin-protein ligase HECTD3	16005.5	18848.6	15069.8	16925.8	15756.4	18424.7	17958.8	15369.4	16794.9	0.225	1.17352	0.244775	0.254573	9	9
Q3U4G3	Xxylt1	Xyloside xylosyltransferase 1	26226.9	25449.9	26154.2	26279.2	24368	26404.4	27023.6	26065.9	25996.5	0.10215	1.05105	0.514457	0.662528	15	9
Q3U7R1	Esyt1	Extended synaptotagmin-1	25620.7	25305.2	25915.5	25287.3	29886.5	35680.9	34197.1	37811.5	29963.1	0.417987	1.13677	0.959443	0.753526	9	15
Q3U962	Col5a2	Collagen alpha-2(V) chain	352399	320223	281160	316530	305810	278855	284083	276688	301968	0.250724	1.16447	0.446572	0.82816	3	15
Q3UC65	Rsrp1	Arginine/serine-rich protein 1	10471.7	15875.4	15937.2	13642.4	10568.7	14399	11472.3	12744.7	13138.9	0.415976	1.43887	0.156482	0.21286	9	15
Q3UCV8	Otulin	Ubiquitin thioesterase otulin	17915.5	14727.8	12160.2	12099.4	15544.2	13812.7	13402.6	14541.7	14275.5	0.407411	1.30892	0.138379	0.0440687	3	9
Q3UDK1	Trafd1	TRAF-type zinc finger domain-containing protein 1	63662.3	62076.9	61273.3	61164	65642.2	61418.2	60592.4	52846.7	61084.5	0.209473	1.13414	0.255742	0.00762195	3	15
Q3UDR8	Yipf3	Protein YIPF3;Protein YIPF3, N-terminally processed	166096	142407	147627	143759	142172	137835	159146	136577	146952	0.200878	1.10001	0.384527	0.91796	15	15
Q3UDW8	Hgsnat	Heparan-alpha-glucosaminide N-acetyltransferase	8521.56	9404.43	7220.93	9241.97	7662.15	11654	10269	8009.2	8997.91	0.492684	1.30121	0.478103	0.750554	9	15
Q3UE37	Ube2z	Ubiquitin-conjugating enzyme E2 Z	116993	116427	130279	108615	125021	109079	106607	123056	117009	0.202309	1.07321	0.876959	0.914316	3	9
Q3UEB3-2	Puf60	Poly(U)-binding-splicing factor PUF60	460.887	649.423	1640.13	718.647	582.322	1304.93	682.501	946.686	873.191	1.3505	2.22643	0.44434	0.220028	15	9
Q3UFK8	Frmd8	FERM domain-containing protein 8	48980.8	47513.5	47344	46974.8	50849.2	50976.2	52853.7	42367.8	48482.5	0.216283	1.1215	0.3151	0.254573	9	9
Q3UFS0	Zyg11b	Protein zyg-11 homolog B	2600.36	2678.9	2969.81	3091.78	2962.86	3033.39	3170.1	2278.48	2848.21	0.313045	1.14332	0.728322	0.662528	15	9
Q3UFY8	Trmt10c	Mitochondrial ribonuclease P protein 1	4457.94	4473.37	2729.7	4268.93	3696.32	4706.88	3178.54	2768.13	3784.98	0.522375	1.5538	0.207377	0.0315965	9	3
Q3UGC7	Eif3j1;Eif3j2	Eukaryotic translation initiation factor 3 subunit J-A;Eukaryotic translation initiation factor 3 subunit J-B	121809	125664	120540	120580	105548	122666	116605	119929	119168	0.168805	1.09225	0.471901	0.44235	9	3
Q3UH60	Dip2b	Disco-interacting protein 2 homolog B	5559.09	5516.91	5418.66	4662.16	5031.03	4512.37	5691.83	5304.26	5212.04	0.226294	1.11479	0.628815	0.930571	15	15
Q3UH68-2	Limch1	LIM and calponin homology domains-containing protein 1	2096.67	2476.46	2759.09	3073.31	3298.57	2298.31	2102.63	2290.28	2549.42	0.47144	1.12995	0.933184	0.753526	3	9
Q3UHC7	Dab2ip	Disabled homolog 2-interacting protein	13795.3	15762.7	14988.9	14191	17133.3	14663.8	14370.1	12932.1	14729.6	0.285216	1.1403	0.540122	0.416574	9	9
Q3UHH8	Gxylt1	Glucoside xylosyltransferase 1	4412.83	3376.68	5300.98	5871.23	3787.98	4447.67	4977.73	3785.47	4495.07	0.554952	1.31368	0.513756	0.61354	15	15
Q3UHJ0	Aak1	AP2-associated protein kinase 1	80196.4	99448.8	97653.9	77092.1	96018.4	72882.9	80456.7	89094.2	86605.4	0.306746	1.07175	0.967853	0.881513	15	3
Q3UHX2	Pdap1	28 kDa heat- and acid-stable phosphoprotein	174555	150886	140269	149394	150810	142409	140565	137851	148342	0.247429	1.15857	0.243529	0.100846	3	15
Q3UIL6-2	Plekha7	Pleckstrin homology domain-containing family A member 7	3004.59	3150.5	2756.21	2289.3	2687.7	2736.83	2426.82	2514.59	2695.82	0.319458	1.22553	0.213058	0.201693	9	9
Q3UJB9-2	Edc4	Enhancer of mRNA-decapping protein 4	2279.64	1859.13	3586.9	2031	2566.58	2539.89	2404.61	2290.18	2444.74	0.706729	1.38655	0.428371	0.930571	15	15
Q3UJD6-2	Usp19	Ubiquitin carboxyl-terminal hydrolase 19	29839.5	26102.7	25255.9	21347.1	24805.6	21468.4	21812	17873	23563	0.50785	1.39329	0.212863	0.21286	3	15
Q3UKC1	Tax1bp1	Tax1-binding protein 1 homolog	176709	161899	148812	158670	157262	164584	152053	156067	159507	0.174896	1.11004	0.227486	0.0881375	9	3
Q3UKJ7	Smu1	WD40 repeat-containing protein SMU1;WD40 repeat-containing protein SMU1, N-terminally processed	25528.3	28109.2	29438.2	30593.8	27203.6	24101.9	28833.6	26441.3	27531.2	0.235803	1.11608	0.477686	0.314175	15	15
Q3ULF4	Spg7	Paraplegin	5055.68	4459.04	5309.85	5721.48	5236.7	2738.85	4610.86	6324.98	4932.18	0.727088	1.67361	0.149979	0.00317348	21	9
Q3ULJ0-2	Gpd1l	Glycerol-3-phosphate dehydrogenase 1-like protein	3329.89	2016.05	1791.44	2509.28	2271.16	1971.77	1784.96	1869.04	2192.95	0.704499	1.56611	0.220395	0.0176305	3	9
Q3ULW8-2	Parp3		112056	130378	123229	115919	124387	139685	115704	120213	122697	0.225177	1.14369	0.142453	0.254573	9	9
Q3UM18	Lsg1	Large subunit GTPase 1 homolog	10111.2	9732.19	9935.77	8809.21	9930.19	9915.96	9341.97	8040.38	9477.11	0.218505	1.18943	0.0379652	0.0881375	3	15
Q3UMB5	Smcr8	Smith-Magenis syndrome chromosomal region candidate gene 8 protein homolog	11637.3	13291.4	14380.8	14294.3	12798.7	15996.7	13778.9	14585.8	13845.5	0.314863	1.19857	0.207781	0.44235	21	3
Q3UMF0	Cobll1	Cordon-bleu protein-like 1	13693.3	19072.4	19841.9	18258.6	17759.6	16093.4	16879.4	16805.1	17300.5	0.355401	1.1675	0.657741	0.662528	15	9
Q3UMR5	Mcu	Calcium uniporter protein, mitochondrial	4136.56	3197.58	2611.91	3362.83	3278.04	2194.02	3419.39	2588.64	3098.62	0.626905	1.37521	0.51486	0.876728	3	3
Q3UPF5	Zc3hav1	Zinc finger CCCH-type antiviral protein 1	44888.6	42505.4	36484.7	45686.3	36377.5	46661.8	46719	36263.9	41948.4	0.249237	1.09722	0.897349	0.739422	9	15
Q3UPL0	Sec31a	Protein transport protein Sec31A	33495	40770	40009.6	37349.5	28566.4	35227.6	35256.1	34323.8	35624.8	0.342559	1.22455	0.253329	0.110014	9	15
Q3UQ84	Tars2	Threonine--tRNA ligase, mitochondrial	28880.3	23680.8	21092.1	25413.9	22944.6	24443.1	23660.6	21194	23913.7	0.325679	1.15803	0.657896	0.71092	3	9
Q3UR85-3	Myrf	Myelin regulatory factor;Myelin regulatory factor, N-terminal;Myelin regulatory factor, C-terminal	55660.5	58192.5	55366.7	58065.7	51847.8	61624.1	58028.5	49043.9	55978.7	0.224731	1.11864	0.421178	0.25811	9	15
Q3URD3	Slmap	Sarcolemmal membrane-associated protein	3422.91	3397.08	3924.78	3857.62	4094.93	2641.55	3579.1	2983.82	3487.72	0.416712	1.24496	0.458973	0.71092	3	3
Q3USB7	Plcl1	Inactive phospholipase C-like protein 1	4059.04	3063.78	3419.6	2684.12	2998.64	2965.86	2886.11	3093.47	3146.33	0.436992	1.22156	0.574804	0.92358	3	15
Q3UVG3	Fam91a1	Protein FAM91A1	2481.1	3605.48	3213.01	3021.85	3196.43	2759.41	2796.99	3497.37	3071.45	0.366074	1.14825	0.786936	0.92358	21	3
Q3UVK0	Ermp1	Endoplasmic reticulum metallopeptidase 1	70502.3	70015.6	52820.3	66246.1	64951.2	63126.8	63432.5	64352.8	64430.9	0.274433	1.16516	0.333649	0.220028	3	9
Q3UVL4	Vps51	Vacuolar protein sorting-associated protein 51 homolog	6376.97	9638.14	7593.78	7534.57	8247.73	7198.58	8170.87	8314.44	7884.38	0.413624	1.15125	0.814641	0.846262	15	9
Q3UW53	Fam129a	Protein Niban	7927.55	7971.2	6449.03	8744.51	7064.63	8906.99	6694.04	4796.46	7319.3	0.561603	1.28419	0.632897	0.44235	9	3
Q3UZ09	C1rl	Complement C1r subcomponent-like protein	28989.6	27633.2	25737.5	29562.6	31259.1	24978.7	28950.2	32071.1	28647.7	0.24757	1.17148	0.192975	0.0650407	21	9
Q3UZ39	Lrrfip1	Leucine-rich repeat flightless-interacting protein 1	12068.6	19010.4	13188.9	15741.7	14595.8	18602.5	14771.8	13237.3	15152.1	0.458137	1.4106	0.0798867	0.44235	9	15
Q3V009	Tmed1	Transmembrane emp24 domain-containing protein 1	1489.78	785.633	1030.56	1309.32	1353.34	1502.88	1430.85	1695.09	1324.68	0.68655	1.31282	0.671289	0.881513	3	3
Q3V0C5	Usp48	Ubiquitin carboxyl-terminal hydrolase 48	7112.48	5895.41	7948.89	6955.72	6269.74	7169.52	5782.88	5428.67	6570.41	0.383571	1.1088	0.932109	0.914316	9	9
Q3V1G4	Olfml2b	Olfactomedin-like protein 2B	8373.15	9981.81	7923.51	9231.89	7515.65	11507.2	9332.79	9141.11	9125.89	0.437391	1.35246	0.0923701	0.0881375	9	15
Q4KML4	Abracl	Costars family protein ABRACL	102784	117588	117414	110949	108191	116065	109758	114463	112151	0.132004	1.10749	0.12358	0.0881375	9	15
Q4PJX1	Odr4	Protein odr-4 homolog	5215.39	3802.89	2768.48	4018.04	4294.54	4057.15	3258.03	3058.08	3809.07	0.64239	1.57802	0.102899	0.0193935	3	9
Q4VA53	Pds5b	Sister chromatid cohesion protein PDS5 homolog B	10660.4	10993	8962.34	12505.4	11763.4	10829.9	11374.1	8342.64	10678.9	0.389814	1.10264	0.907626	0.753526	3	15
Q4VAA2	Cdv3	Protein CDV3	1744.66	2311.38	2126.43	1966	1658.12	1628.73	2291.71	2627.31	2044.29	0.48847	1.34987	0.385841	0.61354	15	15
Q4VAC9	Plekhg3	Pleckstrin homology domain-containing family G member 3	1623.24	1652.51	1413.94	2249	2552.9	1655.87	2254.17	1916.84	1914.81	0.594812	1.26229	0.749389	0.881513	3	3
Q4VBE8	Wdr18	WD repeat-containing protein 18	7717.22	6299.23	8115.77	7950.53	7743.42	6638.45	8056.96	7248.68	7471.28	0.243136	1.25005	0.0149432	0.0315965	15	15
Q501J6	Ddx17;Ddx5	Probable ATP-dependent RNA helicase DDX17;Probable ATP-dependent RNA helicase DDX5	916455	817335	813965	754543	803819	762373	668920	755710	786640	0.314673	1.16009	0.424176	0.405488	3	15
Q505D1	Ankrd28	Serine/threonine-protein phosphatase 6 regulatory ankyrin repeat subunit A	48173.3	50939.5	55765.7	47171.9	48792.4	41278.2	45674.5	44733.8	47816.2	0.302982	1.10374	0.765459	0.92358	15	3
Q569Z5	Ddx46	Probable ATP-dependent RNA helicase DDX46	42754.2	48083.8	39691.1	45220.2	44060	42778.3	46359.1	40376	43665.3	0.192205	1.06152	0.869673	0.914316	9	9
Q569Z6	Thrap3	Thyroid hormone receptor-associated protein 3	50745.5	40423.5	34189.8	48973.7	35907.1	47341.2	47822.3	38501.9	42988.1	0.385122	1.07014	0.976096	0.846615	3	9
Q571I9	Aldh16a1	Aldehyde dehydrogenase family 16 member A1	2256.66	1947	2420.18	1606.25	1798.73	1792.86	1835.99	1553.86	1901.44	0.45561	1.34684	0.271784	0.44235	15	3
Q58A65	Spag9	C-Jun-amino-terminal kinase-interacting protein 4	31666.3	32277.1	27093.2	32533.9	28043.1	30178	27955.9	29140.7	29861	0.1822	1.13454	0.328522	0.416574	9	3
Q5BLK4	Zcchc6	Terminal uridylyltransferase 7	10386.7	9264.56	10660.5	11189.7	12836	13575.8	13314.5	10054.9	11410.3	0.377837	1.12852	0.921123	0.881513	15	3
Q5D1E7	Zc3h12c;Zc3h12a	Probable ribonuclease ZC3H12C;Ribonuclease ZC3H12A	5922.5	7437.66	9084.46	7330.39	8182.14	7888.5	6821.16	7359.76	7503.32	0.421407	1.12769	0.863577	0.881513	9	15
Q5DW34	Ehmt1	Histone-lysine N-methyltransferase EHMT1	4754.94	3377.73	3492.01	3384.86	3120.79	2300.64	3056.47	2744.23	3278.96	0.748502	1.38697	0.56587	0.886212	3	3
Q5EG47	Prkaa1;Prkaa2	5-AMP-activated protein kinase catalytic subunit alpha-1;5-AMP-activated protein kinase catalytic subunit alpha-2	15424.5	15794.9	14504.6	15676.2	14701.2	16062.5	17599.9	15190.9	15619.4	0.198176	1.06568	0.819438	0.662528	9	15
Q5F2E7	Nufip2	Nuclear fragile X mental retardation-interacting protein 2	20329.6	24210.3	25607.1	21232.5	24447.6	24902	22999.7	27496.5	23903.1	0.29983	1.09682	0.840793	0.914316	15	9
Q5F2E8	Taok1	Serine/threonine-protein kinase TAO1	18629.6	16808.4	14493.3	15839.2	18058.4	15742.8	17449.2	15875	16612	0.248992	1.15683	0.268199	0.254573	3	9
Q5FWI3	Tmem2	Transmembrane protein 2	11824	12138.7	12295.9	12522.4	11156.9	12005.5	11816.8	12268.6	12003.6	0.113762	1.07877	0.162605	0.21286	21	3
Q5FWK3	Arhgap1	Rho GTPase-activating protein 1	348688	359524	356956	348212	349687	341465	336494	321897	345365	0.108947	1.04608	0.666503	0.71092	9	9
Q5I012-4	Slc38a10	Putative sodium-coupled neutral amino acid transporter 10	1612.5	2008.62	2320.34	2160	2517.38	1963.67	1475.92	2014.07	2009.06	0.518381	1.09952	0.956448	0.881513	3	3
Q5I1X5	Ppp1r13l	RelA-associated inhibitor	3823.96	4212.88	4560.12	5413.88	4981.82	4762.57	4315.96	6628.99	4837.52	0.579847	1.36761	0.168643	0.254573	21	9
Q5KU39	Vps41	Vacuolar protein sorting-associated protein 41 homolog	51104.1	55950.6	50655.1	53987.7	56520.3	50227.8	54653	50740	52979.8	0.118771	1.02766	0.974375	0.914316	3	9
Q5ND34	Wdr81	WD repeat-containing protein 81	28015.4	28142.7	34873.7	31503.6	26406.6	34081.3	33104.4	32349	31059.6	0.272607	1.24909	0.143731	0.0176305	15	9
Q5RKZ7	Mocs1	Molybdenum cofactor biosynthesis protein 1;Cyclic pyranopterin monophosphate synthase;Cyclic pyranopterin monophosphate synthase accessory protein	7627	7462.03	5910.43	6849.64	8188.38	7502.84	5555.34	6634.01	6966.21	0.377973	1.37936	0.00292161	0.0038787	3	9
Q5SF07	Igf2bp2	Insulin-like growth factor 2 mRNA-binding protein 2	3107.6	2929.87	2615.63	1438.22	2036.03	1338.14	2169.73	2333.66	2246.11	0.787791	1.36368	0.799689	0.822028	3	15
Q5SRX1	Tom1l2	TOM1-like protein 2	1535.64	2236.89	2398.93	2136.2	2227.41	1645.54	2240.86	2861.57	2160.38	0.613748	1.32812	0.480335	0.25811	21	3
Q5SS80	Dhrs13	Dehydrogenase/reductase SDR family member 13	5205.12	3361.09	2970.84	4757.79	3158.31	3664.29	4567.72	3620.75	3913.24	0.570954	1.19261	0.895197	0.881513	3	3
Q5SSH7	Zzef1	Zinc finger ZZ-type and EF-hand domain-containing protein 1	9551.73	8662.29	9436.78	10264.1	9467.56	10301.3	8096.52	7726.12	9188.31	0.28027	1.08475	0.883692	0.91796	3	15
Q5SSI6	Utp18	U3 small nucleolar RNA-associated protein 18 homolog	23495	22776.9	23439.6	23143.9	23182.9	25154.9	26213.1	21975.6	23672.7	0.179005	1.10047	0.474941	0.44235	15	3
Q5SSZ5	Tns3	Tensin-3	61223.5	58442	44796.3	49831.5	45993.5	48182.1	41212.5	47600.3	49660.2	0.402959	1.24658	0.404517	0.25811	9	3
Q5SVR0	Tbc1d9b	TBC1 domain family member 9B	980.951	1264.49	1550.3	848.196	722.828	469.321	731.377	689.648	907.138	1.19163	1.48368	0.873325	0.92358	15	3
Q5SW19	Cluh	Clustered mitochondria protein homolog	7213.44	4166.53	5207.74	4370.28	4419.29	4821.29	3675.01	5629.9	4937.94	0.71658	1.30959	0.712088	0.92031	3	3
Q5SWD9	Tsr1	Pre-rRNA-processing protein TSR1 homolog	36537	31357.5	33355.4	34131.1	33052.4	36051.6	37844.2	32664.9	34374.3	0.188708	1.06593	0.834862	0.881513	15	15
Q5SWU9	Acaca	Acetyl-CoA carboxylase 1;Biotin carboxylase	45449.7	50515.5	54617.4	51176.2	48759.6	51292.4	47756.6	47743.1	49663.8	0.184595	1.08667	0.549891	0.514104	9	15
Q5SWW4	Med13	Mediator of RNA polymerase II transcription subunit 13	5225.48	4339.57	5458.78	3317.49	3695.02	4473.6	3053.17	4178.09	4217.65	0.570369	1.1901	0.893535	0.82816	9	9
Q5SXY1	Specc1	Cytospin-B	10335.3	12042.8	7871.63	10760.5	13449.3	12248.6	9027.78	8761.83	10562.2	0.528072	1.43741	0.123072	0.195122	9	3
Q5SYD0	Myo1d	Unconventional myosin-Id	562318	559287	522191	545352	547862	537937	528850	554195	544749	0.0736622	1.05627	0.122906	0.0736953	3	9
Q5SYH2	Tmem199	Transmembrane protein 199	9740.39	7154.57	7693.31	9473.41	8668.78	10667.9	9137.47	8908.29	8930.51	0.393404	1.09378	0.923327	0.846615	3	9
Q5XG71	Utp20	Small subunit processome component 20 homolog	39544.4	35599.7	33154.3	31009.7	31037.3	29810.5	26293	28590	31879.9	0.415667	1.1873	0.600167	0.514104	3	15
Q5XJY5	Arcn1	Coatomer subunit delta	14074	17184.2	15356.5	13161.3	12915.7	13765.1	9844.95	12791.9	13636.7	0.538196	1.22808	0.663477	0.662528	9	9
Q5Y5T1	Zdhhc20	Probable palmitoyltransferase ZDHHC20	28360.1	28369.7	30814.1	30661	28243.3	31108.5	28627.1	36016.7	30275.1	0.256762	1.17798	0.276781	0.21286	21	3
Q60597	Ogdh	2-oxoglutarate dehydrogenase, mitochondrial	43722	41606.7	47181.7	46844	45943.8	46888.6	39491.8	51006.6	45335.7	0.253991	1.12896	0.535098	0.750554	21	9
Q60598	Cttn	Src substrate cortactin	309718	285526	253958	272643	249359	250514	255894	261350	267370	0.225752	1.09655	0.823204	0.764967	3	9
Q60605	Myl6	Myosin light polypeptide 6	634600	588411	531979	532650	560786	533040	488976	488619	544883	0.267913	1.17085	0.2113	0.0734479	3	15
Q60631	Grb2	Growth factor receptor-bound protein 2	162584	153796	151311	179167	163184	155013	169295	159871	161778	0.172183	1.09789	0.512382	0.473947	21	9
Q60634	Flot2	Flotillin-2	65915.1	43994.1	46562.5	45196.4	52625.2	53462.8	35294.4	50571.8	49202.8	0.622336	1.44814	0.243176	0.220028	3	9
Q60692	Psmb6	Proteasome subunit beta type-6	213226	195836	183063	190184	211183	184477	176356	171898	190778	0.216628	1.18082	0.0550198	0.0440687	3	9
Q60710	Samhd1	Deoxynucleoside triphosphate triphosphohydrolase SAMHD1	31425.4	32448.7	25787.2	26421.8	26956.7	28839.5	25410	28793.1	28260.3	0.249065	1.1971	0.24694	0.0315965	9	3
Q60715	P4ha1	Prolyl 4-hydroxylase subunit alpha-1	325533	355520	328957	340371	324719	333293	307243	332920	331070	0.145821	1.0827	0.236264	0.71092	9	15
Q60716-2	P4ha2	Prolyl 4-hydroxylase subunit alpha-2	173356	194130	210986	190832	200863	186664	189048	201151	193379	0.194592	1.06898	0.772805	0.739422	15	15
Q60766	Irgm1	Immunity-related GTPase family M protein 1	100574	88617.2	77326	88708.5	87056	96170.7	90083.4	90479.8	89876.9	0.258663	1.12078	0.549706	0.914316	3	9
Q60847	Col12a1	Collagen alpha-1(XII) chain	1.27975e+06	1.34449e+06	1.35567e+06	1.57931e+06	1.46959e+06	1.49069e+06	1.66477e+06	1.56766e+06	1.46899e+06	0.262098	1.14463	0.541037	0.405488	21	3
Q60854	Serpinb6	Serpin B6	349318	367258	364215	426593	379378	447504	454108	441196	403696	0.259576	1.19088	0.521341	0.750554	15	9
Q60855	Ripk1	Receptor-interacting serine/threonine-protein kinase 1	84117.3	87144.9	106348	90750.3	104933	104016	92740.4	111601	97706.3	0.28129	1.07036	0.942091	0.739422	15	15
Q60864	Stip1	Stress-induced-phosphoprotein 1	606587	597807	556601	587643	596742	650021	582775	545237	590427	0.177473	1.10147	0.222994	0.0734479	9	3
Q60865	Caprin1	Caprin-1	410041	445009	447070	424635	440233	426106	449310	413408	431977	0.0909064	1.06961	0.282373	0.0881375	15	3
Q60872	Eif1a;Eif1ax	Eukaryotic translation initiation factor 1A;Eukaryotic translation initiation factor 1A, X-chromosomal	12372.8	12202.3	12360.2	10698	12112.8	11431.2	11188.4	11345.7	11713.9	0.142977	1.11077	0.302925	0.44235	3	15
Q60875	Arhgef2	Rho guanine nucleotide exchange factor 2	26412.7	29648.1	28050.9	26384.9	27625.6	29443.9	22823.5	22819.7	26651.2	0.256214	1.20095	0.31387	0.0176305	9	9
Q60902	Eps15l1	Epidermal growth factor receptor substrate 15-like 1	27924.5	32818	33370.1	29535.2	29567.9	27770.5	24336.1	27628.8	29118.9	0.310245	1.0599	0.962935	0.846615	9	9
Q60930	Vdac2	Voltage-dependent anion-selective channel protein 2	1.16218e+06	1.35149e+06	1.34829e+06	1.21516e+06	1.20209e+06	1.18458e+06	1.2413e+06	1.23077e+06	1.24198e+06	0.152421	1.0953	0.485546	0.220028	15	9
Q60931	Vdac3	Voltage-dependent anion-selective channel protein 3	255600	278393	266121	251491	260938	234488	276477	300772	265535	0.249623	1.07679	0.805379	0.881513	15	15
Q60932	Vdac1	Voltage-dependent anion-selective channel protein 1	305804	273933	273319	287978	281429	286328	275036	263113	280868	0.151997	1.0709	0.513928	0.662528	3	9
Q60960	Kpna6;Kpna1	Importin subunit alpha-7;Importin subunit alpha-5;Importin subunit alpha-5, N-terminally processed	51883.9	51465.7	48501.2	46075.1	51671.1	52526.3	49498.8	46969.1	49823.9	0.129481	1.11766	0.00232749	0.0289634	3	15
Q60972	Rbbp4	Histone-binding protein RBBP4	29136.2	26634.1	29865.2	27169.2	29326.2	28070	21762.4	21324.3	26660.9	0.320352	1.20557	0.597418	0.833149	3	15
Q60973	Rbbp4;Rbbp7	Histone-binding protein RBBP4;Histone-binding protein RBBP7	379617	389970	392486	369145	363848	347363	348665	355334	368304	0.122516	1.02621	0.975131	0.761636	3	3
Q60996	Ppp2r5c	Serine/threonine-protein phosphatase 2A 56 kDa regulatory subunit gamma isoform	52176.3	46783.1	46639.8	52272.9	39877.6	53411.2	61883.9	46260.9	49913.2	0.440891	1.17891	0.767098	0.92031	9	15
Q61001	Lama5	Laminin subunit alpha-5	30221.2	22849.8	26708.5	27752.7	30293.8	27480	31888.5	28305.1	28187.4	0.320667	1.20237	0.318243	0.44235	3	3
Q61024	Asns	Asparagine synthetase [glutamine-hydrolyzing]	267066	257169	235592	282947	269370	305930	291449	262381	271488	0.259086	1.06842	0.917413	0.753526	3	15
Q61025	Ift20	Intraflagellar transport protein 20 homolog	10241.9	12533	9314.66	11772.5	12666.2	11908.2	13123.5	12189.9	11718.7	0.325025	1.08926	0.890685	0.753526	3	15
Q61033	Tmpo	Lamina-associated polypeptide 2, isoforms alpha/zeta	14298.6	10684.2	8982.76	8895.75	9379.88	9591.66	9254.49	9176.91	10033	0.538502	1.31018	0.439591	0.0734479	3	15
Q61035	Hars;Hars2	Histidine--tRNA ligase, cytoplasmic;Probable histidine--tRNA ligase, mitochondrial	267327	217360	187712	201784	191528	222545	209141	190386	210973	0.377369	1.17004	0.615312	0.314175	3	15
Q61072	Adam9	Disintegrin and metalloproteinase domain-containing protein 9	19866.3	18088.6	22002.8	29157.2	22812.9	22784.4	26071.8	26687.4	23433.9	0.472333	1.3663	0.161974	0.0736953	21	9
Q61074	Ppm1g	Protein phosphatase 1G	75657.7	84222.8	79116	65487	73395.3	65286.1	65675.1	63202.5	71505.3	0.293967	1.16178	0.580084	0.473947	9	9
Q61081	Cdc37	Hsp90 co-chaperone Cdc37;Hsp90 co-chaperone Cdc37, N-terminally processed	118573	136550	130851	127455	130633	132529	124108	119096	127474	0.141028	1.09137	0.366129	0.110014	9	15
Q61102	Abcb7	ATP-binding cassette sub-family B member 7, mitochondrial	26508.9	24118.1	23263.2	26571.6	23673.2	22632.7	23878.1	19729.4	23796.9	0.287523	1.08382	0.874063	0.846615	3	9
Q61127	Nab2	NGFI-A-binding protein 2	31032.2	32091.9	36251.6	26690.1	30415.2	30886.8	31762.5	38730.6	32232.6	0.373551	1.10687	0.903745	0.750554	15	9
Q61136	Prpf4b	Serine/threonine-protein kinase PRP4 homolog	3245.09	2197.98	1467.47	2238.14	1808.87	2544.15	2449.86	2009.04	2245.07	0.791783	1.29015	0.813635	0.881513	3	15
Q61140-2	Bcar1	Breast cancer anti-estrogen resistance protein 1	38188.2	47171.3	46435.4	34024.3	35623.9	28617.6	34439	37445.8	37743.2	0.491578	1.13158	0.951133	0.846262	9	9
Q61142	Spin1	Spindlin-1	43190.6	39325.1	32621.1	33181.9	30110.3	33394.8	27643.2	31073.1	33817.5	0.459746	1.21632	0.591332	0.739422	9	3
Q61147	Cp	Ceruloplasmin	140702	169492	143807	154831	158580	151702	166931	170191	157030	0.187795	1.08601	0.769064	0.886212	21	3
Q61166	Mapre1;Mapre3	Microtubule-associated protein RP/EB family member 1;Microtubule-associated protein RP/EB family member 3	74679.5	70932.6	77740.6	76331.5	81265.2	78529.7	77627	77732	76854.8	0.134443	1.04337	0.794241	0.761636	3	15
Q61171	Prdx2	Peroxiredoxin-2	2.97922e+06	3.207e+06	3.16992e+06	2.97494e+06	3.08481e+06	2.81261e+06	2.82248e+06	2.94478e+06	2.99947e+06	0.131485	1.02438	0.983575	0.764967	3	9
Q61183	Papola	Poly(A) polymerase alpha	42437.8	43819.3	38397.9	40618.9	37742.9	38718.6	35906.6	37326.5	39371.1	0.200978	1.11081	0.569716	0.44235	9	3
Q61187	Tsg101	Tumor susceptibility gene 101 protein	106183	82663.2	65396.9	82848	75229.3	82373.2	75396.6	67404.7	79686.9	0.511833	1.2885	0.478504	0.71092	3	9
Q61188	Ezh2;Ezh1	Histone-lysine N-methyltransferase EZH2;Histone-lysine N-methyltransferase EZH1	2151.03	1780.87	1756.06	1507.17	1719.98	1317.89	1110.7	1024.15	1545.98	0.728907	1.52924	0.446982	0.44235	3	15
Q61189	Clns1a	Methylosome subunit pICln	114430	109637	98072.6	97213.4	104543	102345	106563	106616	104928	0.164083	1.0743	0.628258	0.92031	3	15
Q61191	Hcfc1	Host cell factor 1;HCF N-terminal chain 1;HCF N-terminal chain 2;HCF N-terminal chain 3;HCF N-terminal chain 4;HCF N-terminal chain 5;HCF N-terminal chain 6;HCF C-terminal chain 1;HCF C-terminal chain 2;HCF C-terminal chain 3;HCF C-terminal chain 4;HCF C-terminal chain 5;HCF C-terminal chain 6	170779	149373	139317	134864	136847	126477	119178	121951	137348	0.375688	1.19785	0.491752	0.514104	3	15
Q61194	Pik3c2a	Phosphatidylinositol 4-phosphate 3-kinase C2 domain-containing subunit alpha	28267.6	27232.5	27439.3	28262.7	28849.7	26405.4	25527.5	25182.8	27145.9	0.135081	1.07836	0.485609	0.254573	3	9
Q61205	Pafah1b3	Platelet-activating factor acetylhydrolase IB subunit gamma	94760.8	78389.6	67995	65921.2	71437.3	64364.6	65370.8	62439.6	71334.8	0.453092	1.29477	0.33163	0.44235	3	15
Q61207	Psap	Prosaposin	490420	517964	511605	582973	565897	547422	528226	579580	540511	0.171232	1.11802	0.31039	0.44235	21	15
Q61210-5	Arhgef1	Rho guanine nucleotide exchange factor 1	85777.9	92910.1	90041.5	83092.3	78173.7	77753.8	80432.1	76222.6	83050.5	0.200932	1.07124	0.841006	0.930571	15	3
Q61211	Eif2d	Eukaryotic translation initiation factor 2D	2311.86	880.09	1391.46	1528.61	1213.42	1129.26	1587.62	1673.96	1464.54	0.977628	1.75444	0.289032	0.220028	21	9
Q61214	Dyrk1a	Dual specificity tyrosine-phosphorylation-regulated kinase 1A	4610.18	4250.33	3359.27	4961.28	4296.44	4086.11	3421.04	4013.78	4124.8	0.388385	1.32369	0.0728975	0.0803949	3	9
Q61234	Snta1	Alpha-1-syntrophin	5911.2	6777.74	6494.82	7573.19	7220.4	10967.6	8602.54	8938.75	7810.78	0.647357	1.35134	0.630638	0.930571	9	15
Q61235	Sntb2	Beta-2-syntrophin	186912	193094	193754	184275	166185	181266	177190	176897	182447	0.151108	1.06022	0.748202	0.739422	9	15
Q61239	Fnta	Protein farnesyltransferase/geranylgeranyltransferase type-1 subunit alpha	15376.9	15079.3	14296.2	14982.8	14946.4	16619.4	14031.3	11369.3	14587.7	0.359898	1.20289	0.387154	0.195122	9	3
Q61249	Igbp1	Immunoglobulin-binding protein 1	28812.9	30903.3	30140.9	31119.3	29906.2	30018.5	29070.2	28018.8	29748.8	0.10422	1.03751	0.826568	0.764967	9	15
Q61286	Tcf12;Tcf4	Transcription factor 12;Transcription factor 4	67483.2	59446.8	50536.5	64378.3	61114.6	64951.8	62768.7	54122.6	60600.3	0.279648	1.13497	0.668358	0.750554	3	9
Q61292	Lamb2	Laminin subunit beta-2	16775.3	12518.8	10595.8	17272.5	13716.3	15950.9	14593.2	15125.4	14568.5	0.458299	1.28619	0.506657	0.44235	21	15
Q61316	Hspa4	Heat shock 70 kDa protein 4	233094	246075	232358	272297	240082	263406	243483	254384	248147	0.160948	1.11308	0.126524	0.71092	21	15
Q61334	Bcap29	B-cell receptor-associated protein 29	45837.5	37395.9	27851.9	39440.5	34003.7	32825.7	37042	30336.7	35591.7	0.50533	1.23033	0.728065	0.662528	3	9
Q61335	Bcap31	B-cell receptor-associated protein 31	100847	109338	102177	103411	108186	108881	97217.8	80799.7	101357	0.281563	1.18462	0.378418	0.110014	9	3
Q61398	Pcolce	Procollagen C-endopeptidase enhancer 1	441744	424376	362737	442685	423192	419044	447247	392982	419251	0.201574	1.06784	0.870917	0.753526	3	15
Q61468	Msln	Mesothelin;Megakaryocyte-potentiating factor;Mesothelin, cleaved form	857720	684167	672187	659916	674521	606758	586573	551883	661716	0.462187	1.26443	0.376707	0.21286	3	15
Q61475	Cd55;Cd55b	Complement decay-accelerating factor, GPI-anchored;Complement decay-accelerating factor transmembrane isoform	33964.8	31290.6	29252.5	28510.6	28482.4	26385.1	23703.7	29199.2	28848.6	0.355689	1.17922	0.595959	0.914316	3	9
Q61490	Alcam	CD166 antigen	70429	66506.3	48576.8	58562.2	50487	51883.3	57230.3	45257.9	56116.6	0.44855	1.16467	0.802722	0.739422	3	15
Q61508	Ecm1	Extracellular matrix protein 1	358376	341006	352820	486578	404446	479079	497918	524232	430557	0.425556	1.32509	0.502017	0.416574	21	9
Q61543	Glg1	Golgi apparatus protein 1	28695.7	28793.1	28626.9	31807.4	26765.5	29286.3	31832.2	32772	29822.4	0.201409	1.16441	0.112434	0.21286	21	3
Q61545	Ewsr1	RNA-binding protein EWS	4736.73	3699.01	2955.16	3592.5	2577.24	4315.24	2898.41	3313.98	3511.03	0.615058	1.36912	0.624022	0.764967	9	3
Q61550	Rad21	Double-strand-break repair protein rad21 homolog	16146.4	17257.2	15503.9	15797.6	16131.1	13219.2	15092.2	12749.2	15237.1	0.295854	1.13069	0.77436	0.61354	3	15
Q61553	Fscn1	Fascin	1.42705e+06	1.38276e+06	1.40675e+06	1.14518e+06	1.09615e+06	1.17035e+06	978524	1.00388e+06	1.20133e+06	0.373355	1.18801	0.767838	0.91796	3	15
Q61554	Fbn1;Fbn2	Fibrillin-1;Fibrillin-2	170719	147579	138427	175626	132868	148239	150723	138093	150284	0.284514	1.08497	0.93994	0.753526	9	15
Q61576	Fkbp10	Peptidyl-prolyl cis-trans isomerase FKBP10	30215.9	26055.6	27123.6	24895.3	26081.7	26890.1	25408.6	25314.5	26498.2	0.20079	1.12125	0.405046	0.21286	3	15
Q61578	Fdxr	NADPH:adrenodoxin oxidoreductase, mitochondrial	21175.4	19234.1	15934.7	18097.4	14625.5	14632	15623.1	14914.3	16779.6	0.390352	1.13446	0.935844	1	3	15
Q61581	Igfbp7	Insulin-like growth factor-binding protein 7	3100.41	3659.88	3873.73	4890.75	5179.61	5283.51	3916.5	4915.53	4352.49	0.501573	1.25879	0.740556	0.881513	9	3
Q61584	Fxr1	Fragile X mental retardation syndrome-related protein 1	34621.4	35329.8	40508.2	35031	40432.9	35935.2	36132.4	37318.3	36913.6	0.159474	1.07543	0.759548	0.750554	15	9
Q61595-5	Ktn1	Kinectin	62128.8	71239.1	59968.6	55553.3	59739.7	58944.6	55817.7	60143.1	60441.9	0.259519	1.12522	0.493325	0.739422	3	15
Q61598	Gdi1;Gdi2	Rab GDP dissociation inhibitor alpha;Rab GDP dissociation inhibitor beta	559440	580707	565600	592873	538142	552180	578507	547158	564326	0.0969848	1.04239	0.691726	0.750554	15	9
Q61656	Ddx5	Probable ATP-dependent RNA helicase DDX5	635212	667546	652726	680498	730562	622461	649538	635415	659245	0.163977	1.05873	0.813794	0.846615	21	9
Q61687	Atrx	Transcriptional regulator ATRX	13200.8	13924.4	14121.9	12064.9	10287.1	11134.6	7844.85	9250.86	11478.7	0.546846	1.17561	0.890788	0.914316	9	9
Q61699	Hsph1	Heat shock protein 105 kDa	183546	176213	178378	189007	170104	216676	183126	187440	185561	0.250981	1.11096	0.626661	0.963137	21	3
Q61712	Dnajc1	DnaJ homolog subfamily C member 1	1556.56	1892.18	2170.89	1710.66	1155.72	416.478	1652.51	1713.96	1533.62	1.14397	1.65611	0.580361	0.473947	15	9
Q61753	Phgdh	D-3-phosphoglycerate dehydrogenase	358148	352311	347436	360005	386091	363448	324683	318507	351329	0.192369	1.1073	0.362581	0.25811	3	15
Q61768	Kif5b;Kif5c;Kif5a	Kinesin-1 heavy chain;Kinesin heavy chain isoform 5C;Kinesin heavy chain isoform 5A	407498	417718	418889	406871	405195	400647	413775	407217	409726	0.0445227	1.02457	0.470993	0.473947	15	9
Q61792	Lasp1	LIM and SH3 domain protein 1	161882	178112	182163	163813	172058	178588	178256	168967	172980	0.117245	1.08306	0.0648411	0.0734479	15	3
Q61810	Ltbp3	Latent-transforming growth factor beta-binding protein 3	59131.5	47177.7	34013.9	57556.4	43477	52523.9	51808.5	40842.2	48316.4	0.519858	1.19559	0.828581	0.91796	3	9
Q61823	Pdcd4	Programmed cell death protein 4	93123.2	88273.1	92750.4	95967.9	88471.6	76675	83741.9	86893.7	88237.1	0.218648	1.1086	0.532259	0.514104	3	3
Q61879	Myh10;Myh11	Myosin-10;Myosin-11	1.12222e+06	1.11831e+06	1.02881e+06	1.00016e+06	951237	942867	907196	862093	991612	0.262322	1.11341	0.735099	0.833149	3	15
Q61881	Mcm7	DNA replication licensing factor MCM7	13509.9	14246.6	14556.1	13758.9	13186	10030.5	11715.5	11019.6	12752.9	0.354872	1.09963	0.898531	0.846262	15	9
Q61937	Npm1	Nucleophosmin	258519	238466	264377	251191	213034	277949	252592	255991	251515	0.258095	1.09631	0.693838	0.914316	15	9
Q61990	Pcbp3;Pcbp1;Pcbp2	Poly(rC)-binding protein 3;Poly(rC)-binding protein 1;Poly(rC)-binding protein 2	94638.4	101362	102940	99823.2	87557.6	96208.2	87449	87854.2	94729.1	0.163527	1.08438	0.789739	0.764967	9	15
Q62018	Ctr9	RNA polymerase-associated protein CTR9 homolog	17127.9	25598.9	20622.6	22504	21318.2	24134.2	22410.6	19326.1	21630.3	0.391627	1.29358	0.213854	0.21286	9	15
Q62073	Map3k7	Mitogen-activated protein kinase kinase kinase 7	12426.5	9325.55	8838.26	10251.3	10016.8	9482.2	8473.58	9039.67	9731.74	0.406188	1.29641	0.173965	0.0176305	3	9
Q62077	Plcg1	1-phosphatidylinositol 4,5-bisphosphate phosphodiesterase gamma-1	27988.3	26795.3	24013.2	22109.2	21302	20358.3	17242.8	17714.4	22190.5	0.484241	1.23772	0.676478	0.92031	3	15
Q62087	Pon3	Serum paraoxonase/lactonase 3	5287.78	5773.43	6858.08	6734.26	5617.9	6487.18	8560.68	7082.43	6550.22	0.499664	1.41383	0.075782	0.0193935	15	9
Q62092	Nsg1	Neuron-specific protein family member 1	20576.3	21897.1	25780.8	23353.3	34034	25309.8	30457.3	30261.8	26458.8	0.508627	1.19131	0.868492	0.764967	15	15
Q62093	Srsf2	Serine/arginine-rich splicing factor 2	14062.8	14241.3	12781.1	11518.6	9767.32	12742.5	9816.5	9196.91	11765.9	0.428734	1.30259	0.570936	0.450333	9	9
Q62130	Ptpn14	Tyrosine-protein phosphatase non-receptor type 14	675.579	965.216	829.709	1464.1	858.578	665.334	1033.88	824.069	914.558	0.873394	1.49149	0.5754	0.739422	15	15
Q62141	Sin3b	Paired amphipathic helix protein Sin3b	30798.7	25289.8	27435.2	23798.8	22836.3	23363.8	19974.4	21233	24341.3	0.444686	1.19105	0.773785	0.881513	3	15
Q62165	Dag1	Dystroglycan;Alpha-dystroglycan;Beta-dystroglycan	137583	115035	105615	96982.3	104821	110182	112842	77617.1	107585	0.557387	1.38834	0.201393	0.220028	9	9
Q62167	Ddx3y;Ddx3x;D1Pas1	ATP-dependent RNA helicase DDX3Y;ATP-dependent RNA helicase DDX3X;Putative ATP-dependent RNA helicase Pl10	530298	480768	383581	413238	472920	416654	391833	407399	437086	0.33567	1.29378	0.0611048	0.0193935	3	9
Q62181	Sema3c	Semaphorin-3C	1970.77	2007.26	1518.84	1684.48	1750.04	1887.43	2171.01	1257.65	1780.94	0.512853	1.32376	0.429092	0.416574	9	9
Q62188	Dpysl3	Dihydropyrimidinase-related protein 3	55669.4	62009.9	61010.3	61478.1	61683.8	63098.9	62398.8	67835.5	61898.1	0.196551	1.10192	0.403893	0.930571	9	15
Q62261	Sptbn1	Spectrin beta chain, non-erythrocytic 1	992969	967823	925427	953943	880168	929206	894113	883566	928402	0.1215	1.04259	0.866042	0.82816	9	9
Q62283	Tspan7	Tetraspanin-7	5677.8	7095.56	4961.13	5721.48	6438.34	4755.58	5767.55	5973.08	5798.82	0.403527	1.12932	0.880805	0.846615	3	9
Q62293	Tgtp1		6065.4	6263.66	6554.13	4702.97	5396.89	4866.75	5125.97	5264.87	5530.08	0.334743	1.17178	0.697433	0.963137	15	3
Q62312	Tgfbr2	TGF-beta receptor type-2	7805.11	8179.8	8049.04	9039.67	10604.2	10367.1	10571	9781.84	9299.72	0.300988	1.02239	0.997652	1	3	15
Q62318	Trim28	Transcription intermediary factor 1-beta	123756	140359	127928	134792	124463	118892	129177	123205	127821	0.167939	1.04444	0.917925	0.846615	15	9
Q62348	Tsn	Translin	3245.18	3695.34	3139.27	2853.13	3268.16	3068.63	2583.77	2869.98	3090.43	0.359681	1.18188	0.310758	0.184313	3	15
Q62356	Fstl1	Follistatin-related protein 1	13452	12730.7	12758.4	15169.5	14530.6	15199.9	15295.2	14648.3	14223.1	0.180306	1.06757	0.8611	0.82816	15	9
Q62376	Snrnp70	U1 small nuclear ribonucleoprotein 70 kDa	10581.9	12854.1	10107.8	11930.5	10424	10630.4	10354.4	10208.7	10886.5	0.252269	1.1477	0.513891	0.21286	9	3
Q62381	Tll1	Tolloid-like protein 1	2731.03	2670	1601.35	2576.45	2878.47	1902.72	1593.04	2752.64	2338.21	0.549752	1.75605	0.0330619	0.0193935	3	9
Q62383	Supt6h	Transcription elongation factor SPT6	62636.8	74221.7	79662.1	67247.8	83937.9	68843.9	72633.8	75013	73024.7	0.291698	1.07054	0.932514	0.846262	15	9
Q62392	Phlda1	Pleckstrin homology-like domain family A member 1	39301.5	47552	51522.5	43325.5	44629.6	48219	48785.1	49241.5	46572.1	0.262409	1.19512	0.188086	0.0736953	15	9
Q62417	Sorbs1	Sorbin and SH3 domain-containing protein 1	6133.49	5631.47	5649.8	4629.97	5202.83	5865.4	5974.25	5596.57	5585.47	0.269183	1.13666	0.526615	0.750554	15	3
Q62418	Dbnl	Drebrin-like protein	68882.5	84905.9	80541.8	70149.4	67361.7	61101	55657.5	64760.4	69170	0.422848	1.08226	0.972718	0.753526	3	15
Q62419	Sh3gl1	Endophilin-A2	53589.4	49371.3	47013.2	47049.5	47708.6	42946.8	37457.8	45443.5	46322.5	0.348246	1.1992	0.452218	0.220028	3	9
Q62422	Ostf1	Osteoclast-stimulating factor 1	54118.6	38985.6	37269.9	59940.4	45030.2	56860.5	56535.6	45268.8	49251.2	0.460304	1.12157	0.946153	0.92358	21	15
Q62425	Ndufa4	Cytochrome c oxidase subunit NDUFA4	42190.3	46205.6	43623	42488.8	50967.8	45098.4	42350	42667.1	44448.9	0.197474	1.09397	0.562126	0.562916	9	9
Q62432	Smad3;Smad2	Mothers against decapentaplegic homolog 3;Mothers against decapentaplegic homolog 2	148159	135575	125019	151457	124502	146378	134142	126739	136496	0.19748	1.08794	0.83052	0.92358	21	15
Q62433	Ndrg1	Protein NDRG1	197205	141377	106048	127754	114782	130519	122137	129307	133641	0.682103	1.36726	0.609859	0.44235	9	3
Q62446	Fkbp3	Peptidyl-prolyl cis-trans isomerase FKBP3	9338.32	13670.9	13254.6	10301.3	12737.7	10546	13899.4	15103.6	12356.5	0.466582	1.23002	0.748174	0.662528	15	9
Q62448	Eif4g2	Eukaryotic translation initiation factor 4 gamma 2	8139.75	6642.89	5575.23	7299.38	4341.67	7472.06	6075.22	5562	6388.52	0.594517	1.21154	0.863399	0.82816	9	9
Q62470	Itga3	Integrin alpha-3;Integrin alpha-3 heavy chain;Integrin alpha-3 light chain	9868.35	12656.4	14213.7	11246	10804.3	12823.5	11828.4	12309.9	11968.8	0.363056	1.25974	0.132787	0.0881375	9	15
Q62523	Zyx	Zyxin	149660	140222	110900	112089	104278	114175	102118	118364	118976	0.399594	1.19425	0.665922	0.514104	9	3
Q63829	Commd3	COMM domain-containing protein 3	2746.44	3922.04	4055.77	3322.53	4449.44	3223.44	3652.62	4001.06	3671.67	0.463822	1.07878	0.962272	0.881513	15	15
Q63844	Mapk3	Mitogen-activated protein kinase 3	16182	18371.6	22727.9	17153	22103.4	16399.7	19728.5	21667.9	19291.7	0.339311	1.22102	0.660652	0.82816	15	15
Q63850	Nup62	Nuclear pore glycoprotein p62	26259.6	20562.2	19960.7	21373.8	18407.5	19645.8	19705.5	19392	20663.4	0.379998	1.12607	0.859612	1	3	15
Q63918	Sdpr	Serum deprivation-response protein	54359	72245.5	61200.1	49495.2	51268.5	45967.2	41319.2	38726.5	51822.7	0.646802	1.33995	0.702277	0.71092	9	9
Q63943	Mef2d	Myocyte-specific enhancer factor 2D	13275.5	14389.9	11510.4	11533.4	12140.3	11605.4	10916.1	11169.3	12067.5	0.287863	1.15913	0.341629	0.0734479	9	3
Q64008	Rab34	Ras-related protein Rab-34	2484.27	3209.92	2994.15	3839.05	2860.37	2943.48	3424.99	3553.67	3163.74	0.42822	1.3832	0.0646678	0.00831486	21	3
Q64010	Crk	Adapter molecule crk	76720.2	77010.6	88589.6	74087.3	69773.9	72123.5	63576.9	55400.7	72160.3	0.459933	1.17514	0.744757	0.91796	9	9
Q64012	Raly	RNA-binding protein Raly	56381.1	57756.9	59343.3	54336.7	45687.7	52319.2	43263.5	36759.2	50730.9	0.445173	1.20835	0.772496	0.91796	9	9
Q64092	Tfe3	Transcription factor E3	1361.82	2027.98	1427.66	1292.33	2240.23	2081.22	2338.25	2529.97	1912.43	0.647158	1.14079	0.964961	0.753526	9	15
Q640N1	Aebp1	Adipocyte enhancer-binding protein 1	163811	178233	156999	198978	206976	231530	254916	224762	202026	0.484674	1.14281	0.927537	0.846262	15	9
Q64127	Trim24	Transcription intermediary factor 1-alpha	13721.9	14667.1	15020.3	14726	12579.5	12601.8	14318.6	15464.8	14137.5	0.204085	1.14787	0.27299	0.0807927	21	3
Q64133	Maoa	Amine oxidase [flavin-containing] A	27123.5	23968.5	19580.1	23252.6	20252	23789	20076.3	19538.6	22197.6	0.341696	1.20428	0.467991	0.184313	3	15
Q64191	Aga	N(4)-(beta-N-acetylglucosaminyl)-L-asparaginase;Glycosylasparaginase alpha chain;Glycosylasparaginase beta chain	4174.57	3335.67	4062.06	4131.04	3710.78	3254.22	3483.82	3306.9	3682.39	0.249933	1.19658	0.463409	0.44235	3	3
Q64261	Cdk6	Cyclin-dependent kinase 6	7395.75	9778.75	13220.8	11820.7	10271	13865.3	12588.6	11737.5	11334.8	0.570767	1.4609	0.257186	0.220028	15	9
Q64310	Surf4	Surfeit locus protein 4	56130.2	59207.8	69475	58033.6	56174.5	52443.2	59803.1	56863.3	58516.3	0.291061	1.15788	0.263489	0.0803949	15	9
Q64324	Stxbp2	Syntaxin-binding protein 2	40859.4	41591	29943.6	29555.7	31562.3	23772.8	24594.9	25761.3	30955.1	0.575614	1.3279	0.63607	0.562916	3	9
Q64327	Mea1	Male-enhanced antigen 1	35920.6	33247.9	40487.6	36392.2	33826.9	35233.5	36252.7	34924.4	35785.7	0.202305	1.1206	0.274997	0.21286	15	15
Q64331	Myo6	Unconventional myosin-VI	48996.2	50903.9	54069	51042.1	53040.2	54990.7	55122	53575.9	52717.5	0.116201	1.07012	0.529294	0.220028	15	9
Q64337	Sqstm1	Sequestosome-1	88251.1	79058.2	79102.8	88200	86887.6	124746	118080	126011	98792.1	0.475264	1.22309	0.895988	0.914316	21	9
Q64429	Cyp1b1	Cytochrome P450 1B1	55125.8	51642.5	49601	52616.6	49411.8	49372.3	43764.4	36253.7	48473.5	0.389329	1.17629	0.641765	0.91796	3	9
Q64433	Hspe1	10 kDa heat shock protein, mitochondrial	255963	273812	272677	261261	245737	299225	254916	284345	268492	0.199215	1.14219	0.21566	0.44235	9	15
Q64449	Mrc2	C-type mannose receptor 2	15626.8	18118.9	17613.3	16555.1	18190.4	15937	17864.8	16595.7	17062.8	0.150248	1.0702	0.801951	0.764967	9	9
Q64471	Gstt1	Glutathione S-transferase theta-1	47584.9	37718.2	42915.5	39121.4	42157.8	33445.4	34531.7	36827	39287.7	0.359897	1.26108	0.267927	0.44235	3	3
Q64511	Top2b	DNA topoisomerase 2-beta	2193.15	2470.92	1819.49	1417.08	3214.01	2309.04	2133.01	2202.28	2219.87	0.809474	1.49396	0.351032	0.184313	3	15
Q64512	Ptpn13	Tyrosine-protein phosphatase non-receptor type 13	7804.36	8292.78	9280.32	8045.16	8234.82	6695.36	7262.83	6457.91	7759.19	0.363751	1.14067	0.774153	0.92358	15	3
Q64514	Tpp2	Tripeptidyl-peptidase 2	59937.7	62601	63981.5	62935.4	59830.8	69204.2	70879.1	70123	64936.6	0.170139	1.12601	0.361181	0.0736953	15	9
Q64674	Srm	Spermidine synthase	14626.4	15039.3	16859.6	14228.5	14211.5	16342	15145.5	17715.4	15521	0.225757	1.10983	0.677672	0.416574	15	9
Q64727	Vcl	Vinculin	1.15988e+06	1.09052e+06	1.151e+06	1.05468e+06	1.14545e+06	1.23267e+06	1.15582e+06	1.09969e+06	1.13621e+06	0.156649	1.07836	0.426043	0.473947	9	9
Q64735	Cr1l	Complement component receptor 1-like protein	43236.4	47842.9	46203.6	47822.9	46566.7	44892.9	50655.7	46796.3	46752.2	0.158695	1.07857	0.520793	0.71092	15	9
Q64737	Gart	Trifunctional purine biosynthetic protein adenosine-3;Phosphoribosylamine--glycine ligase;Phosphoribosylformylglycinamidine cyclo-ligase;Phosphoribosylglycinamide formyltransferase	74318.8	79040.3	70060.8	63000.3	61105.1	54440.5	47612.7	55046	63078.1	0.498233	1.15084	0.841863	0.914316	3	9
Q67FY2	Bcl9l	B-cell CLL/lymphoma 9-like protein	2643.42	2859.98	2506.09	3501.72	2238.93	3348.49	3282.26	3035.41	2927.04	0.431422	1.33893	0.288207	0.833149	21	3
Q68ED7	Crtc1	CREB-regulated transcription coactivator 1	13967.6	12276.7	9383.36	12165.6	12060.6	9307.04	10788.5	9625.12	11196.8	0.416236	1.29032	0.440736	0.662528	3	9
Q68FD5	Cltc	Clathrin heavy chain 1	1.56659e+06	1.52744e+06	1.53075e+06	1.61277e+06	1.42509e+06	1.74975e+06	1.6242e+06	1.59946e+06	1.57951e+06	0.205547	1.09544	0.562988	0.750554	15	9
Q68FE6	Fam65a	Protein FAM65A	19568.2	17999.6	18058.4	24161.3	18776.4	21432.5	18533.7	18859.9	19673.8	0.313196	1.1757	0.594874	0.739422	21	15
Q68FF6	Git1	ARF GTPase-activating protein GIT1	9600.3	10439	10457.4	8706.88	10611.2	8196.21	8245.12	7645.3	9237.66	0.32106	1.23601	0.52769	0.876728	3	15
Q68FL4	Ahcyl2	Putative adenosylhomocysteinase 3	14582	14345.3	13022.2	13262.8	13494.1	12994.6	14280.2	12043.4	13503.1	0.188003	1.10946	0.493491	0.764967	3	15
Q68FL6	Mars	Methionine--tRNA ligase, cytoplasmic	92266.2	90717.5	93278.7	93945.8	87392.1	87106.7	96841.4	104637	93273.2	0.187945	1.11674	0.211506	0.0650407	21	9
Q69Z38	Peak1	Pseudopodium-enriched atypical kinase 1	8847.24	7682.98	7486.3	8755.78	7282.34	8356.08	7849.07	6116.78	7797.07	0.350191	1.08452	0.908554	0.846615	3	9
Q69ZN7	Myof	Myoferlin	445925	420330	391834	425709	404095	415970	400136	375177	409897	0.1726	1.0733	0.598212	0.473947	3	9
Q69ZQ2	Isy1	Pre-mRNA-splicing factor ISY1 homolog	1859.91	1648.12	2659.67	2397.57	1693.04	2603.88	2405.34	2558.28	2228.23	0.453972	1.42558	0.269343	0.416574	15	9
Q69ZR2	Hectd1	E3 ubiquitin-protein ligase HECTD1	78935.9	72048.7	76137	71867.2	70736.6	74294.7	68183.4	67427.9	72453.9	0.158831	1.0745	0.709046	0.82816	3	15
Q69ZS0	Pdzrn3	E3 ubiquitin-protein ligase PDZRN3	43072	37449.3	29551.6	41935.7	38637	38501.9	42046.2	34094.7	38161	0.354297	1.14122	0.813891	0.750554	3	9
Q69ZW3	Ehbp1	EH domain-binding protein 1	8154.88	7525.53	9033.09	8579.36	8994.53	7352.58	7448.42	5551.13	7829.94	0.444699	1.21365	0.628985	0.881513	3	15
Q69ZX6	Morc2a;Morc2b	MORC family CW-type zinc finger protein 2A;MORC family CW-type zinc finger protein 2B	25674	28665.8	29581.5	26633.8	27426.3	28455.7	30219.6	28688.5	28168.1	0.161375	1.12619	0.109562	0.0176305	15	9
Q6A009	Ltn1	E3 ubiquitin-protein ligase listerin	6957.16	8219.76	8414.77	7536.05	7001.38	8384.94	9212.55	9061.83	8098.56	0.278493	1.26283	0.116781	0.0176305	15	9
Q6A026	Pds5a	Sister chromatid cohesion protein PDS5 homolog A	15372.2	13644	13689.8	13345.1	18646.6	13889.7	12591.2	13590.9	14346.2	0.422094	1.29443	0.0808215	0.0881375	3	15
Q6A0A2	Larp4b	La-related protein 4B	53136.5	43282.7	41306.5	43191.1	49220.4	44572.9	52050.9	42505	46158.2	0.256292	1.19442	0.316841	0.44235	3	15
Q6A0D4	Rftn1	Raftlin	170453	178650	186576	193843	197001	213732	202975	220879	195514	0.257917	1.12864	0.696379	0.92358	21	3
Q6AW69	Cgnl1	Cingulin-like protein 1	7609.44	10121	10733.8	9943.1	9902.47	9517.95	7885.42	8833.21	9318.3	0.335289	1.12146	0.873572	0.930571	9	15
Q6DFW4	Nop58	Nucleolar protein 58	19714.3	11609.2	9189.76	12520.2	15811	16418.9	14834.4	12475	14071.6	0.747926	1.47873	0.385229	0.416574	3	9
Q6DIC0	Smarca2;Smarca4	Probable global transcription activator SNF2L2;Transcription activator BRG1	23575.3	20315	16806.8	22510	21936.4	23849.5	23521	17060	21196.7	0.332251	1.15016	0.764587	0.739422	3	15
Q6EDY6	Lrrc16a	Leucine-rich repeat-containing protein 16A	2839.46	3506.93	2832.84	2097.08	2980.53	3333.4	3742.94	2659.72	2999.11	0.548781	1.43801	0.150616	0.0803949	9	9
Q6IR34	Gpsm1	G-protein-signaling modulator 1	14033.9	11524.5	8988.33	11437.6	12625.4	12389.1	11463.1	8829.52	11411.4	0.456064	1.31539	0.247498	0.00762195	3	15
Q6IRU2	Tpm4	Tropomyosin alpha-4 chain	392585	384981	378322	453911	367310	477967	461010	417029	416639	0.265595	1.14613	0.640353	0.963137	9	15
Q6IRU5-2	Cltb	Clathrin light chain B	167657	154274	154795	154340	159605	166672	171473	163898	161589	0.106436	1.02836	0.940686	0.812361	3	15
Q6J9G1	Styk1	Tyrosine-protein kinase STYK1	18814.9	18361.1	18693.1	20443.3	17989.1	20459.9	22259.9	19867.9	19611.1	0.217777	1.11273	0.568305	0.71092	15	9
Q6KAQ7	Zzz3	ZZ-type zinc finger-containing protein 3	14683.9	11481.6	8853.63	8614.62	11599.7	9756.19	8324.06	8127.97	10180.2	0.643988	1.56986	0.0386647	0.00762195	3	15
Q6KAU8	Atg16l2	Autophagy-related protein 16-2	2912.87	3316.42	3247.36	3258.82	2786.99	2989.96	3140.82	3508.14	3145.17	0.229288	1.18721	0.099106	0.0881375	21	3
Q6KCD5	Nipbl	Nipped-B-like protein	1144.12	1220.56	1954.19	1282.45	1255.01	1892.33	1447.8	1503.71	1462.52	0.55389	1.41802	0.462946	0.220028	15	9
Q6NS46	Pdcd11	Protein RRP5 homolog	67326.3	42792	36524.9	41542.5	41093.1	44253	46987.9	31747	44033.3	0.808009	1.47933	0.482393	0.82816	3	15
Q6NSQ7	Ltv1	Protein LTV1 homolog	47799.8	51689.6	46178.8	50516.6	53514.1	57804.5	61149.6	62947.3	53950	0.310815	1.11992	0.875439	0.822028	21	3
Q6NV83	U2surp	U2 snRNP-associated SURP motif-containing protein	5593.37	4766.29	4135.08	4411.77	2507.24	3700.03	3886.03	4385.37	4173.15	0.739521	1.09675	0.952268	0.764967	3	9
Q6NVE8	Wdr44	WD repeat-containing protein 44	6658.01	5336.87	3606.7	6358.31	6028.46	4065.25	4504.12	3701.37	5032.38	0.606334	1.56414	0.380284	0.220028	3	9
Q6NWW9	Fndc3b	Fibronectin type III domain-containing protein 3B	3233.41	3647.43	3263.86	4215.79	3194	3132.01	3849.32	3175.82	3463.96	0.312873	1.15001	0.765514	0.91796	15	15
Q6NXH3	Gpbp1	Vasculin	3050.07	4057	3334.51	3684.95	3260.36	4351.49	4548.54	3915.93	3775.36	0.396908	1.33247	0.23424	0.21286	9	15
Q6NXJ0	Wwc2	Protein WWC2	6457.3	7274.35	7601	6870.68	7940.43	5722.43	7381.6	6690.83	6992.33	0.317205	1.15279	0.617669	0.963137	15	15
Q6NZF1	Zc3h11a	Zinc finger CCCH domain-containing protein 11A	2675.92	3432.34	3222.81	1718.46	3816.05	3767.77	2991.21	2562.49	3023.38	0.693789	1.6819	0.163652	0.0803949	9	9
Q6NZJ6	Eif4g1	Eukaryotic translation initiation factor 4 gamma 1	602855	483934	477782	465113	480541	462554	457235	447534	484694	0.320454	1.18709	0.333486	0.21286	3	15
Q6NZN0	Rbm26	RNA-binding protein 26	11621.4	11633.3	8816.29	9474.69	9350.6	8770.41	8867.71	6173.8	9338.52	0.584618	1.34019	0.46847	0.91796	3	15
Q6P069	Sri	Sorcin	62083.9	68728.4	59091.9	54846.1	56004.8	52162.8	40538.1	45507.1	54870.4	0.51376	1.2134	0.604284	0.421809	3	15
Q6P1B1	Xpnpep1	Xaa-Pro aminopeptidase 1	7719.28	6465.15	6070.3	6992.87	7352.69	6650.6	5040.24	7659.76	6743.86	0.397256	1.35655	0.0474904	0.0193935	3	9
Q6P1F6	Ppp2r2a;Ppp2r2c	Serine/threonine-protein phosphatase 2A 55 kDa regulatory subunit B alpha isoform;Serine/threonine-protein phosphatase 2A 55 kDa regulatory subunit B gamma isoform	79232.1	73241.4	61366.2	70030.7	63039.5	72318.5	78144.7	64844	70277.1	0.254221	1.07922	0.927866	0.881513	3	15
Q6P1G0	Heatr6	HEAT repeat-containing protein 6	3666.4	2911.04	2839.54	2876.25	2950.12	3565.98	2241.04	3221.67	3034.01	0.469794	1.30231	0.346217	0.0736953	3	9
Q6P2L6	Whsc1l1	Histone-lysine N-methyltransferase NSD3	51728	45649.1	43895.3	44986	55755.3	49525.1	62424.5	43560.4	49690.5	0.379632	1.21387	0.505648	0.44235	3	15
Q6P3B9	Rbfa	Putative ribosome-binding factor A, mitochondrial	10453.9	10475.2	7890.1	10898.3	9707.54	10589.9	10476.4	9792.19	10035.4	0.299757	1.14693	0.597417	0.881513	9	15
Q6P4S6	Sik3	Serine/threonine-protein kinase SIK3	17603.5	17931.1	19131.4	19587.9	15753.8	17410.2	16217.6	16454.5	17511.3	0.218947	1.08049	0.862507	0.92358	21	3
Q6P4T2	Snrnp200	U5 small nuclear ribonucleoprotein 200 kDa helicase	257876	241598	240834	243467	258141	245469	241649	212254	242661	0.189096	1.13231	0.224515	0.110014	3	15
Q6P549	Inppl1	Phosphatidylinositol 3,4,5-trisphosphate 5-phosphatase 2	125670	129027	139249	135738	132023	158549	146818	139162	138280	0.237772	1.11596	0.552254	0.220028	15	9
Q6P5B0	Rrp12	RRP12-like protein	50959.9	35664.1	35454.6	37584.3	39149.7	45799.9	40197.2	34370.2	39897.5	0.41581	1.25231	0.511327	0.44235	3	15
Q6P5D8	Smchd1	Structural maintenance of chromosomes flexible hinge domain-containing protein 1	66837.8	59490.8	55398.5	59156.8	56869.5	51801.3	54662.2	48470.2	56585.9	0.324598	1.14941	0.590531	0.82816	3	15
Q6P5E4	Uggt1	UDP-glucose:glycoprotein glucosyltransferase 1	15285.4	15077.2	13583.5	19582.9	13331.5	17887.1	17703.7	16812.5	16158	0.386895	1.27182	0.431017	0.876728	21	3
Q6P5F6	Slc39a10	Zinc transporter ZIP10	23152.2	21380.3	19204.6	19599.7	18884	18374.1	16279.1	15950.9	19103.1	0.37697	1.18466	0.536155	0.92031	3	15
Q6P6J9	Txndc15	Thioredoxin domain-containing protein 15	5481.2	4061.6	2802.1	2883.36	4615.61	4684.81	4615.82	2190.79	3916.91	0.840053	1.98985	0.112503	0.21286	3	15
Q6P6L0	Filip1l	Filamin A-interacting protein 1-like	78322	76108.6	82028.4	77546.3	75894.4	82524.8	74158.9	75317.9	77737.7	0.107617	1.03774	0.883072	0.91796	9	9
Q6P8I4	Pcnp	PEST proteolytic signal-containing nuclear protein	14499	16733.3	18355.8	15895.5	15066	15955.2	15297	15276	15884.7	0.242801	1.13827	0.396842	0.0881375	9	15
Q6P8M1	Tatdn1	Putative deoxyribonuclease TATDN1	23905.9	20544.4	17399.7	20408.7	20218.2	15428.7	18144.2	13094.5	18643.1	0.579919	1.31701	0.543264	0.82816	3	15
Q6P8X1	Snx6	Sorting nexin-6;Sorting nexin-6, N-terminally processed	59682.7	62540.3	61489.9	67397.9	66784.9	67035.6	64061.9	60498	63686.4	0.121145	1.03205	0.957073	0.822028	9	15
Q6P9J9	Ano6	Anoctamin-6	58844	64393.9	59377	64930.2	60212.8	57440.9	53280	60314	59849.1	0.194661	1.11173	0.458521	0.44235	21	15
Q6P9R4	Arhgef18	Rho guanine nucleotide exchange factor 18	24840.1	23442.2	22672.8	21887.3	19526.8	19600.6	18684.1	15756.1	20801.2	0.436703	1.17861	0.773178	0.92031	3	15
Q6PAC3	Dcaf13	DDB1- and CUL4-associated factor 13	62340.8	72149.3	74560.8	71060.7	62738.2	62472.2	62058.3	63543.2	66365.4	0.18839	1.09226	0.79256	0.914316	15	9
Q6PAL7	Ahdc1	AT-hook DNA-binding motif-containing protein 1	19876.8	17716.7	14449.9	16711.4	17259.6	17536.8	15376	12599.1	16440.8	0.442662	1.267	0.223364	0.0886918	3	15
Q6PAM1	Txlna	Alpha-taxilin	50494.8	49185.6	41384.8	41396.6	39670.9	38143.5	36414.7	39789.2	42060	0.334762	1.15895	0.722237	0.91796	3	9
Q6PB44	Ptpn23	Tyrosine-protein phosphatase non-receptor type 23	100547	87268.8	80725	98603.2	91009.2	87289.9	92395.1	85873	90464	0.219119	1.10649	0.567986	0.71092	3	9
Q6PB66	Lrpprc	Leucine-rich PPR motif-containing protein, mitochondrial	89622.3	80251.7	72718.8	94095.2	84292.6	86408.2	80768.4	73007.7	82645.6	0.258652	1.13309	0.691181	0.662528	3	9
Q6PB93	Galnt2	Polypeptide N-acetylgalactosaminyltransferase 2;Polypeptide N-acetylgalactosaminyltransferase 2 soluble form	10622.1	10553.6	12910	10930.9	11262.7	12299	9761.43	10587.8	11115.9	0.28325	1.06199	0.955997	0.753526	3	15
Q6PCM1	Kdm3a	Lysine-specific demethylase 3A	23222.5	25789.1	27783.4	28953.5	23538.2	24319.4	21701.6	27423.2	25341.4	0.28617	1.20564	0.346488	0.44235	21	3
Q6PD10	Ip6k1	Inositol hexakisphosphate kinase 1	16211	16356.7	15378.2	16185.9	14655.3	17130.7	17869.8	14938.6	16090.8	0.199772	1.08492	0.597463	0.314175	9	15
Q6PDI5	Ecm29	Proteasome-associated protein ECM29 homolog	12819.7	10468.9	9339.62	8093.96	9389.59	10170.7	9412.64	11860.6	10194.5	0.46356	1.18435	0.82426	0.739422	3	9
Q6PDL0	Dync1li2	Cytoplasmic dynein 1 light intermediate chain 2	34356.8	35438	35426.3	35886.8	37173.2	35594.3	34127.4	33248.3	35156.4	0.11164	1.03464	0.812902	0.739422	3	9
Q6PDM2	Srsf1	Serine/arginine-rich splicing factor 1	3566.65	3963.26	4336.1	4391.62	2978.62	3409.64	2722.64	3401.26	3596.23	0.46409	1.19061	0.847447	0.822028	21	3
Q6PDN3	Mylk	Myosin light chain kinase, smooth muscle;Myosin light chain kinase, smooth muscle, deglutamylated form	86501.2	91243.9	82292.6	79903.7	89145.4	71255.2	75824.9	78539.1	81838.2	0.244246	1.11086	0.660637	0.562916	3	9
Q6PDQ2	Chd4	Chromodomain-helicase-DNA-binding protein 4	58061.7	52239.3	44329.6	51230.1	52955.2	58112.6	60376.8	44232.9	52692.3	0.306382	1.16293	0.654201	0.473947	9	9
Q6PDY0	Ccdc85b	Coiled-coil domain-containing protein 85B	46289.5	37905.4	36970.5	30686.7	32199.1	30249.9	25796.4	28435.1	33566.6	0.610521	1.32757	0.597625	0.514104	3	15
Q6PFD9	Nup98	Nuclear pore complex protein Nup98-Nup96;Nuclear pore complex protein Nup98;Nuclear pore complex protein Nup96	6411.66	5145.25	4118.64	5301.72	5711.14	3642.19	4202.14	5035.66	4946.05	0.559936	1.45693	0.128341	0.0440687	3	9
Q6PFX9	Tnks	Tankyrase-1	2061.65	1916.35	2217.61	1173.79	2519.37	2379.41	1413.96	2244.64	1990.85	0.675881	1.34009	0.666442	0.92031	3	15
Q6PGH2	Hn1l	Hematological and neurological expressed 1-like protein	28762.6	26282.6	23499.4	30151.3	28359.4	21027.9	28271	25949	26537.9	0.343788	1.20738	0.422962	0.405488	3	3
Q6PGL7	Fam21	WASH complex subunit FAM21	73159.9	82309.6	74511.3	73427.4	80224.7	80742	70307.1	71595.5	75784.7	0.158376	1.1259	0.109403	0.110014	9	3
Q6RHR9	Magi1	Membrane-associated guanylate kinase, WW and PDZ domain-containing protein 1	1495.01	1307.28	902.154	784.968	1106.86	1038.13	1483.26	1188.83	1163.31	0.610362	1.3182	0.758591	0.92358	3	15
Q6S5J6	Krit1	Krev interaction trapped protein 1	2098.26	2267.76	2187.6	1252.12	1746.92	1910.62	2041.41	1009.76	1814.31	0.693374	1.86968	0.0166077	0.110014	15	3
Q6VNB8	Wdfy3	WD repeat and FYVE domain-containing protein 3	5967.33	6165.21	4866.86	6013.77	4441.21	4322.63	5494.12	3631.01	5112.77	0.495662	1.08741	0.96649	0.753526	3	15
Q6WKZ8	Ubr2	E3 ubiquitin-protein ligase UBR2	123209	86115.9	87969.1	90470.7	99668.9	94290.5	103924	92178.2	97228.2	0.381502	1.23542	0.292063	0.750554	3	3
Q6Y5D8	Arhgap10	Rho GTPase-activating protein 10	101565	97437	96249.4	94675	97065.9	90747.4	88243.8	84518.4	93812.7	0.181706	1.10847	0.43921	0.21286	3	15
Q6Y685	Tacc1	Transforming acidic coiled-coil-containing protein 1	53807.1	58472.9	61705.5	60805.4	61507.9	61616.6	61130.3	64265.2	60413.9	0.173109	1.0846	0.527817	0.92031	21	3
Q6Y7W8	Gigyf2	PERQ amino acid-rich with GYF domain-containing protein 2	60130.1	45490.1	45254.7	45857.2	56976	50568	55385.4	44564.5	50528.2	0.308056	1.29511	0.128445	0.21286	3	15
Q6ZPE2-2	Sbf1	Myotubularin-related protein 5	1938.93	2561.83	2566.53	2957.54	1835.12	2673.85	2328.24	2191.82	2381.73	0.471264	1.38729	0.130008	0.44235	9	15
Q6ZPJ3	Ube2o	E2/E3 hybrid ubiquitin-protein ligase UBE2O	23857.4	26303.5	27422.8	24468.6	25459.7	28860.7	26850.1	27017.7	26280.1	0.190386	1.11856	0.284605	0.25811	9	15
Q6ZPT1	Klhl9;Klhl13	Kelch-like protein 9;Kelch-like protein 13	172830	175154	174133	189235	158370	187094	181104	163878	175225	0.176144	1.09374	0.594796	0.750554	9	15
Q6ZQ08	Cnot1	CCR4-NOT transcription complex subunit 1	140766	139744	133209	138503	128904	127071	133032	117016	132281	0.179539	1.05538	0.876707	0.881513	3	15
Q6ZQ38	Cand1;Cand2	Cullin-associated NEDD8-dissociated protein 1;Cullin-associated NEDD8-dissociated protein 2	284843	266788	227026	274165	283781	269556	247527	240093	261722	0.220908	1.19823	0.118181	0.0176305	3	9
Q6ZQ88	Kdm1a	Lysine-specific histone demethylase 1A	42878.7	49768.8	45604.3	52038.8	46500	47746.2	49752.5	43472.2	47220.2	0.193988	1.09103	0.719377	0.963137	9	15
Q6ZQ93	Usp34	Ubiquitin carboxyl-terminal hydrolase 34	3894.38	3975.61	5029	5156.17	3664	4192.72	4412.15	4101.47	4303.19	0.346759	1.2491	0.224041	0.0440687	15	9
Q6ZQA6	Igsf3	Immunoglobulin superfamily member 3	2559.74	2194.11	2028.97	2993.4	1800.46	2545.67	2295.56	1382.99	2225.11	0.723745	1.09602	0.966634	0.753526	3	15
Q6ZQF0	Topbp1	DNA topoisomerase 2-binding protein 1	5551.44	5968.85	5699.72	6558.63	4328.67	6429.88	5071.81	5078.92	5585.99	0.399206	1.25492	0.448208	0.961651	9	15
Q6ZQH8	Nup188	Nucleoporin NUP188 homolog	10633.3	8420.1	7912.89	8020.66	10467.3	7240.8	6941.86	6709.19	8293.26	0.473165	1.43251	0.0504773	0.110014	3	15
Q6ZQK5	Acap2	Arf-GAP with coiled-coil, ANK repeat and PH domain-containing protein 2	63115	66663.2	58316.3	72484.1	69574.6	65246.5	70311.7	63789.3	66187.6	0.214055	1.05944	0.919067	0.846262	21	9
Q6ZQL4	Wdr43	WD repeat-containing protein 43	79977	74234.3	80565.6	86986.8	78486.8	87499.5	83010.2	85297.2	82007.2	0.161757	1.08721	0.587057	0.764967	21	3
Q6ZQM8	Ugt1a6;Ugt1a9;Ugt1a2;Ugt1a1;Ugt1a7c	UDP-glucuronosyltransferase 1-6;UDP-glucuronosyltransferase 1-9;UDP-glucuronosyltransferase 1-2;UDP-glucuronosyltransferase 1-1;UDP-glucuronosyltransferase 1-7C	86443.9	80726.9	67488.2	79549.5	78995.8	80795.2	79635.5	82303.4	79492.3	0.238459	1.12449	0.40244	0.750554	3	9
Q6ZWN5	Rps9	40S ribosomal protein S9	364701	310668	280249	319394	249074	316056	312984	287117	305031	0.379067	1.05646	0.981902	0.846262	3	9
Q6ZWQ0	Syne2	Nesprin-2	249808	224115	213352	210785	205630	175892	171385	173255	203028	0.386269	1.18591	0.663338	0.92031	3	15
Q6ZWR6	Syne1	Nesprin-1	7348.3	7453.77	7827.28	7321.9	6009.49	6394.34	4020.22	4706.92	6385.28	0.596225	1.16886	0.876855	0.914316	9	9
Q6ZWV3	Rpl10;Rpl10l	60S ribosomal protein L10;60S ribosomal protein L10-like	107425	72768.6	73977.1	80286.6	74558.8	89678.5	75697.6	68116.5	80313.5	0.489432	1.22628	0.646111	0.930571	3	15
Q6ZWX6	Eif2s1	Eukaryotic translation initiation factor 2 subunit 1	19278.8	19245.3	19453	16433.3	18354.8	16849.2	18720.3	16911.9	18155.8	0.166323	1.14479	0.186042	0.833149	15	3
Q6ZWY3	Rps27l;Rps27	40S ribosomal protein S27-like;40S ribosomal protein S27	10204.6	11449.1	12199.4	11074.1	12613.3	11511.3	10224.9	15943.7	11902.6	0.482179	1.20485	0.704613	0.846262	21	9
Q6ZWY9	Hist1h2bc;Hist1h2bh;Hist1h2bf;Hist1h2bm;Hist1h2bb;Hist2h2bb;Hist1h2bp;Hist1h2bk	Histone H2B type 1-C/E/G;Histone H2B type 1-H;Histone H2B type 1-F/J/L;Histone H2B type 1-M;Histone H2B type 1-B;Histone H2B type 2-B;Histone H2B type 1-P;Histone H2B type 1-K	1.99768e+06	1.60437e+06	1.4111e+06	1.59623e+06	1.42522e+06	1.29914e+06	1.36813e+06	1.34761e+06	1.50619e+06	0.463783	1.2316	0.642238	0.750554	3	9
Q71LX4	Tln2	Talin-2	2289.17	2566.75	2127.05	3437.91	2022.6	2705.74	1620.66	2503.41	2409.16	0.754305	1.58532	0.129977	0.71092	9	3
Q76MZ3	Ppp2r1a	Serine/threonine-protein phosphatase 2A 65 kDa regulatory subunit A alpha isoform	101622	109303	112804	108411	105922	101081	99416.7	94503	104133	0.175742	1.04586	0.925968	0.846615	9	9
Q78JE5	Fbxo22	F-box only protein 22	9960.81	7589.45	7051.47	7303.03	6739.57	6838.63	5811.42	6083.65	7172.25	0.578533	1.29834	0.552364	0.92031	9	3
Q78JW9	Ubfd1	Ubiquitin domain-containing protein UBFD1	35466.7	45458.7	52050.6	59991.5	45758.4	43460.2	48702.5	52545.1	47929.2	0.511689	1.38549	0.116132	0.0289634	21	3
Q78PY7	Snd1	Staphylococcal nuclease domain-containing protein 1	449342	444383	412237	426998	401470	446208	413733	410985	425670	0.112462	1.07824	0.415122	0.562916	9	9
Q78ZA7	Nap1l1;Nap1l4	Nucleosome assembly protein 1-like 1;Nucleosome assembly protein 1-like 4	430726	394939	373403	381840	372440	340519	337654	327044	369821	0.280358	1.133	0.60059	0.92031	3	15
Q791T5	Mtch1	Mitochondrial carrier homolog 1	56351.9	52826.4	44338.8	45725.2	48428	43909.4	39886.9	40116.8	46447.9	0.354481	1.24404	0.262137	0.201693	3	9
Q7M6Y3-2	Picalm	Phosphatidylinositol-binding clathrin assembly protein	54190	57309.5	52039.8	50497	46012	50434	46885.5	43753.9	50140.2	0.270356	1.14316	0.618151	0.662528	9	9
Q7TMB8	Cyfip1;Cyfip2	Cytoplasmic FMR1-interacting protein 1;Cytoplasmic FMR1-interacting protein 2	49654.6	46308.2	57279.8	44504.9	45198.8	42742.3	44755.7	42231.2	46584.4	0.323039	1.17639	0.487428	0.71092	3	15
Q7TME2	Spag5	Sperm-associated antigen 5	1270.76	1297.97	1856.41	1341.42	977.511	706.422	856.454	1113.14	1177.51	0.97663	1.35346	0.873062	0.914316	21	9
Q7TMK6	Hook2	Protein Hook homolog 2	6231.09	7744.7	6535.87	6869.49	5442.63	6020.72	6281.92	5096.05	6277.81	0.421908	1.17918	0.697813	0.91796	9	15
Q7TMK9	Syncrip	Heterogeneous nuclear ribonucleoprotein Q	107733	107251	100048	108259	112548	103859	119080	93262.4	106505	0.24241	1.09309	0.704461	0.92358	3	15
Q7TMM9	Tubb2a	Tubulin beta-2A chain	58741.2	48173.5	43871.6	61274.6	43065.8	64816.2	49298.2	50520.5	52470.2	0.414528	1.21273	0.68621	0.881513	9	3
Q7TMS5	Abcg2	ATP-binding cassette sub-family G member 2	1125.72	703.353	986.11	892.973	799.241	892.34	1259.67	1310.17	996.196	0.609131	1.4074	0.473705	0.25811	15	15
Q7TMW6	Narfl	Cytosolic Fe-S cluster assembly factor NARFL	5705.73	7247.36	11004	10300.7	8185.18	7354.2	5858.88	5890	7693.25	0.68869	1.21395	0.957152	0.846615	15	9
Q7TMY8	Huwe1	E3 ubiquitin-protein ligase HUWE1	13721	12342.6	13315.4	14221.2	11509.6	12879.2	12391.1	12252.4	12829	0.211369	1.04964	0.933825	0.846615	15	9
Q7TN98	Cpeb4	Cytoplasmic polyadenylation element-binding protein 4	25163.1	23867	21471.7	16509.9	21373	18852	15076.7	17952	20033.2	0.503481	1.35036	0.352863	0.405488	3	15
Q7TNC4	Luc7l2	Putative RNA-binding protein Luc7-like 2	97844.3	112197	111588	114273	116329	91334.9	91940.9	94646.5	103769	0.240865	1.0523	0.973468	0.92031	3	3
Q7TNC9	Inpp5a		8336.45	7586.73	5946.74	8899.7	6923.32	8588.15	7879.63	7038.02	7649.84	0.386016	1.16986	0.719773	0.881513	9	3
Q7TNE3	Spag7	Sperm-associated antigen 7	10190.6	10558.9	6774.43	10204.9	10087	10648.6	9760.51	9046.75	9658.95	0.401098	1.28259	0.352618	0.0881375	9	3
Q7TNV0	Dek	Protein DEK	54755	48449.6	53000.5	55434.8	55738	50240	58352.9	47375.8	52918.3	0.207434	1.12832	0.335612	0.91796	3	3
Q7TPM1	Prrc2b	Protein PRRC2B	53268.9	59598.7	56904.7	51438.7	57094.5	57172.6	45397	51352.9	54028.5	0.262856	1.14144	0.426406	0.0440687	9	9
Q7TPR4	Actn1	Alpha-actinin-1	416566	419660	413663	400641	406022	464326	403452	424366	418587	0.152143	1.08184	0.360308	0.514104	9	3
Q7TPV4	Mybbp1a	Myb-binding protein 1A	319034	271855	215530	238755	234650	245027	233532	222632	247627	0.417983	1.23298	0.415366	0.195122	9	3
Q7TQH0-2	Atxn2l	Ataxin-2-like protein	133513	109487	111740	117093	110875	106102	112674	105699	113398	0.245276	1.13358	0.505688	0.963137	3	3
Q7TQI3	Otub1	Ubiquitin thioesterase OTUB1	52339.8	43940.7	34227	40897.5	36370.6	42703.8	36115	34190.1	40098.1	0.452634	1.26113	0.444745	0.184313	3	15
Q7TQK5	Ccdc93	Coiled-coil domain-containing protein 93	11321.6	13068.6	10437.8	13618.7	12048.4	13726.7	14882.2	11493.4	12574.7	0.353441	1.14656	0.817596	0.764967	9	15
Q7TSC1	Prrc2a	Protein PRRC2A	738.23	1147.53	1287.29	1004.48	883.685	1493.66	1215.15	1483.91	1156.74	0.653068	1.62844	0.150105	0.25811	9	15
Q7TSG2	Ctdp1	RNA polymerase II subunit A C-terminal domain phosphatase	12196.7	10626.9	11403.1	14744.7	13293.4	13723.6	12851.9	14846.3	12960.8	0.325552	1.22	0.308653	0.25811	21	15
Q7TSH3	Znf516	Zinc finger protein 516	4079.78	5041.64	5213.62	4194.75	4557.39	4374.37	4523.02	4920.25	4613.1	0.245787	1.1273	0.687688	0.750554	15	9
Q7TSJ6	Lats2	Serine/threonine-protein kinase LATS2	4155.33	3218.4	3469.63	3528.29	4107.06	3458.35	3421.5	3440.65	3599.9	0.260267	1.23749	0.0050815	0.0881375	3	3
Q80SW1	Ahcyl1	Putative adenosylhomocysteinase 2	209807	174321	161166	147566	148788	142552	122029	154001	157529	0.557219	1.26625	0.632749	0.91796	3	9
Q80SY5	Prpf38b	Pre-mRNA-splicing factor 38B	41053.7	39784.3	45674.5	38682.9	38125.8	43795.3	42849.3	46454.8	42052.6	0.198061	1.11801	0.622337	0.662528	15	9
Q80SY6	Adal	Adenosine deaminase-like protein	8639.24	8709.36	8282.03	8378.14	8981.53	8804.93	8843.39	8639.67	8659.79	0.080776	1.03543	0.612009	0.91796	3	15
Q80T14	Fras1	Extracellular matrix protein FRAS1	26494.9	22068.7	19654.3	21005.4	20135	18271.8	17436.6	16453.5	20190	0.497346	1.25718	0.505965	0.514104	3	15
Q80T21	Adamtsl4	ADAMTS-like protein 4	5481.01	5543.17	3999.35	4015.66	4246.11	3502.69	5081.45	4585.07	4556.81	0.447785	1.13096	0.946897	0.846615	3	9
Q80T85	Dcaf5	DDB1- and CUL4-associated factor 5	14475.6	18168.6	20216.4	18684.1	15471.4	14447.6	14313.1	14347.8	16265.6	0.362935	1.15302	0.899221	1	3	15
Q80TH2	Erbb2ip	Protein LAP2	44146.1	38641.9	33455.5	42335.7	37165.9	34970.2	39357.8	35316.2	38173.7	0.280051	1.11672	0.754812	0.92031	3	3
Q80TL7	Mon2	Protein MON2 homolog	24539.2	27134.2	32203.4	31124.3	26330.3	37572.4	27468.8	30536.7	29613.7	0.440109	1.27201	0.42059	0.254573	15	9
Q80TM9	Nisch	Nischarin	115560	134081	154992	136394	149191	113442	142678	135128	135183	0.307358	1.20259	0.488378	0.21286	15	15
Q80TP3	Ubr5	E3 ubiquitin-protein ligase UBR5	108733	111925	126780	108494	102123	114551	109363	99487.1	110182	0.247704	1.1354	0.309617	0.0734479	15	3
Q80TV8	Clasp1	CLIP-associating protein 1	11014.8	11517.6	10209.4	8974.08	11692.3	12876.4	12442.6	10253.2	11122.5	0.350844	1.26871	0.226323	0.220028	9	9
Q80U04	Pja2	E3 ubiquitin-protein ligase Praja-2	52208.1	43988.8	49301.9	47923.6	45501.1	47088	39198.1	41214.7	45803.1	0.284043	1.10406	0.794358	0.914316	3	9
Q80U58	Pum2	Pumilio homolog 2	96308.5	84898.1	82420.9	81632.5	74459.5	75078.5	69615.6	68987.1	79175.1	0.345075	1.13377	0.786889	0.92031	3	15
Q80U72	Scrib	Protein scribble homolog	68019.3	54454.6	52949.9	51691.1	55500.6	51233.3	51158.7	45819.9	53853.4	0.412219	1.26673	0.194106	0.0881375	3	15
Q80U87	Usp8	Ubiquitin carboxyl-terminal hydrolase 8	26484.6	27447	31136.9	26678.2	27794.5	24537.3	27351.3	26857.7	27285.9	0.241868	1.12511	0.40385	0.963137	15	15
Q80U93	Nup214	Nuclear pore complex protein Nup214	50414.9	46434	51296.5	51102.4	47369.6	45123.6	44890.4	44369.5	47625.1	0.145448	1.06801	0.833632	0.881513	3	15
Q80U95	Ube3c	Ubiquitin-protein ligase E3C	625.556	988.054	643.655	858.015	824.461	892.998	1294.46	582.077	838.659	0.849426	1.34582	0.69684	0.314175	9	15
Q80UG2	Plxna4	Plexin-A4	19291.2	19349.4	23704.6	18105.9	21591.2	16187.7	18086.5	19256.4	19446.6	0.386543	1.17599	0.585044	0.92358	3	3
Q80UG5	2009-09-01	Septin-9	84033.6	73606.7	79704.4	69321.7	77654.2	75841.9	69270.2	73026.5	75307.4	0.196041	1.13586	0.340215	0.44235	3	15
Q80UK0	Sestd1	SEC14 domain and spectrin repeat-containing protein 1	2864.12	2500.11	2568.29	2428.48	2745.23	2126.79	1796.71	2261.35	2411.38	0.442654	1.28508	0.394753	0.254573	3	9
Q80UU9	Pgrmc2	Membrane-associated progesterone receptor component 2	6982.47	9018.92	7328.4	9205.81	7288.58	6841.06	8777.3	9282.55	8090.64	0.301768	1.29552	0.312753	0.21286	21	3
Q80UW8	Polr2e	DNA-directed RNA polymerases I, II, and III subunit RPABC1	26028.9	19472.1	19619.3	15968.6	17148.7	14612.6	13412.7	15224.8	17686	0.713346	1.38419	0.583849	0.750554	3	9
Q80UZ2	Sdad1	Protein SDA1 homolog	25512.4	20831.1	20029.8	21761	21944	24597	20326	20529.4	21941.3	0.249876	1.17595	0.345718	0.0193935	3	9
Q80V70	Megf6	Multiple epidermal growth factor-like domains protein 6	11617.7	8077.8	7412.35	7915.66	6050.38	5592.12	5982.05	4232.86	7110.11	1.03864	1.45434	0.776463	0.930571	3	15
Q80VI1	Trim56	E3 ubiquitin-protein ligase TRIM56	3004.68	2126.42	1486.76	1497.49	1584.4	1848.95	1564.03	1564.94	1834.71	0.827336	1.50422	0.409139	0.0734479	9	3
Q80VJ2	Sra1	Steroid receptor RNA activator 1	3976.85	4756.88	4475.75	4117.6	5060.31	5005.87	4801.41	5283.23	4684.74	0.278858	1.08029	0.924356	0.761636	9	15
Q80VP0	Tecpr1	Tectonin beta-propeller repeat-containing protein 1	4414.79	3946.94	3566.16	4713.54	3996.08	3754.41	4357.53	4313.58	4132.88	0.277621	1.17215	0.382098	0.25811	21	15
Q80VQ0	Aldh3b1;1700055N04Rik;Aldh3b2	Aldehyde dehydrogenase family 3 member B1;Aldehyde dehydrogenase	157053	170123	173232	186175	172471	151866	187789	167123	170729	0.210412	1.12122	0.413619	0.21286	15	15
Q80VY9	Dhx33	Putative ATP-dependent RNA helicase DHX33	1008.32	1188.43	1564.94	1696.43	1274.5	533.099	896.849	875.321	1129.74	1.02974	1.49387	0.739447	0.914316	21	9
Q80W22	Thnsl2	Threonine synthase-like 2	11407.5	10718.9	10687.4	11235.1	9299.48	8786.2	9958.77	9846.14	10242.4	0.255929	1.08081	0.899848	0.846615	21	9
Q80W68	Kirrel	Kin of IRRE-like protein 1	127245	119903	127966	94740	111492	108238	119061	110089	114842	0.289317	1.20601	0.264393	0.833149	15	3
Q80WJ7	Mtdh	Protein LYRIC	76317.7	84919.7	69439.9	81777.2	76405.8	83422.1	102249	85353.6	82485.7	0.39776	1.12418	0.864439	0.750554	15	9
Q80WQ2	Vac14	Protein VAC14 homolog	4304.3	5722.38	4655.11	6188.11	5252.38	3949.11	4843.45	4729.28	4955.52	0.45182	1.14937	0.846333	0.914316	21	9
Q80WT5	Aftph	Aftiphilin	7189.62	5934.33	6561.45	6961.45	5956.47	5417.46	5826.75	6443.04	6286.32	0.281908	1.18083	0.370514	0.25811	3	3
Q80X32		UPF0461 protein C5orf24 homolog	9365.87	7908.53	4691.32	5983.74	7546.84	5538.15	7109.09	4058.7	6525.28	0.813324	1.68412	0.313346	0.21286	3	15
Q80X50	Ubap2l	Ubiquitin-associated protein 2-like	151823	175630	175970	143953	154926	138027	144533	153115	154747	0.245194	1.07889	0.929518	0.822028	15	3
Q80X71	Tmem106b	Transmembrane protein 106B	114475	133455	154734	124352	132086	126732	120181	136318	130292	0.308998	1.115	0.824661	0.914316	15	9
Q80X73	Pelo	Protein pelota homolog	43332.6	45155.3	42146	43983.4	44400	40915.7	38747.4	43437.3	42764.7	0.14984	1.08454	0.384148	0.473947	3	9
Q80X90	Flnb	Filamin-B	1.18815e+06	1.16839e+06	1.1781e+06	1.10008e+06	1.10697e+06	1.26145e+06	1.1e+06	1.23942e+06	1.16782e+06	0.138246	1.0666	0.73483	0.92358	9	3
Q80X95	Rraga;Rragb	Ras-related GTP-binding protein A;Ras-related GTP-binding protein B	2200.81	2372.37	2318.79	2353.81	1539.34	2517.82	2900.07	2054.48	2282.19	0.596236	1.39536	0.284917	0.195122	9	15
Q80XK6	Atg2b	Autophagy-related protein 2 homolog B	5506.7	5497.66	5024.05	5332.49	5130.92	5638.7	4637.85	6428.06	5399.55	0.331548	1.21721	0.219297	0.416574	9	3
Q80XR2	Atp2c1	Calcium-transporting ATPase type 2C member 1	30174.8	25340.9	20886.4	21480.1	23158	20608.1	19252.3	17474.6	22296.9	0.569592	1.3691	0.260319	0.25811	3	15
Q80Y17	Llgl1	Lethal(2) giant larvae protein homolog 1	12018.5	11611.8	9201.21	10835.2	10655.4	10218.9	9217.88	9013.62	10346.6	0.290426	1.231	0.235228	0.25811	3	15
Q80YA8	Crb2	Protein crumbs homolog 2	13093.4	14719.4	14695.4	17504.6	13667.7	18768	15488.9	14407.3	15293.1	0.371058	1.25135	0.370018	0.21286	9	15
Q80YF6	Upk3b	Uroplakin-3b	1.50086e+06	1.67879e+06	1.57505e+06	1.51015e+06	1.36995e+06	1.26639e+06	1.3067e+06	1.38351e+06	1.44893e+06	0.284625	1.0259	0.998945	0.753526	9	15
Q80YR4	Znf598	Zinc finger protein 598	4181.86	4252.73	4272.88	2946.58	4579.91	6405.88	5460.53	3128.54	4403.61	0.785559	1.75447	0.113531	0.110014	15	3
Q80YR5	Safb2;Safb	Scaffold attachment factor B2;Scaffold attachment factor B1	14435.5	13353.2	14796.4	15648.6	15305.9	17358.6	16466.4	15186.8	15318.9	0.261468	1.05115	0.966145	0.846615	15	9
Q80YX1	Tnc	Tenascin	281944	253009	227273	279293	267629	277817	288322	285737	270128	0.225999	1.09588	0.74454	0.750554	21	9
Q80ZA4	Pkhd1l1	Fibrocystin-L	486554	520545	542278	491123	466909	411422	440404	456873	477014	0.274324	1.05442	0.969706	0.753526	3	3
Q80ZW2	Them6	Protein THEM6	13752.7	13101	18749.8	15057.9	14528	13799.6	14130.4	15357.1	14809.6	0.381427	1.22229	0.389323	0.100846	15	15
Q810A3	Ttc9c	Tetratricopeptide repeat protein 9C	42293.1	50485.5	57333.4	41353.9	53840.7	44617.5	42115	43780.9	46977.5	0.340153	1.16813	0.779028	0.750554	9	9
Q810A7	Ddx42	ATP-dependent RNA helicase DDX42	55981.3	53809.7	47090.7	42502.9	40753.9	46230.4	41764.4	36786.6	45615	0.420799	1.26171	0.465895	0.662528	9	9
Q810B6	Ankfy1	Rabankyrin-5	6419.19	8200.2	9137.78	7735.19	8630.83	6232.44	5461.81	9534.55	7669	0.531066	1.19658	0.842395	0.91796	21	9
Q811D0	Dlg1	Disks large homolog 1	80417.2	82636.2	80353	80596.9	81026.3	83205.1	93489.4	85050.6	83346.8	0.157612	1.0768	0.680463	0.914316	15	9
Q811D2	Ankrd26	Ankyrin repeat domain-containing protein 26	3103.68	3506.41	3273.35	3649.89	3894.88	2271.58	2567.62	3055.62	3165.38	0.512832	1.21125	0.694834	0.92031	3	3
Q811L6	Mast4	Microtubule-associated serine/threonine-protein kinase 4	7178.32	7490.49	5430.21	5859.87	5482.83	5341.52	4574.61	5364.67	5840.31	0.499267	1.28258	0.516093	0.662528	3	9
Q8BFQ4	Wdr82	WD repeat-containing protein 82	41275	34400.8	32886.1	41542.5	36769.1	39465.8	38647.4	28172.6	36644.9	0.364851	1.11947	0.871061	0.914316	3	9
Q8BFR4	Gns	N-acetylglucosamine-6-sulfatase	18558	15258.2	19081.9	18507.2	15998.2	16353.1	14366.3	17293.5	16927.1	0.278582	1.13253	0.756433	0.82816	21	9
Q8BFR5	Tufm	Elongation factor Tu, mitochondrial	53159.8	57431.9	66149.3	53908.7	55668.7	53680.5	57692.9	53739	56428.8	0.230192	1.15044	0.196511	0.220028	15	9
Q8BFV2	Pcid2	PCI domain-containing protein 2	9242.59	5902	6740.19	6028.29	7541.38	6707.61	4446.47	6278.32	6610.86	0.72549	1.50036	0.229706	0.254573	3	9
Q8BFW7	Lpp	Lipoma-preferred partner homolog	149897	148360	156941	145743	142002	133483	127526	143281	143404	0.205119	1.03568	0.966475	0.753526	3	15
Q8BFY9	Tnpo1	Transportin-1	97138.7	85006.6	87927.8	114524	97112.6	84546	92611.9	102174	95130.3	0.31513	1.27806	0.0206111	0.0038787	21	9
Q8BG05-2	Hnrnpa3	Heterogeneous nuclear ribonucleoprotein A3	76398	75307.6	82231.4	78656.8	66477.4	69158.8	63524.1	64615	72046.1	0.259657	1.02016	0.999052	1	3	15
Q8BG19	Tmtc4	Transmembrane and TPR repeat-containing protein 4	24617.6	21538.3	21286	25480.1	22176.2	22961.8	24978.6	23142.8	23272.7	0.180214	1.09265	0.747025	0.662528	21	9
Q8BG32	Psmd11	26S proteasome non-ATPase regulatory subunit 11	242511	255703	259507	261377	288645	264382	256117	275034	262910	0.175474	1.04032	0.928066	0.82816	21	9
Q8BG67	Efr3a	Protein EFR3 homolog A	88297.7	87892.9	89778.1	88522.8	89294.6	79381.2	80917.5	80369	85556.7	0.121521	1.06168	0.77539	0.930571	3	3
Q8BG81	Poldip3	Polymerase delta-interacting protein 3	162705	144900	125636	118938	141251	118021	133555	115302	132539	0.357651	1.29762	0.180003	0.21286	3	15
Q8BG95	Ppp1r12b	Protein phosphatase 1 regulatory subunit 12B	2140.76	2671.68	2302.39	1515.76	1946.45	1416.91	1560.36	2193.56	1968.48	0.637426	1.10225	0.982544	0.753526	3	15
Q8BGA5	Krr1	KRR1 small subunit processome component homolog	64264.7	49251	40495.8	48507.4	56381.7	48170.4	61439.6	44179.9	51586.3	0.46076	1.30165	0.461677	0.514104	3	15
Q8BGC0	Htatsf1	HIV Tat-specific factor 1 homolog	1492.3	1798.66	481.921	1227.33	755.499	634.108	965.587	780.961	1017.05	1.29467	1.68066	0.81015	0.914316	3	9
Q8BGC4	Zadh2	Zinc-binding alcohol dehydrogenase domain-containing protein 2	15805.6	18383.1	21167.4	19781.5	17852.2	18153.4	17595.4	21912	18831.3	0.324268	1.23875	0.230889	0.21286	21	3
Q8BGD5	Cpt1c	Carnitine O-palmitoyltransferase 1, brain isoform	24545.1	25505.7	25131.1	25681.7	23079.7	23936.1	23408.1	23081.1	24296.1	0.107095	1.03815	0.920356	0.92358	9	15
Q8BGD9	Eif4b	Eukaryotic translation initiation factor 4B	25350.1	26523.4	29398.8	22589.9	26165.5	24127.7	24937.8	24951.6	25505.6	0.266957	1.14293	0.477218	0.963137	15	3
Q8BGF3	Wdr92	WD repeat-containing protein 92	31291.8	34661.3	36438.3	34708	33383.4	32401.5	35477.1	32246.5	33826	0.152146	1.11195	0.236243	0.0736953	15	9
Q8BGQ1	Vipas39	Spermatogenesis-defective protein 39 homolog	10246.2	9865.79	12517.5	11660.3	10681.5	9611.3	9806.04	10256.2	10580.6	0.274669	1.14614	0.603424	0.416574	21	9
Q8BGQ7	Aars	Alanine--tRNA ligase, cytoplasmic	442528	398015	379549	404497	424774	412628	360858	396562	402426	0.202946	1.17139	0.0198856	0.00352609	3	9
Q8BGR9	Ublcp1	Ubiquitin-like domain-containing CTD phosphatase 1	14578.4	11927.2	14231.2	16194.8	13663.3	15223.2	17498.1	16452.5	14971.1	0.372105	1.20246	0.407556	0.314175	15	15
Q8BGS0	Mak16	Protein MAK16 homolog	12106.1	12495.3	12066.3	14378.3	17046.5	14750.3	14608.6	13789.9	13905.2	0.358149	1.09288	0.949799	0.846615	3	9
Q8BGS2	Bola2	BolA-like protein 2	2749.33	2646.88	3414.34	2164.45	2982.09	2984.39	2756.7	2923.51	2827.71	0.442017	1.21287	0.604202	0.92358	15	3
Q8BGW1	Fto	Alpha-ketoglutarate-dependent dioxygenase FTO	30189.7	33174.7	28801.8	28084.9	26436	30694.4	28761.1	27819.7	29245.3	0.230418	1.14247	0.199617	0.0803949	9	9
Q8BGW2	Wbp1l	WW domain binding protein 1-like	27739.9	28673.5	26055.2	34144.1	33992.2	30094.3	32864.4	33220.3	30848	0.262217	1.14628	0.601362	0.514104	21	15
Q8BGZ2	Fam168a	Protein FAM168A	7359.51	6600.21	6031.62	6565.94	4543.35	5179.93	4081.9	4939.43	5662.74	0.578803	1.17693	0.90552	0.930571	9	3
Q8BH02	Tor4a	Torsin-4A	1458.02	888.313	1379.29	546.475	1128.08	1427.04	1100.79	1346.99	1159.37	0.786241	1.36581	0.728836	0.92358	3	15
Q8BH04	Pck2	Phosphoenolpyruvate carboxykinase [GTP], mitochondrial	54249.8	59714.7	60872.1	65751.3	56206.7	68678.9	67302	69204.8	62747.5	0.238336	1.2218	0.126257	0.21286	21	3
Q8BH24	Tm9sf4	Transmembrane 9 superfamily member 4	28168.3	23617.7	20088.9	27975.3	21937.1	24729.5	22831.1	19307.2	23581.9	0.375761	1.16742	0.820155	0.739422	3	9
Q8BH43	Wasf2	Wiskott-Aldrich syndrome protein family member 2	20144.7	20824.8	23151	19548.4	17319.2	18233.4	18627.5	20413.7	19782.8	0.294792	1.11517	0.790911	0.91796	15	9
Q8BH59	Slc25a12	Calcium-binding mitochondrial carrier protein Aralar1	55020.3	53361.3	51342	50709.2	57167.5	57697.2	50673.1	54261	53779	0.130609	1.09972	0.183727	0.100846	9	3
Q8BH60	Gopc	Golgi-associated PDZ and coiled-coil motif-containing protein	40529.1	36166.7	32405	34493.6	38055.1	32158.7	34780.5	32507.1	35137	0.238221	1.17289	0.12503	0.254573	3	9
Q8BH64	Ehd2	EH domain-containing protein 2	48073.3	42994.8	45426.1	44125.9	40445.7	43856.7	42692.5	45519.1	44141.8	0.172797	1.03216	0.969598	0.82816	21	9
Q8BH74	Nup107	Nuclear pore complex protein Nup107	3096.4	2350.51	2209.05	3923.21	3179.1	2633.05	2109.15	3203.72	2838.02	0.639199	1.65044	0.0135778	0.00152439	21	15
Q8BH97	Rcn3	Reticulocalbin-3	368331	405300	418009	464997	368978	409234	393628	439438	408490	0.236642	1.22667	0.0107092	0.0315965	21	3
Q8BHF7	Pgs1	CDP-diacylglycerol--glycerol-3-phosphate 3-phosphatidyltransferase, mitochondrial	4497.82	3838.67	4689.77	5722.17	5391.26	4830.1	5291.46	5628.26	4986.19	0.377745	1.30935	0.252656	0.0736953	21	9
Q8BHG1	Nrd1	Nardilysin	227106	230742	221862	226963	228532	211021	214411	212892	221691	0.0889577	1.04439	0.735613	0.562916	3	9
Q8BHG9	Cggbp1	CGG triplet repeat-binding protein 1	5987.69	4953.66	5012.39	3746	4482.28	5358.13	4114.12	5075.84	4841.26	0.46304	1.18682	0.670758	0.739422	3	15
Q8BHJ5	Tbl1xr1	F-box-like/WD repeat-containing protein TBL1XR1	12012.7	13038.3	13667.1	10963.5	14297.5	9622.23	10648.1	11441.1	11961.3	0.390866	1.17432	0.713538	0.963137	3	3
Q8BHJ9	Slu7	Pre-mRNA-splicing factor SLU7	9327.48	8449.19	9831.7	9139.24	9242.3	10534.2	8599.51	8738.75	9232.8	0.225828	1.06183	0.943191	0.764967	3	9
Q8BHL4	Gprc5a	Retinoic acid-induced protein 3	23331.6	34001.2	31488.6	23970.7	22387.6	32192.9	28867.6	35184.9	28928.1	0.442386	1.44784	0.199447	0.21286	9	15
Q8BHL5-3	Elmo2	Engulfment and cell motility protein 2	34864.2	27640.5	28514	30945.5	30950.6	27967.7	26480.2	25720.2	29135.4	0.313845	1.19676	0.246719	0.254573	3	9
Q8BHN3-2	Ganab	Neutral alpha-glucosidase AB	236340	219867	201022	229685	200129	212769	203095	209218	214016	0.169199	1.08608	0.647114	0.750554	3	9
Q8BHN5	Rbm45	RNA-binding protein 45	14949.2	14609.6	12930.6	14220.2	14261.1	14464.8	15563.2	12242.2	14155.1	0.234618	1.10384	0.650941	0.473947	9	9
Q8BHS3	Rbm22	Pre-mRNA-splicing factor RBM22	16479.9	16877.7	15349.3	17981.7	16044.1	18008.6	18981.3	15104.8	16853.4	0.230016	1.07263	0.889609	0.739422	9	9
Q8BHS6	Armcx3	Armadillo repeat-containing X-linked protein 3	4242.1	4377.96	4613.24	4368.4	4029.26	3548.87	2710.16	3073.16	3870.39	0.491702	1.12944	0.907673	0.753526	3	15
Q8BI06	Cemip	Cell migration-inducing and hyaluronan-binding protein	61391.2	71319	89081.7	60064.6	66740.9	77094.9	62865.3	62544	68887.7	0.421223	1.23929	0.412306	0.100846	15	3
Q8BIA4	Fbxw8	F-box/WD repeat-containing protein 8	63918.2	61221.1	56810.5	61771.5	66718.2	65507.7	64196.9	57571.8	62214.5	0.159251	1.09463	0.452317	0.514104	3	15
Q8BIF9	Znf787	Zinc finger protein 787	8839.11	6389.2	5592.55	7958.83	5953.52	7325.65	7547.28	5543.23	6893.67	0.478102	1.12579	0.960385	0.846615	3	9
Q8BIG4	Fbxo28	F-box only protein 28	9328.51	11030.5	9907.62	11167.8	9449.88	11452.2	10838.6	9024.09	10274.9	0.236311	1.19726	0.318494	0.44235	9	15
Q8BIJ7	Rufy1	RUN and FYVE domain-containing protein 1	38070.6	40545.9	41813.9	41319.3	40560.3	40660.6	36932.8	30765.4	38833.6	0.284509	1.12654	0.716109	0.846615	9	9
Q8BJ05	Zc3h14	Zinc finger CCCH domain-containing protein 14	2872.15	3723.8	3653.94	2415.84	3922.52	3075.21	2656.1	3186.18	3188.22	0.472578	1.21367	0.74049	0.92031	3	15
Q8BJ71	Nup93	Nuclear pore complex protein Nup93	267357	241816	205700	233976	237549	231265	215760	194258	228460	0.319962	1.19799	0.227083	0.100846	3	15
Q8BJH1	Zc2hc1a	Zinc finger C2HC domain-containing protein 1A	45850.6	41367.2	40537.1	33111.7	39592.6	31580.3	35788.2	26003.3	36728.9	0.540371	1.44537	0.216845	0.44235	3	15
Q8BJL1	Fbxo30	F-box only protein 30	14034.8	12831.1	13679.4	15279.1	12879.3	14678.4	10635.2	13202.2	13402.5	0.346497	1.17136	0.588704	0.92358	21	15
Q8BJM3	R3hcc1l	Coiled-coil domain-containing protein R3HCC1L	14498	16951.9	14661.3	14916.6	16058.8	15750.7	14477.4	15662.7	15372.2	0.160976	1.12231	0.265105	0.21286	9	3
Q8BJS4	Sun2	SUN domain-containing protein 2	244838	254741	222460	236981	215283	215889	208357	219787	227292	0.204071	1.09241	0.762746	0.92358	9	3
Q8BJU0	Sgta	Small glutamine-rich tetratricopeptide repeat-containing protein alpha	544382	543602	521790	556578	532930	491741	513289	488013	524041	0.130839	1.0408	0.883051	0.82816	3	9
Q8BJW6	Eif2a	Eukaryotic translation initiation factor 2A;Eukaryotic translation initiation factor 2A, N-terminally processed	19359.4	17095.3	13234.9	18561.6	19229.7	17540.8	16828	19055.6	17613.1	0.347721	1.28361	0.122628	0.0038787	3	9
Q8BJY1	Psmd5	26S proteasome non-ATPase regulatory subunit 5	7010.77	7150.8	5564.5	7116.64	6927.4	6974.91	7935.62	6843.14	6940.47	0.341637	1.04634	0.961579	0.846615	9	9
Q8BK63	Csnk1a1	Casein kinase I isoform alpha	50614.8	43350.4	44461.6	51537.7	43694.8	44347.8	43656.1	41959.9	45452.9	0.210719	1.07539	0.809762	0.881513	3	3
Q8BK67	Rcc2	Protein RCC2	2676.2	2736.54	2838.72	3669.35	2686.23	3863.45	2848.12	3582.19	3112.6	0.381434	1.35228	0.202389	0.21286	21	3
Q8BK72	Mrps27	28S ribosomal protein S27, mitochondrial	13717.7	13901.2	14560.2	16147.7	13285.6	12543.3	13340.3	16396.7	14236.6	0.270664	1.23066	0.0421898	0.110014	21	3
Q8BKE9	Ift74	Intraflagellar transport protein 74 homolog	3312.8	3211.6	3477.15	2922.77	4840.43	1920.34	2500.89	3033.57	3152.44	0.926295	1.58872	0.412464	0.750554	3	3
Q8BKG3	Ptk7	Inactive tyrosine-protein kinase 7	793359	811305	881211	790712	783784	682423	724726	745192	776589	0.255976	1.07512	0.876672	0.761636	3	3
Q8BKI2	Tnrc6b	Trinucleotide repeat-containing gene 6B protein	6525.48	6184.05	7650.61	6146.33	7414.38	6320.12	6162.78	7118.12	6690.23	0.224847	1.11482	0.742803	0.92358	3	15
Q8BKS9	Kiaa0020	Pumilio domain-containing protein KIAA0020	40405.5	28869.8	23281.8	27764.8	26285.3	28897.2	27189.7	23847.4	28317.7	0.604701	1.32136	0.486561	0.405488	9	3
Q8BKX1	Baiap2	Brain-specific angiogenesis inhibitor 1-associated protein 2	106081	95523.7	80070.4	87258.3	85088.1	82686.5	77169.7	76886.3	86345.5	0.338112	1.21578	0.385285	0.25811	3	15
Q8BL48	Unkl;Unk	Putative E3 ubiquitin-protein ligase UNKL;RING finger protein unkempt homolog	12681.5	10264.3	9528.16	10168.3	10933.4	9486.96	10408.5	9577.01	10381	0.307726	1.19597	0.154557	0.44235	3	3
Q8BL66	Eea1	Early endosome antigen 1	121318	114744	99607.3	138704	125941	130271	129187	114356	121766	0.321077	1.10606	0.841146	0.846262	3	9
Q8BLF1	Nceh1	Neutral cholesterol ester hydrolase 1	9182.25	7359.51	5583.68	8381.9	6499.33	7979.43	7765.27	6839.24	7448.83	0.483106	1.17474	0.804468	0.914316	3	9
Q8BLN5	Lss	Lanosterol synthase	10915.3	13322.8	14278.7	13974.3	15287.7	18242.5	14281	18245.3	14818.4	0.494652	1.22961	0.689553	0.881513	21	3
Q8BLU0	Flrt2		4928.38	11093.5	8439.21	7519.46	7473.38	9612.01	5652.08	8817.83	7941.97	0.776264	1.66956	0.228903	0.21286	9	15
Q8BLY7	Hps6	Hermansky-Pudlak syndrome 6 protein homolog	9303.39	10157	10571.8	9823.18	7473.9	9244.16	10428.7	8411.87	9426.76	0.328633	1.25173	0.27357	0.0736953	15	9
Q8BM39	Prpf18	Pre-mRNA-splicing factor 18	54231.1	49132.8	51944.3	51950.9	55389.7	50945.7	48643.8	49772.8	51501.4	0.130986	1.09535	0.120117	0.110014	3	3
Q8BMA3	Cnksr3	Connector enhancer of kinase suppressor of ras 3	44632.7	38132.4	43441.5	34277.3	41113.9	35194	45178.8	28143.9	38764.3	0.43945	1.41972	0.0369753	0.44235	15	3
Q8BMJ2	Lars	Leucine--tRNA ligase, cytoplasmic	47160.6	44017.5	42638	43836.8	44102.5	39376.7	44469.2	39156.6	43094.7	0.185732	1.09964	0.470087	0.833149	3	15
Q8BMK4	Ckap4	Cytoskeleton-associated protein 4	651692	609500	535436	617515	597298	639023	601557	580953	604122	0.192438	1.0985	0.418804	0.514104	9	3
Q8BML9	Qars		17656	19121.2	16349.9	19592.9	14200.9	21286.1	14791.6	18736.7	17716.9	0.399911	1.29754	0.109506	0.71092	9	15
Q8BMQ2	Gtf3c4	General transcription factor 3C polypeptide 4	7455.99	7139.92	4716.9	7783.79	4563.54	7659.98	6505.87	6194.01	6502.5	0.495233	1.31874	0.573781	0.881513	9	15
Q8BMS1	Hadha	Trifunctional enzyme subunit alpha, mitochondrial;Long-chain enoyl-CoA hydratase;Long chain 3-hydroxyacyl-CoA dehydrogenase	314144	332232	273999	269287	302896	250679	302620	253586	287430	0.28373	1.1801	0.558156	0.764967	3	15
Q8BMZ5-2	Tsen34	tRNA-splicing endonuclease subunit Sen34	14648.4	10279	12755.3	11080	9793.31	12070.2	10492	11319.1	11554.7	0.420186	1.09363	0.967751	0.753526	3	3
Q8BNE1	Tcaf1	TRPM8 channel-associated factor 1	8306.28	7852.35	7287.35	7520.25	10753.2	6994.96	11726.6	10659.6	8887.57	0.532384	1.2837	0.724419	0.963137	3	3
Q8BNV1	Trmt2a	tRNA (uracil-5-)-methyltransferase homolog A	4799.5	5440.75	6057.09	6309.22	5355.82	5520.94	4565.89	6269.91	5539.89	0.314686	1.23867	0.334193	0.21286	21	3
Q8BP47	Nars	Asparagine--tRNA ligase, cytoplasmic	115415	114406	122105	134124	131294	154090	148682	151392	133939	0.296284	1.1573	0.782021	0.764967	21	3
Q8BP48	Metap1	Methionine aminopeptidase 1	3029.34	2607.13	2967.13	2089.18	1923.05	1733.93	2229.39	3629.16	2526.04	0.750278	1.31727	0.854724	0.91796	21	9
Q8BP67	Rpl24	60S ribosomal protein L24	144766	115213	134329	151942	129252	128346	134026	146063	135492	0.271076	1.22354	0.0975493	0.00317348	21	9
Q8BP92	Rcn2	Reticulocalbin-2	11215.5	16122.7	15685.2	17103.8	14030.8	13831.5	13187.5	17636.7	14851.7	0.432352	1.37606	0.177794	0.44235	21	3
Q8BPB5	Efemp1	EGF-containing fibulin-like extracellular matrix protein 1	107784	100781	81749	86959.5	84865	82362.5	83241.9	69746.4	87186.1	0.436282	1.22937	0.497919	0.514104	3	15
Q8BQ89	Lix1l	LIX1-like protein	9062.8	9356.31	11885.8	10392.5	9865.22	6392.82	8853.67	10068.6	9484.72	0.579144	1.31687	0.424204	0.416574	21	9
Q8BR63	Fam177a1	Protein FAM177A1	13866.7	11946.1	8045.53	12568.6	8456.6	13052.3	13938.6	10399.1	11534.2	0.510922	1.13711	0.927222	0.753526	3	15
Q8BRF7	Scfd1	Sec1 family domain-containing protein 1	15507	16011.8	19477.3	16780.4	16944.7	15623.5	15135.6	15763.8	16405.5	0.264653	1.09412	0.856433	0.753526	3	3
Q8BRG8	Tmem209	Transmembrane protein 209	3697.78	3856.45	3786.57	4183.89	3479.12	3082.8	3193.69	4014.81	3661.89	0.300687	1.18149	0.411588	0.254573	21	9
Q8BRN9	Cc2d1b	Coiled-coil and C2 domain-containing protein 1B	28968.8	26530.1	26082.3	27483.9	29021.4	22079.9	25353	21663.8	25897.9	0.284101	1.19297	0.411431	0.254573	3	9
Q8BSU7	Mob3a	MOB kinase activator 3A	5595.89	5068.21	4776.2	6749.28	5011.62	9002.68	6556.91	7091.25	6231.5	0.678243	1.3265	0.626629	0.91796	21	15
Q8BSY0	Asph	Aspartyl/asparaginyl beta-hydroxylase	34658.8	34119.4	27457.9	33292.5	35416.7	34558.2	33826.8	30479.3	32976.2	0.24135	1.14344	0.389149	0.0289634	3	15
Q8BSZ2	Ap3s2	AP-3 complex subunit sigma-2	4290.67	4111.71	3659.51	4577.03	3823.06	4730.27	3886.76	3985.58	4133.07	0.259072	1.1717	0.378844	0.833149	9	3
Q8BT60	Cpne3	Copine-3	146575	131679	115792	121928	116513	121059	124023	115413	124123	0.251053	1.10848	0.708155	0.92031	3	15
Q8BTI8	Srrm2	Serine/arginine repetitive matrix protein 2	137202	113670	109706	122964	115911	105713	96437.9	96513	112265	0.363107	1.22784	0.446035	0.220028	3	9
Q8BTJ4-2	Enpp4	Bis(5-adenosyl)-triphosphatase enpp4	21771.8	22215.2	27814.8	21406.4	21094.9	22950.7	19434.7	24592	22660.1	0.369814	1.10224	0.933343	0.914316	15	9
Q8BTM8	Flna	Filamin-A	2.78982e+06	2.69827e+06	2.78755e+06	2.55658e+06	2.58596e+06	2.54117e+06	2.45144e+06	2.50785e+06	2.61483e+06	0.129409	1.06148	0.788684	0.82816	3	15
Q8BTS4	Nup54	Nuclear pore complex protein Nup54	4785.86	3905.72	4536.5	5735.21	3921.83	5529.24	4645.19	5189.18	4781.09	0.38265	1.25457	0.510397	0.473947	21	9
Q8BTV2	Cpsf7	Cleavage and polyadenylation specificity factor subunit 7	938.081	849.501	1028.47	687.897	925.617	617.249	729.633	669.196	805.706	0.510385	1.3733	0.321654	0.82816	3	15
Q8BU11	Tox4	TOX high mobility group box family member 4	25211.3	18922.1	20736.2	20135.9	20039	19738.2	19489.9	21027	20662.4	0.304379	1.17046	0.450269	0.25811	3	3
Q8BU30	Iars	Isoleucine--tRNA ligase, cytoplasmic	583996	606016	616419	630099	626790	678804	647917	652894	630367	0.150401	1.06115	0.666705	0.963137	21	3
Q8BU33	Ilvbl	Acetolactate synthase-like protein	146627	163211	198064	148818	159544	138993	133630	150542	154929	0.415892	1.10801	0.941257	1	3	15
Q8BUK6	Hook3	Protein Hook homolog 3	54367.2	59175.3	59765.7	55671.9	53348.4	58874.7	59553.5	49469.4	56278.3	0.182954	1.13485	0.0861794	0.0289634	15	3
Q8BUR4	Dock1	Dedicator of cytokinesis protein 1	6295.16	8804.98	5895.47	7923.66	7610.61	5704.61	7484.95	7198.94	7114.8	0.435764	1.1302	0.918857	0.881513	21	15
Q8BUV8	Gpr107	Protein GPR107	36007.4	38394	32642.7	37353.3	36222.4	30642.8	40149.9	33113.1	35565.7	0.267312	1.0544	0.9586	0.753526	3	3
Q8BUY9	Pggt1b	Geranylgeranyl transferase type-1 subunit beta	9252.11	8232	3906.42	5842.19	6375.09	5656.31	5142.58	3964.76	6046.43	0.884106	1.72695	0.233089	0.0736953	3	9
Q8BVA5		UPF0554 protein C2orf43 homolog	21770	19130	15840.2	17035.4	14789.6	15913.7	19251.2	15636	17420.8	0.400692	1.119	0.947402	0.846615	9	9
Q8BVE3	Atp6v1h	V-type proton ATPase subunit H	209216	224978	270045	217306	220132	236026	215050	238919	228959	0.265676	1.12984	0.671866	0.750554	15	9
Q8BVG4	Dpp9	Dipeptidyl peptidase 9	8143.3	11098.7	11048.3	9827.13	10113.9	11292.6	7931.22	8953.32	9801.05	0.342959	1.22644	0.52274	0.254573	9	9
Q8BVU0	Lrch3	Leucine-rich repeat and calponin homology domain-containing protein 3	1478.85	1621.75	1681.8	1359.5	1174.95	1401.73	1648.29	1863.4	1528.78	0.450324	1.25484	0.499425	0.416574	15	9
Q8BVU5	Nudt9	ADP-ribose pyrophosphatase, mitochondrial	43866.8	50706.2	53831.8	52600.8	51480.7	53262.3	45959	53427.2	50641.9	0.196774	1.11202	0.594163	0.82816	21	3
Q8BVZ5	Il33	Interleukin-33;Interleukin-33(102-266);Interleukin-33(109-266)	44209.6	43260.7	36809.6	43814.4	48824.5	42431.5	45782.8	44218.9	43669	0.275135	1.12642	0.580308	0.739422	3	3
Q8BW72	Kdm4a	Lysine-specific demethylase 4A	7734.5	8743.68	6420.04	5979.69	7542.08	8652.14	8914.89	6872.37	7607.42	0.385833	1.35354	0.26255	0.220028	9	9
Q8BWT1	Acaa2	3-ketoacyl-CoA thiolase, mitochondrial	20065.1	21774	20707.3	23591.4	24453.8	21167.4	27141.4	29406.4	23538.4	0.396856	1.23419	0.550631	0.82816	21	3
Q8BWT5	Dip2a	Disco-interacting protein 2 homolog A	50198.2	49984.4	51348.2	51729.6	46565	48509.6	51006.3	51408.7	50093.7	0.103099	1.06588	0.219523	0.0289634	21	3
Q8BWW4	Larp4	La-related protein 4	82100.8	75184.2	64657.4	74200.9	80148.5	77273.1	78479.7	66121.6	74770.8	0.233292	1.15626	0.367916	0.21286	3	15
Q8BWY3	Etf1	Eukaryotic peptide chain release factor subunit 1	137614	132317	127655	130428	123986	141513	136090	123875	131685	0.133942	1.07679	0.612957	0.450333	9	9
Q8BX70	Vps13c	Vacuolar protein sorting-associated protein 13C	6012.44	7542.27	7225.67	6633.21	7512.62	6626.71	7273.3	6783.14	6951.17	0.220082	1.08069	0.790553	0.82816	9	9
Q8BX94	Osbpl2	Oxysterol-binding protein-related protein 2	77193.7	80243.4	83490.7	76769.1	77783.3	74808.7	76469.6	70214	77121.6	0.172153	1.08829	0.493241	0.963137	15	3
Q8BXA1	Golim4	Golgi integral membrane protein 4	42808.6	49787.7	42155.3	49550.5	48911.1	48394.2	47054	38569.6	45903.9	0.244382	1.11418	0.735844	0.82816	9	3
Q8BXZ1	Tmx3	Protein disulfide-isomerase TMX3	328954	303553	279849	284948	273812	270007	262902	267377	283925	0.232639	1.11058	0.659276	0.750554	3	9
Q8BY87	Usp47	Ubiquitin carboxyl-terminal hydrolase 47	34807.8	35737.6	29389.4	32663.3	31325.5	34593.1	32567.8	35257.2	33292.7	0.190678	1.13515	0.314884	0.833149	9	3
Q8BY89-2	Slc44a2	Choline transporter-like protein 2	3950.51	4431.31	5088.92	4360.01	4081.24	5156.44	4981.4	3632.44	4460.28	0.34168	1.25998	0.107055	0.0886918	9	15
Q8BYK6	Ythdf1;Ythdf3;Ythdf2	YTH domain-containing family protein 1;YTH domain-containing family protein 3;YTH domain-containing family protein 2	6193.07	7888.55	7654.94	6945.65	5659.66	5427.38	5849.51	4259.32	6234.76	0.582096	1.20522	0.812717	0.881513	9	15
Q8BYL4	Yars2	Tyrosine--tRNA ligase, mitochondrial	2645.48	3964.41	3285.31	1789.58	3793.95	3178.08	3050.78	3578.8	3160.8	0.688064	1.33047	0.711549	0.91796	9	9
Q8BYR2	Lats1	Serine/threonine-protein kinase LATS1	10093.4	7619.69	6846.84	7935.61	7928.04	8321.46	7397.39	7456.48	7949.87	0.408384	1.26518	0.270194	0.0736953	3	9
Q8BZQ7	Anapc2	Anaphase-promoting complex subunit 2	2111.15	2866.47	2475.77	2348.27	3449.14	2515.09	3742.66	2710.18	2777.34	0.587436	1.22931	0.878392	0.881513	9	15
Q8BZW8	Nhlrc2	NHL repeat-containing protein 2	6695.08	7052.04	7081.58	7937	6624.86	7901.57	7637.32	8244.08	7396.69	0.21891	1.2148	0.0760238	0.0315965	21	3
Q8C052	Map1s	Microtubule-associated protein 1S;MAP1S heavy chain;MAP1S light chain	17314.9	18733.5	17786.5	16511.9	18792.2	18211.1	17342	18153	17855.6	0.127705	1.06576	0.567772	0.473947	9	9
Q8C0D4	Arhgap12	Rho GTPase-activating protein 12	8014.32	7244.22	6973.7	8453.61	8858.51	5256.27	5961.4	6651.86	7176.74	0.501933	1.34977	0.308334	0.25811	3	3
Q8C0E3	Trim47	Tripartite motif-containing protein 47	31541.4	29881.1	27248	28779.6	28562.3	34995.7	29407.3	35406.9	30727.8	0.265522	1.14511	0.590258	0.930571	9	3
Q8C0T5	Sipa1l1	Signal-induced proliferation-associated 1-like protein 1	2143.19	1765.18	2063.52	2138.17	1741.55	1480.9	2118.97	1753.66	1900.64	0.348451	1.28847	0.30942	0.750554	21	9
Q8C0Z1	Itfg3	Protein ITFG3	7150.68	5280.48	9207.81	7579.02	8082.6	6312.73	8913.51	8268.08	7599.36	0.516798	1.5631	0.0236668	0.00831486	15	15
Q8C129	Lnpep	Leucyl-cystinyl aminopeptidase	73545	80757.1	76698.9	78132.7	76248.8	77876.6	82526.9	73445.2	77403.9	0.117328	1.06297	0.387334	0.314175	9	15
Q8C166	Cpne1	Copine-1	34333.7	33875.6	36175.3	34840.4	31859.4	29363.9	31285.2	34760.3	33311.7	0.204472	1.10059	0.664126	0.416574	21	9
Q8C167	Prepl	Prolyl endopeptidase-like	254116	253389	257710	257559	281285	280822	246489	263580	261869	0.132874	1.06188	0.694122	0.91796	3	9
Q8C181	Mbnl2;Mbnl1	Muscleblind-like protein 2;Muscleblind-like protein 1	63919.2	48283.3	59168.2	57047.9	60786.3	59654.3	56232.6	61345.2	58304.6	0.268176	1.15535	0.438813	0.25811	3	3
Q8C1A5	Thop1	Thimet oligopeptidase	138128	117177	127268	116573	120039	101688	106299	79960.5	113391	0.51298	1.3136	0.451066	0.833149	3	15
Q8C1B7	2011-09-01	Septin-11	12277.4	7240.35	8975.75	10228.7	8387.82	8089.59	8084.32	8217.72	8937.71	0.563577	1.34803	0.462772	0.21286	3	3
Q8C1F4	Csgalnact2	Chondroitin sulfate N-acetylgalactosaminyltransferase 2	4888.78	4486.97	4416.04	5523.13	4849.09	4803.78	5412.34	5510.31	4986.3	0.222027	1.18757	0.274466	0.0803949	21	9
Q8C1Y8	Ccz1	Vacuolar fusion protein CCZ1 homolog	29059.5	31576.3	28124	30702.9	29310.4	27763.5	28552.9	29841	29366.3	0.129834	1.06823	0.603351	0.764967	21	15
Q8C2E4	Ptcd1	Pentatricopeptide repeat-containing protein 1, mitochondrial	15547.8	14322.9	11882.7	13059.6	13400	12364.8	12505.8	11016.5	13012.5	0.348227	1.20235	0.330072	0.25811	3	15
Q8C2E7	Kiaa0196	WASH complex subunit strumpellin	96114.1	91493.8	80738.9	80911.9	80651.8	86025.3	74028.1	79016.1	83622.5	0.264116	1.14701	0.28906	0.405488	9	3
Q8C2Q3	Rbm14	RNA-binding protein 14	70407.8	76140.6	79534.9	72860.9	69215.1	73163	74252.2	68519.3	73011.7	0.150874	1.10145	0.146511	0.0734479	15	3
Q8C3R1	Brat1	BRCA1-associated ATM activator 1	3526.21	4297.3	3201.87	4640.54	3976.84	4698.88	4239.68	4411.53	4124.11	0.362989	1.21642	0.265193	0.562916	9	15
Q8C3W1		Uncharacterized protein C1orf198 homolog	9740.3	12298.1	12260.3	11430.4	11481.4	11507.7	11796.2	11409.3	11490.5	0.222602	1.13358	0.313055	0.0886918	9	15
Q8C407	Yipf4	Protein YIPF4	199252	217448	251589	234195	224534	208594	215247	237541	223550	0.234119	1.11315	0.390006	0.314175	15	15
Q8C4J7	Tbl3	Transducin beta-like protein 3	15211.6	18012.4	17173.7	14831.4	17915.3	16966.9	19018.4	15859.1	16873.6	0.24814	1.17926	0.281809	0.21286	15	3
Q8C522	Endod1	Endonuclease domain-containing 1 protein	4484	6051.39	5395.35	5183.13	5378.52	5418.78	5263.64	4854.81	5253.7	0.298341	1.16301	0.339304	0.0440687	9	9
Q8C561	Lmbrd2	LMBR1 domain-containing protein 2	3537.33	3705.8	4547.23	3139.59	2207.65	2283.53	1647.1	2672.74	2967.62	0.977258	1.07822	0.998614	0.753526	9	15
Q8C569	Fam118b	Protein FAM118B	25922.4	24768.8	25440.5	22676.7	22032.3	23502.5	23757.9	22975.6	23884.6	0.162869	1.07767	0.720712	0.662528	15	3
Q8C570	Rae1	mRNA export factor	2958.45	3395.93	3253.86	2670.49	2279.13	3903.95	2320.07	2897.98	2959.98	0.548931	1.39375	0.294695	0.25811	9	15
Q8C6E0	Cfap36	Cilia- and flagella-associated protein 36	42768.4	51835	52746.8	57986.3	54162.1	54367	55271.6	49845.6	52372.8	0.290567	1.11439	0.663818	0.91796	15	9
Q8C6G8	Wdr26	WD repeat-containing protein 26	15091.1	11100.8	12127.2	14448.4	12482.5	15085.5	15696.3	13325.3	13669.6	0.336185	1.06252	0.965924	0.846262	21	9
Q8C754	Vps52	Vacuolar protein sorting-associated protein 52 homolog	32894.5	35794.3	40810.4	37729.6	36628.7	32890.5	35182.4	36190.1	36015.1	0.219904	1.1064	0.526712	0.514104	15	15
Q8C7E7	Stbd1	Starch-binding domain-containing protein 1	12860.8	17916.5	15103.8	16324.2	14711.6	17023.4	14792.2	17509.9	15780.3	0.32038	1.26721	0.0403142	0.44235	9	15
Q8C7E9	Cstf2t	Cleavage stimulation factor subunit 2 tau variant	31580.6	23815.2	21764.6	27220.9	27468.4	24512.1	23534.4	19656.4	24944.1	0.478037	1.30354	0.295341	0.0803949	3	9
Q8C7Q4	Rbm4;Rbm4b	RNA-binding protein 4;RNA-binding protein 4B	111893	99886.1	89266.2	121746	87992.8	124432	112819	94472.1	105313	0.346006	1.12223	0.879792	0.886212	9	15
Q8C854	Myef2	Myelin expression factor 2	1600.73	2346.22	2464.53	2496.54	2546.05	1965.6	3135.22	2192.94	2343.48	0.65479	1.35038	0.492854	0.82816	15	15
Q8C8U0	Ppfibp1	Liprin-beta-1	222059	233253	240664	234810	231715	232685	238822	218778	231598	0.0944987	1.05709	0.313234	0.0803949	15	9
Q8CA72	Gan	Gigaxonin	7688.64	5612.53	5585.13	6191.47	6141.78	7452.31	6660.44	6997.3	6541.2	0.32158	1.12942	0.877354	0.91796	3	9
Q8CAF4-3	Nhsl1	NHS-like protein 1	13469.7	14063.5	11167	12194.3	14573	11559.9	12310.3	9649.22	12373.4	0.397934	1.2838	0.290243	0.21286	3	15
Q8CAQ8-2	Immt	MICOS complex subunit Mic60	118900	125779	115784	125210	104878	121888	107933	111207	116447	0.179495	1.10706	0.447237	0.71092	9	15
Q8CAY6	Acat2	Acetyl-CoA acetyltransferase, cytosolic	25633.8	33193.5	34543.6	32644.5	29367.8	34188.6	31225.6	30463.9	31407.7	0.283683	1.22509	0.110774	0.0881375	9	15
Q8CB44	Gramd4	GRAM domain-containing protein 4	61515.1	66039.7	58437	60793.6	57129.4	50656.1	54013.2	48787.1	57171.4	0.30177	1.08271	0.914777	0.881513	3	15
Q8CBG9-2	Rnf170	E3 ubiquitin-protein ligase RNF170	18888.4	19438.4	15681.4	17969.3	15941.2	18361.5	16490.6	13242.6	17001.7	0.364426	1.21107	0.47948	0.25811	9	3
Q8CBW3	Abi1;Abi2	Abl interactor 1;Abl interactor 2	86063.7	72218.3	64904.9	63875.5	60065.5	59854.8	54831	57406.7	64902.5	0.481223	1.22043	0.6592	0.92031	3	15
Q8CBY8-2	Dctn4	Dynactin subunit 4	10788.3	7291.93	8763.38	9531.39	9072.5	9685.01	7048.24	6122.11	8537.86	0.546531	1.26878	0.645159	0.514104	3	15
Q8CC35	Synpo	Synaptopodin	94855.8	89112.9	83954	81969.3	88939	88552.1	87235	77019.3	86454.7	0.20631	1.15602	0.0511749	0.00762195	3	15
Q8CCA0	Dcun1d4	DCN1-like protein 4	21652.3	23024.9	19925.6	23526.2	22255	21120.1	22452.7	21264.8	21902.7	0.164392	1.05693	0.839427	0.881513	21	15
Q8CCB4	Vps53	Vacuolar protein sorting-associated protein 53 homolog	35038	30810.4	30927.5	33250	33926.6	33694.5	32018.6	30500.8	32520.8	0.139516	1.09561	0.340293	0.25811	3	15
Q8CCF0	Prpf31	U4/U6 small nuclear ribonucleoprotein Prp31	6716.47	7402.92	5147.2	6535.91	6510.59	4681.46	7288.26	5772.98	6256.97	0.434948	1.09456	0.95085	0.753526	3	15
Q8CCH2	Nhlrc3	NHL repeat-containing protein 3	7971.92	9173.96	9890.08	9156.62	9009.25	7985.4	8009.42	9233.32	8803.75	0.21788	1.08296	0.834369	0.514104	21	3
Q8CCN5	Bcas3	Breast carcinoma-amplified sequence 3 homolog	2152.81	1851.07	883.919	2400.92	2075.27	2025.44	2567.99	2214.89	2021.54	0.833062	1.33718	0.720717	0.254573	21	9
Q8CDD9	Lrif1	Ligand-dependent nuclear receptor-interacting factor 1	2040.54	2435.04	2701.85	1917.7	1622.86	1409.72	2971.48	2090.58	2148.72	0.726828	1.54865	0.277251	0.220028	15	9
Q8CDJ8	Ston1	Stonin-1	38998.9	42264.8	40116.3	45961.9	39867.2	48890.3	45086.1	50169.7	43919.4	0.254347	1.21892	0.180997	0.21286	21	3
Q8CDM1	Atad2	ATPase family AAA domain-containing protein 2	7170.57	9285.17	9888.43	7724.23	10443.1	7113.22	7899.55	11524.2	8881.06	0.496674	1.1738	0.928849	0.91796	21	9
Q8CDM8	Fam160b1;Fam160b2	Protein FAM160B1;Protein FAM160B2	109933	113432	106332	123693	106253	122796	121411	123032	115860	0.15053	1.14126	0.254068	0.21286	21	3
Q8CDN6	Txnl1	Thioredoxin-like protein 1	164425	194365	175988	181836	197070	167722	156058	166918	175548	0.233626	1.09047	0.803697	0.930571	9	3
Q8CE90	Map2k7	Dual specificity mitogen-activated protein kinase kinase 7	8581.52	9959.52	8924.18	8405.21	9848.76	9421.86	9842.2	8803.06	9223.29	0.168521	1.12628	0.42009	0.220028	9	9
Q8CE96	Trmt6	tRNA (adenine(58)-N(1))-methyltransferase non-catalytic subunit TRM6	4267.04	4161.2	3699.63	3951.26	3710.96	2128.51	3696.31	3527.21	3642.76	0.587062	1.26842	0.684035	0.750554	3	9
Q8CEC0	Nup88	Nuclear pore complex protein Nup88	6318.23	7344.76	6032.75	7032.48	7135.06	7050.24	6753.7	6454.21	6765.18	0.193935	1.1258	0.459754	0.44235	9	3
Q8CFE4	Scyl2	SCY1-like protein 2	26469.7	21475.5	19751.3	22042.5	22453.4	22588.2	19030.9	16258.6	21258.8	0.480323	1.27733	0.287396	0.100846	3	15
Q8CFE6	Slc38a2	Sodium-coupled neutral amino acid transporter 2	44367.8	55290.9	60264.3	50600.5	57220.7	57190.3	56968.2	62218.2	55515.1	0.321542	1.15399	0.650191	0.914316	15	9
Q8CFG9	C1rb;C1ra	Complement C1r-B subcomponent;Complement C1r-B subcomponent heavy chain;Complement C1r-B subcomponent light chain;Complement C1r-A subcomponent;Complement C1r-A subcomponent heavy chain;Complement C1r-A subcomponent light chain	119138	115916	114542	131636	129028	138162	128993	129654	125884	0.187632	1.0729	0.828497	0.833149	21	15
Q8CFI0	Nedd4l	E3 ubiquitin-protein ligase NEDD4-like	2937.25	2671.68	1980.8	2883.56	3272.75	3076.93	2862.16	2391.71	2759.61	0.468165	1.28227	0.470792	0.201693	3	9
Q8CFI2	Cdc34	Ubiquitin-conjugating enzyme E2 R1	3665.65	4351.18	3746.87	4682.52	5547.72	5132.44	3750.46	4215.22	4386.51	0.429059	1.26493	0.563548	0.92031	9	3
Q8CFX1	H6pd	GDH/6PGL endoplasmic bifunctional protein;Glucose 1-dehydrogenase;6-phosphogluconolactonase	84291	79306.1	86394.1	86357.6	86083.9	92836.5	92996.5	86100.3	86795.7	0.157732	1.05292	0.844298	0.220028	15	9
Q8CG14	C1sa;C1sb	Complement C1s-A subcomponent;Complement C1s-A subcomponent heavy chain;Complement C1s-A subcomponent light chain;Complement C1s-B subcomponent;Complement C1s-B subcomponent heavy chain;Complement C1s-B subcomponent light chain	107225	116371	132235	126501	119107	113015	117497	122429	119297	0.209644	1.10339	0.318356	0.143394	15	15
Q8CG47	Smc4	Structural maintenance of chromosomes protein 4	6168.14	4596.4	6764.53	4897.66	4205.47	4173.38	5523.86	4910.41	5154.98	0.502649	1.40122	0.331261	0.21286	15	15
Q8CGB3	Uaca	Uveal autoantigen with coiled-coil domains and ankyrin repeats	42402.8	38483.3	42395.5	38715.7	38022.6	35867	29931.6	28347.3	36770.7	0.382245	1.19925	0.73732	0.92358	3	15
Q8CGC6	Rbm28	RNA-binding protein 28	101244	70979.7	61585.8	75325	88604.1	61020.2	103238	52882.5	76860	0.655158	1.48079	0.391011	0.91796	3	15
Q8CGC7	Eprs	Bifunctional glutamate/proline--tRNA ligase;Glutamate--tRNA ligase;Proline--tRNA ligase	228365	218894	236037	229300	229147	214385	214718	221284	224016	0.0966567	1.05593	0.551722	0.473947	21	9
Q8CGK3	Lonp1	Lon protease homolog, mitochondrial	306165	304275	336226	338368	344836	341167	360608	321941	331698	0.169833	1.07962	0.668473	0.92358	15	15
Q8CGP5	Hist1h2af;H2afj;Hist1h2ak;Hist3h2a;Hist1h2ah	Histone H2A type 1-F;Histone H2A.J;Histone H2A type 1-K;Histone H2A type 3;Histone H2A type 1-H	157973	152607	96261.5	111907	124531	85124.2	92266.8	84384.4	113132	0.650467	1.49847	0.44341	0.514104	3	15
Q8CGU1	Calcoco1	Calcium-binding and coiled-coil domain-containing protein 1	197547	222311	220105	204633	207281	197039	190600	195685	204400	0.155137	1.04754	0.925003	0.914316	9	9
Q8CGY8	Ogt	UDP-N-acetylglucosamine--peptide N-acetylglucosaminyltransferase 110 kDa subunit	60356.4	67627.2	63115.1	71054.1	56267.7	62971.7	68679.7	66687.3	64594.9	0.228911	1.18107	0.114948	0.0881375	21	3
Q8CGZ0	Cherp	Calcium homeostasis endoplasmic reticulum protein	49837.7	43069.3	42485.4	44960	43518	45265.5	40167.2	38982.7	43535.7	0.249334	1.12949	0.451866	0.25811	3	15
Q8CH18	Ccar1	Cell division cycle and apoptosis regulator protein 1	22415.3	21788.3	22428.8	21157.5	23288.6	19252	16092.8	18531.5	20619.3	0.34898	1.18645	0.603242	0.514104	3	15
Q8CH25	Sltm	SAFB-like transcription modulator	9434.98	8603.91	8133.09	9475.58	8210.04	8097.99	8640.26	6732.47	8416.04	0.325938	1.08866	0.907664	0.881513	3	3
Q8CH72	Trim32	E3 ubiquitin-protein ligase TRIM32	19198.7	19907.3	21403.6	18139.8	18726.3	18391.3	17666.9	17645.3	18884.9	0.19901	1.09181	0.716936	0.473947	9	9
Q8CHC4	Synj1	Synaptojanin-1	36833.3	30915.2	34244.5	33964.9	35916.6	37274.4	38077.6	34379	35200.7	0.203474	1.06688	0.73532	0.92358	15	3
Q8CHG3	Gcc2	GRIP and coiled-coil domain-containing protein 2	20540.8	16915.3	13192.6	14317	16491.1	13788.4	14917	15093.5	15657	0.469326	1.31741	0.242948	0.220028	3	9
Q8CHP8	Pgp	Phosphoglycolate phosphatase	2088.45	2007.89	2189.66	1801.93	2476.83	2214.07	1748.61	2295	2102.8	0.346308	1.15921	0.734336	0.662528	3	9
Q8CHQ0	Fbxo4	F-box only protein 4	10710.8	9662.62	12380.9	10084.4	9127.08	9063.12	8889.19	8267.05	9773.14	0.420935	1.15904	0.798067	0.822028	3	15
Q8CHT0	Aldh4a1	Delta-1-pyrroline-5-carboxylate dehydrogenase, mitochondrial	18411.4	16949.8	11348.5	17400.9	14577.3	10770.1	16500.3	15374.5	15166.6	0.503821	1.19007	0.735326	0.739422	3	3
Q8CHU3	Epn2	Epsin-2	2782.02	2743.23	2871.1	3312.36	2534.96	2074.04	2888.13	3394.19	2825	0.467309	1.39219	0.116413	0.0193935	21	9
Q8CI11	Gnl3	Guanine nucleotide-binding protein-like 3	10926	9901.04	9376.34	11997.8	9258.77	10950.5	11856.7	12274.1	10817.6	0.278739	1.20249	0.424055	0.21286	21	3
Q8CI12	Smtnl2	Smoothelin-like protein 2	6640.63	6214.59	4347.76	5880.51	3568.09	3980.4	2843.99	4455.32	4741.41	0.800742	1.43718	0.654792	0.750554	3	9
Q8CI19	Pdgfc	Platelet-derived growth factor C;Platelet-derived growth factor C, latent form;Platelet-derived growth factor C, receptor-binding form	2746.72	2589.97	3734.28	4102.99	3762.77	5292.52	4545.97	4173.48	3868.59	0.698588	1.27203	0.794173	0.82816	15	9
Q8CI51	Pdlim5	PDZ and LIM domain protein 5	230622	202202	213679	216590	236405	227878	207135	177401	213989	0.275735	1.18537	0.345284	0.25811	3	15
Q8CI94	Pygb	Glycogen phosphorylase, brain form	69736.9	67913.4	63822.9	56552	64941.3	64841.5	50449.2	61777	62504.3	0.308582	1.17857	0.317692	0.0734479	3	15
Q8CIB5	Fermt2	Fermitin family homolog 2	97662.2	85839.9	77378.7	81228.7	86955.4	84755.6	74714.3	72020.5	82569.4	0.310547	1.21385	0.0853252	0.0289634	3	15
Q8CIE6	Copa	Coatomer subunit alpha;Xenin;Proxenin	442124	435309	425233	414861	441724	430086	428263	418139	429467	0.0634813	1.06104	0.0021089	0.00152439	3	15
Q8CIN4	Pak2	Serine/threonine-protein kinase PAK 2;PAK-2p27;PAK-2p34	66065.4	69398.9	74495.9	61847.5	69774.7	61922.4	48623.6	74331	65807.4	0.393152	1.10607	0.877471	0.753526	3	15
Q8CIT9-3	Sbsn	Suprabasin	59257.7	49449.8	42739.1	54036.1	46462.8	42248.2	45371.6	45245.6	48101.3	0.353618	1.19986	0.541769	0.514104	3	3
Q8CJ19	Mical3	Protein-methionine sulfoxide oxidase MICAL3	29910.5	24059.5	26861.7	22652	28171.4	23499.5	24103.9	23234.1	25311.6	0.286764	1.26578	0.0231912	0.21286	3	15
Q8CJ53	Trip10	Cdc42-interacting protein 4	99469.5	94842.6	88892.3	101367	94685.9	97612.5	100932	90815.9	96077.1	0.129837	1.02282	0.982536	0.753526	3	9
Q8CJ69	Bmper	BMP-binding endothelial regulator protein	4977.22	5329.61	5260.55	6651.01	5516.4	6298.54	6919.02	6657.36	5951.21	0.326286	1.26823	0.370166	0.739422	21	3
Q8JZK9	Hmgcs1	Hydroxymethylglutaryl-CoA synthase, cytoplasmic	156877	187668	181169	186607	167220	223365	169569	199119	183949	0.361444	1.26824	0.107721	0.44235	9	15
Q8JZM7	Cdc73	Parafibromin	7784.28	6849.4	6404.06	7479.55	5276.55	6777.27	6292.2	6584.16	6680.93	0.375356	1.10771	0.876445	0.750554	3	9
Q8JZN5	Acad9	Acyl-CoA dehydrogenase family member 9, mitochondrial	2352.12	3089.93	3663.53	2839.6	3207.17	3738.41	3125.4	3891.11	3238.41	0.475233	1.22828	0.620858	0.914316	15	9
Q8JZQ9	Eif3b	Eukaryotic translation initiation factor 3 subunit B	480401	421617	380841	400736	378049	435480	413485	404113	414340	0.247025	1.08073	0.775844	0.562916	9	9
Q8JZR0	Acsl5	Long-chain-fatty-acid--CoA ligase 5	16718.1	17394.5	14245.7	15944.9	14680.4	15939	15951.5	15337.6	15776.5	0.199587	1.10386	0.599443	0.930571	9	3
Q8JZS9	Mrpl48	39S ribosomal protein L48, mitochondrial	6365.67	7297.26	6504.41	6171.62	6897.77	5751.09	6050.07	7537.1	6571.87	0.271766	1.09194	0.90154	0.881513	3	3
Q8JZU2	Slc25a1	Tricarboxylate transport protein, mitochondrial	6588.71	6418.7	6741.43	6132.5	5107.27	4414.57	4777.64	5811.03	5748.98	0.404744	1.10249	0.945894	0.846262	21	9
Q8K007	Sulf1	Extracellular sulfatase Sulf-1	30608.1	32586.8	29265.9	33955.3	33662.3	32280	37902.1	35131.6	33174	0.260328	1.07494	0.877092	0.562916	21	9
Q8K0B2	Lmbrd1	Probable lysosomal cobalamin transporter	18583.2	25835.9	24872.5	24396.6	22656.6	30800.5	27839.3	21912.5	24612.2	0.496392	1.37334	0.135616	0.0263304	9	15
Q8K0C4	Cyp51a1	Lanosterol 14-alpha demethylase	17828.6	21472.4	19536.8	20967.8	21482.2	25657.1	20203	20980.7	21016.1	0.372503	1.19889	0.321072	0.44235	9	3
Q8K0C9	Gmds	GDP-mannose 4,6 dehydratase	6999.93	7851.52	9644.51	8836.38	7814.55	6975.32	8860.09	6210.11	7899.05	0.434786	1.24909	0.40192	0.254573	15	9
Q8K0T0	Rtn1	Reticulon-1	160558	175913	162840	157373	123803	130624	125030	118044	144273	0.401112	1.113	0.954682	0.750554	9	9
Q8K124	Plekho2	Pleckstrin homology domain-containing family O member 2	15504.9	16309.6	17335.7	14841.6	14314	14239	15804.6	15340.7	15461.2	0.200291	1.11139	0.460506	0.473947	15	9
Q8K199	Cmc2	COX assembly mitochondrial protein 2 homolog	10701.5	8209.82	8067.91	7823.8	7707.47	9697.06	9084.6	9938.14	8903.78	0.33626	1.07325	0.984298	0.753526	3	15
Q8K1A6	Cc2d1a	Coiled-coil and C2 domain-containing protein 1A	4248.92	4246.98	4235.34	5615.98	5517.83	5431.33	4795.17	4946	4879.69	0.282938	1.16959	0.753606	0.44235	21	15
Q8K1E6	Alkbh3	Alpha-ketoglutarate-dependent dioxygenase alkB homolog 3	4883.83	4619.62	6657.99	4433.6	3440.22	2636.29	2330.44	3754.39	4094.55	1.0569	1.23877	0.979413	0.753526	3	15
Q8K1J5	Sde2	Protein SDE2 homolog	1096.11	935.61	581.162	518.649	777.903	677.099	773.883	906.573	783.374	0.737145	1.38299	0.662047	0.514104	3	15
Q8K1J6	Trnt1	CCA tRNA nucleotidyltransferase 1, mitochondrial	14100.2	12441.9	14117.8	15540.9	16453.9	11762.4	13514.6	14850.4	14097.8	0.332782	1.26234	0.0568927	0.0440687	21	9
Q8K1L5	Ppp1r11	Protein phosphatase 1 regulatory subunit 11	13616.4	13949.5	12125.1	15701.9	12311.8	16241.8	14031.3	13255.5	13904.2	0.296072	1.16442	0.455372	0.930571	9	15
Q8K1M6-3	Dnm1l	Dynamin-1-like protein	62592	61519.3	56577.4	58877.3	60645	66150.6	64185.9	62390.3	61617.2	0.155367	1.05719	0.754664	0.91796	9	9
Q8K1N2	Phldb2	Pleckstrin homology-like domain family B member 2	243546	264385	274096	221979	272384	227879	238821	215776	244858	0.238179	1.17858	0.309093	0.416574	3	15
Q8K1R3	Pnpt1	Polyribonucleotide nucleotidyltransferase 1, mitochondrial	12317.2	9637.31	9271.24	10549.6	10748.9	9124.18	10530.6	10291.4	10308.8	0.30974	1.22944	0.146426	0.0315965	3	3
Q8K1R7	Nek9	Serine/threonine-protein kinase Nek9	18658.5	15860.1	18169.1	19106.5	17550.9	18616.1	20053.9	18323.1	18292.3	0.22927	1.10868	0.544089	0.92031	15	15
Q8K1Z0	Coq9	Ubiquinone biosynthesis protein COQ9, mitochondrial	5253.87	3315.27	4289.69	3442.25	3371.69	3082.3	3157.62	2551.2	3557.99	0.759606	1.43916	0.478879	0.930571	3	15
Q8K224	Nat10	N-acetyltransferase 10	23094	23117.7	22856.9	19900.5	21168.2	21300.3	23687.1	22120.4	22155.6	0.170908	1.10764	0.4557	0.44235	15	3
Q8K245	Uvrag		3380.79	3362.66	4646.04	3307.32	3304.9	3634.12	3962.21	4344.86	3742.86	0.35832	1.28756	0.285708	0.220028	15	9
Q8K296	Mtmr3	Myotubularin-related protein 3	46664	33006.3	30773.8	32089.4	32213.8	30460.5	27940.5	25219.7	32296	0.663993	1.37636	0.34889	0.25811	3	15
Q8K297	Colgalt1	Procollagen galactosyltransferase 1	46422.3	39966.3	44844.6	49097.8	49539.6	55219.7	51060.4	58720.1	49358.9	0.379948	1.13271	0.774963	0.914316	21	9
Q8K2B0	Leprel4	Synaptonemal complex protein SC65	24034	22608.9	20513.7	22793.9	22633.9	20993.6	20060.5	23515.7	22144.3	0.179435	1.15019	0.0529223	0.0289634	21	15
Q8K2B3	Sdha	Succinate dehydrogenase [ubiquinone] flavoprotein subunit, mitochondrial	117571	123083	89683	105524	95614.4	100919	103731	100338	104558	0.319435	1.15814	0.67372	0.92358	9	3
Q8K2C7	Os9	Protein OS-9	43152.3	30520.6	39101.4	36606.5	35976.6	28337.3	29321	29929.6	34118.2	0.434228	1.34441	0.359188	0.764967	3	3
Q8K2T8	Paf1	RNA polymerase II-associated factor 1 homolog	16322.1	16858.8	18888	17231	16245.9	15740.6	16200.2	15127.3	16576.7	0.226865	1.08436	0.705372	0.846262	15	9
Q8K2V6	Ipo11	Importin-11	7967.62	9586.36	7255.58	7299.38	6503.92	7517.22	7060.72	9142.75	7791.69	0.395606	1.19469	0.554272	0.961651	9	3
Q8K2X3	Obfc1	CST complex subunit STN1	34499.1	33575.4	32296.2	32484.5	34265.3	28989.3	31354.1	28918.2	32047.8	0.174141	1.11989	0.434509	0.25811	3	15
Q8K2Y3	Eva1b	Protein eva-1 homolog B	1982.26	1521.53	1952.33	2746.75	1916.82	2563.59	1893.73	1179.7	1969.59	0.795621	1.06216	0.99292	0.753526	3	15
Q8K310	Matr3	Matrin-3	131507	127325	121780	120069	116667	108413	100471	102112	116043	0.267449	1.11699	0.727967	0.92031	3	15
Q8K327	Champ1	Chromosome alignment-maintaining phosphoprotein 1	40908	40422.5	41304.4	45037.3	39824.7	41629.6	40294.9	37686.5	40888.5	0.179777	1.02466	0.989105	0.881513	9	15
Q8K353	Cystm1	Cysteine-rich and transmembrane domain-containing protein 1	8024.41	8708.32	5338.31	7089.47	7119.64	6543.58	7533.14	6566.73	7115.45	0.473618	1.18494	0.686783	0.739422	3	9
Q8K358	Pigu	Phosphatidylinositol glycan anchor biosynthesis class U protein	889.655	1693.31	1024.8	665.089	1142.55	1505.51	1177.8	1481.24	1197.49	0.858644	1.57406	0.453607	0.25811	9	15
Q8K3A9	Mepce	7SK snRNA methylphosphate capping enzyme	20680	13666	13505.1	14564	12481.6	14887	12223.1	11874	14235.1	0.618615	1.28892	0.691317	0.421809	3	15
Q8K3D3-2	Swi5	DNA repair protein SWI5 homolog	20478.3	25169.5	25904.6	21923	21284.7	20609.7	20971.2	22037.1	22297.3	0.243363	1.12243	0.744712	0.71092	15	9
Q8K3J1	Ndufs8	NADH dehydrogenase [ubiquinone] iron-sulfur protein 8, mitochondrial	49270.8	53654.3	53164.5	61351.7	54423.7	57297.2	60346.5	54831.3	55542.5	0.217508	1.12044	0.519111	0.764967	21	3
Q8K3J5	Znf131	Zinc finger protein 131	15786.9	15020.7	16080.5	14905.8	16434.8	12742.5	15677.9	15780.7	15303.7	0.241268	1.16059	0.217468	0.44235	3	3
Q8K3W0	Bre	BRCA1-A complex subunit BRE	60837.1	50894.5	49514.4	57604	52862.6	51631.2	52807.8	51820	53496.4	0.211654	1.11119	0.427552	0.195122	3	3
Q8K409	Polb	DNA polymerase beta	8043.83	5986.53	6231.3	6420.93	4591.09	6634.1	7463.48	5334.51	6338.22	0.54475	1.16497	0.908807	0.881513	15	3
Q8K479	C1qtnf5	Complement C1q tumor necrosis factor-related protein 5	108511	109808	113702	143929	126603	129843	151499	140352	128031	0.335765	1.20912	0.497105	0.405488	21	3
Q8K4B0	Mta1	Metastasis-associated protein MTA1	81200.5	79601.1	96598.7	79596.2	77932.3	76151.3	79649.9	73445.8	80522	0.287535	1.15164	0.39824	0.833149	15	3
Q8K4G1-2	Ltbp4	Latent-transforming growth factor beta-binding protein 4	1614	1470.06	1462.01	691.562	1224.51	1226.26	1308.77	1125.86	1265.38	0.72898	1.56183	0.227821	0.254573	9	9
Q8K4J6	Mkl1	MKL/myocardin-like protein 1	2988.71	2982.8	2911.33	2369.31	2538.6	3411.67	2670.97	2230.69	2763.01	0.427426	1.3901	0.0727467	0.0176305	9	9
Q8K4L0	Ddx54	ATP-dependent RNA helicase DDX54	11239.4	7842.41	10023.4	8556.24	8926.95	6967.12	8332.23	7889.61	8722.18	0.489821	1.36172	0.192285	0.21286	3	3
Q8K4Q0	Rptor	Regulatory-associated protein of mTOR	5513.33	5630.21	5403.5	5914.59	6303.71	6502.98	6307.53	6138.93	5964.35	0.184342	1.03605	0.970811	0.846262	9	9
Q8K4Q8	Colec12	Collectin-12	5236.69	4766.08	4296.91	4658.91	4249.23	4950.08	4701.64	3281.06	4517.58	0.432894	1.2237	0.538547	0.416574	9	9
Q8K4S1	Plce1	1-phosphatidylinositol 4,5-bisphosphate phosphodiesterase epsilon-1	2188.39	941.364	1917.95	2546.43	1458.51	1600.2	1337.14	2177.46	1770.93	0.906339	1.85865	0.265267	0.201693	21	9
Q8N9S3	Ahsa2	Activator of 90 kDa heat shock protein ATPase homolog 2	3301.22	4099.79	3708.5	3940.69	4153.06	4759.93	3503.1	4277.68	3968	0.367621	1.22854	0.30967	0.961651	9	3
Q8QZS1	Hibch	3-hydroxyisobutyryl-CoA hydrolase, mitochondrial	7439.65	6066.88	8821.86	8017.4	6048.13	5355.19	5313.39	8212.39	6909.36	0.507785	1.42091	0.460216	0.473947	21	9
Q8QZS3	Flcn	Folliculin	33851.7	36981.2	37417	40075.1	40776	41046.2	38269.6	39458.8	38484.5	0.186946	1.06574	0.814807	0.881513	9	3
Q8QZT1	Acat1	Acetyl-CoA acetyltransferase, mitochondrial	12128.6	12673.2	10154.1	10324.4	11149.2	7829.88	12109.3	11412.4	10972.6	0.441396	1.13533	0.8651	0.846615	3	9
Q8QZY1	Eif3l	Eukaryotic translation initiation factor 3 subunit L	104487	83760.6	77035.2	93417.3	78421	94459.6	97629	93554.7	90345.6	0.303856	1.07047	0.953402	0.753526	3	15
Q8R001	Mapre2	Microtubule-associated protein RP/EB family member 2	8427.14	7451.78	11356.7	7168.89	8229.53	6904.85	6513.58	6464.78	7814.66	0.625997	1.31075	0.632692	0.833149	3	15
Q8R010	Aimp2	Aminoacyl tRNA synthase complex-interacting multifunctional protein 2	3659.4	3514.77	5353.47	4294.81	4601.31	4647.65	4411.23	4737.17	4402.48	0.417651	1.1963	0.613147	0.92031	15	15
Q8R050	Gspt1	Eukaryotic peptide chain release factor GTP-binding subunit ERF3A	69801.2	86919.8	56821.1	70396.5	69928.2	81744.3	74836.9	68171	72327.4	0.416145	1.28108	0.203541	0.254573	9	9
Q8R081	Hnrnpl	Heterogeneous nuclear ribonucleoprotein L	464342	492572	505374	392282	474115	403081	377140	406796	439463	0.291797	1.17442	0.667066	0.82816	9	9
Q8R0A7	Kiaa0513	Uncharacterized protein KIAA0513	4369.03	5250.66	5560.68	3869.27	5624.39	4853.39	5526.24	5766.31	5102.5	0.371786	1.15062	0.815815	0.764967	15	9
Q8R0F3	Sumf1	Sulfatase-modifying factor 1	25897.2	35841.4	27600.2	25485	33541	28658.2	32333.4	27404.4	29595.1	0.349935	1.21952	0.603702	0.220028	9	9
Q8R0F6	Ilkap	Integrin-linked kinase-associated serine/threonine phosphatase 2C	49507.6	48183.1	44559	46517.2	48139.3	42453.5	45591.2	46071	46377.7	0.1521	1.08316	0.403607	0.220028	3	9
Q8R0H9	Gga1	ADP-ribosylation factor-binding protein GGA1	49063.4	53187.7	48673.8	56278.4	48265.7	50885	55318.4	50881.5	51569.2	0.155378	1.10101	0.516188	0.750554	21	3
Q8R0S2	Iqsec1	IQ motif and SEC7 domain-containing protein 1	9103.8	8238.07	8674.68	8853.37	9370.53	9200.12	9628.34	8043.26	8889.02	0.178319	1.09337	0.529125	0.930571	3	15
Q8R0X2	Cacul1	CDK2-associated and cullin domain-containing protein 1	13743.4	9006.68	10213.8	9571.3	11517.4	11732	10503.1	9537.63	10728.2	0.441522	1.32194	0.233453	0.44235	3	15
Q8R0X7	Sgpl1	Sphingosine-1-phosphate lyase 1	61574.9	57497.9	55505.8	55156.2	53768.8	53326.1	52475.8	56625.1	55741.3	0.163238	1.06818	0.760624	0.91796	3	9
Q8R146	Apeh	Acylamino-acid-releasing enzyme	99965.5	80348.1	79046.1	88790.2	93533.1	85175.5	82038.7	70036.4	84866.7	0.352661	1.2183	0.243777	0.220028	3	9
Q8R1A4	Dock6;Dock7	Dedicator of cytokinesis protein 6;Dedicator of cytokinesis protein 7	49209	57055.9	47850.3	52608.1	44418.4	43427.3	46733.1	43882	48148	0.283056	1.07322	0.955457	1	3	15
Q8R1B4	Eif3c	Eukaryotic translation initiation factor 3 subunit C	98396.4	95117.8	93355.7	104651	97660.7	110374	101412	101304	100284	0.169706	1.05744	0.726736	0.92358	21	15
Q8R1F1	Fam129b	Niban-like protein 1	148530	162698	170305	157790	145513	155775	147555	171068	157404	0.162352	1.1184	0.414028	0.44235	21	3
Q8R1G6	Pdlim2	PDZ and LIM domain protein 2	48045	47761.1	46315.1	45587.7	44235.4	45632.6	42529.4	37277.9	44673	0.241021	1.12705	0.521096	0.514104	3	15
Q8R1K1	Ubac2	Ubiquitin-associated domain-containing protein 2	10364.3	6783.08	6924.5	8601.78	7905.25	6920.54	5760.76	7290.43	7568.83	0.608222	1.44022	0.158094	0.0734479	3	3
Q8R1M0	Hmces	Embryonic stem cell-specific 5-hydroxymethylcytosine-binding protein	10261.6	9327.02	13304	9311.51	9455.43	9408.39	11102.4	10122.1	10286.6	0.388128	1.30269	0.0825396	0.44235	15	15
Q8R1Q8	Dync1li1	Cytoplasmic dynein 1 light intermediate chain 1	11408.5	9724.45	7799.33	8700.26	7997.44	8310.82	7342.23	7887.05	8646.26	0.470289	1.28163	0.479927	0.110014	9	3
Q8R1S4	Mtss1	Metastasis suppressor protein 1	32015.6	24778.2	22208.1	20100.5	21399.9	20712	18641.7	17729.4	22198.2	0.643576	1.41199	0.380292	0.21286	3	15
Q8R1T1	Chmp7	Charged multivesicular body protein 7	1912.12	2590.49	1544.93	1832.75	1983.96	1884.19	1687.02	1789.25	1903.09	0.549403	1.38451	0.199247	0.0289634	9	3
Q8R1U1	Cog4	Conserved oligomeric Golgi complex subunit 4	6265.64	4622.66	3923.54	4488.13	4906.79	5703.4	4339.09	4066.19	4789.43	0.489015	1.35216	0.186709	0.0650407	3	9
Q8R1V4	Tmed4	Transmembrane emp24 domain-containing protein 4	12091.2	12310.1	16750.9	12792.9	13498.7	12351.7	12722.4	16007.3	13565.7	0.343495	1.1951	0.554552	0.314175	15	15
Q8R1X6	Spg20	Spartin	64070.7	57592.9	49043.5	51957.1	53373.1	46660.2	43833.4	46811.6	51667.8	0.391681	1.26451	0.336393	0.220028	3	9
Q8R238	Sdsl	Serine dehydratase-like	9490.09	7051.83	5904.86	6291.83	6939.53	5848.79	5673.74	5672.05	6609.09	0.577695	1.41896	0.192231	0.25811	3	15
Q8R2G6	Ccdc80	Coiled-coil domain-containing protein 80	27763.3	34831.8	35422.4	35298.7	41774	40119.9	42777.7	42851.7	37604.9	0.401236	1.12458	0.86268	0.739422	15	15
Q8R2N2	Cirh1a	Cirhin	34387.9	33474.9	37818.3	35566.4	34407.4	33911.2	34945.6	32692.6	34650.5	0.147925	1.07981	0.379363	0.44235	15	15
Q8R2T8	Gtf3c5	General transcription factor 3C polypeptide 5	7557.51	7002.98	6787.53	4626.32	5035.01	6525.46	4930.83	3781.27	5780.86	0.653233	1.60908	0.226846	0.110014	3	15
Q8R2U0	Seh1l	Nucleoporin SEH1	1753.07	1374.23	1631.16	1765.97	1483.98	2014.4	2053.34	1968.22	1755.55	0.386836	1.15358	0.80109	0.739422	15	9
Q8R2U4	Ntmt1	N-terminal Xaa-Pro-Lys N-methyltransferase 1;N-terminal Xaa-Pro-Lys N-methyltransferase 1, N-terminally processed	2752.88	2497.18	1347.93	2530.62	1456	2478.03	2263.07	2334.07	2207.47	0.63645	1.37779	0.617217	0.473947	3	9
Q8R2U6	Nudt4	Diphosphoinositol polyphosphate phosphohydrolase 2	6303.56	6570.39	5928.89	6378.16	7778.33	6709.84	6401.79	7679.76	6718.84	0.275262	1.14202	0.605022	0.750554	3	9
Q8R307	Vps18	Vacuolar protein sorting-associated protein 18 homolog	70328.7	63016.1	64997.2	77761.6	74190.2	70487	74980.5	68478.1	70529.9	0.209067	1.0954	0.693772	0.91796	21	9
Q8R317	Ubqln1	Ubiquilin-1	42323.9	57176.7	55313.9	43930	58157.7	56190.5	44716.2	53484.6	51411.7	0.307982	1.16376	0.739657	0.473947	9	9
Q8R326	Pspc1	Paraspeckle component 1	8706.58	7572.61	10290.8	7050.95	8032.52	7485.02	7310.65	6477.19	7865.79	0.484833	1.3011	0.332934	0.21286	3	15
Q8R349	Cdc16	Cell division cycle protein 16 homolog	33764	34543.1	29339.2	37563.7	31884.6	37216	35621.2	38691.6	34827.9	0.268534	1.17388	0.251513	0.44235	21	3
Q8R361	Rab11fip5	Rab11 family-interacting protein 5	16436	20286	18048.4	25542.3	22775.7	23551.1	23847.8	21035.1	21440.3	0.424726	1.18784	0.769159	0.92358	21	3
Q8R3D1	Tbc1d13	TBC1 domain family member 13	17227.1	20257.8	19728.6	15553.8	16729.4	16566.8	18279.2	19680.2	18002.8	0.261294	1.11931	0.772155	0.91796	9	15
Q8R3Q0	Saraf	Store-operated calcium entry-associated regulatory factor	14041.3	18196.9	15766	13407.3	18825.1	24236.6	18047.9	18102.7	17578	0.616072	1.34666	0.471088	0.416574	9	9
Q8R3S6	Exoc1	Exocyst complex component 1	52034.4	50425.8	48880	54099.3	48896.4	52916.1	50751.2	47350.2	50669.2	0.1332	1.03724	0.9283	0.881513	9	3
Q8R3V5	Sh3glb2	Endophilin-B2	48367.6	49682	52309.4	47851.5	45131.2	41141.5	46113.2	46606.6	47150.4	0.236857	1.08367	0.807109	0.846615	15	9
Q8R3V6	Cuedc1	CUE domain-containing protein 1	11174	10852.8	11777.5	12269.3	10564.4	10166.7	11240.1	11681.1	11215.8	0.187476	1.13944	0.0892536	0.0650407	21	9
Q8R409	Hexim1	Protein HEXIM1	3313.55	3025.91	2911.12	2576.65	2953.67	4385.51	3050.41	3108.85	3165.71	0.57139	1.30356	0.476554	0.92031	9	3
Q8R420	Abca3	ATP-binding cassette sub-family A member 3	33091.4	34620.5	27656.5	32977.1	32966.1	32741	28220.7	27198.8	31184	0.237996	1.20553	0.158404	0.314175	3	15
Q8R464	Cadm4	Cell adhesion molecule 4	23042	26880	25940.7	31756.5	32554.3	24080.6	28919.9	27092.6	27533.3	0.345481	1.15479	0.811546	0.750554	21	9
Q8R480	Nup85	Nuclear pore complex protein Nup85	1297.66	1872.1	1567.52	1543.82	1487.19	1623.57	1198.26	1334.88	1490.63	0.452048	1.2639	0.338702	0.44235	9	15
Q8R4H2	Arhgef12	Rho guanine nucleotide exchange factor 12	13481.3	17164	15760.4	16155.6	14906.5	13763.5	15315.5	13312.1	14982.4	0.257095	1.09469	0.82598	0.91796	9	15
Q8R4V4	Cpz	Carboxypeptidase Z	212283	216021	204180	214662	200171	194918	196343	209262	205980	0.102452	1.05843	0.681565	0.764967	21	15
Q8R4X3	Rbm12	RNA-binding protein 12	3376.5	5038.61	4248.74	4846.5	4194.38	4811.57	3737.89	4406.81	4332.62	0.383627	1.30106	0.135795	0.750554	9	15
Q8R5C5	Actr1b	Beta-centractin	8820.71	7734.97	6994.22	7796.14	7077.19	6391.91	6299.17	5065.89	7022.53	0.534682	1.23603	0.67692	0.662528	3	9
Q8R5H1	Usp15;Usp11;Usp4	Ubiquitin carboxyl-terminal hydrolase 15;Ubiquitin carboxyl-terminal hydrolase 11;Ubiquitin carboxyl-terminal hydrolase 4	11164.7	12062.2	13938.3	13122.8	10925.6	10816.7	11233.7	12318.1	11947.8	0.261273	1.15167	0.416719	0.184313	15	15
Q8R5H6	Wasf1	Wiskott-Aldrich syndrome protein family member 1	1178.02	1756.5	1207.25	1048.44	1657.26	2360.88	1116.58	962.553	1410.93	0.991066	2.04744	0.0466896	0.00352609	9	9
Q8R5J9	Arl6ip5	PRA1 family protein 3	4755.69	5056.71	7625.13	5209.9	4704.76	6584.08	6498.44	5336.26	5721.37	0.510433	1.49291	0.0836431	0.0176305	15	9
Q8R5L3	Vps39	Vam6/Vps39-like protein	20948.1	16313.8	17293.5	18449	17545.5	16394.6	16084.6	13994	17127.9	0.40601	1.1865	0.507904	0.473947	3	9
Q8VBW5	Bbx	HMG box transcription factor BBX	1956.95	2068.88	1225.2	1274.94	2409.51	1746.69	1628.83	1367.81	1709.85	0.692642	1.65224	0.0629641	0.0734479	3	15
Q8VBW6	Nae1	NEDD8-activating enzyme E1 regulatory subunit	12141.5	12675.8	14009.6	13849.4	12533.3	14882.5	13610.7	12499.9	13275.3	0.206466	1.11937	0.433587	0.25811	9	15
Q8VBX6	Mpdz	Multiple PDZ domain protein	29044.7	24963.4	19992.8	21710.9	22790.4	18689.9	16642.3	15686.1	21190.1	0.630416	1.4149	0.347296	0.25811	3	15
Q8VBZ0	Dhrsx	Dehydrogenase/reductase SDR family member on chromosome X homolog	3788.47	3804.77	3059.23	4010.92	3642.6	3478.5	3113.84	3475.93	3546.78	0.268325	1.21283	0.0952355	0.254573	3	9
Q8VC30	Dak	Bifunctional ATP-dependent dihydroxyacetone kinase/FAD-AMP lyase (cyclizing);ATP-dependent dihydroxyacetone kinase;FAD-AMP lyase (cyclizing)	32605	26209.4	25156.8	26387.8	23681	25861.7	22444.4	21794.1	25517.5	0.423666	1.18245	0.661086	0.739422	3	9
Q8VCH8	Ubxn4	UBX domain-containing protein 4	917.814	1530.53	1201.58	2193.49	1892.21	916.508	1536.86	1691.81	1485.1	0.859861	1.58776	0.564305	0.220028	21	9
Q8VCM8	Ncln	Nicalin	25404	28931.5	34462.1	34380.1	32134.1	32811.6	31349.5	30623.9	31262.1	0.289747	1.14379	0.602693	0.750554	15	9
Q8VCN5	Cth	Cystathionine gamma-lyase	5428.71	4635.84	5923.43	5811.07	6144.21	5535.82	6066.31	7762.64	5913.5	0.528756	1.33446	0.313411	0.416574	21	9
Q8VCX5	Micu1	Calcium uptake protein 1, mitochondrial	20431.6	24445.6	20273.2	19888.2	17385.2	15505.7	17215.4	17403.2	19068.5	0.468831	1.07132	0.994041	0.753526	3	15
Q8VD12	Znf385a	Zinc finger protein 385A	44461.7	43211.5	46988.5	44743.9	41513.3	47564.9	41810.3	39686.5	43747.6	0.180087	1.07516	0.759911	0.92031	9	15
Q8VD66	Abhd4	Abhydrolase domain-containing protein 4	30009.5	36696.1	35249.1	36112.6	34072.1	36285.5	38789.6	37449.6	35583	0.246752	1.15538	0.16432	0.254573	15	9
Q8VD75	Hip1	Huntingtin-interacting protein 1	8898.7	8193.09	6783.41	7675.13	6948.88	8046.46	7982.43	7378.84	7738.37	0.273351	1.0998	0.794305	0.61354	3	15
Q8VDC1	Fyco1	FYVE and coiled-coil domain-containing protein 1	18493.6	14863.8	13621.7	16229.4	13756	12520.8	13493.4	12212.4	14398.9	0.436225	1.18936	0.722964	0.750554	3	9
Q8VDD5	Myh9;Myh10	Myosin-9;Myosin-10	6.15939e+06	6.08733e+06	6.04292e+06	6.03965e+06	5.85252e+06	6.19853e+06	5.9143e+06	5.84199e+06	6.01708e+06	0.0592545	1.03402	0.573899	0.220028	9	9
Q8VDD9	Phip;Brwd1	PH-interacting protein;Bromodomain and WD repeat-containing protein 1	13207.3	15306.3	14375.6	13361.8	14167.5	11553.8	13064.8	11974.5	13376.5	0.280531	1.08305	0.883137	0.846262	9	9
Q8VDF2	Uhrf1	E3 ubiquitin-protein ligase UHRF1	65732.9	47759.2	40199.8	44825.9	46220.2	36754.3	44745.6	32004.4	44780.3	0.753201	1.45715	0.391731	0.514104	3	15
Q8VDJ3	Hdlbp	Vigilin	167037	162254	156128	173088	172911	187903	186475	183609	173676	0.182959	1.04927	0.933167	0.881513	9	15
Q8VDL4	Adpgk	ADP-dependent glucokinase	2038.67	1859.96	2163.36	1488.01	1877.57	2053.18	1558.34	1377.45	1802.07	0.436116	1.36671	0.180124	0.254573	9	9
Q8VDM4	Psmd2	26S proteasome non-ATPase regulatory subunit 2	105810	96400.3	82578.3	102566	85824.2	123423	109518	96199.2	100290	0.407266	1.1471	0.792978	0.914316	9	9
Q8VDN2	Atp1a1;Atp1a2;Atp1a3;Atp12a;Atp4a;Atp1a4	Sodium/potassium-transporting ATPase subunit alpha-1;Sodium/potassium-transporting ATPase subunit alpha-2;Sodium/potassium-transporting ATPase subunit alpha-3;Potassium-transporting ATPase alpha chain 2;Potassium-transporting ATPase alpha chain 1;Sodium/potassium-transporting ATPase subunit alpha-4	925057	860745	793482	883941	821691	872236	839793	777763	846838	0.173934	1.06948	0.70331	0.739422	3	9
Q8VDP6	Cdipt	CDP-diacylglycerol--inositol 3-phosphatidyltransferase	2333.53	1252.88	1155.58	1213.8	1393.19	1691.31	616.838	1488.53	1393.21	1.23219	2.10262	0.247353	0.0736953	3	9
Q8VDQ8	Sirt2	NAD-dependent protein deacetylase sirtuin-2	6148.8	5962.16	4417.27	4077.6	4749.03	4734.62	5260.25	3824.86	4896.82	0.474583	1.37904	0.236883	0.0881375	3	15
Q8VE11	Mtmr6	Myotubularin-related protein 6	4655.2	5481.66	5976.03	4793.45	4903.84	4386.22	5594.07	6109.39	5237.48	0.329008	1.21038	0.451901	0.314175	15	15
Q8VE22	Mrps23	28S ribosomal protein S23, mitochondrial	7339.53	8848.61	8295.95	9700.5	7437.51	6672.17	8425.58	8489.11	8151.12	0.371523	1.23094	0.372323	0.44235	21	3
Q8VE62	Paip1	Polyadenylate-binding protein-interacting protein 1	10630.5	10050.2	9489.49	9812.02	8508.5	9703.24	8314.97	10063.9	9571.6	0.241913	1.11634	0.640088	0.514104	21	15
Q8VE65	Taf12	Transcription initiation factor TFIID subunit 12	18065.8	15462.2	13197.8	13408.3	12511.9	14377.7	11588.9	11547.8	13770.1	0.473347	1.23364	0.461218	0.314175	3	15
Q8VE98	Cd276	CD276 antigen	12232.2	14377.3	16358	13503.1	13264.8	13608.2	13107.9	15064.8	13939.5	0.295975	1.15566	0.541395	0.473947	15	9
Q8VEH3	Arl8a;Arl8b	ADP-ribosylation factor-like protein 8A;ADP-ribosylation factor-like protein 8B	44611.2	29400.2	38258.7	34887.8	28666	39710.8	32675.8	39340.9	35943.9	0.443611	1.07405	0.980905	0.753526	3	9
Q8VEH5	Epm2aip1	EPM2A-interacting protein 1	46633.1	37826.2	32674.8	45945.6	39932	46107.9	41553.6	36612.4	40910.7	0.34119	1.1662	0.741067	0.750554	3	9
Q8VEJ9	Vps4a	Vacuolar protein sorting-associated protein 4A	11913.7	10691.7	11350.5	11787.3	12796.1	11980.1	14252.5	13013.5	12223.2	0.291314	1.12929	0.692314	0.914316	21	9
Q8VEK3	Hnrnpu	Heterogeneous nuclear ribonucleoprotein U	1.9626e+06	1.68956e+06	1.53221e+06	1.6403e+06	1.58555e+06	1.6029e+06	1.55661e+06	1.51218e+06	1.63524e+06	0.275442	1.1487	0.476035	0.314175	3	15
Q8VEM8	Slc25a3	Phosphate carrier protein, mitochondrial	327703	288645	263368	309277	283801	318841	313430	274167	297404	0.216322	1.06017	0.900598	0.739422	3	15
Q8VHE0	Sec63	Translocation protein SEC63 homolog	100709	101610	91752.2	112927	96884.8	105827	107902	111266	103610	0.204373	1.13461	0.284185	0.21286	21	3
Q8VHI3	Pofut2	GDP-fucose protein O-fucosyltransferase 2	32914.1	31284.3	23076.5	28084.9	23339.7	27977.8	24332.4	25371.5	27047.7	0.363713	1.25002	0.490525	0.514104	9	3
Q8VHK9	Dhx36	ATP-dependent RNA helicase DHX36	8801.94	9818.19	7044.04	9342.13	8241.75	9554.5	10549.9	7175.45	8815.98	0.397667	1.17285	0.791672	0.562916	9	9
Q8VHN8	Nudt16;Nudt16l1	U8 snoRNA-decapping enzyme;Protein syndesmos	26183	28946.1	28079.8	28135.2	24498.9	24441.1	25880.9	26681.3	26605.8	0.169325	1.08158	0.741296	0.764967	21	3
Q8VHR5	Gatad2b	Transcriptional repressor p66-beta	258683	229146	200337	219181	233361	198254	215061	186336	217545	0.332561	1.21338	0.266687	0.25811	3	15
Q8VHX6	Flnc	Filamin-C	2.68456e+06	2.39401e+06	2.54812e+06	2.05014e+06	2.32798e+06	2.12933e+06	2.00076e+06	2.23879e+06	2.29671e+06	0.297733	1.16872	0.615469	0.82816	3	15
Q8VI36	Pxn	Paxillin	3017.66	1939.37	1395.69	2558.58	2078.65	1838.93	2748.25	1771.81	2168.62	0.74793	1.34884	0.797093	0.750554	3	9
Q8VI75	Ipo4	Importin-4	1063.61	1478.32	1266.87	1763.6	1119.85	1475.84	1271.69	2520.95	1495.09	0.974749	1.96227	0.0259083	0.21286	21	3
Q8VIJ6	Sfpq	Splicing factor, proline- and glutamine-rich	178412	179257	168474	157812	150065	152550	161619	166480	164334	0.177639	1.02317	0.994899	0.846615	9	9
Q8VIM9	Irgq	Immunity-related GTPase family Q protein	1893.63	1600.73	2054.65	1933.3	1699.36	1883.08	1841.04	1570.07	1809.48	0.267802	1.11823	0.715067	0.92358	15	15
Q91V01	Lpcat3	Lysophospholipid acyltransferase 5	3665.28	4160.04	4606.54	4151.58	2999.76	3918.94	4241.43	4405.58	4018.64	0.399829	1.32752	0.0793411	0.0193935	15	9
Q91V04	Tram1	Translocating chain-associated membrane protein 1	13528.6	15566.8	14275.6	17883	14193.5	18195.9	15902.8	16249.4	15724.5	0.29682	1.23123	0.142988	0.44235	21	3
Q91V08	Clec2d	C-type lectin domain family 2 member D	24709.2	30584.4	32479.8	27462.6	21322.8	20600.6	26870.3	27797.2	26478.4	0.448636	1.28932	0.510739	0.473947	15	9
Q91V17	Znrf1;Znrf2	E3 ubiquitin-protein ligase ZNRF1;E3 ubiquitin-protein ligase ZNRF2	10224.2	11226.3	9712.58	11357.6	10033.3	12211.9	12128.6	13671.9	11320.8	0.349741	1.23557	0.359312	0.961651	21	3
Q91V41	Rab14	Ras-related protein Rab-14	161670	188006	184646	189561	177748	173856	178048	171370	178113	0.156594	1.06858	0.635308	0.750554	15	9
Q91V51	Ttll1	Probable tubulin polyglutamylase TTLL1	5658.84	6243.36	6834.36	7339.68	5913.24	7091.55	6881.55	7020.99	6622.95	0.25379	1.24098	0.046787	0.0881375	21	3
Q91V61	Sfxn3	Sideroflexin-3	98484.7	106859	116052	109627	100905	95601	111828	103964	105415	0.194009	1.14289	0.132164	0.0440687	15	9
Q91V88	Npnt	Nephronectin	19619	19816.3	17945.3	23253.6	21629.5	20732.3	19762.4	14387.8	19643.3	0.451338	1.09583	0.885992	0.82816	3	9
Q91V92	Acly	ATP-citrate synthase	326357	308578	261090	282671	266463	315143	269605	291439	290168	0.224925	1.17529	0.310937	0.44235	9	3
Q91VA6	Poldip2	Polymerase delta-interacting protein 2	27036.6	26504.4	27277.4	27239.3	28106.4	26366.9	29189.7	26251.5	27246.5	0.107838	1.06801	0.275609	0.833149	15	15
Q91VC3	Eif4a3	Eukaryotic initiation factor 4A-III;Eukaryotic initiation factor 4A-III, N-terminally processed	4977.42	4177.72	3571.01	3516.24	2816.96	4120.02	3026.82	3080.54	3660.84	0.590152	1.25785	0.675397	0.562916	9	9
Q91VC9	Ghitm	Growth hormone-inducible transmembrane protein	48599.2	41440.4	33253.3	46572.3	35319.7	44172	43183.4	42461.9	41875.3	0.366467	1.16481	0.756758	0.930571	21	15
Q91VD9	Ndufs1	NADH-ubiquinone oxidoreductase 75 kDa subunit, mitochondrial	109743	115373	118947	118507	106569	101317	102005	101490	109244	0.161386	1.02145	0.994706	0.881513	15	15
Q91VH2	Snx9	Sorting nexin-9	36647.4	36886.8	41434.7	41500	38205.8	45619.9	45246.8	46213.8	41469.4	0.230686	1.17181	0.404131	0.44235	21	3
Q91VI7	Rnh1	Ribonuclease inhibitor	233827	216798	237339	219817	248301	253467	233495	231674	234340	0.156479	1.06786	0.77372	0.92031	3	15
Q91VJ2	Prkcdbp	Protein kinase C delta-binding protein	41101.3	36133.2	36077.3	33389.3	29122.6	31501.4	24974.9	33393.1	33211.6	0.485564	1.15023	0.871011	0.846615	3	9
Q91VJ4	Stk38	Serine/threonine-protein kinase 38	15058.4	15603.4	14183.8	15489.5	15692.3	16598.2	20312.2	13453.5	15798.9	0.434128	1.19186	0.707712	0.662528	9	9
Q91VM5	Rbmxl1;Rbmx	RNA binding motif protein, X-linked-like-1;RNA-binding motif protein, X chromosome;RNA-binding motif protein, X chromosome, N-terminally processed	748.046	977.174	1541.73	894.958	1092.65	568.092	763.741	686.735	909.141	1.07095	1.49196	0.72893	0.881513	15	15
Q91VR2	Atp5c1	ATP synthase subunit gamma, mitochondrial	169805	182778	147990	156092	146708	157527	163207	138096	157775	0.283204	1.15676	0.540673	0.450333	9	9
Q91VR5	Ddx1	ATP-dependent RNA helicase DDX1	557.525	1065.2	1521.83	1328.28	1649.2	989.723	1613.23	1542.48	1283.43	0.850589	1.52563	0.564905	0.662528	15	15
Q91VS7	Mgst1	Microsomal glutathione S-transferase 1	354731	333528	309713	442009	292098	358182	394720	358204	355398	0.421811	1.23713	0.532558	0.44235	21	3
Q91VT4	Cbr4	Carbonyl reductase family member 4	4959.11	6830.78	6307.21	6421.23	5622.66	5052.25	4730.18	5102.82	5628.28	0.373221	1.12297	0.92474	0.812361	9	15
Q91VU0	Fam3c	Protein FAM3C	251930	230416	202629	223626	233899	200215	199249	177581	214943	0.345898	1.21092	0.305465	0.110014	3	15
Q91VW3	Sh3bgrl3	SH3 domain-binding glutamic acid-rich-like protein 3	1077.15	1546.74	546.342	1044	1273.72	1080.86	421.196	796.459	973.308	1.15641	2.71576	0.0221526	0.00762195	9	3
Q91VW5	Golga4	Golgin subfamily A member 4	8254.72	7444.77	6639.32	6620.27	6856.53	6740.11	5813.99	5675.75	6755.68	0.38175	1.22896	0.274595	0.0263304	3	15
Q91VZ6	Smap1	Stromal membrane-associated protein 1	74790.6	58966.7	53342.9	53659.7	51944.2	52649.8	46463.8	51319.5	55392.2	0.511386	1.2698	0.517658	0.92031	9	3
Q91W36	Usp3	Ubiquitin carboxyl-terminal hydrolase 3	4280.3	6146.8	5143.28	5602.35	5008.76	5194.4	4860.34	5511.95	5218.52	0.357669	1.22092	0.200112	0.71092	9	15
Q91W50	Csde1	Cold shock domain-containing protein E1	359927	339234	299968	326317	318512	308311	303885	303139	319912	0.187423	1.12352	0.402445	0.201693	3	9
Q91W53	Golga7	Golgin subfamily A member 7	40062.7	53477.5	46692.4	52600.8	49661.4	52353.1	48583.2	48999.4	49053.8	0.27347	1.17951	0.307116	0.833149	9	3
Q91W59	Rbms1	RNA-binding motif, single-stranded-interacting protein 1	140938	153853	155716	150625	127131	130474	129985	147647	142046	0.20124	1.11267	0.735861	0.750554	15	9
Q91W61	Fbxl15	F-box/LRR-repeat protein 15	1345.39	993.797	993.526	1846.87	1555.98	823.883	1333.1	1235.19	1265.97	0.808069	1.6956	0.163144	0.195122	3	3
Q91W86	Vps11	Vacuolar protein sorting-associated protein 11 homolog	42452.8	36005.2	30571.5	35100.4	34058.3	36103.5	30108.1	32509.6	34613.7	0.356642	1.2609	0.175315	0.0881375	9	3
Q91W90	Txndc5	Thioredoxin domain-containing protein 5	157470	142827	170241	153400	140282	150086	140259	151266	150729	0.198912	1.06005	0.90806	0.846615	21	9
Q91W92	Cdc42ep1	Cdc42 effector protein 1	11493.5	12161.6	9732.79	15306.8	11603.1	12672.6	9276.8	11230.9	11684.8	0.516057	1.39602	0.147231	0.21286	9	3
Q91WB7	Ubtd1;Ubtd2	Ubiquitin domain-containing protein 1;Ubiquitin domain-containing protein 2	3069.5	3952.7	3711.28	3484.53	3281.5	3059.52	4203.43	3843.83	3575.79	0.319904	1.24621	0.36142	0.416574	15	9
Q91WE2	Fam192a	Protein FAM192A	33062.6	28167.8	23653.1	24343.1	26172.7	25629.8	23728.5	21514	25783.9	0.447897	1.29173	0.178824	0.0734479	3	15
Q91WG2	Rabep2	Rab GTPase-binding effector protein 2	12127.6	13969.3	13769.2	12690.1	15716.6	14489.1	14022.1	13884.2	13833.5	0.25944	1.0709	0.909846	0.750554	9	9
Q91WG4	Elp2	Elongator complex protein 2	40716.5	46175.3	38872.4	38982	35063.2	33007	34284.8	34866	37745.9	0.348868	1.08236	0.963115	0.914316	3	9
Q91WJ8	Fubp1	Far upstream element-binding protein 1	41833.5	45601	46253.1	43587.2	46574.5	42973.2	39303.6	47071.2	44149.7	0.175938	1.05963	0.884853	0.930571	21	15
Q91WK0	Lrrfip2	Leucine-rich repeat flightless-interacting protein 2	4968.45	4782.72	7947.55	7315.28	7392.8	6554.72	7112.4	8971.37	6880.66	0.608757	1.43654	0.328951	0.201693	21	9
Q91WK2	Eif3h	Eukaryotic translation initiation factor 3 subunit H	30483.9	35641.5	37854.4	35169.3	29227.4	32506.8	26997.9	27964.4	31980.7	0.33947	1.1413	0.8469	0.82816	9	9
Q91WM1	Strbp	Spermatid perinuclear RNA-binding protein	4602.89	4683.86	5629.89	4628.79	4775.88	3937.16	5863.74	5615.54	4967.22	0.387858	1.33321	0.129309	0.0881375	15	15
Q91WN1	Dnajc9	DnaJ homolog subfamily C member 9	87696.2	93181.2	81506.3	74550.5	85312	63943.4	67371.7	79022.3	79073	0.369758	1.16208	0.763848	0.562916	3	9
Q91WQ3	Yars	Tyrosine--tRNA ligase, cytoplasmic;Tyrosine--tRNA ligase, cytoplasmic, N-terminally processed	138471	118389	107774	143912	132060	142326	136716	120226	129984	0.27802	1.10651	0.845415	0.930571	21	15
Q91WR3	Ascc2	Activating signal cointegrator 1 complex subunit 2	13851.7	16367.1	11762.1	18372.9	9089.83	14586.3	15834.9	13217.6	14135.3	0.65673	1.377	0.489864	0.930571	9	15
Q91WS0	Cisd1	CDGSH iron-sulfur domain-containing protein 1	37418.7	36083	32064.1	34190.4	35673.1	36221.7	35775.4	33273.1	35087.4	0.152605	1.08343	0.27207	0.143394	3	15
Q91X43	Sh3d19	SH3 domain-containing protein 19	11942.7	10311.4	10958.6	9771.42	11731.4	10326.6	12955.6	8628.29	10828.3	0.399629	1.2997	0.0639053	0.416574	3	15
Q91X78	Erlin1	Erlin-1	12601.1	14522.8	14690.2	14078	12129	11905.2	11744.9	13903.7	13196.9	0.223181	1.13148	0.732565	0.764967	15	9
Q91X86	Tmem98	Transmembrane protein 98	98786.2	89599.2	76461.7	79174.4	76513.3	70528.8	63378.1	71503.2	78243.1	0.452539	1.25357	0.541674	0.450333	3	9
Q91XA2	Golm1	Golgi membrane protein 1	39332.4	38816.6	33401.8	38181.1	38579.8	36826.2	36172.8	32621.8	36741.6	0.182641	1.11984	0.36805	0.100846	3	15
Q91XA5	Snapc2	snRNA-activating protein complex subunit 2	1088.82	2284.08	1234.79	1659.09	1921.06	2186.93	2336.78	2032.12	1842.96	0.677146	1.48544	0.610037	0.739422	9	15
Q91XD6	Vps36	Vacuolar protein-sorting-associated protein 36	17200.7	18472.2	15254.2	16900	16227.6	15291.6	16332.1	14930.3	16326.1	0.216948	1.06894	0.829627	0.739422	3	15
Q91XD7	Creld1	Cysteine-rich with EGF-like domain protein 1	6216.33	5298.79	4732.37	5523.13	6572.02	6316.17	5158.18	5846.93	5707.99	0.322294	1.29299	0.105754	0.0176305	3	9
Q91XI1	Dus3l	tRNA-dihydrouridine(47) synthase [NAD(P)(+)]-like	19201.5	18363.3	18890.1	17171.3	17467.3	17638.8	16845.5	17357	17866.8	0.131868	1.062	0.753734	0.61354	3	15
Q91XV3	Basp1	Brain acid soluble protein 1	1726.82	2039.59	1533.48	1372.63	1608.39	1400.81	912.811	1303.7	1487.28	0.757609	1.40637	0.428756	0.184313	3	15
Q91YD9	Wasl	Neural Wiskott-Aldrich syndrome protein	8005.17	7258.14	7615.13	8346.34	6544.55	7084.26	6364.89	6747.24	7245.71	0.273464	1.07965	0.937962	0.881513	21	15
Q91YH5	Atl3;Atl1	Atlastin-3;Atlastin-1	355746	322336	331330	317246	293447	313042	310178	298848	317772	0.196051	1.05372	0.920841	0.846615	9	9
Q91YI0	Asl	Argininosuccinate lyase	52235.4	48039.2	49134.6	49465.6	52885.4	48355.6	46869.1	42622.6	48700.9	0.210731	1.14152	0.245646	0.254573	3	9
Q91YP2	Nln	Neurolysin, mitochondrial	19258.5	19812.1	16620	14595.6	17004	11944.6	11298.8	11862.7	15299.5	0.556441	1.37055	0.597542	0.314175	3	15
Q91YQ5	Rpn1	Dolichyl-diphosphooligosaccharide--protein glycosyltransferase subunit 1	135168	141519	141682	158796	140354	151197	150589	147692	145875	0.161976	1.11239	0.250106	0.21286	21	3
Q91YR1	Twf1;Twf2	Twinfilin-1;Twinfilin-2	773418	772793	715810	706268	708615	734095	734221	741277	735812	0.09126	1.041	0.739861	0.914316	9	9
Q91YR7	Prpf6	Pre-mRNA-processing factor 6	52344.7	41481.8	41485.9	40636.7	45356.8	38488.1	38298.8	40206.1	42287.4	0.332155	1.22457	0.0846654	0.254573	3	9
Q91YR9	Ptgr1	Prostaglandin reductase 1	18969	20272.4	22189.5	24304.6	19882	19831.1	21004.3	21797.1	21031.3	0.253699	1.18663	0.0706591	0.0263304	21	3
Q91YS8	Camk1	Calcium/calmodulin-dependent protein kinase type 1	25508.6	30958.9	25642.6	28571.8	23834.4	30204.3	26118.6	24859.7	26962.4	0.264241	1.23955	0.0670454	0.0881375	9	15
Q91YT0	Ndufv1	NADH dehydrogenase [ubiquinone] flavoprotein 1, mitochondrial	21930.4	19057.6	14808.1	20859.7	18541.4	19910.9	19200.4	20951	19407.4	0.366989	1.22942	0.352631	0.739422	21	15
Q91YU6	Lzts2	Leucine zipper putative tumor suppressor 2	30149.5	32135.9	31835.2	30423.9	28937.2	27539.4	28642.7	24913.1	29322.1	0.246326	1.0929	0.790943	0.846615	9	9
Q91YW3	Dnajc3	DnaJ homolog subfamily C member 3	103929	95329.2	90226	90541.2	100569	91533.6	93075.3	89371.9	94321.9	0.15433	1.13665	0.0150402	0.0315965	3	15
Q91ZA3	Pcca	Propionyl-CoA carboxylase alpha chain, mitochondrial	11842.8	10284.4	10621.3	13139.6	11951.4	12063.1	11303.4	10224.6	11428.8	0.255055	1.08526	0.862823	0.846615	3	9
Q91ZE0	Tmlhe	Trimethyllysine dioxygenase, mitochondrial	30087	33066.9	32878.9	29121.1	29404.2	27038.2	30148.9	26271	29752	0.228419	1.13785	0.568997	0.44235	15	3
Q91ZF0	Dnajc24	DnaJ homolog subfamily C member 24	2468.39	2060.93	1920.46	2284.56	1596.52	1660.42	1541.18	2459	1998.93	0.463856	1.37032	0.465857	0.739422	21	15
Q91ZJ5	Ugp2	UTP--glucose-1-phosphate uridylyltransferase	307805	306280	298624	287525	282119	291546	275902	277991	290974	0.109644	1.05713	0.660989	0.61354	3	15
Q91ZP3	Lpin1	Phosphatidate phosphatase LPIN1	2708.33	3923.61	3582.25	2841.97	4268.89	3485.89	4135.41	3294.7	3530.13	0.442068	1.25763	0.635246	0.662528	15	3
Q91ZU6-3	Dst	Dystonin	14235.6	13297.7	9826.14	10278.9	13590.6	11998.3	12359.9	12897.6	12310.6	0.358185	1.25422	0.350664	0.0736953	3	9
Q91ZV0-3	Mia2	Melanoma inhibitory activity protein 2	18977.4	19289	18105.2	18528	18424.8	15800.3	16053.3	14889.4	17508.4	0.251289	1.11924	0.760073	0.91796	3	15
Q91ZV3	Dcbld2	Discoidin, CUB and LCCL domain-containing protein 2	47591.5	51194.8	59268.3	68439.1	67813.3	72788.7	70294.2	77210	64325	0.460451	1.26207	0.65253	0.764967	21	3
Q91ZW3	Smarca5;Smarca1	SWI/SNF-related matrix-associated actin-dependent regulator of chromatin subfamily A member 5;Probable global transcription activator SNF2L1	28125.2	22021.9	25320	24777	26116	22048.2	23977.6	23626.1	24501.5	0.249096	1.23079	0.0220286	0.0881375	3	3
Q91ZX7	Lrp1	Prolow-density lipoprotein receptor-related protein 1;Low-density lipoprotein receptor-related protein 1 85 kDa subunit;Low-density lipoprotein receptor-related protein 1 515 kDa subunit;Low-density lipoprotein receptor-related protein 1 intracellular domain	1.97238e+06	2.03669e+06	2.11869e+06	2.13931e+06	2.01428e+06	1.91188e+06	1.97356e+06	1.97624e+06	2.01788e+06	0.112705	1.04229	0.76212	0.92031	21	3
Q920A5	Scpep1	Retinoid-inducible serine carboxypeptidase	34277.7	30826.1	31575.2	34492.7	36710.2	41165.8	39497.3	37543.9	35761.1	0.289134	1.01477	0.999038	0.753526	9	15
Q920B0	Frmd4b	FERM domain-containing protein 4B	27244.9	27541.1	27633.2	27114.9	29891.1	32745.7	23612.8	23689.5	27434.2	0.332903	1.18665	0.371371	0.25811	9	3
Q920B9	Supt16h	FACT complex subunit SPT16	57320.3	56129.4	52049	53348.2	48304.6	57366.2	56070.8	44256.5	53105.6	0.24686	1.16281	0.493652	0.220028	9	9
Q920D3	Med28	Mediator of RNA polymerase II transcription subunit 28	28918.6	26915.5	30319	26034.2	28253.7	28484.1	28766.6	26246.4	27992.3	0.15307	1.13016	0.0502238	0.21286	15	3
Q920E5	Fdps	Farnesyl pyrophosphate synthase	24859.5	25121.4	21375.7	25407	28998.7	31687.7	29293.5	25999.2	26592.8	0.387771	1.12118	0.858643	0.846262	9	9
Q921C3	Brwd1	Bromodomain and WD repeat-containing protein 1	13155	13955.7	14251.9	13852.8	14200.5	15322.4	14189.2	12810.4	13967.2	0.179851	1.09807	0.384218	0.25811	15	3
Q921C5	Bicd2	Protein bicaudal D homolog 2	44134.6	46062.5	38931.2	43957.8	45463.4	47088.2	44790.8	42962.7	44173.9	0.184658	1.11262	0.325027	0.0440687	9	9
Q921F2	Tardbp	TAR DNA-binding protein 43	55684.6	66274.2	71892.8	63046.8	60263.3	56340	54958.2	70171.2	62328.9	0.271698	1.14895	0.727189	0.764967	21	3
Q921F4	Hnrnpll	Heterogeneous nuclear ribonucleoprotein L-like	54366.5	46646.1	59521	56574.7	52156.5	58534.5	52731	56152.3	54585.3	0.235868	1.07175	0.805923	0.739422	15	9
Q921H8	Acaa1a	3-ketoacyl-CoA thiolase A, peroxisomal	125483	127342	121350	138987	129591	126845	129387	119928	127364	0.14964	1.03262	0.96187	0.753526	3	15
Q921I1	Tf	Serotransferrin	44163.8	42231.3	40414.7	41971.2	42464.5	37730.4	39869.9	44774.8	41702.6	0.16892	1.08485	0.286291	0.143394	3	3
Q921K8	Tcaf2	TRPM8 channel-associated factor 2	10656.6	8644.4	10947.3	11027.7	8495.85	10219.3	9269.46	10332.4	9949.13	0.254479	1.13234	0.70733	0.514104	21	3
Q921L3	Tmco1	Transmembrane and coiled-coil domain-containing protein 1	55222	49502.1	45506.3	51211	46341.5	48630.1	47213.7	43441.4	48383.5	0.243484	1.09538	0.75126	0.739422	3	9
Q921L5	Cog2	Conserved oligomeric Golgi complex subunit 2	2996.84	2765.52	3064.7	3314.23	3085.36	2429.63	2893.09	2510.49	2882.48	0.30689	1.17075	0.546516	0.514104	3	3
Q921M3	Sf3b3	Splicing factor 3B subunit 3	405848	430975	437136	430916	396602	444655	404772	409375	420035	0.114402	1.0912	0.253225	0.21286	9	15
Q921M4	Golga2	Golgin subfamily A member 2	12808.5	10789	9324.88	10919	12622	11361.4	12663.7	11120.1	11451.1	0.304217	1.15653	0.51784	0.473947	3	9
Q921N6	Ddx27	Probable ATP-dependent RNA helicase DDX27	37870	31323.1	29448.6	33403	30753.4	33847	31236.4	28961.8	32105.4	0.277467	1.13081	0.652244	0.421809	3	15
Q921N7	Tmem70	Transmembrane protein 70, mitochondrial	6062.13	5268.34	5203.61	5537.85	4817.21	6319.41	4399.48	5331.95	5367.5	0.357695	1.20667	0.533036	0.750554	9	3
Q921N8	Gps2		8166.46	9624.33	9217.92	8861.27	8491.52	8158.04	6902.85	7685.92	8388.54	0.324429	1.10307	0.870372	0.846615	9	9
Q921Q7	Rin1	Ras and Rab interactor 1	20185	18558.8	17355.3	17548.1	18614.6	18786.2	17189.7	16365.3	18075.4	0.211322	1.14408	0.0655769	0.0734479	3	15
Q921T2-2	Tor1aip1	Torsin-1A-interacting protein 1	22965.8	22320.1	24311.4	22948.3	23771.1	26658.5	18616.5	25027.7	23327.4	0.344746	1.14095	0.684285	0.846262	3	9
Q921U8	Smtn	Smoothelin	90158.2	90888.1	72286.6	70714.9	78738.9	65120.9	71821.5	65324.7	75631.7	0.340692	1.24153	0.478627	0.764967	3	15
Q921W0	Chmp1a	Charged multivesicular body protein 1a	87047.1	76974.2	69042.9	65635.7	67605.4	60847.1	61603.9	63097	68981.7	0.379812	1.20135	0.570875	0.750554	3	9
Q921Y0	Mob1a;Mob1b	MOB kinase activator 1A;MOB kinase activator 1B	8703.87	11509.8	11600.1	13396.4	11150	13747.9	13823.9	14554	12310.8	0.475203	1.4078	0.180174	0.0881375	21	3
Q922B2	Dars	Aspartate--tRNA ligase, cytoplasmic	112550	124368	106855	113176	101995	106568	108066	97244	108853	0.249182	1.0975	0.724998	0.846615	9	9
Q922D8	Mthfd1	C-1-tetrahydrofolate synthase, cytoplasmic;Methylenetetrahydrofolate dehydrogenase;Methenyltetrahydrofolate cyclohydrolase;Formyltetrahydrofolate synthetase;C-1-tetrahydrofolate synthase, cytoplasmic, N-terminally processed	176526	171902	171184	162715	151126	143855	154649	137013	158621	0.249107	1.09317	0.832253	0.92358	3	15
Q922E4	Pcyt2	Ethanolamine-phosphate cytidylyltransferase	82385.7	81566.8	77262.1	84603.3	87900.7	85237.6	80957	81533.1	82680.8	0.128671	1.07627	0.323692	0.0736953	3	9
Q922F4	Tubb6	Tubulin beta-6 chain	220681	188865	190238	174228	178204	249801	199859	207756	201204	0.3756	1.14839	0.799083	0.914316	9	9
Q922H2	Pdk3	[Pyruvate dehydrogenase (acetyl-transferring)] kinase isozyme 3, mitochondrial	2751.29	3241.73	2502.48	2588.11	1827.67	2042.34	1925.48	1404.42	2285.44	0.803916	1.32349	0.829678	0.91796	9	9
Q922J3	Clip1;Clip2	CAP-Gly domain-containing linker protein 1;CAP-Gly domain-containing linker protein 2	37031.1	35254.7	45333.1	40435.4	40744.7	38049.5	37333.7	39177.9	39170	0.257299	1.12772	0.591258	0.82816	15	15
Q922J9	Far1	Fatty acyl-CoA reductase 1	23636	27073.5	28401.6	28545.2	27234.8	32228.4	27077.8	30853.6	28131.4	0.305436	1.16764	0.352431	0.833149	21	3
Q922K9	Frk;Srms;Mst1r;Met;Src	Tyrosine-protein kinase FRK;Tyrosine-protein kinase Srms;Macrophage-stimulating protein receptor;Macrophage-stimulating protein receptor alpha chain;Macrophage-stimulating protein receptor beta chain;Hepatocyte growth factor receptor;Neuronal proto-oncogene tyrosine-protein kinase Src	23806.9	20970.2	18142.3	20345.5	22067	20875	18080.9	21331.5	20702.4	0.276588	1.26642	0.00803022	0.00317348	3	9
Q922M3	Kctd10	BTB/POZ domain-containing adapter for CUL3-mediated RhoA degradation protein 3	35171.3	37734.1	47672.8	42399.5	37457.2	42477.4	42674.9	42467.7	41006.9	0.304863	1.24397	0.0895662	0.00317348	15	9
Q922P8	Tmem132a	Transmembrane protein 132A	34281.4	36248.3	30784.2	29173.4	29127.8	37250.4	29406.4	29462.8	31966.8	0.254095	1.25347	0.0658567	0.220028	9	9
Q922P9	Glyr1	Putative oxidoreductase GLYR1	33852.5	30901.9	20910.8	34134.1	26570.3	37107	29285.5	30061.8	30353	0.533594	1.35486	0.377793	0.833149	9	3
Q922Q1	2002-03-01	Mitochondrial amidoxime reducing component 2	92469.8	93428.1	95268.2	97048.4	102265	98953.1	104774	96679.9	97610.7	0.12605	1.03982	0.892242	0.846615	15	9
Q922Q8	Lrrc59	Leucine-rich repeat-containing protein 59	390919	405606	413466	378378	400942	427932	410610	461012	411108	0.201002	1.06002	0.870779	0.562916	15	9
Q922R8	Pdia6	Protein disulfide-isomerase A6	21561.7	23431.8	26850.4	25045.4	24264.9	22933.5	20616	24789	23686.6	0.263203	1.08745	0.845285	0.562916	21	9
Q922Y1	Ubxn1	UBX domain-containing protein 1	23117.7	22000.7	15726.8	30710.4	25136.5	25429.3	23995.6	12540.6	22332.2	0.813614	1.21479	0.881131	0.846615	3	9
Q922Y2	Trim59	Tripartite motif-containing protein 59	6359.79	5161.64	4696.99	6204.51	6554.86	5772.85	5471.17	4156.86	5547.33	0.43228	1.27011	0.462652	0.220028	3	9
Q923G2	Polr2h	DNA-directed RNA polymerases I, II, and III subunit RPABC3	20568.9	27050.5	22810.4	27041.8	23899.3	21653.6	25133.7	24905.9	24133	0.268579	1.1682	0.575143	0.963137	21	3
Q924C1	Xpo5	Exportin-5	136108	143512	162734	140158	146848	134523	133796	124586	140283	0.271938	1.12007	0.681997	0.92358	3	15
Q924H2	Med15	Mediator of RNA polymerase II transcription subunit 15	9210.46	9419.39	11297.9	8670.43	9519.54	7946.83	9738.48	8018.33	9227.67	0.363159	1.26051	0.16987	0.44235	15	3
Q924K8	Mta3	Metastasis-associated protein MTA3	3168.31	1967.72	1919.85	2701.8	2576.98	1441.11	2054.35	2737.56	2320.96	0.744175	1.68542	0.0442193	0.0734479	3	3
Q925B0	Pawr	PRKC apoptosis WT1 regulator protein	10295.2	10673.9	17718.4	11783.4	14566.9	9313.92	8984.46	10413.4	11718.7	0.745299	1.33595	0.827532	0.846615	21	9
Q93092	Taldo1	Transaldolase	700860	696124	698997	714137	680507	721012	708300	750348	708785	0.098536	1.06017	0.256916	0.44235	21	3
Q99020	Hnrnpab	Heterogeneous nuclear ribonucleoprotein A/B	8920.55	9096.55	11728	8857.42	9674.62	8552.82	6955.44	7704.48	8936.24	0.534072	1.1281	0.935759	0.764967	3	15
Q99J10	Ctu1	Cytoplasmic tRNA 2-thiolation protein 1	2572.81	2006.43	1751.62	1541.55	1909.19	2856.61	1648.84	1827.4	2014.31	0.652861	1.44349	0.236562	0.0734479	9	3
Q99J62	Rfc4	Replication factor C subunit 4	5957.81	4826.13	3904.26	4187.74	4052.99	2512.25	2691.25	3697.37	3978.73	0.865995	1.51782	0.585686	0.662528	3	9
Q99J99	Mpst	3-mercaptopyruvate sulfurtransferase	86586.7	75529.4	80212.9	75929	78105.6	79460	75551.5	74063.4	78179.8	0.160186	1.098	0.378241	0.876728	3	15
Q99JB2	Stoml2	Stomatin-like protein 2, mitochondrial	2503.61	2605.56	1735.12	2209.79	2252.53	2064.72	2156.51	2128.12	2206.99	0.3944	1.22214	0.420496	0.416574	3	9
Q99JF8	Psip1	PC4 and SFRS1-interacting protein	10448.3	8147.89	13865.1	10354	14898.8	9375.79	10856.4	7079.25	10628.2	0.735732	1.45395	0.262521	0.562916	3	15
Q99JI4	Psmd6	26S proteasome non-ATPase regulatory subunit 6	75647.1	70398	62595.6	69685.7	64618.2	57977.6	60692.5	58476.4	65011.4	0.27179	1.1377	0.70641	0.750554	3	9
Q99JI6	Rap1a;Rap1b	Ras-related protein Rap-1A;Ras-related protein Rap-1b	551688	485804	447483	453732	451459	470212	442894	454609	469735	0.231606	1.12665	0.46996	0.21286	9	3
Q99JP0	Map4k3	Mitogen-activated protein kinase kinase kinase kinase 3	29945.1	25542.5	22623.2	23083.7	24715.3	20943.7	21017.4	17206.6	23134.7	0.550623	1.35666	0.316014	0.514104	3	15
Q99JP4	Cdc26	Anaphase-promoting complex subunit CDC26	11662.5	16529.3	10494.5	13648.3	10690	13584.9	15310.8	15479.1	13424.9	0.449522	1.34724	0.357639	0.91796	9	15
Q99JP6	Homer3	Homer protein homolog 3	47046.5	42752.1	39283.3	46658.4	43969.9	39377.9	43520.4	42545.6	43144.3	0.179936	1.1082	0.358201	0.25811	3	3
Q99JW4	Lims1	LIM and senescent cell antigen-like-containing domain protein 1	442301	432325	442315	386325	379933	378377	357809	346116	395688	0.243119	1.12259	0.742159	0.92358	3	15
Q99JX3	Gorasp2	Golgi reassembly-stacking protein 2	20444.6	17045	16428.1	16789.5	17970.9	14323	17512.7	12871.9	16673.2	0.454185	1.29513	0.297978	0.44235	3	15
Q99JX4	Eif3m	Eukaryotic translation initiation factor 3 subunit M	74891.5	66360.9	56646.5	70469	56977.8	63333.8	66554.9	82889	67265.4	0.390134	1.24478	0.446689	0.514104	21	15
Q99JX7	Nxf1	Nuclear RNA export factor 1	55644.2	43753.4	41850	44756.8	39085.7	48774.9	42348.2	44540.9	45094.3	0.367196	1.12508	0.857531	0.750554	3	9
Q99JY0	Hadhb	Trifunctional enzyme subunit beta, mitochondrial;3-ketoacyl-CoA thiolase	49107.4	44549.7	40033.9	49660.5	37989.3	45049.4	43571	48954	44864.4	0.260144	1.17953	0.440115	0.44235	21	15
Q99JY8	Ppap2b	Lipid phosphate phosphohydrolase 3	1901.85	1930.16	1905.51	1839.17	2124.83	2745.94	2072.34	2075.61	2074.43	0.43712	1.19447	0.661461	0.91796	9	9
Q99JY9	Actr3	Actin-related protein 3	33527.5	38761.4	44590.5	42686.8	41868.5	41423.3	40527.3	41912.7	40662.2	0.272069	1.12894	0.523671	0.314175	15	15
Q99K01-2	Pdxdc1	Pyridoxal-dependent decarboxylase domain-containing protein 1	121672	118963	120582	122720	115800	118425	128579	125928	121584	0.105104	1.04959	0.317135	0.143394	15	15
Q99K23	Ufsp2	Ufm1-specific protease 2	4841.99	5742.25	6680.58	7059.64	6160.32	4429.65	5874.57	6944.07	5966.63	0.440783	1.3767	0.210366	0.0193935	21	9
Q99K28-2	Arfgap2	ADP-ribosylation factor GTPase-activating protein 2	73746.9	80872	78237.8	77992.2	75332	65130.7	72075.5	77215.3	75075.3	0.209674	1.06304	0.874991	0.764967	15	9
Q99K41	Emilin1	EMILIN-1	24368.2	21655.5	16916.8	20325.1	21623.4	17718.9	17397	18607.6	19826.5	0.375828	1.34032	0.123483	0.0176305	3	9
Q99K48	Nono	Non-POU domain-containing octamer-binding protein	62044.7	57246.3	39598.4	52834.4	48482.6	46051.4	47027.8	41267.7	49319.2	0.455124	1.27591	0.517708	0.473947	3	9
Q99K51	Pls3;Pls1	Plastin-3;Plastin-1	1.54353e+06	1.62272e+06	1.75546e+06	1.61621e+06	1.71316e+06	1.55693e+06	1.57292e+06	1.63838e+06	1.62741e+06	0.130221	1.04678	0.883284	0.881513	15	15
Q99K70	Rragc	Ras-related GTP-binding protein C	47357	62278.8	47283.4	72204.5	63467.6	64200.5	65779.3	65619.1	61023.8	0.408383	1.24362	0.511498	0.750554	21	3
Q99K85	Psat1	Phosphoserine aminotransferase	776742	715649	700265	768497	765964	845045	788864	797513	769817	0.18807	1.05163	0.89254	0.822028	21	15
Q99KB8	Hagh	Hydroxyacylglutathione hydrolase, mitochondrial	10201.8	8835.01	7440.1	7283.97	8763.21	7698.25	7696.34	6219.96	8017.33	0.496652	1.40441	0.0814956	0.00762195	3	15
Q99KC8	Vwa5a	von Willebrand factor A domain-containing protein 5A	48412.4	47666.1	52605.5	48624	48400.8	43077.5	45725.9	47621.3	47766.7	0.19947	1.08362	0.622772	0.750554	21	9
Q99KE1	Me2	NAD-dependent malic enzyme, mitochondrial	20792.2	21198.7	23349	27133.6	24752.8	18068.5	20080.4	15361.7	21342.1	0.551583	1.15987	0.912966	0.881513	3	3
Q99KF1	Tmed9	Transmembrane emp24 domain-containing protein 9	71110.8	60993.1	46926.6	60554.5	59719.8	66630.6	67616.8	56128.7	61210.1	0.395101	1.14219	0.736866	0.91796	3	15
Q99KI0	Aco2	Aconitate hydratase, mitochondrial	1.53074e+06	1.58707e+06	1.58576e+06	1.5258e+06	1.54952e+06	1.40877e+06	1.44601e+06	1.47501e+06	1.51359e+06	0.117801	1.02818	0.945513	0.764967	3	9
Q99KJ8	Dctn2	Dynactin subunit 2	76762.2	71662.3	63184.2	65701.9	62299.7	64144.2	62041.8	62940.8	66092.2	0.222725	1.11049	0.656745	0.82816	9	3
Q99KK1	Reep3	Receptor expression-enhancing protein 3	6160.76	4298.14	5563.47	5121.1	5511.94	5216.38	5041.71	5135.23	5256.09	0.354374	1.22683	0.259128	0.750554	3	3
Q99KK7	Dpp3	Dipeptidyl peptidase 3	191106	195164	182020	170664	170897	167171	166760	163515	175912	0.179915	1.08426	0.711032	0.514104	3	15
Q99KN2	Ciao1	Probable cytosolic iron-sulfur protein assembly protein CIAO1	12234.1	13796.7	16103.2	14022.7	14922.1	13019.9	12464.5	15003.2	13945.8	0.27744	1.08238	0.889286	0.91796	15	15
Q99KN9	Clint1	Clathrin interactor 1	3366.88	4237.67	3635.16	4344.2	3341.89	4768.84	5062.91	3695.11	4056.58	0.424254	1.3425	0.293313	0.25811	9	15
Q99KP6	Prpf19	Pre-mRNA-processing factor 19	383106	371736	370139	359892	338522	360575	350516	335166	358706	0.133646	1.0536	0.807109	0.662528	9	9
Q99KR3	Lactb2	Beta-lactamase-like protein 2	25116.4	29442	24648.4	27009.2	26411.8	25203.3	26204.9	24450.1	26060.7	0.19155	1.07457	0.770409	0.930571	9	3
Q99KV1	Dnajb11	DnaJ homolog subfamily B member 11	2806.12	2894.51	2284.24	2752.18	2719.93	2468.82	2831.5	2756.74	2689.25	0.226929	1.08021	0.808042	0.753526	3	15
Q99KY4	Gak	Cyclin-G-associated kinase	32262	33251.7	34144.3	33598	32702.1	30345.3	31958.6	31742.1	32500.5	0.116893	1.0394	0.846392	0.881513	15	15
Q99L04	Dhrs1	Dehydrogenase/reductase SDR family member 1	37151.5	44481.6	38176.2	44457.5	37518.5	47199.4	51005.4	47402.5	43424.1	0.319037	1.23021	0.307176	0.254573	15	9
Q99L20	Gstt3;Gstt2	Glutathione S-transferase theta-2	10863	11907.4	10775	10122.9	8780.54	9458.11	9077.44	8145.82	9891.27	0.380289	1.16951	0.778148	0.662528	9	9
Q99L45	Eif2s2	Eukaryotic translation initiation factor 2 subunit 2	38726.2	46153.3	42442.1	43874.7	49333.9	53784.8	46222.4	52177.9	46589.4	0.323219	1.13489	0.688566	0.881513	9	15
Q99L47	St13	Hsc70-interacting protein	800607	792608	726962	754508	729893	768107	748941	692765	751799	0.143446	1.07838	0.457774	0.314175	3	15
Q99LB6-2	Mat2b	Methionine adenosyltransferase 2 subunit beta	203941	228538	233079	203342	199236	188433	160879	175390	199105	0.362619	1.10097	0.929555	0.846615	9	9
Q99LC2	Cstf1	Cleavage stimulation factor subunit 1	13542.6	19647.9	21094.2	16673.9	16505.8	17064.9	12784.9	16266.8	16697.6	0.497634	1.22179	0.790131	0.662528	9	15
Q99LC3	Ndufa10	NADH dehydrogenase [ubiquinone] 1 alpha subcomplex subunit 10, mitochondrial	46844.3	48750.9	52589	45545	45932.6	50465.8	49778.2	49799.4	48713.2	0.1446	1.10337	0.209323	0.25811	15	3
Q99LC5	Etfa	Electron transfer flavoprotein subunit alpha, mitochondrial	314973	310855	342249	301859	318464	265147	281874	287562	302873	0.254568	1.09971	0.698047	0.963137	3	3
Q99LC9	Pex6	Peroxisome assembly factor 2	8064.94	6986.45	6425.82	7322	6930.6	7158.28	6447.41	6736.88	7009.05	0.233858	1.16486	0.255389	0.220028	3	9
Q99LD4	Gps1	COP9 signalosome complex subunit 1	64946.5	53668	47286.1	45712.2	46872.7	48267.7	42541.5	41731.5	48878.3	0.474955	1.27876	0.364789	0.100846	3	15
Q99LD8	Ddah2	N(G),N(G)-dimethylarginine dimethylaminohydrolase 2	48065	43000.2	36891.1	40128	38101.5	35067.4	33975.5	35963.4	38899	0.362208	1.2159	0.531401	0.450333	3	9
Q99LE6	Abcf2	ATP-binding cassette sub-family F member 2	137436	121785	121957	133269	133910	125979	144398	136861	131949	0.171378	1.09518	0.509315	0.750554	3	3
Q99LF4	Rtcb	tRNA-splicing ligase RtcB homolog	319746	301292	266932	274893	284754	259803	261209	255197	277978	0.232209	1.14458	0.340758	0.514104	3	15
Q99LI7	Cstf3	Cleavage stimulation factor subunit 3	7364.28	12176.2	11760	11002	12936.5	8006.77	10702.2	8641.83	10323.7	0.539745	1.14348	0.935798	0.753526	3	15
Q99LI8	Hgs	Hepatocyte growth factor-regulated tyrosine kinase substrate	33198.6	37381.2	32791.4	35607.6	36751.2	40329.5	42418.9	41052.8	37441.4	0.257137	1.11095	0.799285	0.914316	15	9
Q99LJ0	Cttnbp2nl	CTTNBP2 N-terminal-like protein	1464.75	883.888	922.297	1388.73	1290.44	1511.28	1324.75	1181.96	1246.01	0.50352	1.22614	0.79974	0.914316	3	9
Q99LL3	Chst12	Carbohydrate sulfotransferase 12	34299.2	37716.1	36813.7	38247.3	35788.4	39584.3	38858.5	40338.8	37705.8	0.160179	1.12126	0.102153	0.44235	21	3
Q99LN9	Dohh	Deoxyhypusine hydroxylase	56425.8	57562.9	55874.2	60327	53805.8	63723.7	52201.3	60390.6	57538.9	0.200253	1.12224	0.137133	0.71092	9	3
Q99LP6	Grpel1	GrpE protein homolog 1, mitochondrial	203625	200109	213293	207317	230763	206907	204848	220874	210967	0.145303	1.06725	0.672803	0.662528	21	9
Q99LX0	Park7	Protein deglycase DJ-1	18023.8	14371.1	16244.5	15795.8	14143.3	12289.9	12435.2	16622.7	14990.8	0.382494	1.21595	0.507884	0.514104	3	3
Q99LY9	Ndufs5	NADH dehydrogenase [ubiquinone] iron-sulfur protein 5;NADH dehydrogenase [ubiquinone] iron-sulfur protein 5, N-terminally processed	13837.7	13630.4	9328.07	16282.7	11358.8	16697.4	17602.7	11006.3	13718	0.603194	1.20365	0.910443	0.846615	9	9
Q99M28	Rnps1	RNA-binding protein with serine-rich domain 1	19498.5	22147.2	14535.5	20006.7	16997.1	19731.9	16381	22129.4	18928.4	0.402128	1.3629	0.0577507	0.416574	9	3
Q99M31	Hspa14	Heat shock 70 kDa protein 14	1845.34	2192.96	1983.38	1511.32	1869.34	1913.96	2515.21	1762.27	1949.22	0.51502	1.37421	0.161945	0.00762195	15	3
Q99M51	Nck1;Nck2	Cytoplasmic protein NCK1;Cytoplasmic protein NCK2	11638.2	13668	13607.2	12104.4	12952.9	12685.8	10377.3	13496.5	12566.3	0.26187	1.09878	0.813827	0.92358	9	15
Q99M71	Epdr1	Mammalian ependymin-related protein 1	18587.9	21078	19163.4	18080.5	20718.9	17185.4	17195.2	16566.3	18572	0.242929	1.1345	0.615703	0.82816	3	15
Q99M87	Dnaja3	DnaJ homolog subfamily A member 3, mitochondrial	12733.9	16320.2	16122.9	16121	14487.3	13823.9	15335.2	15019.6	14995.5	0.239158	1.15565	0.37003	0.416574	15	9
Q99MD9	Nasp	Nuclear autoantigenic sperm protein	57811.9	34587	35858.6	27646.3	31089.2	37324.3	30147.1	29714.1	35522.3	0.849202	1.54987	0.475099	0.110014	3	15
Q99ME2	Wdr6	WD repeat-containing protein 6	25904.6	28780.8	25340.4	21996.1	22683.8	17485.1	22821.6	19662.7	23084.4	0.489322	1.16634	0.836778	0.750554	9	9
Q99ME9	Gtpbp4	Nucleolar GTP-binding protein 1	22834.7	16200.8	16912.9	18308.7	21823.6	20523.7	25662.4	16159.1	19803.2	0.479886	1.29565	0.505933	0.961651	3	15
Q99MI1	Erc1;Erc2	ELKS/Rab6-interacting/CAST family member 1;ERC protein 2	38012.2	39694.2	34485.4	41792.1	36357.1	41087.2	37082.5	32010.5	37565.2	0.260392	1.12874	0.666277	0.92031	9	3
Q99MJ9	Ddx50	ATP-dependent RNA helicase DDX50	21892	19520.5	16613	17166.5	18397.6	18584.6	18821	14954.3	18243.7	0.380281	1.25432	0.222219	0.25811	3	15
Q99MN1	Kars	Lysine--tRNA ligase	52963.8	42391.7	39127.4	42894.2	34996.6	42182.8	38808.7	39189.6	41569.4	0.432221	1.12862	0.911734	0.750554	3	9
Q99MQ1	Bicc1	Protein bicaudal C homolog 1	96567.2	83094.2	81122.8	83346.1	96661.9	74564.3	84682.9	80525.8	85070.7	0.259755	1.22562	0.0311862	0.44235	3	3
Q99MR1	Gigyf1	PERQ amino acid-rich with GYF domain-containing protein 1	3175.88	3970.17	4548.67	3594.37	3673.88	3349.8	3271.16	4694.81	3784.84	0.401321	1.21014	0.742391	0.92358	21	3
Q99MR8	Mccc1	Methylcrotonoyl-CoA carboxylase subunit alpha, mitochondrial	74958.3	87188.4	88208	80356.3	82831.8	86524.9	86468.9	92057	84824.2	0.201578	1.10702	0.390808	0.473947	15	9
Q99N57	Raf1	RAF proto-oncogene serine/threonine-protein kinase	23160.6	16353.5	18991.1	18143.7	17028.3	18887.5	14614.1	17402.2	18072.6	0.472897	1.19591	0.720085	0.846615	3	9
Q99N84	Mrps18b	28S ribosomal protein S18b, mitochondrial	1074.81	763.507	1396.51	992.828	1391.72	1398.28	1648.2	1577.76	1280.45	0.690922	1.40842	0.655387	0.82816	15	15
Q99NB9	Sf3b1	Splicing factor 3B subunit 1	327229	310540	250087	307737	313716	335831	287076	289593	302726	0.283238	1.20331	0.110551	0.0289634	9	3
Q99NF3	Cep41	Centrosomal protein of 41 kDa	11193.7	10405.6	8375.27	8365.8	9859.15	9983.6	9315.35	9305.52	9600.49	0.294553	1.19135	0.134823	0.0734479	3	15
Q99NH0	Ankrd17	Ankyrin repeat domain-containing protein 17	54910.7	42335.2	44734.1	37092.5	42907.3	37626	40784.3	34799	41898.6	0.480007	1.36063	0.164317	0.21286	3	15
Q99NH2	Pard3	Partitioning defective 3 homolog	37409.3	39778	40154.4	41816.1	42323.3	45746.4	45167.8	40958.3	41669.2	0.200079	1.07264	0.79487	0.846615	15	9
Q99P72	Rtn4	Reticulon-4	331600	304467	283989	349323	279108	364443	340874	324251	322257	0.264804	1.10294	0.764581	0.881513	9	15
Q99P88	Nup155	Nuclear pore complex protein Nup155	173564	144190	124343	129722	124331	130384	116574	116869	132497	0.430125	1.2365	0.471867	0.405488	9	3
Q99PG2	Ogfr	Opioid growth factor receptor	1165.41	1393.8	1426.53	1088.05	1420.05	1060.91	1377.71	1069.45	1250.24	0.292436	1.29976	0.307631	0.961651	15	3
Q99PJ2	Trim8	Probable E3 ubiquitin-protein ligase TRIM8	25152.8	24133.8	22272	25854.4	22996.6	28233	27104.4	23927.4	24959.3	0.238827	1.08759	0.858425	0.92358	9	15
Q99PL5	Rrbp1	Ribosome-binding protein 1	401401	364926	320767	380220	364223	400224	451396	322805	375745	0.347653	1.09834	0.903218	0.846615	9	9
Q99PL6	Ubxn6	UBX domain-containing protein 6	81014.6	71012.1	68045.5	80894.1	70065.8	80708.6	86204.4	67113.5	75632.3	0.252417	1.04218	0.990845	0.846262	9	9
Q99PN3	Trim26	Tripartite motif-containing protein 26	50843.6	51777.5	52643.6	52697.6	51550	46580.8	50736.5	43248.6	50009.8	0.188944	1.07748	0.747676	0.753526	3	3
Q99PP7	Trim33	E3 ubiquitin-protein ligase TRIM33	4701.8	3815.02	3232.09	3371.23	3376.11	4202.65	2659.95	2628.85	3498.46	0.592533	1.37099	0.228434	0.0886918	3	15
Q99PT1	Arhgdia	Rho GDP-dissociation inhibitor 1	426273	493476	499860	490018	459285	472731	473999	486137	475222	0.154847	1.10231	0.131738	0.220028	15	9
Q99PV0	Prpf8	Pre-mRNA-processing-splicing factor 8	404125	346573	329279	338489	323806	335334	320178	289763	335943	0.340422	1.15866	0.542061	0.421809	3	15
Q9CPP0	Npm3	Nucleoplasmin-3	54771.9	56144.1	58158.5	55999.8	61423.9	60765.1	53646.1	51491.8	56550.1	0.175634	1.08761	0.585803	0.514104	3	15
Q9CPQ1	Cox6c	Cytochrome c oxidase subunit 6C	39028.8	37452.4	36182.5	36064.2	35003.5	27730.8	26602.3	39527.6	34699	0.372496	1.20398	0.577911	0.833149	21	15
Q9CPQ3	Tomm22	Mitochondrial import receptor subunit TOM22 homolog	61791.1	46587.3	40321.9	45237	40811.1	46503.5	36272.5	41512.4	44879.6	0.568602	1.33955	0.438264	0.21286	9	3
Q9CPS6	Hint3	Histidine triad nucleotide-binding protein 3	7046.82	6752.11	5621.33	7167.8	6043.37	6958.31	6712.94	6681.4	6623.01	0.2335	1.12282	0.561992	0.963137	21	15
Q9CPT3	Nanp	N-acylneuraminate-9-phosphatase	11978.2	10009	8765.86	10843	10066.2	8595.95	8811.9	9237.22	9788.41	0.345535	1.25411	0.272293	0.100846	3	3
Q9CPV4	Glod4	Glyoxalase domain-containing protein 4	175194	183146	179129	163310	160892	146128	149045	153152	163749	0.226061	1.06201	0.956021	0.753526	3	15
Q9CPW4	Arpc5	Actin-related protein 2/3 complex subunit 5	16534.1	13243.3	12223.1	13926.9	17949.2	16237.7	14207.5	11815.5	14517.2	0.422514	1.33956	0.163506	0.0881375	3	15
Q9CPX6	Atg3	Ubiquitin-like-conjugating enzyme ATG3	21241.4	20905.3	16873.5	18740.4	20950.3	19423.5	16280.1	18475	19111.2	0.259605	1.27261	0.00464609	0.0038787	3	9
Q9CPX8	Uqcr11	Cytochrome b-c1 complex subunit 10	49262.4	55899.3	60197.6	56176.6	49842.4	52559.7	53457.9	63665.2	55132.6	0.26124	1.20924	0.156936	0.0315965	21	3
Q9CPY7	Lap3	Cytosol aminopeptidase	103666	109387	105955	104289	114612	123602	110627	132201	113042	0.252427	1.09192	0.795437	0.822028	9	15
Q9CQ10	Chmp3	Charged multivesicular body protein 3	7690.7	8766.48	7994.58	7942.33	9134.01	8190.94	9931.23	9309.11	8619.92	0.259925	1.06545	0.951742	0.914316	15	9
Q9CQ18	Rnaseh2c	Ribonuclease H2 subunit C	22977.9	19013.8	16962.3	17016.2	15889.3	14287.9	13747.7	13393.2	16661	0.575277	1.27813	0.653334	0.92031	3	15
Q9CQ20	Mid1ip1	Mid1-interacting protein 1	13276.4	11282.8	9404.5	11248	13542	11552.8	11881.7	11663.7	11731.5	0.352687	1.2599	0.172586	0.254573	3	9
Q9CQ22	Lamtor1	Ragulator complex protein LAMTOR1	6918.86	10425.4	6139.4	8676.46	11091.1	10193	9183.18	8488.39	8889.47	0.557031	1.34562	0.599278	0.61354	3	15
Q9CQ26	Stambp	STAM-binding protein	27880.7	42931.2	39140.4	38915.8	39043.3	36951.1	37507.7	41347.5	37964.7	0.396434	1.19932	0.500255	0.92358	21	3
Q9CQ45	Nenf	Neudesin	21763.5	23154.9	26319.4	15919.8	22775.4	16461.3	13599.8	20549.9	20068	0.633825	1.22126	0.887398	0.82816	9	9
Q9CQ48	Nudcd2	NudC domain-containing protein 2	198983	184982	165880	167075	175481	150348	162075	155407	170029	0.286036	1.16119	0.443129	0.473947	3	9
Q9CQ60	Pgls	6-phosphogluconolactonase	24800.1	31996.5	29073.7	29845.5	26123.3	25064.4	28517.2	29513.6	28116.8	0.255946	1.16565	0.434874	0.44235	21	3
Q9CQ65	Mtap	S-methyl-5-thioadenosine phosphorylase	29733	30076	32615.9	27601.8	28004.1	27881.6	25341.2	30883.4	29017.1	0.250706	1.01296	0.998826	1	3	15
Q9CQ75	Ndufa2	NADH dehydrogenase [ubiquinone] 1 alpha subcomplex subunit 2	24874.5	26986.7	29134.9	26864	25827	21868.3	23890	26056.7	25687.8	0.282884	1.08535	0.82486	0.82816	15	9
Q9CQ80	Vps25	Vacuolar protein-sorting-associated protein 25	7198.78	7496.24	8411.98	7686.69	7697.94	8078.76	9065.23	8175.87	7976.44	0.233996	1.17323	0.118445	0.0736953	15	9
Q9CQ92	Fis1	Mitochondrial fission 1 protein	124526	105913	80713.1	85736.3	93774.6	86822.2	76893.6	76057.1	91304.5	0.530854	1.3851	0.188134	0.0734479	3	15
Q9CQA3	Sdhb	Succinate dehydrogenase [ubiquinone] iron-sulfur subunit, mitochondrial	21289	18170.7	15495.7	22811	16179.2	22721.9	19555	23135.6	19919.8	0.383532	1.31086	0.392286	0.44235	21	15
[truncated: 529 more rows]

## Sheet: total abundance
Uniprot ID	Gene names	Protein names	t1T	t2T	t3T	t4T	t5T	t6T	t7T	t8T	Average expression	Relative amplitude	Fold-change	ANOVA p-value	RAIN p-value	Phase	Peak shape
A1A5B6	Tbc1d25	TBC1 domain family member 25	48223.8	48449.6	43754	47009.9	50759	49662.9	45914	46351.2	47515.6	0.147426	1.10388	0.0597026	0.0289634	9	3
A2A5R2	Arfgef2	Brefeldin A-inhibited guanine nucleotide-exchange protein 2	62867.6	71106.8	45314.7	68543.7	64445.4	73306.2	73605.5	54052.2	64155.3	0.440974	1.21437	0.704542	0.562916	9	9
A2A5Z6	Smurf2	E3 ubiquitin-protein ligase SMURF2	9698.55	10196.1	10695.1	9710.28	9213.63	9514.91	9717.37	9942.35	9836.03	0.150616	1.07933	0.519449	0.220028	15	9
A2A6T1	Cdr2l	Cerebellar degeneration-related protein 2-like	27869.9	25693.8	24401.2	28438.8	28091	25510.5	26789.5	29326.1	27015.1	0.182301	1.12843	0.0534424	0.0289634	21	15
A2A870	Fbf1	Fas-binding factor 1	15637.3	13828	16188.7	15686	15436.2	14702.3	13782.5	11506.5	14595.9	0.320792	1.14272	0.703419	0.881513	3	15
A2A8L5	Ptprf	Receptor-type tyrosine-protein phosphatase F	26222.1	25390.3	23094.6	24022	20894	20180.5	18293.1	19237	22166.7	0.357698	1.13841	0.856944	0.750554	3	9
A2AAY5	Sh3pxd2b	SH3 and PX domain-containing protein 2B	89713.1	73153.5	63439.7	70510.3	69825.6	70109.6	63484.6	55863.4	69512.5	0.486958	1.26244	0.317848	0.314175	3	15
A2AF47	Dock11	Dedicator of cytokinesis protein 11	1486.4	2498.33	2954.13	2602.85	2905.59	2197.92	3105.67	2273.79	2503.08	0.64691	1.37974	0.549814	0.25811	15	15
A2AGT5	Ckap5	Cytoskeleton-associated protein 5	287217	285143	278929	300299	300418	280204	306410	302092	292589	0.0939205	1.06553	0.487536	0.473947	21	9
A2AI08	Tprn	Taperin	56573.5	57606.7	54240.2	54006.5	53994.9	61198.4	55309.2	51466.1	55549.4	0.175201	1.12641	0.0868626	0.0176305	9	9
A2AJT4	Pnisr	Arginine/serine-rich protein PNISR	41645.1	34583.3	32441	31462.8	33311.3	28536.8	27484.7	27059.5	32065.6	0.454866	1.28082	0.360405	0.21286	3	15
A2ALU4	Shroom2	Protein Shroom2	524591	557790	544157	527355	563522	501190	521930	511887	531553	0.117265	1.04703	0.82771	0.92358	3	15
A2AN08	Ubr4	E3 ubiquitin-protein ligase UBR4	330023	285809	276071	299672	288230	311345	302745	265886	294973	0.217436	1.09317	0.708923	0.833149	3	15
A2ARV4	Lrp2	Low-density lipoprotein receptor-related protein 2	27375	23696.2	23462.8	26596.2	21873.5	21349.7	18718.2	17697.2	22596.1	0.428296	1.16755	0.854943	0.91796	3	9
A2AWA9	Rabgap1	Rab GTPase-activating protein 1	91739.3	92269.7	101846	96760.1	89745.5	100917	107021	93650.6	96743.7	0.178571	1.15088	0.089907	0.00317348	15	9
A2RSJ4	Uhrf1bp1l	UHRF1-binding protein 1-like	52431.9	67740.9	66326.5	68946.4	67986.7	65366.7	65373.8	72317.8	65811.3	0.302166	1.17311	0.450776	0.254573	21	9
A2RTL5	Rsrc2	Arginine/serine-rich coiled-coil protein 2	87417	69270.3	63575.4	67029.5	69379.7	68105.8	51980.2	60822.1	67197.5	0.527353	1.35689	0.197291	0.0193935	3	9
A3KGB4	Tbc1d8b	TBC1 domain family member 8B	8057.84	8789.29	9575.61	7099.25	8286.8	9147.87	9122.51	9608.09	8710.91	0.288011	1.14399	0.599343	0.473947	15	9
A6H687	Sac3d1	SAC3 domain-containing protein 1	3800.24	4656.97	3667.14	2255.83	3734	4488.07	3264.09	4856.56	3840.36	0.67721	1.3194	0.678696	0.764967	9	3
A6H8H2	Dennd4c	DENN domain-containing protein 4C	141664	114931	118949	112216	106968	115170	98368.4	98056.1	113290	0.384919	1.18242	0.647103	0.82816	3	15
A8Y5H7	Sec14l1		12654	17082.2	17601.6	18039.5	15157	16703.4	17256.1	18115.1	16576.1	0.329458	1.30001	0.0478233	0.00152439	21	3
B0V2N1	Ptprs	Receptor-type tyrosine-protein phosphatase S	109702	103463	98032.4	110220	113163	112155	118348	111664	109593	0.185371	1.03361	0.940516	0.753526	3	15
B1AZI6	Thoc2	THO complex subunit 2	24966.6	27793.4	24770	21471.6	28052.7	24803.4	28611.1	24419.5	25611	0.278769	1.16321	0.387625	0.44235	3	15
B2RQC6	Cad	CAD protein;Glutamine-dependent carbamoyl-phosphate synthase;Aspartate carbamoyltransferase;Dihydroorotase	22967.7	20351.3	20515.9	19464.1	22373.5	20498.9	21694.8	19560.8	20928.4	0.167407	1.16185	0.0103489	0.21286	3	15
B2RQE8	Arhgap42	Rho GTPase-activating protein 42	3110.59	2276.41	1805.51	2988.17	2696.8	2063.16	2787.08	3078.8	2600.81	0.501796	1.39806	0.23448	0.143394	3	3
B2RUR8	Otud7b	OTU domain-containing protein 7B	10130.7	8476.59	7132.52	6152.55	7669.09	7435.54	7523.05	7487.77	7750.97	0.513243	1.30494	0.348732	0.21286	3	15
B2RXC1	Trappc11	Trafficking protein particle complex subunit 11	113164	96504.9	88948.9	104485	116981	99556.6	127195	87140.3	104247	0.38423	1.20102	0.597313	0.963137	3	15
B2RXS4	Plxnb2	Plexin-B2	982363	885613	833497	822310	836829	799050	797208	797389	844282	0.219304	1.12317	0.447762	0.25811	3	15
B2RY56	Rbm25	RNA-binding protein 25	259854	256345	220245	245715	229866	233144	216806	209930	233988	0.213362	1.12051	0.47325	0.314175	3	15
B5TVM2	Ildr2	Immunoglobulin-like domain-containing receptor 2	36768.6	42924.9	46207.7	42830.6	49195.3	41987	37095.3	43209.6	42527.4	0.292204	1.03286	0.991447	0.753526	3	3
B9EJ86	Osbpl8	Oxysterol-binding protein	22140.8	22364.6	21841.7	23274.3	21660.2	23510.8	20908.2	23214.3	22364.4	0.116373	1.08745	0.0761472	0.71092	9	3
B9EJR8	Dnaaf5	Dynein assembly factor 5, axonemal	40602.4	45771.4	46737.6	45438	42941	41304.7	41584.8	46264.2	43830.5	0.139977	1.09766	0.529726	0.514104	21	3
B9EKI3	Tmf1	TATA element modulatory factor	33340.9	32309.5	36796.2	36486	38037.4	37476.2	37703.8	32842.4	35624.1	0.160788	1.0746	0.792855	0.881513	3	15
C0HKG6			53049.7	54767.3	51200.5	52072.5	58653.5	54284.3	61479.7	59912.1	55677.4	0.184621	1.03327	0.987126	1	3	15
D3Z7P3-2	Gls	Glutaminase kidney isoform, mitochondrial	194711	212394	204368	198086	191531	184860	181211	190253	194677	0.160178	1.03028	0.969261	0.753526	3	15
D3Z7Q2	Smim20		24041.3	25453	23882.4	24323.3	28294.4	26121.6	25494.2	29457	25883.4	0.215372	1.08918	0.844245	0.92358	21	15
E2JF22	Piezo1	Piezo-type mechanosensitive ion channel component 1	153459	143371	148065	145645	158089	156751	168864	148554	152850	0.166779	1.07726	0.611688	0.881513	3	15
E9PVA8	Gcn1l1		325586	288095	289776	329413	308789	304725	309494	290123	305750	0.135136	1.0701	0.660383	0.514104	3	3
E9PVX6	Mki67		25693.6	16661.7	16718.6	18260.5	17548.1	16247.2	17285	14137.6	17819	0.64852	1.3347	0.406668	0.44235	3	3
E9Q3L2	Pi4ka		21960.3	26654.1	27039.5	24906	23586.1	25169	26440.1	26886.8	25330.2	0.200518	1.17418	0.0658189	0.0736953	15	9
E9Q4N7	Arid1b		8436.61	7418.8	5941.89	5049.25	7060.05	5706.84	6874.95	4940.87	6428.66	0.543774	1.5512	0.0997558	0.0881375	3	15
E9Q555	Rnf213	E3 ubiquitin-protein ligase RNF213	2.05709e+06	2.0523e+06	2.26389e+06	2.05837e+06	1.9592e+06	1.88064e+06	1.81897e+06	1.83913e+06	1.9912e+06	0.223442	1.04756	0.964879	0.753526	3	15
E9Q634	Myo1e;Myo1f	Unconventional myosin-Ie;Unconventional myosin-If	25648.6	27396.5	33588.3	25390.7	28496.7	31304.3	27422.5	28627.4	28484.4	0.287795	1.12945	0.617359	0.92031	15	3
E9Q6J5	Bod1l		11255	10430.5	6949.56	7664.86	9461.15	10826.5	7644.85	8252.28	9060.59	0.475184	1.45652	0.0174683	0.0289634	9	3
E9Q735	Ube4a	Ubiquitin conjugation factor E4 A	22460.9	22405.1	18509.2	21028.3	19384.6	25599.7	22054.7	20700.4	21517.9	0.329519	1.18344	0.388085	0.514104	9	3
E9Q7D5	Arhgef5		65756	67231	65334.9	71762.7	72024.2	74840.8	71211.7	69745.2	69738.3	0.136308	1.04046	0.877784	0.92358	9	3
E9Q7E2	Arid2		72221.3	78816.4	75163.4	71288.6	66664.8	69993	65948.3	65364.4	70682.5	0.190316	1.08896	0.716993	0.662528	9	9
E9Q7G0	Numa1		95074.6	95708.9	77082.5	100066	78780.9	88160.5	88598.1	74183.7	87206.9	0.29679	1.10978	0.891064	0.881513	9	3
E9Q8D0	Dnajc21		14293.2	12841	11588.1	10611.6	11944.7	12233.6	13686.4	10718.7	12239.7	0.300792	1.23008	0.243479	0.25811	3	15
E9QAM5	Helz2	Helicase with zinc finger domain 2	2358.19	2290.99	3219.92	3602.47	2283.2	2548.91	3462.16	2114.56	2735.05	0.544015	1.43968	0.359095	0.473947	15	9
E9QAT4-2	Sec16a		362687	316440	331249	351492	327784	342177	344213	324871	337614	0.136983	1.04837	0.861973	0.92358	3	3
F6ZDS4	Tpr	Nucleoprotein TPR	187343	169442	152743	169328	168781	178348	174085	152348	169052	0.207009	1.10709	0.506051	0.514104	3	15
F8VPU2	Farp1	FERM, RhoGEF and pleckstrin domain-containing protein 1	237677	216538	201394	203250	202803	210280	202412	195800	208769	0.200589	1.10382	0.416099	0.184313	3	15
F8VQB6	Myo10	Unconventional myosin-X	87938.5	97406.5	100860	103520	101514	111054	109077	93618	100623	0.229719	1.10812	0.59291	0.92031	9	15
G5E829	Atp2b1	Plasma membrane calcium-transporting ATPase 1	116614	117360	121741	127708	129222	109203	129559	108571	119997	0.174899	1.10919	0.583993	0.930571	15	15
G5E8P1	Brd1		9123.6	9921.13	8263.88	9379.17	9720.19	6795.29	9602.73	5696.87	8562.86	0.493323	1.24992	0.723351	0.930571	3	15
O08528	Hk2	Hexokinase-2	31402.6	27345.5	26562.3	28439	29642.9	30710.9	25222.1	25943.8	28158.6	0.219488	1.17884	0.159144	0.0736953	3	9
O08529	Capn2	Calpain-2 catalytic subunit	191822	178079	198382	208134	199723	188459	194708	228954	198533	0.256255	1.19248	0.0599181	0.00317348	21	9
O08547	Sec22b	Vesicle-trafficking protein SEC22b	418971	421193	351497	425018	409820	417442	370747	301517	389526	0.317055	1.16115	0.49004	0.662528	9	3
O08553	Dpysl2	Dihydropyrimidinase-related protein 2	485729	476391	434028	397742	439656	377623	390805	379886	422732	0.255732	1.19001	0.452732	0.750554	3	15
O08573	Lgals9	Galectin-9	607304	535570	557096	593406	591601	640287	609775	568613	587957	0.178104	1.03174	0.969942	0.753526	3	15
O08579	Emd	Emerin	133214	134811	130791	141896	124820	153102	147453	140121	138276	0.204538	1.1158	0.470168	0.750554	9	15
O08586	Pten	Phosphatidylinositol 3,4,5-trisphosphate 3-phosphatase and dual-specificity protein phosphatase PTEN	28250.7	22388.8	26254.8	24130.4	25674.2	24026.3	18326.4	22459	23938.8	0.414568	1.20959	0.543076	0.514104	3	3
O08599	Stxbp1	Syntaxin-binding protein 1	16556	18828.2	19765.3	17835.3	18858.2	17958.1	16564.3	19423.6	18223.6	0.176109	1.05209	0.930909	0.846615	15	9
O08600	Endog	Endonuclease G, mitochondrial	3475.31	3025.07	2707.42	2192.99	2773.64	2889.41	2521.08	4070.91	2956.98	0.635079	1.19803	0.889508	0.562916	3	9
O08663	Metap2	Methionine aminopeptidase 2	594858	495979	430973	468454	395920	446527	432461	353401	452322	0.533818	1.20554	0.758189	0.739422	9	9
O08664	Bcl7c;Bcl7b;Bcl7a	B-cell CLL/lymphoma 7 protein family member C;B-cell CLL/lymphoma 7 protein family member B;B-cell CLL/lymphoma 7 protein family member A	4827.7	8488.1	7590.78	6314.45	6636.56	5688.01	5436.02	6966.32	6493.49	0.563703	1.23655	0.810313	0.92358	9	15
O08665	Sema3a	Semaphorin-3A	46467	44831	40227.6	48528.2	52805.4	54456.1	53311.1	46835.3	48432.7	0.293778	1.06145	0.942386	0.753526	3	15
O08709	Prdx6	Peroxiredoxin-6	560295	539713	512778	538994	515109	572537	569518	551252	545024	0.109645	1.03426	0.91722	0.914316	9	9
O08734	Bak1	Bcl-2 homologous antagonist/killer	88294	84606.6	90654	85477.3	89291.2	85225.8	78049.6	80069.1	85208.4	0.147924	1.07272	0.677705	0.750554	3	9
O08736	Casp12	Caspase-12	210096	199172	197481	225937	206236	199682	214707	204378	207211	0.137331	1.07888	0.52574	0.473947	21	9
O08738	Casp6	Caspase-6;Caspase-6 subunit p18;Caspase-6 subunit p11	292655	321392	356914	308259	328887	298140	301347	308970	314571	0.204275	1.06648	0.836301	0.846615	15	9
O08749	Dld	Dihydrolipoyl dehydrogenase, mitochondrial	126778	129067	145980	135658	135523	121360	127835	132459	131833	0.186752	1.09339	0.529795	0.514104	15	15
O08784	Tcof1	Treacle protein	54577.6	44186.5	40083.2	49812.3	41022	47044.5	47656.1	41197.3	45697.5	0.31718	1.08959	0.948766	0.846615	3	9
O08788	Dctn1	Dynactin subunit 1	310699	353989	388930	353453	342783	330216	368661	347693	349553	0.223803	1.15931	0.128303	0.0176305	15	9
O08795	Prkcsh	Glucosidase 2 subunit beta	1.25981e+06	1.18598e+06	1.09996e+06	1.1135e+06	1.22177e+06	1.10912e+06	1.0809e+06	1.15206e+06	1.15289e+06	0.15518	1.13789	0.0472579	0.00317348	3	9
O08807	Prdx4	Peroxiredoxin-4	61267.4	71894.9	66307.6	66861.5	64787.1	60320.5	66101.6	63489.3	65128.7	0.177715	1.05041	0.88052	0.82816	15	9
O08808	Diaph1	Protein diaphanous homolog 1	152838	159567	160633	163301	152477	159257	159077	158609	158220	0.0684095	1.05435	0.026306	0.254573	15	9
O08810	Eftud2	116 kDa U5 small nuclear ribonucleoprotein component	324347	315396	309411	322135	300151	322381	311193	320133	315643	0.0766548	1.03491	0.613117	0.750554	3	9
O08832	Galnt4	Polypeptide N-acetylgalactosaminyltransferase 4	2828.49	3239.46	5594.62	3710.73	3470.89	3714.82	2939.81	2744.44	3530.41	0.807324	1.3548	0.76651	0.739422	9	15
O08848	Trove2	60 kDa SS-A/Ro ribonucleoprotein	61902.7	56644.2	51894.8	62532.1	54516.4	64224.8	64648.5	58807.7	59396.4	0.214721	1.04227	0.94874	0.846262	15	9
O08856	Ell	RNA polymerase II elongation factor ELL	14885.1	16628.9	15399.3	17161.4	16020.3	18459.5	20004.6	15378.4	16742.2	0.305788	1.14556	0.627224	0.514104	9	15
O08915	Aip	AH receptor-interacting protein	69165.9	68298.9	71147.8	70456.1	66015.1	65226.9	62926.3	66354.7	67449	0.121893	1.0246	0.965313	0.914316	21	9
O08919	Numbl	Numb-like protein	5431.7	5625.4	5446.82	5092.85	5097.13	4450.58	5428.68	6989.6	5445.34	0.466274	1.19913	0.673483	0.812361	15	15
O08967	Cyth3;Cyth1;Cyth2	Cytohesin-3;Cytohesin-1;Cytohesin-2	113702	139002	127621	113174	123699	116150	105967	135031	121793	0.271239	1.09231	0.862299	0.92358	9	3
O08970-2	Tuft1	Tuftelin	61172.5	47483.4	37811	47546.1	41399.2	42692.4	38382.5	38120.8	44326	0.52704	1.3462	0.475393	0.416574	3	9
O08983	Hps1	Hermansky-Pudlak syndrome 1 protein homolog	24686.4	25976	29339.9	30113.3	26423.7	23586	25349.3	28186	26707.6	0.244397	1.17629	0.241146	0.201693	21	9
O08989	Mras	Ras-related protein M-Ras	21116.2	25691.5	26771	21857.2	21820.1	21183.8	23171.3	25722.3	23416.7	0.241486	1.16317	0.592626	0.201693	15	9
O08997	Atox1	Copper transport protein ATOX1	359216	391600	458262	422370	446621	475746	450274	432656	429593	0.271256	1.12744	0.704625	0.473947	15	9
O08999	Ltbp2	Latent-transforming growth factor beta-binding protein 2	84153.9	80433.9	59984.5	120554	75433.7	100097	111422	91937.5	90502.1	0.669261	1.3315	0.706829	0.963137	21	3
O09005	Degs1	Sphingolipid delta(4)-desaturase DES1	93207.6	83352.3	99667.1	99731	97080.6	102039	87594.9	96736.3	94926.1	0.196858	1.05974	0.89267	0.846262	21	9
O09044	Snap23	Synaptosomal-associated protein 23	245270	211271	188537	190629	194135	219520	201207	197100	205959	0.275462	1.13328	0.462876	0.314175	3	15
O09061	Psmb1	Proteasome subunit beta type-1	755461	793828	769566	773424	785365	743108	762363	735890	764876	0.0757487	1.02088	0.916062	0.846615	9	9
O09106	Hdac1	Histone deacetylase 1	15904	12658.4	11930.7	13569.1	13013.6	13462.2	13358.6	11120.9	13127.2	0.364367	1.17123	0.559766	0.91796	3	9
O09131	Gsto1;Gsto2	Glutathione S-transferase omega-1;Glutathione S-transferase omega-2	1.63329e+06	1.463e+06	1.30591e+06	1.43515e+06	1.45472e+06	1.42429e+06	1.29127e+06	1.35621e+06	1.42048e+06	0.240774	1.18898	0.0852873	0.0193935	3	9
O09159	Man2b1	Lysosomal alpha-mannosidase	4258.17	3274.88	3863.83	5180.47	4360.47	5294.04	4471.26	3900.75	4325.48	0.466805	1.08952	0.975558	0.753526	3	9
O09164	Sod3	Extracellular superoxide dismutase [Cu-Zn]	72874.8	57244.4	45731.5	71078.9	74169.2	70685.7	76117.2	77224.5	68140.8	0.462175	1.21711	0.626433	0.473947	21	9
O09167	Rpl21	60S ribosomal protein L21	1.3092e+06	1.25382e+06	1.28267e+06	1.32712e+06	1.33972e+06	1.3853e+06	1.442e+06	1.26859e+06	1.32605e+06	0.141913	1.04968	0.869061	0.822028	15	3
O09172	Gclm	Glutamate--cysteine ligase regulatory subunit	330059	302953	248152	282597	248868	290377	285690	237655	278294	0.33204	1.14047	0.713422	0.25811	3	15
O35074	Ptgis	Prostacyclin synthase	1.83837e+06	1.95591e+06	1.71781e+06	1.83125e+06	1.74731e+06	1.77307e+06	1.65338e+06	1.81586e+06	1.79162e+06	0.168861	1.10613	0.236466	0.44235	9	3
O35126	Atn1	Atrophin-1	28408.3	26119.6	22543.8	24384.8	22963.3	20316.2	19118.5	20883.2	23092.2	0.402288	1.23305	0.586522	0.450333	3	9
O35129	Phb2	Prohibitin-2	18686.5	17490.9	17340.3	17404.5	15775.3	20592.4	20242.8	22068	18700.1	0.336505	1.1454	0.775303	0.881513	9	15
O35166	Gosr2	Golgi SNAP receptor complex member 2	149655	149524	134800	146395	147875	151395	156311	132771	146091	0.161136	1.07792	0.662051	0.416574	9	9
O35226-2	Psmd4	26S proteasome non-ATPase regulatory subunit 4	285512	302484	264840	279278	298385	279946	289959	248629	281129	0.191566	1.10606	0.401404	0.25811	3	15
O35250	Exoc7	Exocyst complex component 7	143133	141810	123192	146070	139290	151384	157783	138674	142667	0.242457	1.04349	0.954037	0.846615	9	9
O35286	Dhx15	Pre-mRNA-splicing factor ATP-dependent RNA helicase DHX15	434578	412806	408284	459137	415218	422803	432059	439170	428007	0.118813	1.07503	0.225053	0.110014	21	15
O35295	Purb	Transcriptional activator protein Pur-beta	30490.7	29978.5	34545.3	30621.9	30220.7	32145.1	27922.1	32528.5	31056.6	0.213261	1.04017	0.969696	0.82816	21	9
O35343	Kpna4	Importin subunit alpha-3	78999.1	63508	57478.8	70507.5	75014.5	77061.5	73943.6	62359.6	69859.1	0.308053	1.1719	0.574393	0.25811	3	15
O35344	Kpna3	Importin subunit alpha-4	47928.6	51885.2	39454.1	61870.3	47198.3	58154.8	61589.2	48748.2	52103.6	0.430223	1.16285	0.806426	0.963137	21	3
O35350	Capn1	Calpain-1 catalytic subunit	50007.4	42344.9	50347.3	46553.3	46562.9	49635.7	45334.7	42400	46648.3	0.171548	1.08563	0.721506	0.881513	3	15
O35375	Nrp2	Neuropilin-2	60661.4	67054.4	70372.6	67946.9	71710	71798.5	72137.5	68437.9	68764.9	0.16689	1.07659	0.700507	0.71092	15	9
O35379	Abcc1	Multidrug resistance-associated protein 1	32609.3	23985.2	27835.4	27449	28487.7	32546.9	26420.9	32057	28923.9	0.298162	1.12608	0.803841	0.662528	3	9
O35381	Anp32a	Acidic leucine-rich nuclear phosphoprotein 32 family member A	554958	559406	517837	544924	533165	545012	533384	501631	536290	0.107731	1.05529	0.439555	0.25811	9	3
O35387	Hax1	HCLS1-associated protein X-1	107956	93345.6	87840.3	97042.7	100560	86928.7	90786	87454.9	93989.3	0.223718	1.16733	0.117782	0.25811	3	3
O35405	Pld3	Phospholipase D3	17703.3	16343.3	15030.2	16918.2	20964.9	22283.4	20960.3	14647.8	18106.4	0.421708	1.225	0.67834	0.514104	3	15
O35465	Fkbp8	Peptidyl-prolyl cis-trans isomerase FKBP8	301480	226224	240162	236636	232226	214834	200314	204012	231986	0.436083	1.21166	0.448296	0.750554	3	9
O35516	Notch2	Neurogenic locus notch homolog protein 2;Notch 2 extracellular truncation;Notch 2 intracellular domain	117680	98327.3	105743	105983	101977	114840	108643	95693.2	106111	0.20721	1.08916	0.782151	0.92358	3	15
O35566	Cd151	CD151 antigen	42751.6	45084.2	50217.8	54176.4	48447.6	63132.3	54596.1	51146.1	51194	0.398107	1.18659	0.62911	0.473947	15	9
O35598	Adam10	Disintegrin and metalloproteinase domain-containing protein 10	175466	153814	165049	166728	163104	168740	163827	149813	163318	0.157077	1.06959	0.683163	0.881513	3	15
O35607	Bmpr2	Bone morphogenetic protein receptor type-2	5551.61	5391.3	8357.53	4681.38	5740.49	8185.78	6258.7	7133.71	6412.56	0.573273	1.29438	0.699298	0.82816	15	3
O35615	Zfpm1	Zinc finger protein ZFPM1	48937.3	44503.5	34089.8	31997.5	34725.4	31987.4	28236.1	31015.7	35686.6	0.580085	1.34234	0.423703	0.25811	3	15
O35639	Anxa3	Annexin A3	1.15192e+06	1.17028e+06	1.1324e+06	1.1481e+06	1.22261e+06	1.14408e+06	1.1298e+06	1.1223e+06	1.15269e+06	0.0870281	1.04966	0.304982	0.100846	3	15
O35643	Ap1b1	AP-1 complex subunit beta-1	603748	582047	612200	687354	610684	711030	634365	649162	636324	0.202699	1.10053	0.644738	0.764967	21	3
O35648	Cetn3	Centrin-3	5705.17	5395.97	4341.78	6914.83	5388.14	6465.82	5140.47	4736.66	5511.1	0.466885	1.25095	0.572348	0.750554	9	3
O35658	C1qbp	Complement component 1 Q subcomponent-binding protein, mitochondrial	536663	604238	623494	559300	546924	576871	567593	598491	576697	0.150565	1.09921	0.283843	0.110014	9	15
O35664	Ifnar2	Interferon alpha/beta receptor 2	9840.89	12617.8	10908.1	11366	10771.4	9850.86	9854.87	11758.3	10871	0.255442	1.12187	0.632897	0.833149	21	3
O35685	Nudc	Nuclear migration protein nudC	104706	116006	106454	107912	113851	100696	102566	109271	107683	0.142181	1.04562	0.878508	0.82816	3	9
O35704	Sptlc1	Serine palmitoyltransferase 1	153321	154950	130594	130597	130908	125054	107516	118203	131393	0.361004	1.19369	0.473018	0.25811	9	3
O35711	Ppfibp2	Liprin-beta-2	2915.94	2857.5	3668.6	3550.8	3879.81	3562.27	4153.04	4194.91	3597.86	0.371726	1.21837	0.503916	0.514104	15	15
O35737	Hnrnph1;Hnrnph2	Heterogeneous nuclear ribonucleoprotein H;Heterogeneous nuclear ribonucleoprotein H, N-terminally processed;Heterogeneous nuclear ribonucleoprotein H2	68564.9	50043.3	48682.3	44172.1	50751.2	42985.5	35964.3	44026.6	48148.8	0.67708	1.40958	0.287585	0.220028	3	9
O35841	Api5	Apoptosis inhibitor 5	50331.8	49581.6	49948.6	55712.4	51204.3	57265.8	63056	55627.2	54091	0.249106	1.11295	0.729639	0.82816	15	9
O35855	Bcat2	Branched-chain-amino-acid aminotransferase, mitochondrial	74968.1	55110.5	55167.5	65585.3	57924.7	67757.5	61351.5	60373.9	62279.9	0.318844	1.14052	0.796875	0.914316	3	9
O35874	Slc1a4	Neutral amino acid transporter A	18248.9	22651.4	21245.1	20306	21338.8	20661	18556.3	18689.3	20212.1	0.217816	1.11071	0.634307	0.750554	9	9
O35887	Calu	Calumenin	27029.1	35317.2	34275.4	33519.7	32557.7	41470.6	40274.7	34535.7	34872.5	0.414121	1.28867	0.209075	0.0315965	9	15
O35914	Bnc1	Zinc finger protein basonuclin-1	224924	234551	197094	208249	216322	196467	216798	174009	208552	0.290297	1.15431	0.520607	0.82816	3	15
O35943	Fxn	Frataxin, mitochondrial;Frataxin intermediate form;Frataxin mature form	173365	194431	186510	168863	176247	172457	173540	177848	177907	0.143719	1.0582	0.723885	0.881513	9	15
O35955	Psmb10	Proteasome subunit beta type-10	33528.8	28968.8	26893.9	25019.3	23847	20518.4	16296.9	21474.8	24568.5	0.701378	1.32842	0.706689	0.91796	3	9
O35963	Rab33b	Ras-related protein Rab-33B	133398	127150	131585	140127	138165	147169	145046	141497	138017	0.145045	1.03705	0.94109	0.764967	15	9
O35969	Gamt	Guanidinoacetate N-methyltransferase	43232.3	41310	44304.5	40454.6	43264.4	35728.7	35845	52610.9	42093.8	0.40106	1.20803	0.554387	0.71092	21	9
O54724	Ptrf	Polymerase I and transcript release factor	284106	267303	215769	232809	253219	244888	264798	208525	246427	0.306707	1.2175	0.330259	0.21286	3	15
O54734	Ddost	Dolichyl-diphosphooligosaccharide--protein glycosyltransferase 48 kDa subunit	5844.62	7999.4	6865.07	6729.49	5392	6312.93	4809.09	6483.04	6304.46	0.50604	1.27372	0.456808	0.963137	9	15
O54775	Wisp1	WNT1-inducible-signaling pathway protein 1	6425.17	7624.08	6098.97	7432.83	5217.03	7614.92	7600.24	6813.3	6853.32	0.351224	1.30895	0.231289	0.0881375	9	15
O54781	Srpk2	SRSF protein kinase 2;SRSF protein kinase 2 N-terminal;SRSF protein kinase 2 C-terminal	116927	115288	135814	144022	130736	129900	138954	117004	128580	0.223473	1.12064	0.62955	0.405488	15	15
O54782	Man2b2	Epididymis-specific alpha-mannosidase	321471	325989	350543	345173	381653	325816	379126	368977	349844	0.172025	1.11946	0.498066	0.662528	15	15
O54784	Dapk3	Death-associated protein kinase 3	51622.5	55467.6	44252.1	50981.5	51450.1	56550.3	59156.1	49372.3	52356.6	0.284662	1.11623	0.736186	0.254573	9	9
O54785	Limk2	LIM domain kinase 2	39758.7	47919	47995.5	41506.6	44827.9	42844.9	43820.1	47595.2	44533.5	0.184957	1.08546	0.764081	0.750554	15	9
O54819	Tfpi	Tissue factor pathway inhibitor	39014.5	33008.3	32497.9	36778	35954.1	32845.6	38225.2	30999.5	34915.4	0.229557	1.13841	0.548191	0.963137	3	15
O54825	Bysl	Bystin	36127	35789	30935.8	33468.3	37053.3	38954.5	36379.3	32447.5	35144.3	0.228165	1.13392	0.293454	0.314175	3	15
O54910	Nfkbie	NF-kappa-B inhibitor epsilon	24214.3	22778.6	19133.7	20358.9	24644.3	20668.5	19247.6	14785.6	20728.9	0.475603	1.39023	0.148522	0.0289634	3	15
O54931-5	Akap2	A-kinase anchor protein 2	246572	256072	293954	265834	262620	265791	268199	286583	268203	0.176665	1.10401	0.291676	0.0650407	15	9
O54941	Smarce1	SWI/SNF-related matrix-associated actin-dependent regulator of chromatin subfamily E member 1	99554.9	71267.4	64171.6	93770	75873	75986.2	93488.5	61650.8	79470.3	0.476959	1.19133	0.883411	0.914316	3	9
O54946	Dnajb6	DnaJ homolog subfamily B member 6	32210.5	33645.2	26316	25395.6	35445.3	23839.3	39110.6	29130.1	30636.6	0.498468	1.24081	0.674334	0.881513	3	15
O54950	Prkag1	5-AMP-activated protein kinase subunit gamma-1	169664	154378	131010	154167	149050	151880	144161	145945	150032	0.257639	1.15824	0.243369	0.110014	9	3
O54984	Asna1	ATPase Asna1	172446	140038	196916	176803	150900	168710	149003	189009	167978	0.338604	1.18482	0.613922	0.416574	21	9
O54988	Slk	STE20-like serine/threonine-protein kinase	23267.2	29748.3	27865	25950.3	29695.7	28322.7	29319.3	25062.8	27403.9	0.236503	1.13835	0.489775	0.416574	9	9
O54991	Cntnap1	Contactin-associated protein 1	17410	14205.7	14683.8	15305.1	16253.4	17577.3	14661.2	15285	15672.7	0.215126	1.14716	0.4579	0.254573	3	9
O54998	Fkbp7	Peptidyl-prolyl cis-trans isomerase FKBP7	243446	307859	292153	330339	254344	291192	311412	318645	293674	0.295881	1.30373	0.00737884	0.00831486	21	3
O55013	Trappc3	Trafficking protein particle complex subunit 3	61079.5	54313.5	48290.9	51020.7	57340.3	53423.3	45669.3	46343.4	52185.1	0.295298	1.26032	0.022738	0.0193935	3	9
O55022	Pgrmc1	Membrane-associated progesterone receptor component 1	29286.3	25043.2	17313.1	24183.6	30412.1	36757	23879.8	32114.1	27373.7	0.710314	1.50026	0.307409	0.25811	9	3
O55023	Impa1	Inositol monophosphatase 1	52380	51415.5	45581.6	43292.9	41318.3	43295.1	42431.7	43111.2	45353.3	0.243899	1.09614	0.811589	0.82816	9	9
O55029	Copb2	Coatomer subunit beta	360782	361441	323184	370863	312326	381256	376677	326584	351639	0.196025	1.10338	0.73637	0.764967	9	15
O55091	Impact	Protein IMPACT	44055.6	53761.9	60363.2	58890.6	57333.8	52240	61007.7	58350.9	55750.4	0.304072	1.19708	0.297209	0.0289634	15	15
O55102	Bloc1s1	Biogenesis of lysosome-related organelles complex 1 subunit 1	243062	202882	206942	220407	240490	221624	219763	202232	219675	0.185865	1.14413	0.122756	0.25811	3	15
O55106	Strn	Striatin	17032.3	13785.8	11758.2	14704.1	16261.7	13700.1	15002.2	13663.7	14488.5	0.364017	1.24415	0.21012	0.254573	3	9
O55131	2007-09-01	Septin-7	155402	148604	119208	124358	130668	132856	123122	120110	131791	0.27463	1.1805	0.178716	0.0734479	9	3
O55135	Eif6	Eukaryotic translation initiation factor 6	289317	244380	255925	248756	254882	245057	226914	254109	252418	0.247223	1.12708	0.353009	0.44235	3	3
O55143	Atp2a2	Sarcoplasmic/endoplasmic reticulum calcium ATPase 2	909184	956438	956743	978730	961792	992656	1.03061e+06	997195	972918	0.124804	1.0622	0.435012	0.514104	21	3
O55201	Supt5h	Transcription elongation factor SPT5	64110.2	71530.8	63816.7	64299.5	66224.3	65162.6	61870.9	57221.6	64279.6	0.222609	1.12485	0.306301	0.195122	9	3
O55222	Ilk	Integrin-linked protein kinase	417070	460611	535908	422477	445803	425611	483406	482312	459150	0.258823	1.1813	0.228989	0.0736953	15	9
O55229	Chkb	Choline/ethanolamine kinase	143491	124180	119537	118279	110396	120803	118970	112481	121017	0.273475	1.10022	0.819122	0.254573	9	9
O55234	Psmb5	Proteasome subunit beta type-5	245295	289814	278829	267238	263604	269478	268096	280104	270307	0.1647	1.09902	0.268309	0.21286	9	15
O55236	Rngtt	mRNA-capping enzyme;Polynucleotide 5-triphosphatase;mRNA guanylyltransferase	3031.49	1518.32	1643	1535.75	1675.94	2115.11	1659.68	1824.91	1875.52	0.806796	1.42534	0.610052	0.750554	3	9
O55239	Nnmt	Nicotinamide N-methyltransferase	274540	308527	281530	301131	281641	340968	305350	267797	295186	0.24788	1.16778	0.208395	0.110014	9	15
O70133	Dhx9	ATP-dependent RNA helicase A	1.36874e+06	1.30505e+06	1.38241e+06	1.30774e+06	1.28973e+06	1.35405e+06	1.33923e+06	1.33098e+06	1.33474e+06	0.0694386	1.03142	0.722072	0.750554	15	9
O70194	Eif3d	Eukaryotic translation initiation factor 3 subunit D	178098	170802	197836	177585	155968	184644	209443	192137	183314	0.29171	1.21915	0.134603	0.0736953	15	9
O70251	Eef1b	Elongation factor 1-beta	1.08611e+06	1.03162e+06	974009	1.09516e+06	1.0276e+06	1.12156e+06	1.07089e+06	981881	1.0486e+06	0.140712	1.05295	0.850257	0.92358	9	3
O70252	Hmox2	Heme oxygenase 2	98488.3	88061.3	61014.5	92514.5	71705.8	86486	76993.7	64087.8	79919	0.468898	1.26476	0.630275	0.71092	3	9
O70274	Ptp4a2;Ptp4a1	Protein tyrosine phosphatase type IVA 2;Protein tyrosine phosphatase type IVA 1	181688	185272	171856	176145	175114	213670	177496	171153	181549	0.234188	1.1487	0.176262	0.0736953	9	9
O70305	Atxn2	Ataxin-2	74253.6	72965.5	80163.9	72283.2	74053.7	64113.7	76263.8	82841.9	74617.4	0.25099	1.14115	0.329222	0.44235	15	15
O70309	Itgb5	Integrin beta-5	7515.86	8759.32	7087.32	11489.6	9486.51	10716.6	11580.7	11300.2	9742.01	0.461242	1.34039	0.562994	0.662528	21	3
O70310	Nmt1	Glycylpeptide N-tetradecanoyltransferase 1	635950	706554	729705	750277	621278	705139	727833	707833	698071	0.184794	1.15978	0.00716333	0.0289634	21	3
O70318	Epb41l2	Band 4.1-like protein 2	547234	479136	479275	459258	492400	434845	436122	410643	467364	0.292258	1.19512	0.229227	0.44235	3	15
O70325	Gpx4	Phospholipid hydroperoxide glutathione peroxidase, mitochondrial	28500.9	30890.2	29801.5	39462.9	32142	39954.5	40232.2	33370.7	34294.4	0.342077	1.20103	0.694112	0.750554	15	9
O70348	Dxo	Decapping and exoribonuclease protein	91768.4	98792.8	101232	94092	88181.4	100582	111819	104828	98911.9	0.238977	1.18395	0.141468	0.0176305	15	9
O70400	Pdlim1	PDZ and LIM domain protein 1	194523	216340	240023	181974	189868	184756	183678	192886	198006	0.293169	1.13029	0.76517	0.914316	9	9
O70404	Vamp8	Vesicle-associated membrane protein 8	31053.3	42181.1	43544.6	31136.7	26991.9	30288.4	23202.9	28069.1	32058.5	0.634518	1.2485	0.844655	0.881513	9	15
O70405	Ulk1	Serine/threonine-protein kinase ULK1	23167.8	20266.4	21972.3	27173.6	26248.7	23641.8	29082.9	18477.3	23753.9	0.446479	1.16277	0.825524	0.822028	15	15
O70435	Psma3	Proteasome subunit alpha type-3	760202	779284	727027	802908	743344	797313	766900	769871	768356	0.0987577	1.05534	0.214629	0.562916	9	15
O70439	Stx7	Syntaxin-7	269179	300970	279460	314493	293536	323449	313606	264927	294952	0.198413	1.10965	0.663314	0.82816	9	15
O70458	Osmr	Oncostatin-M-specific receptor subunit beta	33496.9	37249.5	37916.3	29659.4	34211.6	37543	37443.1	37987	35688.4	0.233343	1.11402	0.478085	0.473947	15	9
O70475	Ugdh	UDP-glucose 6-dehydrogenase	22123.3	18674.3	23511.6	21212.3	19456.2	19630.7	18939.7	20441.8	20498.8	0.235977	1.10824	0.722037	0.750554	21	9
O70492	Snx3;Snx12	Sorting nexin-3;Sorting nexin-12	600524	556519	538604	676365	575333	649476	630189	596735	602968	0.228471	1.08924	0.782011	0.92358	21	15
O70493	Snx12	Sorting nexin-12	40485.6	38741.8	36100.7	36828.2	37054.4	36306.5	31187.2	36150.7	36606.9	0.254008	1.15236	0.288481	0.0193935	3	9
O70496	Clcn7	H(+)/Cl(-) exchange transporter 7	52435.4	55428.9	56358.9	64889.1	62395.8	62615.8	64781.1	69896.8	61100.2	0.285782	1.17377	0.428529	0.0881375	21	3
O70572	Smpd2	Sphingomyelin phosphodiesterase 2	487559	537697	486551	546129	548819	582932	518370	465028	521635	0.226028	1.11514	0.5499	0.514104	9	3
O70589	Cask	Peripheral plasma membrane protein CASK	83101.1	76331.8	58363.8	60713.6	62884.6	65715.3	55740.6	58011.8	65107.8	0.420233	1.2794	0.225966	0.0734479	9	3
O88207-2	Col5a1	Collagen alpha-1(V) chain	210166	185014	165652	190396	169350	169649	167154	149220	175825	0.346626	1.14035	0.726692	0.473947	3	9
O88271	Cfdp1	Craniofacial development protein 1	62211.4	70157.6	83448.6	71278.4	74824.1	69227.5	64551.6	77443.1	71642.8	0.296432	1.08528	0.858871	0.91796	15	15
O88286	Wiz	Protein Wiz	40138.8	42528	43752.6	35435.5	43191.4	33967	34667.8	34359.7	38505.1	0.254135	1.19392	0.568558	0.881513	3	15
O88291	Znf326	DBIRD complex subunit ZNF326	76934.1	77219	65668.1	72769.3	70893.2	70417.6	70289.6	65731.3	71240.3	0.162139	1.0873	0.482145	0.25811	9	3
O88322	Nid2	Nidogen-2	275943	309333	261117	297742	280725	283815	305410	303495	289698	0.166435	1.08006	0.611814	0.963137	9	15
O88342	Wdr1	WD repeat-containing protein 1	1.32699e+06	1.34674e+06	1.43886e+06	1.31873e+06	1.34191e+06	1.27925e+06	1.235e+06	1.30161e+06	1.32363e+06	0.154018	1.02042	0.978955	0.764967	3	9
O88393	Tgfbr3	Transforming growth factor beta receptor type 3	21244.8	24981.5	27294.7	25517	26147.1	31964.4	28064.8	29304.5	26814.9	0.399764	1.2016	0.519508	0.750554	15	9
O88413	Tulp3	Tubby-related protein 3	65301.5	64781.2	63899.6	68864.1	66051.9	64424.7	82093.9	64759.8	67522.1	0.269458	1.12993	0.639438	0.82816	21	9
O88428	Papss2	Bifunctional 3-phosphoadenosine 5-phosphosulfate synthase 2;Sulfate adenylyltransferase;Adenylyl-sulfate kinase	224128	210152	183798	238525	207508	238595	243025	215753	220185	0.268989	1.06432	0.920423	0.846262	15	9
O88441	Mtx2	Metaxin-2	37131.9	41924.8	40841.3	40643.6	41670.9	39475.9	41223.8	43056.8	40746.1	0.14541	1.06215	0.691172	0.881513	21	3
O88522	Ikbkg	NF-kappa-B essential modulator	17337.6	20617.4	22864.1	18450.9	19992.9	18188.9	17996	18836.7	19285.6	0.286564	1.09581	0.838732	0.846615	15	9
O88532	Zfr	Zinc finger RNA-binding protein	107879	115921	102217	96025.5	105404	104329	104452	90196.3	103303	0.249022	1.18273	0.0714242	0.0881375	3	15
O88544	Cops4	COP9 signalosome complex subunit 4	331681	291308	256775	268112	270045	272348	248072	246810	273144	0.310718	1.1919	0.277889	0.0886918	3	15
O88545	Cops6	COP9 signalosome complex subunit 6	152296	119865	109117	125057	97884.9	119214	114136	112752	118790	0.45804	1.12062	0.946832	0.914316	3	9
O88569	Hnrnpa2b1	Heterogeneous nuclear ribonucleoproteins A2/B1	1.296e+06	1.30469e+06	1.17173e+06	1.30032e+06	1.1695e+06	1.1456e+06	1.21591e+06	1.21968e+06	1.22793e+06	0.129565	1.05543	0.866839	0.914316	21	9
O88587	Comt	Catechol O-methyltransferase	97979.3	99596.3	89097.4	101958	94916.4	90970.4	96485.3	88189.5	94899	0.145083	1.03941	0.94556	0.846615	3	9
O88632-2	Sema3f	Semaphorin-3F	26521.2	24034.4	21238.6	21803.2	25409.3	22918.5	21503.1	20338.9	22970.9	0.269136	1.23227	0.0101911	0.0289634	3	15
O88665	Brd7	Bromodomain-containing protein 7	24923.7	20496	18951.4	20875.8	19780.2	22808.8	18473.3	15840	20268.7	0.448162	1.21756	0.432928	0.314175	3	15
O88668	Creg1	Protein CREG1	19420.7	20206.5	20184.6	21037.4	21035.2	24403.2	18519.7	23056.3	20983	0.280394	1.15258	0.401477	0.833149	21	15
O88685	Psmc3	26S protease regulatory subunit 6A	698762	650295	636280	648326	579729	689173	643035	627849	646681	0.184068	1.0496	0.867209	0.562916	9	9
O88696	Clpp	ATP-dependent Clp protease proteolytic subunit, mitochondrial	35900	31108.3	25733.1	29866.6	28159.1	31168.5	27455.1	33270.6	30332.7	0.335181	1.20439	0.332843	0.254573	3	9
O88708	Orc4	Origin recognition complex subunit 4	38381.8	43277.9	46458.5	41859.4	41948.1	42334.5	42577.7	43564.4	42550.3	0.189814	1.10838	0.312697	0.220028	15	9
O88712	Ctbp1	C-terminal-binding protein 1	61972.6	53286.9	57692.7	61388.1	56876.4	64568.6	58020.3	56802.6	58826	0.191781	1.0271	0.987975	0.753526	3	15
O88738	Birc6	Baculoviral IAP repeat-containing protein 6	85529	81793.6	74953.6	79878.7	75388.7	76434.5	67545	74291.3	76976.8	0.233629	1.12926	0.399159	0.25811	9	3
O88746	Tom1	Target of Myb protein 1	48837.5	58285.5	57137.3	52484	57269.2	58746.9	52296.4	54398.3	54931.9	0.180395	1.10297	0.493332	0.254573	9	9
O88792	F11r	Junctional adhesion molecule A	445236	417368	378506	449179	442296	519240	506937	422168	447616	0.314407	1.0749	0.951508	0.753526	3	15
O88811	Stam2	Signal transducing adapter molecule 2	25806.6	21092	17785.2	32237.5	23322.4	24410.7	25164	24228.9	24255.9	0.595826	1.31473	0.487513	0.92031	21	15
O88822	Sc5d	Lathosterol oxidase	28377.2	26936.7	23876.9	28027.8	27615.8	30249.8	27358.9	34306.8	28343.7	0.36798	1.21662	0.37259	0.44235	21	15
O88844	Idh1	Isocitrate dehydrogenase [NADP] cytoplasmic	535890	556786	627222	610507	628513	568945	548481	621616	587245	0.157725	1.09451	0.697055	0.846615	21	9
O88876	Dhrs3	Short-chain dehydrogenase/reductase 3	24227.2	28327.3	32799.5	28842.5	32292.6	28649.1	22578.5	34979.8	29087.1	0.426351	1.15248	0.835914	0.750554	21	9
O88888	Apba3	Amyloid beta A4 precursor protein-binding family A member 3	12292.7	18912.2	17276.9	16586	25023.9	18694.1	18260.2	16331	17922.1	0.710364	1.14246	0.959448	0.254573	9	9
O88895	Hdac3	Histone deacetylase 3	31891.4	36710.2	40731	36868.7	33891.1	32008.7	30584.1	30623.6	34163.6	0.297009	1.0841	0.952945	0.753526	9	15
O88939	Zbtb7a	Zinc finger and BTB domain-containing protein 7A	61428.2	53104.6	42208.2	45233.5	48865.7	37895	35493.5	45704.1	46241.6	0.560851	1.41945	0.312439	0.0736953	3	9
O88958	Gnpda1;Gnpda2	Glucosamine-6-phosphate isomerase 1;Glucosamine-6-phosphate isomerase 2	95264.2	99680	97450.7	118249	91945.7	113660	110663	100773	103461	0.254239	1.16993	0.412926	0.44235	21	3
O88967	Yme1l1	ATP-dependent zinc metalloprotease YME1L1	62433.2	71781	75161.1	68577.4	68837.3	69064.7	69782	73372	69876.1	0.182149	1.10416	0.360097	0.220028	15	9
O88990	Actn3	Alpha-actinin-3	81709.6	71277.6	73397.5	74940.2	78020.8	62655.6	68422.5	65519.6	71992.9	0.264664	1.19261	0.230966	0.21286	3	3
O88995	Nfkbil1	NF-kappa-B inhibitor-like protein 1	6792.87	6324.13	7380.69	6136.28	7048.34	6947.88	7114.8	7732.43	6934.68	0.230169	1.09219	0.806771	0.662528	15	15
O89001	Cpd	Carboxypeptidase D	73699	75603.7	62301	58577.2	65388.7	62358.7	52979.6	53721.1	63078.6	0.358665	1.23856	0.206461	0.0886918	3	15
O89050	Mkln1	Muskelin	69403.8	50695.7	51174.5	69751.3	64568.3	62469	62425.2	63823.1	61788.9	0.308399	1.18387	0.322842	0.0886918	3	3
O89051	Itm2b	Integral membrane protein 2B;BRI2, membrane form;BRI2 intracellular domain;BRI2C, soluble form;Bri23 peptide	293436	271050	240083	262058	231064	251614	251790	250423	256440	0.243221	1.06633	0.90184	0.881513	9	3
O89079	Cope	Coatomer subunit epsilon	171520	179378	211445	164009	177231	162314	166171	169102	175146	0.280514	1.13361	0.651192	0.92358	15	3
P00493	Hprt1	Hypoxanthine-guanine phosphoribosyltransferase	150480	147312	149986	165418	160912	149862	143988	136613	150571	0.191308	1.05925	0.872527	0.562916	3	9
P01027	C3	Complement C3;Complement C3 beta chain;C3-beta-c;Complement C3 alpha chain;C3a anaphylatoxin;Acylation stimulating protein;Complement C3b alpha chain;Complement C3c alpha chain fragment 1;Complement C3dg fragment;Complement C3g fragment;Complement C3d fragment;Complement C3f fragment;Complement C3c alpha chain fragment 2	2.18834e+06	2.27128e+06	2.20772e+06	2.38755e+06	2.29278e+06	2.34553e+06	2.31518e+06	2.18276e+06	2.27389e+06	0.0900604	1.03028	0.893978	0.881513	9	15
P01887	B2m	Beta-2-microglobulin	66792.3	54207	59601.5	58947.1	70681.8	72659.5	66819.3	58615.8	63540.5	0.290406	1.16937	0.627253	0.92031	3	15
P01899	H2-D1;H2-L	H-2 class I histocompatibility antigen, D-B alpha chain;H-2 class I histocompatibility antigen, L-D alpha chain	38634.7	37286.1	32047.6	39650.9	34986.1	43996.8	44529	38690.6	38727.7	0.322285	1.10408	0.89448	0.914316	15	9
P01901	H2-K1	H-2 class I histocompatibility antigen, K-B alpha chain	4090.9	4813.63	3800.2	3351.39	5252.72	4237.49	3775.57	3591.38	4114.16	0.462144	1.34581	0.118047	0.0289634	3	15
P02301	H3f3c;H3f3a;Hist1h3a;Hist1h3b	Histone H3.3C;Histone H3.3;Histone H3.1;Histone H3.2	2.29482e+06	1.84691e+06	1.7815e+06	1.71243e+06	2.11936e+06	1.69551e+06	1.87597e+06	1.39819e+06	1.84059e+06	0.487147	1.41907	0.0589064	0.21286	3	15
P02463	Col4a1	Collagen alpha-1(IV) chain;Arresten	206270	220535	241277	204818	182987	173799	180030	160864	196323	0.409594	1.15211	0.866296	0.92358	15	3
P02468	Lamc1	Laminin subunit gamma-1	67868.2	55274.4	59306.7	79507	63191.8	82181.1	79562.9	78587.5	70684.9	0.380657	1.20628	0.731083	0.764967	15	9
P02469	Lamb1	Laminin subunit beta-1	875719	840282	907582	960770	837093	935880	877532	926579	895179	0.13816	1.1019	0.321526	0.21286	21	3
P02802	Mt1	Metallothionein-1	4111.91	4833.53	5212.9	7167.82	4711.97	5347.31	5951.5	5522.26	5357.4	0.570411	1.43815	0.146761	0.0315965	21	3
P03899	Mtnd3	NADH-ubiquinone oxidoreductase chain 3	35089.3	35261.8	34977.8	44503.9	37375.5	51277.8	44678.6	38795.2	40245	0.405019	1.19423	0.784305	0.92358	9	15
P04202	Tgfb1	Transforming growth factor beta-1;Latency-associated peptide	8903.84	10054.6	10707.7	12408.2	11310.6	10830.1	13393.9	12105.9	11214.3	0.400382	1.2127	0.368102	0.314175	15	15
P04918	Saa3	Serum amyloid A-3 protein	171600	191751	213235	190503	215132	175162	181573	199797	192344	0.226327	1.07603	0.90206	0.846615	21	9
P04925	Prnp	Major prion protein	200682	177903	165685	213578	197767	204765	224281	214660	199915	0.293103	1.11909	0.768892	0.562916	21	9
P05064	Aldoa	Fructose-bisphosphate aldolase A	1.70579e+06	1.85955e+06	2.13609e+06	1.70242e+06	1.96296e+06	1.86291e+06	1.75892e+06	2.04655e+06	1.8794e+06	0.23075	1.06167	0.953842	0.846615	15	9
P05201	Got1	Aspartate aminotransferase, cytoplasmic	567671	523191	502679	586810	567777	630472	595135	537093	563854	0.226643	1.05087	0.957019	0.753526	3	15
P05202	Got2	Aspartate aminotransferase, mitochondrial	2.23201e+06	2.1298e+06	2.12983e+06	2.20187e+06	2.17795e+06	2.24613e+06	2.26558e+06	2.27141e+06	2.20682e+06	0.0641697	1.02224	0.904216	0.91796	21	9
P05213	Tuba1b;Tuba4a	Tubulin alpha-1B chain;Tubulin alpha-4A chain	200236	196545	267813	254796	215220	228416	215313	259740	229760	0.310184	1.23849	0.229191	0.184313	15	15
P05622	Pdgfrb	Platelet-derived growth factor receptor beta	959016	1.12501e+06	1.13663e+06	1.11927e+06	1.17844e+06	1.1161e+06	1.19987e+06	1.14539e+06	1.12247e+06	0.214574	1.09312	0.68437	0.82816	15	15
P06151	Ldha	L-lactate dehydrogenase A chain	799591	774392	754132	858458	785198	933090	930154	941641	847082	0.221359	1.13586	0.70644	0.963137	21	15
P06745	Gpi	Glucose-6-phosphate isomerase	268079	268187	250442	301181	245468	295654	305204	264370	274823	0.217364	1.10126	0.73784	0.750554	15	9
P06795	Abcb1b;Abcb1a	Multidrug resistance protein 1B;Multidrug resistance protein 1A	7975.09	7808.73	9603.77	8323.32	8539.43	7385.89	7917.27	9326.04	8359.94	0.265298	1.16155	0.396063	0.220028	21	9
P06797	Ctsl	Cathepsin L1;Cathepsin L1 heavy chain;Cathepsin L1 light chain	591912	648304	626574	642710	713752	722959	772430	749270	683489	0.264112	1.07149	0.930589	0.914316	15	9
P06909	Cfh	Complement factor H	66644.5	50104.7	53587.3	68491.4	83173.8	68968.5	86526.5	79976.1	69684.1	0.522671	1.2582	0.714149	0.914316	21	9
P07356	Anxa2	Annexin A2	2.3861e+06	2.45631e+06	2.18559e+06	2.14438e+06	2.17779e+06	2.19887e+06	2.03314e+06	2.06048e+06	2.20533e+06	0.191886	1.1071	0.324655	0.100846	9	3
P07742	Rrm1	Ribonucleoside-diphosphate reductase large subunit	923347	988984	945010	1.01339e+06	892630	1.02162e+06	985681	993335	970500	0.132911	1.10718	0.0341344	0.416574	9	15
P07901	Hsp90aa1	Heat shock protein HSP 90-alpha	3.79504e+06	3.9747e+06	4.20453e+06	3.82615e+06	3.80182e+06	3.99796e+06	3.934e+06	4.03188e+06	3.94576e+06	0.103779	1.0713	0.279773	0.220028	15	9
P08003	Pdia4	Protein disulfide-isomerase A4	1.95786e+06	1.90594e+06	1.72637e+06	1.91315e+06	1.96989e+06	1.93618e+06	1.98583e+06	1.79634e+06	1.89895e+06	0.136632	1.05884	0.672709	0.92031	3	15
P08030	Aprt	Adenine phosphoribosyltransferase	313597	275490	327058	292518	301832	287319	305458	295422	299837	0.171985	1.12385	0.0713391	0.44235	15	15
P08113	Hsp90b1	Endoplasmin	4.92617e+06	5.0619e+06	5.01902e+06	4.92109e+06	5.09907e+06	4.94139e+06	4.86636e+06	4.62659e+06	4.9327e+06	0.0957845	1.05002	0.398672	0.25811	3	15
P08121	Col3a1	Collagen alpha-1(III) chain	727445	599522	536762	751748	651654	725081	755824	682542	678822	0.322709	1.10963	0.86516	0.914316	21	9
P08122	Col4a2	Collagen alpha-2(IV) chain;Canstatin	507199	446116	416714	472556	453111	514466	542750	526185	484887	0.25993	1.04094	0.97601	0.846615	21	9
P08228	Sod1	Superoxide dismutase [Cu-Zn]	2.0861e+06	1.87154e+06	1.5441e+06	1.85284e+06	1.74956e+06	1.84732e+06	1.85724e+06	1.65694e+06	1.80821e+06	0.299745	1.12769	0.637692	0.739422	3	15
P08249	Mdh2	Malate dehydrogenase, mitochondrial	6.01647e+06	5.90606e+06	6.45235e+06	6.32033e+06	5.90148e+06	5.97263e+06	6.20097e+06	6.30184e+06	6.13402e+06	0.0898067	1.06521	0.0282477	0.0886918	15	15
P08752	Gnai2	Guanine nucleotide-binding protein G(i) subunit alpha-2	292594	264330	212708	267607	223804	249982	243058	235316	248675	0.321246	1.13303	0.710904	0.750554	3	9
P08775	Polr2a	DNA-directed RNA polymerase II subunit RPB1	464355	436851	493322	482510	467957	415857	434186	444381	454927	0.170278	1.09335	0.435516	0.473947	21	9
P09023	Hoxb6	Homeobox protein Hox-B6	18609	16532.4	18328	18611.8	19348.3	19595.1	18418.9	16697.6	18267.6	0.167656	1.07499	0.777893	0.82816	3	9
P09055	Itgb1	Integrin beta-1	1.42473e+06	1.42061e+06	1.47478e+06	1.48823e+06	1.39902e+06	1.50978e+06	1.49993e+06	1.57097e+06	1.47351e+06	0.116701	1.08338	0.204169	0.44235	21	3
P09103	P4hb	Protein disulfide-isomerase	3.47936e+06	3.33582e+06	3.86361e+06	3.19026e+06	3.63135e+06	2.88632e+06	3.14586e+06	3.43424e+06	3.37085e+06	0.289923	1.14281	0.538777	0.833149	3	3
P09405	Ncl	Nucleolin	3.05518e+06	2.63693e+06	2.56459e+06	2.88909e+06	2.60733e+06	2.89172e+06	2.9688e+06	2.64067e+06	2.78179e+06	0.176358	1.02421	0.991651	0.753526	3	15
P09450	Junb	Transcription factor jun-B	17199.7	22879.9	18108.5	20454	20826.4	17472.9	17902	18809.2	19206.6	0.295744	1.12058	0.83046	0.881513	9	3
P09528	Fth1	Ferritin heavy chain;Ferritin heavy chain, N-terminally processed	320559	350017	388750	349402	405090	395259	372387	399399	372608	0.226863	1.04891	0.960925	1	3	15
P09535	Igf2	Insulin-like growth factor II;Insulin-like growth factor II;Preptin	55266.9	55099.1	49600.7	61413	56808.1	62337.5	67759.8	68677.9	59620.4	0.319978	1.16075	0.69426	0.750554	21	9
P09671	Sod2	Superoxide dismutase [Mn], mitochondrial	928648	963009	882846	1.00727e+06	1.02532e+06	1.0398e+06	1.06025e+06	1.02106e+06	991024	0.179007	1.04386	0.921522	0.753526	9	15
P0C090	Rc3h2	Roquin-2	2729.26	3821.09	3629.9	3269.29	3769.09	2268.39	3084.92	3303.01	3234.37	0.480063	1.10269	0.938866	1	3	15
P0C605	Prkg1	cGMP-dependent protein kinase 1	57270.4	64856.7	71516.5	71499	74539.7	78529.8	82115.9	76856.7	72148.1	0.344367	1.16556	0.658284	0.662528	15	9
P0C7T6	Atxn1l	Ataxin-1-like	12151.7	9527.67	8196.32	9417.5	8744.93	8682.52	10021.7	7356.27	9262.33	0.517737	1.24579	0.6645	0.92358	3	15
P0DOV2			207716	178351	159425	176752	158436	157555	137875	137608	164215	0.426927	1.23159	0.59175	0.92031	3	15
P10107	Anxa1	Annexin A1	1.61065e+07	1.76645e+07	1.72933e+07	1.62812e+07	1.55543e+07	1.52694e+07	1.52167e+07	1.58517e+07	1.61547e+07	0.151518	1.04021	0.956711	0.761636	9	15
P10126	Eef1a1	Elongation factor 1-alpha 1	1.18574e+07	1.26923e+07	1.31289e+07	1.08435e+07	1.29688e+07	1.09584e+07	1.16028e+07	1.19682e+07	1.20025e+07	0.190408	1.08831	0.716864	0.881513	3	15
P10493	Nid1	Nidogen-1	93033.5	94635	92910.8	94724.7	105401	100916	117229	118924	102222	0.254477	1.09255	0.889054	0.914316	21	9
P10518	Alad	Delta-aminolevulinic acid dehydratase	190969	213229	186199	211190	197121	212989	198999	194556	200656	0.134711	1.10649	0.166171	0.416574	9	15
P10605	Ctsb	Cathepsin B;Cathepsin B light chain;Cathepsin B heavy chain	790283	742895	774289	800271	672656	758959	814571	827617	772693	0.200548	1.11275	0.377449	0.100846	21	3
P10630	Eif4a2	Eukaryotic initiation factor 4A-II;Eukaryotic initiation factor 4A-II, N-terminally processed	1.08619e+06	1.05352e+06	1.04878e+06	1.07978e+06	1.08072e+06	1.04132e+06	994116	932272	1.03959e+06	0.148053	1.07697	0.588051	0.220028	3	9
P10639	Txn	Thioredoxin	768596	740526	913928	785329	781426	695062	727368	890286	787815	0.277814	1.1672	0.474923	0.220028	21	9
P10711	Tcea1	Transcription elongation factor A protein 1	458921	453360	437936	442616	430333	446228	443006	429216	442702	0.0670988	1.03183	0.690482	0.416574	9	9
P10810	Cd14	Monocyte differentiation antigen CD14	476456	561540	678628	513652	678858	663374	594771	850605	627235	0.596505	1.18085	0.921243	0.846615	15	9
P10852	Slc3a2	4F2 cell-surface antigen heavy chain	1.05081e+06	1.05763e+06	1.09305e+06	1.06799e+06	997530	1.08244e+06	1.01334e+06	1.03198e+06	1.04935e+06	0.0910307	1.04479	0.690157	0.82816	9	15
P11031	Sub1	Activated RNA polymerase II transcriptional coactivator p15	295758	319271	293784	256836	277951	232799	228608	254688	269962	0.335836	1.12157	0.850597	0.739422	3	9
P11087	Col1a1	Collagen alpha-1(I) chain	6.46449e+06	6.06714e+06	5.80256e+06	6.0944e+06	5.62061e+06	5.25083e+06	5.72917e+06	5.01317e+06	5.7553e+06	0.252173	1.08801	0.838694	0.846262	3	9
P11214	Plat	Tissue-type plasminogen activator;Tissue-type plasminogen activator chain A;Tissue-type plasminogen activator chain B	44733.5	56030.1	62184.8	65396.5	59258.2	64070	65265.3	80899.1	62229.7	0.581163	1.4068	0.22202	0.0315965	21	3
P11276	Fn1	Fibronectin;Anastellin	3.35667e+07	3.36596e+07	3.45818e+07	3.5401e+07	3.38544e+07	3.34365e+07	3.42975e+07	3.39517e+07	3.40936e+07	0.0576193	1.03363	0.239864	0.0734479	15	15
P11438	Lamp1	Lysosome-associated membrane glycoprotein 1	984121	903181	810915	894559	861134	950877	861088	875669	892693	0.194026	1.10889	0.348795	0.21286	9	3
P11440	Cdk1	Cyclin-dependent kinase 1	19799.8	22758.5	21702.6	18376.4	19111.3	16877.8	14918.4	20025.7	19196.3	0.408417	1.08234	0.954846	0.753526	3	15
P11499	Hsp90ab1	Heat shock protein HSP 90-beta	2.28347e+07	2.49259e+07	2.4036e+07	2.45387e+07	2.46113e+07	2.38167e+07	2.3435e+07	2.42002e+07	2.40498e+07	0.086953	1.02733	0.72892	0.92358	9	3
P11679	Krt8;Krt84;Krt6a;Krt6b;Krt76	Keratin, type II cytoskeletal 8;Keratin, type II cuticular Hb4;Keratin, type II cytoskeletal 6A;Keratin, type II cytoskeletal 6B;Keratin, type II cytoskeletal 2 oral	506678	416599	370223	358585	346678	337004	318204	314725	371087	0.517272	1.2674	0.59589	0.833149	3	15
P11688	Itga5	Integrin alpha-5;Integrin alpha-5 heavy chain;Integrin alpha-5 light chain	478819	449902	452560	491469	480799	534426	508108	520108	489524	0.172666	1.05414	0.881733	0.914316	21	9
P11881-2	Itpr1	Inositol 1,4,5-trisphosphate receptor type 1	341779	335493	334141	336031	323413	308759	310358	308417	324799	0.102714	1.0325	0.903261	0.914316	3	9
P11983	Tcp1	T-complex protein 1 subunit alpha	3.3522e+06	3.44415e+06	3.60625e+06	3.38613e+06	3.41631e+06	3.33789e+06	3.26259e+06	3.29434e+06	3.38748e+06	0.101452	1.0282	0.919764	0.846615	9	9
P12023	App	Amyloid beta A4 protein;N-APP;Soluble APP-alpha;Soluble APP-beta;C99;Beta-amyloid protein 42;Beta-amyloid protein 40;C83;P3(42);P3(40);C80;Gamma-secretase C-terminal fragment 59;Gamma-secretase C-terminal fragment 57;Gamma-secretase C-terminal fragment 50;C31	723338	806423	772420	744297	755074	801389	773880	807342	773020	0.10867	1.08753	0.22642	0.44235	9	15
P12265	Gusb	Beta-glucuronidase	39359.7	48097.4	44602.7	44692.4	50575.6	42455.9	47467.8	60078.7	47166.3	0.439276	1.16496	0.734067	0.914316	21	9
P12787	Cox5a	Cytochrome c oxidase subunit 5A, mitochondrial	251561	231451	199478	216805	224768	216921	195967	216158	219139	0.253691	1.20454	0.0658685	0.0193935	3	9
P12815-2	Pdcd6	Programmed cell death protein 6	46016.8	47318.7	57925.4	43453.9	52764.7	43716.3	43389	51012.8	48199.7	0.301587	1.11292	0.869669	0.846262	3	9
P12970	Rpl7a	60S ribosomal protein L7a	992513	810254	807367	883629	874531	1.02744e+06	1.0095e+06	816903	902767	0.243772	1.09792	0.894682	0.846615	3	9
P13020-2	Gsn	Gelsolin	2.71428e+06	2.87315e+06	3.01665e+06	3.05506e+06	2.92673e+06	2.78137e+06	2.80112e+06	2.82443e+06	2.8741e+06	0.11857	1.04228	0.783081	0.92031	21	3
P13439	Umps	Uridine 5-monophosphate synthase;Orotate phosphoribosyltransferase;Orotidine 5-phosphate decarboxylase	60852	46390.9	46168.5	55136.5	43578	50983.2	50162.8	46660	49991.5	0.34554	1.08407	0.950181	0.881513	21	15
P13516	Scd1	Acyl-CoA desaturase 1	147694	150458	144697	160829	161862	193613	194485	175948	166198	0.29957	1.1115	0.897183	0.846262	15	9
P13595-2	Ncam1	Neural cell adhesion molecule 1	75376.5	70035.9	61207.6	81771.1	82811.5	76148.8	82624.4	71920.6	75237.1	0.287144	1.09981	0.82908	0.930571	3	3
P13808	Slc4a2	Anion exchange protein 2	34522.9	34841.3	29440.6	32247.2	34268.1	40499.6	37651.9	31668.5	34392.5	0.321554	1.17875	0.513775	0.220028	9	9
P13864	Dnmt1	DNA (cytosine-5)-methyltransferase 1	63992	50609.6	46769.2	45205.5	47093.7	43234.8	47423.1	37489.3	47727.2	0.555297	1.34332	0.355945	0.44235	3	15
P14069	S100a6	Protein S100-A6	311370	328470	257179	308867	230911	310535	294888	286160	291047	0.335202	1.17837	0.533386	0.750554	9	3
P14094	Atp1b1	Sodium/potassium-transporting ATPase subunit beta-1	401811	420489	426721	374569	380445	376760	369364	383516	391709	0.146427	1.05166	0.87664	0.846615	9	9
P14115	Rpl27a	60S ribosomal protein L27a	567892	435086	407585	504392	381851	526879	510373	425900	469995	0.395835	1.04794	0.994225	0.846615	9	9
P14131	Rps16	40S ribosomal protein S16	653884	564252	443397	601240	541500	663146	715608	541641	590583	0.46092	1.07395	0.969425	0.846615	9	9
P14148	Rpl7	60S ribosomal protein L7	380332	339355	311241	353711	325839	355605	401455	329006	349568	0.258073	1.04391	0.986588	0.753526	3	15
P14152	Mdh1	Malate dehydrogenase, cytoplasmic	1.94549e+06	2.15898e+06	2.2749e+06	2.18984e+06	2.18324e+06	2.11502e+06	2.06577e+06	2.15712e+06	2.13629e+06	0.154199	1.05285	0.753615	0.881513	15	15
P14206	Rpsa	40S ribosomal protein SA	860544	793211	851753	826131	824900	899069	847056	815330	839749	0.126058	1.03494	0.884576	0.914316	9	9
P14211	Calr	Calreticulin	6.20761e+06	5.84367e+06	6.04897e+06	6.15835e+06	6.32145e+06	6.25398e+06	6.06434e+06	6.42234e+06	6.16509e+06	0.0938618	1.03993	0.454527	0.314175	3	3
P14576	Srp54	Signal recognition particle 54 kDa protein	11435.3	10450.2	12669.4	13136.6	11940.7	10728.6	9872.67	13448.7	11710.3	0.305379	1.25528	0.218973	0.0803949	21	9
P14602	Hspb1	Heat shock protein beta-1	472179	533770	511866	477154	510001	425790	446474	489014	483281	0.22343	1.02488	0.98952	1	3	15
P14685	Psmd3	26S proteasome non-ATPase regulatory subunit 3	393765	363940	420098	390752	337554	393677	444112	462534	400804	0.311824	1.18171	0.27964	0.314175	15	15
P14733	Lmnb1	Lamin-B1	206589	187033	156014	193643	171854	185247	193962	150632	180622	0.309806	1.09925	0.849258	0.881513	3	15
P14824	Anxa6	Annexin A6	622050	619016	600234	609373	609822	636698	632645	643010	621606	0.0688146	1.01935	0.865018	0.822028	9	3
P14869	Rplp0	60S acidic ribosomal protein P0	1.33557e+06	1.2336e+06	1.14922e+06	1.26393e+06	1.15662e+06	1.19187e+06	1.17208e+06	1.09826e+06	1.20015e+06	0.197737	1.07362	0.790428	0.739422	3	9
P14873	Map1b	Microtubule-associated protein 1B;MAP1B heavy chain;MAP1 light chain LC1	422674	451001	420327	418320	451236	432769	481437	470558	443540	0.142304	1.03187	0.976922	0.753526	3	15
P14901	Hmox1	Heme oxygenase 1	2.48531e+06	2.59069e+06	2.82361e+06	2.90498e+06	3.27563e+06	3.63904e+06	3.49943e+06	3.55273e+06	3.09643e+06	0.3726	1.12095	0.922608	0.92358	21	3
P15116	Cdh2	Cadherin-2	256522	287495	296832	260439	271652	258428	261378	274495	270905	0.1488	1.05687	0.850335	0.662528	15	9
P15306	Thbd	Thrombomodulin	81465.1	105291	87679.6	103488	91226.2	104977	98622.4	98741.6	96436.3	0.247064	1.21759	0.0948412	0.44235	9	15
P15307	Rel	Proto-oncogene c-Rel	4581.13	5974.08	4950.71	4207.99	3181.27	4595.1	5295.77	3957.27	4592.91	0.60807	1.36159	0.265339	0.0886918	9	15
P15532	Nme1;Nme2	Nucleoside diphosphate kinase A;Nucleoside diphosphate kinase B	3.74977e+06	3.18136e+06	3.23689e+06	3.7077e+06	3.91948e+06	3.94062e+06	3.65014e+06	3.48688e+06	3.6091e+06	0.210375	1.11358	0.693764	0.473947	3	9
P16045	Lgals1	Galectin-1	6.54783e+07	7.03295e+07	6.58923e+07	7.79824e+07	7.93643e+07	8.38921e+07	8.68347e+07	8.39662e+07	7.67175e+07	0.278377	1.1181	0.86321	0.930571	21	3
P16056	Met	Hepatocyte growth factor receptor	2237.5	2173.32	1602.33	2316.78	2251.23	2005.77	1899.5	1518.24	2000.58	0.399155	1.28182	0.502421	0.254573	3	9
P16110	Lgals3	Galectin-3	529317	508476	561747	528746	509669	546790	561595	561539	538485	0.0989282	1.08119	0.272554	0.110014	15	15
P16125	Ldhb	L-lactate dehydrogenase B chain	658263	654873	653688	632499	614591	587216	640412	621298	632855	0.112265	1.04187	0.81665	0.881513	3	15
P16254	Srp14	Signal recognition particle 14 kDa protein;Signal recognition particle 14 kDa protein, N-terminally processed	82884.4	76977.3	74397.9	71116	73504.4	61722.9	61739.8	61001.6	70418	0.310756	1.18371	0.58132	0.764967	3	15
P16382	Il4r	Interleukin-4 receptor subunit alpha;Soluble interleukin-4 receptor subunit alpha	9850.42	6877.12	4102.18	9409.89	8804.19	8799.87	6249.06	11848	8242.59	0.939732	2.05366	0.0678116	0.00762195	21	15
P16546-2	Sptan1	Spectrin alpha chain, non-erythrocytic 1	1.70067e+06	1.64528e+06	1.45371e+06	1.43921e+06	1.50296e+06	1.5077e+06	1.40976e+06	1.31959e+06	1.49736e+06	0.254498	1.16124	0.183008	0.0734479	3	15
P16675	Ctsa	Lysosomal protective protein;Lysosomal protective protein 32 kDa chain;Lysosomal protective protein 20 kDa chain	454358	486581	532430	463111	467976	495857	507795	545518	494203	0.184459	1.12782	0.376112	0.220028	15	9
P16858	Gapdh	Glyceraldehyde-3-phosphate dehydrogenase	1.22314e+07	1.14116e+07	1.15296e+07	1.27106e+07	1.27036e+07	1.38038e+07	1.25774e+07	1.30529e+07	1.25026e+07	0.191333	1.06872	0.846038	0.92031	21	15
P16951	Atf2	Cyclic AMP-dependent transcription factor ATF-2	3901.81	4622.13	5593.29	3957.91	5844.19	2727.96	4070.67	5372.06	4511.25	0.690769	1.32597	0.693512	0.92358	15	15
P17047-3	Lamp2	Lysosome-associated membrane glycoprotein 2	2.06832e+06	2.18401e+06	2.64831e+06	2.42915e+06	2.43331e+06	2.54146e+06	2.63644e+06	2.82813e+06	2.47114e+06	0.307473	1.17396	0.357464	0.25811	21	3
P17182	Eno1	Alpha-enolase	2.77816e+06	2.70341e+06	2.49008e+06	2.4781e+06	2.47013e+06	2.52335e+06	2.37827e+06	2.51123e+06	2.54159e+06	0.157338	1.07804	0.480833	0.739422	9	3
P17225	Ptbp1	Polypyrimidine tract-binding protein 1	720887	720475	681806	740045	694363	783165	731348	648046	715017	0.188973	1.08324	0.627669	0.914316	9	9
P17426	Ap2a1	AP-2 complex subunit alpha-1	339974	299751	302572	341917	340137	337492	342514	305575	326241	0.131077	1.06727	0.804202	0.750554	21	9
P17427	Ap2a2	AP-2 complex subunit alpha-2	448265	505873	537384	479624	521970	473662	507865	527320	500245	0.178149	1.07731	0.719294	0.514104	15	15
P17710	Hk2;Hk1	Hexokinase-2;Hexokinase-1	511987	513826	451539	416906	467641	496903	434406	472816	470753	0.205882	1.14085	0.178462	0.195122	9	3
P17742	Ppia	Peptidyl-prolyl cis-trans isomerase A;Peptidyl-prolyl cis-trans isomerase A, N-terminally processed	1.20875e+07	1.17113e+07	1.35017e+07	1.23351e+07	1.24043e+07	1.21346e+07	1.22527e+07	1.2769e+07	1.23995e+07	0.144392	1.08003	0.375704	0.25811	15	15
P17751	Tpi1	Triosephosphate isomerase	6.29014e+06	6.52364e+06	7.12483e+06	6.56772e+06	6.65736e+06	6.13206e+06	6.04635e+06	6.86108e+06	6.5254e+06	0.165273	1.06109	0.839264	0.750554	21	9
P17809	Slc2a1	Solute carrier family 2, facilitated glucose transporter member 1	15774.6	20307.9	15343.5	17776.5	17072	18245.8	18949	20229.6	17962.4	0.276376	1.17375	0.402734	0.961651	9	15
P17918	Pcna	Proliferating cell nuclear antigen	200934	209130	198229	177301	180312	184057	166406	186505	187859	0.227425	1.08076	0.780706	0.92031	9	3
P18052	Ptpra	Receptor-type tyrosine-protein phosphatase alpha	150082	153387	174633	159570	162472	162954	163645	156986	160466	0.153001	1.08231	0.35897	0.220028	15	9
P18155	Mthfd2	Bifunctional methylenetetrahydrofolate dehydrogenase/cyclohydrolase, mitochondrial;NAD-dependent methylenetetrahydrofolate dehydrogenase;Methenyltetrahydrofolate cyclohydrolase	49196.7	56039.5	48574.8	48826.9	51469.4	44871.6	54958.8	69985.5	52990.4	0.473932	1.18026	0.744953	0.846615	21	9
P18242	Ctsd	Cathepsin D	1.66573e+06	1.68472e+06	1.54805e+06	1.76054e+06	1.93143e+06	1.79222e+06	2.02323e+06	1.87218e+06	1.78476e+06	0.266244	1.0448	0.98031	0.753526	3	3
P18406	Cyr61	Protein CYR61	92824.6	85721.4	76147.9	83041.6	81485.5	88651.3	76672.1	90609.5	84394.2	0.197605	1.14103	0.189172	0.254573	3	9
P18572	Bsg	Basigin	360497	407459	427168	402150	453948	433078	401553	433601	414932	0.225218	1.03204	0.975097	0.846262	3	9
P18581	Slc7a2	Cationic amino acid transporter 2	320255	339179	354835	389666	353707	322069	341980	284729	338303	0.310186	1.05379	0.969405	0.82816	15	9
P18653	Rps6ka1	Ribosomal protein S6 kinase alpha-1	17461.9	15585.9	12377	13192.1	12410.3	12194.1	10027.1	11721.4	13121.2	0.566621	1.33334	0.474616	0.473947	3	9
P18654	Rps6ka3	Ribosomal protein S6 kinase alpha-3	79687.4	92946.2	95245	95023.7	81269.4	69291.6	74247.2	92055.3	84970.7	0.30544	1.16229	0.675922	0.739422	21	9
P18760	Cfl1	Cofilin-1	7.23883e+06	6.09128e+06	6.72082e+06	6.33297e+06	6.62491e+06	5.7789e+06	6.30086e+06	6.08001e+06	6.39607e+06	0.228253	1.16795	0.097455	0.44235	3	3
P19001	Krt19	Keratin, type I cytoskeletal 19	229453	196760	171780	132791	154885	147417	117453	140448	161373	0.694041	1.4066	0.492897	0.405488	3	15
P19096	Fasn	Fatty acid synthase;[Acyl-carrier-protein] S-acetyltransferase;[Acyl-carrier-protein] S-malonyltransferase;3-oxoacyl-[acyl-carrier-protein] synthase;3-oxoacyl-[acyl-carrier-protein] reductase;3-hydroxyacyl-[acyl-carrier-protein] dehydratase;Enoyl-[acyl-carrier-protein] reductase;Oleoyl-[acyl-carrier-protein] hydrolase	3.20455e+06	3.14893e+06	3.28853e+06	3.25949e+06	3.17098e+06	3.43649e+06	3.13068e+06	3.23136e+06	3.23388e+06	0.0945628	1.03292	0.826423	0.881513	9	15
P19157	Gstp1;Gstp2	Glutathione S-transferase P 1;Glutathione S-transferase P 2	256366	212905	321229	220802	241645	196549	241599	298957	248756	0.501212	1.37458	0.342383	0.44235	15	15
P19253	Rpl13a	60S ribosomal protein L13a	515669	442664	398175	429826	428063	421767	401588	393644	428925	0.284493	1.18002	0.289603	0.25811	3	15
P19324	Serpinh1	Serpin H1	6.82818e+06	6.8436e+06	6.20856e+06	7.03885e+06	6.45503e+06	6.63943e+06	6.65935e+06	6.10316e+06	6.59702e+06	0.141836	1.0478	0.879309	0.881513	9	3
P19536	Cox5b	Cytochrome c oxidase subunit 5B, mitochondrial	103073	111522	124309	110043	119514	108963	115476	118575	113934	0.186389	1.08753	0.605993	0.82816	15	15
P19783	Cox4i1	Cytochrome c oxidase subunit 4 isoform 1, mitochondrial	455917	455811	428096	421232	471921	462141	435217	448522	447357	0.113308	1.07474	0.111492	0.0734479	3	15
P20029	Hspa2;Hspa8;Hspa5;Hspa1l	Heat shock-related 70 kDa protein 2;Heat shock cognate 71 kDa protein;78 kDa glucose-regulated protein;Heat shock 70 kDa protein 1-like	1.59224e+07	1.64345e+07	1.68197e+07	1.6066e+07	1.76283e+07	1.5704e+07	1.6778e+07	1.78341e+07	1.66484e+07	0.127948	1.05481	0.77333	0.71092	21	9
P20060	Hexb	Beta-hexosaminidase subunit beta	542463	514519	522019	512042	558174	658065	587502	648452	567904	0.257126	1.06537	0.958431	0.753526	3	15
P20108	Prdx3	Thioredoxin-dependent peroxide reductase, mitochondrial	70818.7	64226.6	62746.7	62254.2	67878.3	70458.7	68396.1	61189.6	65996.1	0.145904	1.12356	0.235419	0.0881375	3	15
P20152	Vim;Krt8;Krt7;Des;Prph	Vimentin;Keratin, type II cytoskeletal 8;Keratin, type II cytoskeletal 7;Desmin;Peripherin	2.56441e+07	2.71199e+07	2.75428e+07	2.54869e+07	2.61444e+07	2.51148e+07	2.5624e+07	2.49605e+07	2.59547e+07	0.0994933	1.05391	0.635805	0.750554	15	3
P21107-2	Tpm3	Tropomyosin alpha-3 chain	31494	29232	23703.4	35449.3	25968.6	33708.4	33621.1	30086.1	30407.9	0.386278	1.14323	0.767035	0.881513	21	15
P21126	Ubl4a	Ubiquitin-like protein 4A	13897.4	11024.6	12207.1	11711.8	11343.8	9812.08	11697.7	11235.9	11616.3	0.351689	1.21138	0.294861	0.416574	3	3
P21278	Gna11	Guanine nucleotide-binding protein subunit alpha-11	62770.4	62621.9	60232.7	52401.3	66261.6	78665.3	65824.2	61517.5	63786.9	0.411747	1.24025	0.370794	0.25811	3	15
P21279	Gna11;Gnaq	Guanine nucleotide-binding protein subunit alpha-11;Guanine nucleotide-binding protein G(q) subunit alpha	597367	659691	561556	623347	575606	677215	662188	585787	617845	0.187196	1.13976	0.334385	0.750554	9	15
P21460	Cst3	Cystatin-C	124697	154597	145419	146384	155001	163831	158394	149956	149785	0.261267	1.13847	0.528984	0.82816	9	15
P21956-2	Mfge8	Lactadherin	1.10912e+06	1.36148e+06	1.63779e+06	1.44073e+06	1.60527e+06	1.64173e+06	1.69524e+06	1.76097e+06	1.53154e+06	0.42562	1.22791	0.600743	0.514104	21	3
P21981	Tgm2	Protein-glutamine gamma-glutamyltransferase 2	1.10607e+06	1.0033e+06	969275	1.02873e+06	969758	1.05022e+06	1.05363e+06	994043	1.02188e+06	0.133868	1.02623	0.965588	0.812361	3	15
P22315	Fech	Ferrochelatase, mitochondrial	25824.3	22869.4	21552	23438.3	25639.9	28650.1	23700	21627.6	24162.7	0.293764	1.14321	0.379511	0.314175	3	15
P22366	Myd88	Myeloid differentiation primary response protein MyD88	18004	19618.9	20036.4	15653.3	18154	17809.6	19070.8	19695.9	18505.4	0.236853	1.10631	0.687715	0.750554	15	9
P22437	Ptgs1	Prostaglandin G/H synthase 1	189031	171617	176038	219410	192539	201959	218270	198508	195922	0.24394	1.1187	0.721899	0.71092	21	9
P22561-2	Wt1	Wilms tumor protein homolog	8413.97	10291.4	9881.73	9222.31	8227.28	10245.8	9863.31	9138.96	9410.59	0.219336	1.23411	6.51559e-05	0.00152439	9	15
P22725-2	Wnt5a	Protein Wnt-5a	16399.2	13926.3	12403.2	14778	14755.2	15098.9	15881	13211.4	14556.7	0.274517	1.11308	0.742722	0.930571	3	15
P22777	Serpine1	Plasminogen activator inhibitor 1	157654	147410	151734	170900	165158	259045	228865	229280	188756	0.591427	1.25911	0.862112	0.914316	21	9
P23116	Eif3a	Eukaryotic translation initiation factor 3 subunit A	727780	669734	638059	683259	707407	738638	693614	670521	691126	0.145528	1.07773	0.451583	0.473947	3	9
P23242	Gja1	Gap junction alpha-1 protein	201953	250685	267751	264660	251650	276166	304450	271072	261048	0.392637	1.26146	0.237116	0.220028	15	9
P23249	Mov10	Putative helicase MOV-10	68409.7	58044.2	55415.6	67993.6	64308	65209	62609.9	53488.9	61934.9	0.240911	1.12448	0.719567	0.662528	3	9
P23475	Xrcc6	X-ray repair cross-complementing protein 6	6303.03	6362.55	7455.57	4901.7	7155.53	7035.63	6424.92	8781.76	6802.59	0.57038	1.036	0.995519	0.846615	15	9
P23492	Pnp	Purine nucleoside phosphorylase	750818	713588	726782	704776	695000	740349	710328	797155	729850	0.139967	1.04511	0.858718	0.761636	9	15
P23506	Pcmt1	Protein-L-isoaspartate(D-aspartate) O-methyltransferase	52118	56863.8	58835.8	59545.6	54449.1	59672.6	56858.6	57274.8	56952.3	0.132648	1.09621	0.0901354	0.416574	9	15
P23591	Tsta3	GDP-L-fucose synthase	18594.2	16537	18437.9	17399	18559.9	19489.4	14908.9	20097.7	18003	0.288222	1.12445	0.687956	0.82816	21	15
P23708	Nfya	Nuclear transcription factor Y subunit alpha	8291.52	10481.6	12568.2	8567.31	11900.1	8864.77	7864.67	8642.95	9647.64	0.487533	1.18725	0.892771	0.846615	9	9
P23780	Glb1	Beta-galactosidase	55453.7	69107.1	73877	47853.2	59923.4	57491.6	65093.6	75969.9	63096.2	0.445617	1.20449	0.779845	0.750554	15	9
P23927	Cryab	Alpha-crystallin B chain	91922.5	97305.2	101174	105371	103439	114108	120262	117460	106380	0.266395	1.14061	0.590269	0.514104	21	3
P23949	Zfp36l2	Zinc finger protein 36, C3H1 type-like 2	65233.6	75636.1	73306.7	74278.2	74431.8	74264.8	76514.9	78678.4	74043.1	0.181581	1.09516	0.42802	0.92358	21	3
P23950	Zfp36l1	Zinc finger protein 36, C3H1 type-like 1	20677.4	17228.2	17152.5	17155.6	18063.9	17287.1	15016.6	14277.8	17107.4	0.374085	1.23249	0.24905	0.0289634	3	15
P24369	Ppib	Peptidyl-prolyl cis-trans isomerase B	816031	810986	832748	917276	873927	895446	1.00439e+06	966596	889675	0.217388	1.11474	0.527504	0.314175	15	15
P24527	Lta4h	Leukotriene A-4 hydrolase	234319	247840	270410	251565	248269	233071	252927	263180	250197	0.149239	1.08822	0.226976	0.0263304	15	15
P24547	Impdh2	Inosine-5-monophosphate dehydrogenase 2	538760	459298	415580	495628	412352	467067	459183	454608	462810	0.273132	1.08728	0.854653	0.914316	3	9
P24549	Aldh1a1	Retinal dehydrogenase 1	7.83757e+06	8.43731e+06	9.4147e+06	7.79517e+06	8.4666e+06	7.75853e+06	7.72999e+06	8.90749e+06	8.29342e+06	0.203138	1.05859	0.93582	0.846615	21	9
P24788	Cdk11b	Cyclin-dependent kinase 11B	71863.5	64097	57855	59677.4	59298.7	59871	57567.2	50641.5	60108.9	0.35306	1.18894	0.378735	0.184313	3	15
P25444	Rps2	40S ribosomal protein S2	3.87912e+06	3.18231e+06	2.99421e+06	3.35401e+06	3.23064e+06	3.29119e+06	3.38819e+06	3.06927e+06	3.29862e+06	0.268267	1.11396	0.610758	0.914316	3	9
P25785	Timp2	Metalloproteinase inhibitor 2	121873	109267	94334	124137	109887	148189	156171	133567	124678	0.495976	1.11195	0.952934	0.764967	15	9
P25799	Nfkb1	Nuclear factor NF-kappa-B p105 subunit;Nuclear factor NF-kappa-B p50 subunit	5522.11	4757.3	6415.3	6399.3	4781.26	6310.1	4410.49	5056.77	5456.58	0.367411	1.11188	0.955249	0.846615	21	9
P25976	Ubtf	Nucleolar transcription factor 1	25260	25221.6	22130.9	25855.9	21882	25595.9	24548.9	20456.8	23869	0.226197	1.09727	0.778502	0.914316	9	9
P26039	Tln1	Talin-1	4.49522e+06	4.55061e+06	4.68594e+06	4.50741e+06	4.37637e+06	4.41231e+06	4.09279e+06	4.27916e+06	4.42498e+06	0.134044	1.02098	0.969443	0.846615	9	9
P26040	Ezr	Ezrin	1.97819e+07	2.08608e+07	2.28482e+07	1.98687e+07	2.00546e+07	1.9793e+07	1.89095e+07	2.06465e+07	2.03454e+07	0.193596	1.04823	0.942061	0.846262	15	9
P26041	Msn	Moesin	1.39036e+06	1.21506e+06	1.0938e+06	1.14165e+06	1.13695e+06	1.09928e+06	1.03231e+06	1.07118e+06	1.14757e+06	0.312001	1.1887	0.35653	0.201693	3	9
P26043	Rdx	Radixin	430034	346654	336186	345026	347409	356575	319619	319644	350144	0.315344	1.18548	0.313919	0.0650407	3	9
P26187	Mgmt	Methylated-DNA--protein-cysteine methyltransferase	60949	62996.1	65758.2	60939.5	66626.7	60089	62736.7	53974.1	61758.7	0.204871	1.11819	0.327485	0.71092	3	15
P26231	Ctnna1	Catenin alpha-1	1.09297e+06	1.0414e+06	970132	984126	1.03116e+06	936795	909549	854369	977563	0.244079	1.15536	0.298559	0.25811	3	15
P26443	Glud1	Glutamate dehydrogenase 1, mitochondrial	268996	278625	272434	282821	277395	289885	280932	281738	279103	0.0748454	1.04048	0.336735	0.833149	21	3
P26516	Psmd7	26S proteasome non-ATPase regulatory subunit 7	66333.5	67811.9	57148.8	85181.1	80219.5	83934.5	80405.3	72724.8	74219.9	0.377693	1.14795	0.834215	0.881513	21	15
P26638	Sars	Serine--tRNA ligase, cytoplasmic	42690.1	36852.3	36545.2	45336.6	39679.8	50012.5	44334.7	41350	42100.1	0.319886	1.074	0.935515	0.822028	21	15
P27046	Man2a1	Alpha-mannosidase 2	842567	798018	833497	839313	778225	807606	822177	812321	816715	0.0787806	1.03117	0.722955	0.562916	21	9
P27048	Snrpb;Snrpn	Small nuclear ribonucleoprotein-associated protein B;Small nuclear ribonucleoprotein-associated protein N	416693	358600	288019	309477	265180	298364	266649	260155	307892	0.508419	1.22934	0.691695	0.739422	9	9
P27090	Tgfb2	Transforming growth factor beta-2;Latency-associated peptide	6290.67	5845.82	5935.7	7243.07	7457.09	8103.87	6431.8	8186.95	6936.87	0.33749	1.24763	0.545016	0.82816	21	15
P27601	Gna13	Guanine nucleotide-binding protein subunit alpha-13	186409	214403	199318	212000	196382	217744	225439	230282	210247	0.208676	1.15542	0.189736	0.44235	21	3
P27612	Plaa	Phospholipase A-2-activating protein	23190	23747.5	23635.8	27346	23675.8	26708.3	26075.4	26263.6	25080.3	0.165709	1.1439	0.269821	0.44235	21	3
P27659	Rpl3	60S ribosomal protein L3	1.69506e+06	1.45772e+06	1.31405e+06	1.58807e+06	1.41913e+06	1.58094e+06	1.64331e+06	1.43245e+06	1.51634e+06	0.251269	1.05303	0.967444	0.753526	3	15
[truncated: 2,102 more rows]

## Sheet: Legend
Dataset EV1 - total and heavy peptides detected in whole cell pulsed SILAC-TMT timecourse
[truncated: 2 more rows]
