# Supplementary material for: Circadian regulation of macromolecular complex turnover and proteome renewal
Source: EMBO J. 2024 May 22;43(13):2813–33. doi: 10.1038/s44318-024-00121-5 (PMC11217436; doi:10.1038/s44318-024-00121-5)
Supplement: Supplementary file 4 — Dataset EV3 [file 44318_2024_121_MOESM4_ESM.xlsx]

## Sheet: MMC proteins complexes
Uniprot ID	Orthologue ensembl ID	Average turnover	Gene names	Protein names	Complex	t1H.average	t2H.average	t3H.average	t4H.average	t5H.average	t6H.average	t7H.average	t8H.average	Fold-change	ANOVA p-value	RAIN p-value	Phase	Peak shape
A2A432	ENSG00000158290	0.170629	Cul4b	Cullin-4B	Cul3p-RING ubiquitin ligase complex	3021.23	2450.44	2402.35	1647.58	2941.85	2235.76	2483.41	2773.4	1.83374	0.439569	0.434973	24	18
A2A432	ENSG00000158290	0.170629	Cul4b	Cullin-4B	CUL4/DDB1	3021.23	2450.44	2402.35	1647.58	2941.85	2235.76	2483.41	2773.4	1.83374	0.439569	0.434973	24	18
A2A432	ENSG00000158290	0.170629	Cul4b	Cullin-4B	Ubiquitin E3 ligase (AHR, ARNT, DDB1, TBL3, CUL4B, RBX1)	3021.23	2450.44	2402.35	1647.58	2941.85	2235.76	2483.41	2773.4	1.83374	0.439569	0.434973	24	18
A2A6Q5	ENSG00000004897	0.0406844	Cdc27	Cell division cycle protein 27 homolog	Anaphase promoting complex (APC)	19821.6	17465.5	17051.6	14402.9	18468.7	17161.3	19068.3	16479.2	1.37623	0.118044	0.0281144	24	18
A2AAY5	ENSG00000174705	0.21476	Sh3pxd2b	SH3 and PX domain-containing protein 2B	NA	48788.4	52398.7	51644	43690.2	55826.6	50017.5	47520.1	47168.4	1.19932	0.280282	0.676678	24	18
A2AGH6	ENSG00000184634	0.267709	Med12	Mediator of RNA polymerase II transcription subunit 12	NA	33792.5	26629.1	26772.7	27283.1	30035.1	30113.9	27342.7	24959.8	1.26901	0.143745	0.0023345	24	18
A2AGT5	N/A	0.0829886	Ckap5	Cytoskeleton-associated protein 5	NA	295063	260972	214817	162393	199845	187669	202461	183478	1.81696	0.418996	0.0306703	24	18
A2AH22	ENSG00000110497	0.154628	Ambra1	Activating molecule in BECN1-regulated autophagy protein 1	NA	5076.86	4362.77	4869.04	2814.98	5730.4	4579.6	7057.44	5583.82	1.80352	0.551957	0.83243	12	18
A2AI05	ENSG00000188566	0.321563	Ndor1	NADPH-dependent diflavin oxidoreductase 1	NA	2784.83	3052.61	2364.66	3411.53	2258.49	2219.5	2911.59	2350.84	1.44272	0.939212	0.700892	18	18
A2AI08	ENSG00000176058	0.0510516	Tprn	Taperin	NA	6860.34	5973.88	6979.61	5359.96	6638.91	5516.33	5906.92	6330.6	1.30218	0.335262	0.473099	24	6
A2AIV2	ENSG00000164944	0.412271	Kiaa1429	Protein virilizer homolog	NA	2622	2437.81	2093.69	2483.35	2158.43	2667.9	1817.66	1434.01	1.25233	0.497107	0.227819	6	6
A2AJI0	ENSG00000116871	0.153354	Map7d1	MAP7 domain-containing protein 1	NA	24018.3	21974.7	18526.9	17404.3	16639.6	20422.8	17186.8	16981.1	1.38002	0.467381	0.279223	6	12
A2AKB9	ENSG00000122741	0.572297	Dcaf10	DDB1- and CUL4-associated factor 10	chromatin assembly complex	45512.8	42083.3	35702.1	35079.3	37210.7	39421.3	36527	37027.4	1.29743	0.290962	0.0625471	6	6
A2AL36	ENSG00000119397	0.27169	Cntrl	Centriolin	SPB components	3640.11	3439.79	2526.48	2572.49	3057.72	2161.17	1691.13	1312.19	1.44078	0.376903	0.0181643	24	12
A2ALU4	ENSG00000146950	0.0675415	Shroom2	Protein Shroom2	SPB components	25623.9	22783.3	26450.8	27351.8	23231.5	20836.5	21329.2	19913.4	1.20052	0.873663	0.700406	24	6
A2AN08	ENSG00000127481	0.145182	Ubr4	E3 ubiquitin-protein ligase UBR4	NA	484931	469191	401411	348002	462380	432067	456327	416398	1.39347	0.206031	0.00526516	24	18
A2APB8	ENSG00000088325	0.35108	Tpx2	Targeting protein for Xklp2	NA	155016	94627.7	69978.7	54832.9	60071.2	62057.3	41514.6	38677.1	2.82706	0.410674	0.0508333	24	18
A2AR02	ENSG00000138398	0.0927011	Ppig	Peptidyl-prolyl cis-trans isomerase G	Spliceosome-C	36559	40331.9	33343.8	28289	32894.7	33176.4	29887.1	30862	1.42571	0.241651	0.152264	24	18
A2AVA0	ENSG00000165124	0.454225	Svep1	Sushi, von Willebrand factor type A, EGF and pentraxin domain-containing protein 1	NA	81469.8	84607.4	76480.9	75725.5	95380.2	94024.6	98993.4	104178	1.11729	0.998578	0.700892	6	6
A2BE28	ENSG00000001497	0.0359069	Las1l	Ribosomal biogenesis protein LAS1L	NA	4442.11	3183.49	3254.09	3577.81	3068.82	3137.62	2994.27	3233.76	1.39536	0.636547	0.752344	24	12
A2BH40	ENSG00000117713	0.230148	Arid1a	AT-rich interactive domain-containing protein 1A	BAF complex	6505.64	7712.54	7101.98	8694.08	8293.28	7334.84	8232.01	9570.52	1.33639	0.304329	0.153144	18	6
A2CG49	ENSG00000160145	0.125513	Kalrn	Kalirin	NA	1079.62	973.79	1231.29	1104.39	990.609	1184.1	1361.35	829.827	1.26443	0.268937	0.83243	12	6
A2RSJ4	ENSG00000111647	0.18106	Uhrf1bp1l	UHRF1-binding protein 1-like	NA	11475.2	10743.9	11552.1	8307.63	11010.8	8602.35	10056.1	8544.78	1.39054	0.116825	0.153144	24	18
A2RSY6	N/A	0.135473	Trmt1l	TRMT1-like protein	NA	90595.9	78343.9	73335.7	68972.6	88505.7	79531.5	79049.9	74278.7	1.31351	0.0181075	3.74e-05	24	18
A3KFM7	ENSG00000124177	0.325709	Chd6	Chromodomain-helicase-DNA-binding protein 6	NA	2038.92	1987.19	2100.71	1756.09	1982.22	2559.53	2630.52	2330.9	1.19624	0.700701	0.453644	12	12
A6H8H2	ENSG00000137145	0.0897816	Dennd4c	DENN domain-containing protein 4C	NA	53542.1	48228.6	45629.1	35245.3	43883.6	42273.7	42882.2	33852	1.51913	0.0649502	0.0281144	24	18
B1AXD8	ENSG00000135334	0.385003	Akirin2	Akirin-2	NA	100153	66983.1	71301	62912.3	81992.5	80324.3	53636.8	44520.1	1.59195	0.150363	0.000256069	24	18
B1AY10	ENSG00000086102	0.074019	Nfx1	Transcriptional repressor NF-X1	NA	18940.9	21125.4	17410	14912.5	17227.9	19542.8	19080	14203.8	1.41663	0.0178272	0.000860923	6	12
B1AZI6	ENSG00000125676	0.0958285	Thoc2	THO complex subunit 2	Transcription-export (TREX) complex	100632	109427	80533.2	47250.8	104241	108175	82836.4	98562.2	2.31587	0.375808	0.00337965	6	6
B2RQC6	ENSG00000084774	0.0897609	Cad	CAD protein;Glutamine-dependent carbamoyl-phosphate synthase;Aspartate carbamoyltransferase;Dihydroorotase	NA	111139	95307.3	78180.5	61140.2	69958.2	63472.7	51443.7	50662.5	1.81778	0.432436	0.0255586	24	18
B2RR83	ENSG00000047188	0.0766403	Ythdc2	Probable ATP-dependent RNA helicase YTHDC2	NA	7505.52	5469.6	6391.1	3633.62	4607.43	5297.55	4864.54	4233.03	2.06558	0.32581	0.548152	24	18
B2RRE7	ENSG00000164164	0.0508047	Otud4	OTU domain-containing protein 4	NA	20574.3	15240.7	13797.1	13559.4	11691.4	11674	13666.3	10692.4	1.51734	0.768392	0.546765	24	18
B2RUR8	ENSG00000264522	0.158826	Otud7b	OTU domain-containing protein 7B	NA	8749.82	6691.44	7561.47	7039.5	6472.68	7871.68	9375.46	4091.35	1.30761	0.391409	0.264523	12	6
B2RVL6	ENSG00000165424	0.247798	Zcchc24	Zinc finger CCHC domain-containing protein 24	NA	5546.25	4308.85	4824.33	6440.28	6549.89	6328.63	6535.41	4337.25	1.49466	0.915779	0.799883	24	18
B2RWS6	ENSG00000100393	0.0635138	Ep300	Histone acetyltransferase p300	HES1 promoter-Notch enhancer complex	13790	9799.54	11212.1	10974.1	9629.16	11888.4	12550.5	11751.9	1.40721	0.933535	0.736166	24	6
B2RWS6	ENSG00000100393	0.0635138	Ep300	Histone acetyltransferase p300	TCF4-CTNNB1-SUMO1-EP300-HADAC6 complex	13790	9799.54	11212.1	10974.1	9629.16	11888.4	12550.5	11751.9	1.40721	0.933535	0.736166	24	6
B2RX14	ENSG00000134744	0.211428	Zcchc11	Terminal uridylyltransferase 4	NA	5772.63	5884.27	5177.64	5642.41	5874.8	4896.03	4726.88	5510.37	1.13648	0.288974	0.0468103	24	12
B2RXC1	ENSG00000168538	0.137272	Trappc11	Trafficking protein particle complex subunit 11	NA	45350.7	39187.5	34807.4	26666.9	36379.5	37040.2	34732.7	33954	1.70063	0.202398	0.012032	24	18
B2RXS4	ENSG00000196576	0.202207	Plxnb2	Plexin-B2	NA	55688	49947.4	43399.6	46908.5	52025.3	45923.7	40551.7	48206.7	1.28315	0.0260776	0.0119697	24	12
B2RY04	ENSG00000147459	0.108247	Dock5	Dedicator of cytokinesis protein 5	NA	72479.5	54419.9	48264.3	41680.8	45707.7	41923.5	44910.3	35457.4	1.73892	0.365642	0.0609999	24	18
B2RY56	ENSG00000119707	0.207405	Rbm25	RNA-binding protein 25	Spliceosome-A	35095.2	32650.1	31725	21107.4	37151.8	39308.7	30873.6	31486.1	1.6627	0.255775	0.266379	24	18
B2RY56	ENSG00000119707	0.207405	Rbm25	RNA-binding protein 25	B-WICH	35095.2	32650.1	31725	21107.4	37151.8	39308.7	30873.6	31486.1	1.6627	0.255775	0.266379	24	18
C0HKG6	ENSG00000026297	0.258447			NA	11765.3	12696.6	11071.4	14838.6	10383.9	11158.9	9756.36	10514.6	1.34027	0.633492	0.827964	6	18
C0HKG6	ENSG00000249141	0.258447			NA	11765.3	12696.6	11071.4	14838.6	10383.9	11158.9	9756.36	10514.6	1.34027	0.633492	0.827964	6	18
C0HKG6	ENSG00000026297	0.258447			NA	11765.3	12696.6	11071.4	14838.6	10383.9	11158.9	9756.36	10514.6	1.34027	0.633492	0.827964	6	18
C0HKG6	ENSG00000249141	0.258447			NA	11765.3	12696.6	11071.4	14838.6	10383.9	11158.9	9756.36	10514.6	1.34027	0.633492	0.827964	6	18
C0HKG6	ENSG00000026297	0.258447			NA	11765.3	12696.6	11071.4	14838.6	10383.9	11158.9	9756.36	10514.6	1.34027	0.633492	0.827964	6	18
C0HKG6	ENSG00000249141	0.258447			NA	11765.3	12696.6	11071.4	14838.6	10383.9	11158.9	9756.36	10514.6	1.34027	0.633492	0.827964	6	18
C0HKG6	ENSG00000026297	0.258447			NA	11765.3	12696.6	11071.4	14838.6	10383.9	11158.9	9756.36	10514.6	1.34027	0.633492	0.827964	6	18
C0HKG6	ENSG00000249141	0.258447			NA	11765.3	12696.6	11071.4	14838.6	10383.9	11158.9	9756.36	10514.6	1.34027	0.633492	0.827964	6	18
D0QMC3	ENSG00000163564	0.18188	Ifi205a;Mndal	Interferon-activable protein 205-A;Myeloid cell nuclear differentiation antigen-like protein	NA	47813.7	65904.6	54502.3	42666.3	58784.3	48652.8	60965.2	49241.3	1.54465	0.467823	0.10474	12	6
D0QMC3	ENSG00000163565	0.18188	Ifi205a;Mndal	Interferon-activable protein 205-A;Myeloid cell nuclear differentiation antigen-like protein	NA	47813.7	65904.6	54502.3	42666.3	58784.3	48652.8	60965.2	49241.3	1.54465	0.467823	0.10474	12	6
D2EAC2	ENSG00000257315	0.198836	Zbed6	Zinc finger BED domain-containing protein 6	NA	16227.9	15107.1	12404	11813.4	13054.6	14205.9	15813	16498.2	1.37368	0.985161	0.799883	24	18
D3YXK2	ENSG00000160633	0.508225	Safb;Safb2	Scaffold attachment factor B1;Scaffold attachment factor B2	eIF3	3854.4	3168.71	2594.2	2098.3	2952.97	2625.98	2489.97	1910.95	1.83692	0.049159	0.0681749	24	18
D3YYU8	N/A	0.156529	Obsl1	Obscurin-like protein 1	NA	1380.53	1626.67	1607.08	1201.47	1196.04	1405.76	892.388	641.768	1.3539	0.458096	0.0973213	6	12
D3Z7P3-2	ENSG00000115419	0.270664	Gls	Glutaminase kidney isoform, mitochondrial	NA	13539.3	12604.5	10253.1	13024.9	9676.12	11343.7	10706.2	10989	1.32051	0.759413	0.202692	6	6
E1U8D0	N/A	0.251857	Soga1;Soga3;Mtcl1	Protein SOGA1;N-terminal form;C-terminal 80 kDa form;Protein SOGA3;Microtubule cross-linking factor 1	NA	124158	119762	107412	84713.4	108583	111703	97863.3	99540.2	1.46563	0.12935	0.00212227	24	18
E9PVA8	ENSG00000089154	0.102276	Gcn1l1		NA	188269	158976	141362	119780	139638	135944	121500	113674	1.57179	0.216362	0.00212227	24	18
E9PVX6	ENSG00000148773	0.514046	Mki67		NA	532041	364604	317291	284136	255052	236606	227798	186203	1.87249	0.643552	0.264523	24	18
E9PYK3	ENSG00000102699	0.0881383	Parp4		NA	27021.2	21391.9	22042.5	22305	25956.2	21092.9	24096.4	19623.4	1.26315	0.0440709	0.0559166	24	6
E9PZJ8	ENSG00000112249	0.202466	Ascc3	Activating signal cointegrator 1 complex subunit 3	NA	293137	248369	247070	189356	242978	226399	216508	198631	1.54808	0.0939212	0.0700731	24	18
E9Q1P8	ENSG00000168264	0.132909	Irf2bp2	Interferon regulatory factor 2-binding protein 2	NA	42781.6	41302.5	48378.9	41718.6	42413.7	46173.8	45275.9	39509.5	1.17133	0.170532	0.0840877	12	6
E9Q394	N/A	0.48789	Akap13		NA	25328	22690	20861.2	18883.8	26925	24420.9	23658.8	19732.2	1.34125	0.0274631	0.00130198	24	18
E9Q3L2	N/A	0.140575	Pi4ka		NA	13372.2	12081.4	11283.4	10847.4	10686.4	11459.6	11529.8	10301.4	1.23276	0.534778	0.68315	24	18
E9Q555	ENSG00000173821	0.135668	Rnf213	E3 ubiquitin-protein ligase RNF213	NA	1.05753e+06	1.01735e+06	996085	803757	1.29926e+06	1.09247e+06	1.21787e+06	1.13632e+06	1.31573	0.664938	0.858038	24	18
E9Q5C9	ENSG00000166197	0.032676	Nolc1		Chs5p/Arf-1binding proteins (ChAPs)	46045.6	36342.4	30251.4	29477.8	34566.5	35471.5	36430.2	38457.4	1.56204	0.650017	0.435894	24	18
E9Q634	ENSG00000157483	0.0893556	Myo1e;Myo1f	Unconventional myosin-Ie;Unconventional myosin-If	emerin	5561.37	5185.31	5801.16	4828.49	2642.71	4278.18	3838.96	4580.34	1.20144	0.876553	0.727997	12	12
E9Q6J5	ENSG00000038219	0.139759	Bod1l		NA	86276.3	70011.6	69391.3	63408.8	86534.4	74235.8	87552.5	66531.7	1.36064	0.11065	0.202557	24	18
E9Q7D5	ENSG00000050327	0.140272	Arhgef5		NA	3344.85	3039.56	2091.85	1697.03	3288.09	2219.59	2220.41	1768.66	1.97101	0.0190339	0.000256069	24	18
E9Q7E2	ENSG00000189079	0.120694	Arid2		NA	126834	91763.4	98372.4	99568.3	103111	118912	131591	128886	1.38218	0.947775	0.801846	18	12
E9Q7F2	ENSG00000166439	0.364926	Rnf169	E3 ubiquitin-protein ligase RNF169	NA	56520	41624.1	46657.2	36627.2	47668.8	48289.6	43928.5	46911.6	1.54312	0.415296	0.185677	24	18
E9Q7G0	ENSG00000137497	0.134441	Numa1		NA	689742	545870	529543	499204	619679	620297	636922	633577	1.38168	0.653863	0.265547	24	18
E9Q7X6-2	N/A	0.146698	Heg1	Protein HEG homolog 1	NA	8544.13	10489.3	8102.97	9630.55	5922.56	7029.31	8634.77	10702.9	1.2945	0.447632	0.434973	18	6
E9Q9R9	ENSG00000151208	0.325621	Dlg5		NA	42791.8	27903.9	27245.4	24313.6	35308.4	28686.6	28436.4	23340.1	1.75999	0.0103569	0.0023345	24	18
E9QAM5	ENSG00000130589	0.11233	Helz2	Helicase with zinc finger domain 2	NA	30853.2	36467.2	30925.6	28064.1	37693	35175.4	34974.5	31893.5	1.29942	0.397354	0.22517	6	12
E9QAT4-2	ENSG00000148396	0.17321	Sec16a		COPII	14405.1	13382.7	11974.4	10407.2	14451.1	12858.4	12624.7	13107.4	1.38415	0.218476	0.00212227	24	18
F6ZDS4	ENSG00000047410	0.180997	Tpr	Nucleoprotein TPR	Nuclear pore complex (NPC)	322373	272770	272662	279178	267214	282511	273507	285176	1.18232	0.752717	0.405385	24	12
F8VPU2	ENSG00000152767	0.164635	Farp1	FERM, RhoGEF and pleckstrin domain-containing protein 1	NA	57511.4	35912.8	54456.6	70239.3	69903.3	68334.4	78641.4	75819	1.95583	0.589109	0.22517	18	12
F8VPZ5	ENSG00000225830	0.147166	Ercc6		B-WICH	6110.31	5686.85	4618.87	4522.92	5456.5	5891.39	4611.78	5241.75	1.35096	0.0568933	0.00803666	6	6
F8VQB6	ENSG00000145555	0.342854	Myo10	Unconventional myosin-X	NA	76927.7	77719.8	78383.8	68118.2	81017.6	79563.7	76892.8	86781.9	1.1507	0.988783	0.764533	24	12
G3X9G7-2	N/A	0.406176	Zfp809	Zinc finger protein 809	NA	25656.6	26358.3	27559.8	29066.7	27809.9	31010	32050.5	36267.2	1.13292	0.474206	0.114262	18	6
G3X9J0	ENSG00000105738	0.0891777	Sipa1l1;Sipa1l2;Sipa1l3	Signal-induced proliferation-associated 1-like protein 1;Signal-induced proliferation-associated 1-like protein 2	NA	10117.9	8706.54	7947.45	7559.33	10812	10949	9845.22	10416.8	1.33847	0.696255	0.598407	6	6
G3X9K3	ENSG00000066777	0.0672183	Arfgef1	Brefeldin A-inhibited guanine nucleotide-exchange protein 1	NA	6982.54	7278.03	6797.75	4737.74	6783.26	6670.58	5586.78	5710.64	1.53618	0.124579	0.0317395	6	12
G5E870	ENSG00000153827	0.236436	Trip12	E3 ubiquitin-protein ligase TRIP12	NA	86589.9	71519.1	68492.8	56821.7	84725.7	72015.1	75726.5	74958.9	1.52389	0.213585	0.153144	24	18
G5E8K5-2	ENSG00000151150	0.128338	Ank3	Ankyrin-3	NA	4454.34	2502.09	3822.27	3256.9	3015.83	3183.5	3372.86	2663.45	1.78025	0.452663	0.897535	24	6
O08539-2	ENSG00000136717	0.0667768	Bin1	Myc box-dependent-interacting protein 1	NA	38459.4	45276.2	32941.1	39297.6	31253.4	31162.6	37737	25501.6	1.37446	0.887701	0.862219	6	12
O08550	ENSG00000272333	0.115893	Kmt2b	Histone-lysine N-methyltransferase 2B	KMT2C/D containing complex	3038.42	3975.86	2914.08	3136.12	3261.66	2662.66	3297.25	3241.02	1.36436	0.989126	0.769245	18	6
O08553	ENSG00000092964	0.0886194	Dpysl2	Dihydropyrimidinase-related protein 2	NA	318731	281942	252344	213668	247982	227951	196023	182644	1.49171	0.26745	0.012032	24	18
O08573	ENSG00000006659	0.086439	Lgals9	Galectin-9	NA	61310.8	49498	48225.6	39370.8	58863.7	51572.2	48429.1	44958.4	1.55727	0.0102628	0.0023345	24	18
O08573	ENSG00000105198	0.086439	Lgals9	Galectin-9	NA	61310.8	49498	48225.6	39370.8	58863.7	51572.2	48429.1	44958.4	1.55727	0.0102628	0.0023345	24	18
O08573	ENSG00000249861	0.086439	Lgals9	Galectin-9	NA	61310.8	49498	48225.6	39370.8	58863.7	51572.2	48429.1	44958.4	1.55727	0.0102628	0.0023345	24	18
O08585	N/A	0.082034	Clta	Clathrin light chain A	NA	6605.18	5570.28	5827.87	6622.09	6123.08	5614.36	5105.41	4349.59	1.18883	0.715647	0.620653	24	12
O08599	ENSG00000136854	0.151457	Stxbp1	Syntaxin-binding protein 1	NA	3887.11	5047.96	4662.11	4508.08	4236.8	3893.89	4023.98	3809.53	1.29864	0.885468	0.897535	6	18
O08605	N/A	0.593303	Mknk1	MAP kinase-interacting serine/threonine-protein kinase 1	NA	7359.38	7459.32	6490.88	4471.63	6143.96	5371.15	5876.05	5823.8	1.66814	0.468114	0.0840877	24	18
O08609	N/A	0.303149	Mlx	Max-like protein X	NA	15073.2	13967.9	10849.6	10792.3	10976.7	12076.2	13066.7	11618.3	1.39666	0.711933	0.379288	24	18
O08663	ENSG00000111142	0.159638	Metap2	Methionine aminopeptidase 2	NA	543357	529590	428689	407687	436038	415303	396095	366461	1.33278	0.343511	0.0938207	24	18
O08664	ENSG00000099385	0.170444	Bcl7c;Bcl7b;Bcl7a	B-cell CLL/lymphoma 7 protein family member C;B-cell CLL/lymphoma 7 protein family member B;B-cell CLL/lymphoma 7 protein family member A	NA	2241.34	1626.9	2043.73	1561.7	1320.99	2347.66	2161.79	2569.1	1.4352	0.907684	0.816009	18	6
O08665	N/A	0.300068	Sema3a	Semaphorin-3A	NA	28395.5	22867	22266	20278.5	21340.9	20074.5	19135.7	15206.6	1.40028	0.340648	0.0399615	24	18
O08746	ENSG00000132561	0.304263	Matn2	Matrilin-2	NA	6788	10462.6	10170.2	9045.69	10623	11564.8	12096.4	9866.76	1.54134	0.456706	0.084613	6	18
O08756	N/A	0.0472446	Hsd17b10	3-hydroxyacyl-CoA dehydrogenase type-2	NA	34107.1	34153.6	31174.6	23819.2	37034.5	35474	35036.8	28659.6	1.43387	0.0626235	0.00526516	24	18
O08784	ENSG00000070814	0.0781155	Tcof1	Treacle protein	NA	66312	52310.6	51214.9	40281.3	58344	50000.3	57226.2	54907.9	1.64623	0.295872	0.156394	24	18
O08788	ENSG00000204843	0.102646	Dctn1	Dynactin subunit 1	NA	199402	173613	159683	137551	165506	176205	180473	172681	1.44966	0.564411	0.284466	24	18
O08788	ENSG00000264324	0.102646	Dctn1	Dynactin subunit 1	NA	199402	173613	159683	137551	165506	176205	180473	172681	1.44966	0.564411	0.284466	24	18
O08808	ENSG00000131504	0.0582895	Diaph1	Protein diaphanous homolog 1	NA	29331.3	23518.1	23086.6	20227.5	21468	22645.2	21158.8	21441.8	1.45007	0.516542	0.264523	24	18
O08810	ENSG00000108883	0.0273275	Eftud2	116 kDa U5 small nuclear ribonucleoprotein component	Spliceosome-U5	39985.7	28360.6	36295.8	37395.7	28083.8	31047.6	25329.8	25435.9	1.4099	0.949771	0.879417	24	12
O08848	ENSG00000116747	0.365884	Trove2	60 kDa SS-A/Ro ribonucleoprotein	SRC-3 complex	19826.2	18267.7	11489.9	12816.6	26243.1	13379	15522.7	11437.7	1.72553	0.0918134	0.00130198	24	18
O08915	ENSG00000110711	0.0822062	Aip	AH receptor-interacting protein	NA	37447	30216.8	28298.2	30176.6	29568.2	33592.2	35128.4	33136.7	1.3233	0.966156	0.791502	24	12
O08917	ENSG00000137312	0.220423	Flot1	Flotillin-1	NA	5747.52	5024.24	6029.91	6083.48	5558.26	6405.86	6011.38	5271.85	1.21083	0.900329	0.378897	6	18
O08919	ENSG00000105245	0.0795821	Numbl	Numb-like protein	NA	22339.2	21138.2	17364.5	18087.1	16949.6	19848.1	18391.1	16884.4	1.28648	0.48104	0.379288	24	18
O08967	ENSG00000008256	0.166413	Cyth3	Cytohesin-3	NA	17751.5	15638.4	13281.7	13512.4	9828.95	12508	15438.4	15288.1	1.33654	0.980468	1	6	18
O08970	ENSG00000143367	0.493396	Tuft1	Tuftelin	NA	18413.2	14068.4	13092	11244.7	13885.8	12631.8	13058.2	11685.2	1.6375	0.143297	0.0281144	24	18
O08983	N/A	0.499665	Hps1	Hermansky-Pudlak syndrome 1 protein homolog	NA	21378.5	24251.6	19213.6	16013.1	18867.2	19751.2	17080	17494.9	1.51449	0.174829	0.0083317	6	12
O08989	ENSG00000158186	0.427771	Mras	Ras-related protein M-Ras	NA	147834	110626	118501	117432	95313.1	93127.6	117333	116238	1.33634	0.759739	0.546765	24	6
O09000	N/A	0.0772178	Ncoa3	Nuclear receptor coactivator 3	NA	2404.76	1477.54	1124.04	1129.15	2066.15	1701.43	1547.63	2116.47	2.13939	0.354977	0.688144	24	12
O09053	ENSG00000165392	0.220481	Wrn	Werner syndrome ATP-dependent helicase homolog	RecQ helicase-Topo III complex	3824.69	3435.65	3207.05	2753.69	4608.34	3207.49	3646.66	2903.24	1.38893	0.0435533	0.0609999	24	18
O09061	ENSG00000008018	0.0683468	Psmb1	Proteasome subunit beta type-1	26S Proteasome	85490.2	76342.3	67549.9	75782.6	81940.7	76713.9	74927.8	66003	1.26559	0.149462	0.202557	24	18
O09131	ENSG00000148834	0.329019	Gsto1	Glutathione S-transferase omega-1	NA	13248.7	9675.68	8922.41	5541.83	7930.24	11404.3	10375.3	11681.9	2.39068	0.846763	0.833768	24	18
O09159	ENSG00000104774	0.498257	Man2b1	Lysosomal alpha-mannosidase	NA	50750.4	61625.1	58102.8	59103.6	55892.7	58731.9	58990.9	62251.1	1.21428	0.110003	0.434973	18	6
O09164	ENSG00000109610	0.479137	Sod3	Extracellular superoxide dismutase [Cu-Zn]	NA	46793.3	47150.7	47703.1	40283	49501.7	41987	39825.9	39503.1	1.1842	0.267753	0.548152	24	18
O09167	N/A	0.00880905	Rpl21	60S ribosomal protein L21	NA	30208.4	32522.5	31361.6	18052	19542.5	27471.4	15563.5	11390.7	1.8016	0.310831	0.107053	6	12
O35071	ENSG00000129250	0.155558	Kif1c	Kinesin-like protein KIF1C	NA	231758	191083	173415	155856	204481	200868	200648	187674	1.487	0.231585	0.00371761	24	18
O35074	ENSG00000124212	0.0535092	Ptgis	Prostacyclin synthase	NA	20436.5	17212.6	15023.2	14226.3	12220.7	15150.6	14997.7	16260.5	1.43653	0.977644	0.796134	6	6
O35126	ENSG00000111676	0.406467	Atn1	Atrophin-1	NA	14790.3	13591.8	14884.6	13196.8	12686.4	16098.4	15560.5	15261.6	1.1279	0.728595	0.42114	12	12
O35126	ENSG00000111676	0.406467	Atn1	Atrophin-1	NA	14790.3	13591.8	14884.6	13196.8	12686.4	16098.4	15560.5	15261.6	1.1279	0.728595	0.42114	12	12
O35127	ENSG00000111678	0.0900684	Grcc10	Protein C10	NA	11721.5	12190.6	8029.09	8124.63	12255.7	9498.93	10344.4	14717.7	1.51831	0.741521	0.274076	24	12
O35130	ENSG00000126749	0.0466612	Emg1	Ribosomal RNA small subunit methyltransferase NEP1	NA	6763.51	5105.68	4076.45	6301.18	8159.81	6474.83	5779.95	4811.31	1.65917	0.289487	0.00155314	24	12
O35134	ENSG00000068654	0.345544	Polr1a	DNA-directed RNA polymerase I subunit RPA1	RNA polymerase I core complex	76963.5	62531.6	54387.2	48186.4	55260.5	57014.5	52196	43085.9	1.5972	0.165444	0.00212227	24	18
O35144	ENSG00000132604	0.228138	Terf2	Telomeric repeat-binding factor 2	Rap1 complex	53197.7	43595.4	46871.4	45846.2	55521.5	51442.3	42969.6	48457.8	1.22026	0.17927	0.217487	24	12
O35144	ENSG00000132604	0.228138	Terf2	Telomeric repeat-binding factor 2	Telomeric Complex	53197.7	43595.4	46871.4	45846.2	55521.5	51442.3	42969.6	48457.8	1.22026	0.17927	0.217487	24	12
O35166	ENSG00000108433	0.167838	Gosr2	Golgi SNAP receptor complex member 2	NA	13675.4	15694.5	11733.5	10015	11468.7	10997.6	13757.6	10999.6	1.5671	0.535664	0.88722	6	12
O35166	ENSG00000262633	0.167838	Gosr2	Golgi SNAP receptor complex member 2	NA	13675.4	15694.5	11733.5	10015	11468.7	10997.6	13757.6	10999.6	1.5671	0.535664	0.88722	6	12
O35188	ENSG00000006210	0.173771	Cx3cl1	Fractalkine;Processed fractalkine	NA	12028.8	9780.92	9619.48	9123.78	8221.83	9062.76	12238.1	10001.4	1.31841	0.825138	0.875677	12	12
O35218	ENSG00000165934	0.179272	Cpsf2	Cleavage and polyadenylation specificity factor subunit 2	Cleavage and polyadenylation specificity factor (CPSF) complex	24797.5	18771.6	19869.6	10877.3	17179.3	21273.5	17872.1	17322.4	2.27974	0.346512	0.265547	24	18
O35226	ENSG00000159352	0.178962	Psmd4	26S proteasome non-ATPase regulatory subunit 4	26S Proteasome	343788	292158	260234	251901	256132	296280	270703	260348	1.36478	0.487932	0.190387	24	18
O35239	ENSG00000169410	0.0522587	Ptpn9	Tyrosine-protein phosphatase non-receptor type 9	NA	41036.5	45456.6	41228.6	18417.7	41065.7	28600	38295.4	23590.2	2.4681	0.0629464	0.0749924	24	18
O35286	ENSG00000109606	0.0463925	Dhx15	Pre-mRNA-splicing factor ATP-dependent RNA helicase DHX15	Large Drosha complex	93504	83701.9	58866	55458.9	60543.9	60688	48793.7	45050.9	1.686	0.288544	0.00526516	24	18
O35326	ENSG00000100650	0.738552	Srsf5	Serine/arginine-rich splicing factor 5	NA	196069	159999	151354	155887	210663	179995	177738	171137	1.29543	0.144747	0.251236	24	12
O35345	ENSG00000025800	0.107238	Kpna6;Kpna1	Importin subunit alpha-7;Importin subunit alpha-5;Importin subunit alpha-5, N-terminally processed	NA	3896.57	2955.03	2429.4	2547.56	3764.47	3351.21	3487.56	2399.88	1.60392	0.12923	0.0435944	24	18
O35382	ENSG00000131558	0.257618	Exoc4	Exocyst complex component 4	Exocyst complex	121135	130010	127352	99536.6	116815	106588	118372	111339	1.30616	0.40929	0.434973	12	6
O35405	ENSG00000105223	0.0326438	Pld3	Phospholipase D3	NA	28343.4	22710.3	17147.7	19098.9	15211	18346.5	21266.3	23304	1.65289	0.978679	0.700822	18	18
O35459	ENSG00000104823	0.0912319	Ech1	Delta(3,5)-Delta(2,4)-dienoyl-CoA isomerase, mitochondrial	NA	3733.36	4120.37	3735.62	4104.77	4253.63	3365.36	4629.97	4226.48	1.10366	0.748351	0.769245	24	6
O35492	ENSG00000179335	0.18289	Clk3	Dual specificity protein kinase CLK3	NA	28545.5	19950.8	22379.5	18319.1	19089.4	21732.9	18260.6	17702.8	1.55824	0.531017	0.242479	24	18
O35613	N/A	0.0459864	Daxx	Death domain-associated protein 6	NA	5827.63	5903.85	5511.25	3033.72	4950.27	6562.35	7207.8	5584.64	1.94608	0.389185	0.152264	12	6
O35615	ENSG00000179588	0.295392	Zfpm1	Zinc finger protein ZFPM1	NA	7476.2	5191.98	6024.42	6192.97	6952.55	7773.43	7542.28	5323.73	1.43995	0.639522	0.83243	24	18
O35638	ENSG00000101972	0.0612251	Stag2	Cohesin subunit SA-2	Cohesin complex	17259.3	19177.1	18654.2	17744	20522.2	16196.7	15781.8	13590.7	1.11112	0.624562	0.764533	24	18
O35640	ENSG00000264230	0.285396	Anxa8	Annexin A8	NA	107342	125460	83577	108436	67024.4	98891.3	66939.9	67414	1.50113	0.550675	0.341223	6	6
O35640	ENSG00000265190	0.285396	Anxa8	Annexin A8	NA	107342	125460	83577	108436	67024.4	98891.3	66939.9	67414	1.50113	0.550675	0.341223	6	6
O35664	ENSG00000159110	0.145807	Ifnar2	Interferon alpha/beta receptor 2	NA	2633.63	3133.95	2272.08	2913.65	1375.3	2014.34	2260.32	2818.24	1.37933	0.567063	0.548152	18	6
O35691	N/A	0.246503	Pnn	Pinin	NA	2618.39	1645.37	1457.36	1575.45	1194.15	1206.66	946.559	1160.63	1.79667	0.72261	0.480281	24	12
O35730	ENSG00000204227	0.21152	Ring1	E3 ubiquitin-protein ligase RING1	NA	1090.78	892.188	1086.68	1059.45	733.394	576.21	968.603	1120.5	1.22259	0.340555	0.405385	18	12
O35737	ENSG00000169045	0.041526	Hnrnpf;Hnrnph1	Heterogeneous nuclear ribonucleoprotein F;Heterogeneous nuclear ribonucleoprotein F, N-terminally processed;Heterogeneous nuclear ribonucleoprotein H;Heterogeneous nuclear ribonucleoprotein H, N-terminally processed	Large Drosha complex	171818	158665	135454	146211	148205	146667	125779	129546	1.26846	0.170867	0.00884439	24	12
O35737	ENSG00000169045	0.041526	Hnrnpf;Hnrnph1	Heterogeneous nuclear ribonucleoprotein F;Heterogeneous nuclear ribonucleoprotein F, N-terminally processed;Heterogeneous nuclear ribonucleoprotein H;Heterogeneous nuclear ribonucleoprotein H, N-terminally processed	Nuclear cap binding complex (NCBC)	171818	158665	135454	146211	148205	146667	125779	129546	1.26846	0.170867	0.00884439	24	12
O35737	ENSG00000169045	0.041526	Hnrnpf;Hnrnph1	Heterogeneous nuclear ribonucleoprotein F;Heterogeneous nuclear ribonucleoprotein F, N-terminally processed;Heterogeneous nuclear ribonucleoprotein H;Heterogeneous nuclear ribonucleoprotein H, N-terminally processed	2A-DUB	171818	158665	135454	146211	148205	146667	125779	129546	1.26846	0.170867	0.00884439	24	12
O35841	ENSG00000166181	0.0490722	Api5	Apoptosis inhibitor 5	emerin C52	10626.6	7726.49	8113.5	6553.49	8779.57	5082.28	8717.81	8884.08	1.62152	0.302294	0.202557	24	6
O35955	ENSG00000205220	0.454402	Psmb10	Proteasome subunit beta type-10	26S Proteasome	20136.8	21772.2	18312.5	16943.7	21816.9	19652.5	19056.1	18907.8	1.28498	0.150033	0.0700731	24	18
O35988	ENSG00000124145	0.121822	Sdc4	Syndecan-4	NA	10043.6	16049.3	10549.6	8927.48	8715.05	7389.63	8919.07	7026.84	1.79774	0.766056	0.371603	6	12
O54724	ENSG00000177469	0.133415	Ptrf	Polymerase I and transcript release factor	NA	515089	436001	418390	327744	456139	395567	411424	354357	1.57162	0.0214958	0.000856622	24	18
O54774	ENSG00000065000	0.136494	Ap3d1	AP-3 complex subunit delta-1	AP-3 adaptor complex	106800	105525	101934	79934.8	117491	107500	85206.9	96427.1	1.33609	0.182091	0.00803666	24	18
O54781	N/A	0.0659967	Srpk2	SRSF protein kinase 2;SRSF protein kinase 2 N-terminal;SRSF protein kinase 2 C-terminal	NA	34203	30163.7	25113.9	27531.1	35309.4	36435.2	33924.6	33450.8	1.36191	0.638867	0.257363	6	6
O54784	ENSG00000167657	0.323828	Dapk3	Death-associated protein kinase 3	NA	118367	106902	104647	82264.4	107013	91839.4	94202.8	93679.9	1.43887	0.181401	0.0840877	24	18
O54825	ENSG00000112578	0.0593136	Bysl	Bystin	NA	14185.5	8358.94	8541.89	8714.12	8016.27	9754.96	9852.49	10261	1.69704	0.872249	0.858038	24	6
O54833	ENSG00000070770	0.1851	Csnk2a2	Casein kinase II subunit alpha	UTP C complex	4831.67	5812.14	3961.18	3586.96	6021.41	5362.42	5750.96	6266.69	1.62035	0.876794	0.853431	6	6
O54931-5	N/A	0.196564	Akap2	A-kinase anchor protein 2	NA	82026.3	80439.4	85151	89591.4	50452.2	74340.4	85149.1	92119	1.11378	0.345912	0.0212265	18	6
O54941	ENSG00000073584	0.127741	Smarce1	SWI/SNF-related matrix-associated actin-dependent regulator of chromatin subfamily E member 1	BAF complex	66059	55274.2	55675.9	66945.9	58653.1	52334.5	56771.7	55790.8	1.21116	0.341602	0.0255586	24	6
O54941	ENSG00000073584	0.127741	Smarce1	SWI/SNF-related matrix-associated actin-dependent regulator of chromatin subfamily E member 1	SWI/SNF chromatin-remodeling complex	66059	55274.2	55675.9	66945.9	58653.1	52334.5	56771.7	55790.8	1.21116	0.341602	0.0255586	24	6
O54950	ENSG00000181929	0.222018	Prkag1	5-AMP-activated protein kinase subunit gamma-1	Snf1p/Snf4p/Sip2p complex	97122	94638.5	75952	68678.3	87266.4	71531.6	80502.9	71508.4	1.41416	0.234637	0.00405557	24	18
O54988-2	ENSG00000065613	0.139247	Slk;Stk10	STE20-like serine/threonine-protein kinase;Serine/threonine-protein kinase 10	NA	27822.3	26314.4	23720.7	19033.2	21363.9	23151.9	19553.1	19071.5	1.46178	0.269293	0.0340831	24	18
O55022	ENSG00000101856	0.0466032	Pgrmc1	Membrane-associated progesterone receptor component 1	NA	7772.71	6277.01	5498.42	5106.37	5840.56	5107.14	6502.03	7254.51	1.52216	0.820584	0.807733	24	6
O55028	ENSG00000103507	0.170419	Bckdk	[3-methyl-2-oxobutanoate dehydrogenase [lipoamide]] kinase, mitochondrial	mitochondrial pyruvate dehydrogenase complex	1591.69	1420.04	1151.33	1252.93	1620.85	1316.04	1052.22	782.184	1.38248	0.145784	0.0255586	24	18
O55029	ENSG00000184432	0.128161	Copb2	Coatomer subunit beta	COPI	101642	102595	78923.2	79811.2	103064	96499.5	90639.8	83669.3	1.29994	0.0355242	0.0157388	24	18
O55091	ENSG00000154059	0.219314	Impact	Protein IMPACT	NA	38053.8	64390.2	50297.5	50431.8	67430.6	51717.1	53414.1	59191.8	1.69208	0.935073	0.827964	6	6
O55098	ENSG00000072786	0.20978	Stk10	Serine/threonine-protein kinase 10	NA	6033.65	5274.52	4046.75	3356.55	3531.38	3862.71	4671.42	4958.51	1.79758	0.965297	0.700822	6	6
O55102	ENSG00000135441	0.181698	Bloc1s1	Biogenesis of lysosome-related organelles complex 1 subunit 1	BLOC1-BLOC2 complex	50631.4	63011.1	53259.3	44763.7	47011.1	51214	45638.5	42152.1	1.40764	0.194422	0.0186339	6	12
O55131	N/A	0.0925824	2007-09-01	Septin-7	NA	36126.4	24343	22837.7	44196.5	29324.9	34785	30851.1	36121.3	1.93525	0.314119	0.0255586	18	18
O55135	ENSG00000242372	0.103996	Eif6	Eukaryotic translation initiation factor 6	Yph1-L	17274	13482.8	15571.8	15850.7	19856.7	21962.7	22591.3	20101.6	1.28119	0.981527	0.700822	12	18
O55135	ENSG00000242372	0.103996	Eif6	Eukaryotic translation initiation factor 6	TRBP containing complex (DICER, TRBP, AGO2, RPL7A, EIF6, MOV10)	17274	13482.8	15571.8	15850.7	19856.7	21962.7	22591.3	20101.6	1.28119	0.981527	0.700822	12	18
O55187	ENSG00000141582	0.265474	Cbx4	E3 SUMO-protein ligase CBX4	Polycomb-group repressive complex 1 (PRC1)	4919.16	5874.96	4005.41	4324.9	5340.99	5085.07	4825.83	5833.46	1.46676	0.52236	0.264523	6	6
O55187	ENSG00000141582	0.265474	Cbx4	E3 SUMO-protein ligase CBX4	PRC1-core complex	4919.16	5874.96	4005.41	4324.9	5340.99	5085.07	4825.83	5833.46	1.46676	0.52236	0.264523	6	6
O55187	ENSG00000141582	0.265474	Cbx4	E3 SUMO-protein ligase CBX4	CtBP	4919.16	5874.96	4005.41	4324.9	5340.99	5085.07	4825.83	5833.46	1.46676	0.52236	0.264523	6	6
O55201	ENSG00000196235	0.0873749	Supt5h	Transcription elongation factor SPT5	RNA pol II containing coactivator complex Tat-SF	15417.2	10254.7	9270.52	13424.3	9498.79	11304.2	11356.1	13611.9	1.66303	0.532165	0.265547	18	18
O55222	ENSG00000166333	0.144671	Ilk	Integrin-linked protein kinase	NA	194355	165232	145078	149917	115290	139341	139456	148881	1.33966	0.986768	0.88722	24	12
O55234	ENSG00000100804	0.036342	Psmb5	Proteasome subunit beta type-5	26S Proteasome	33542.8	34448.3	32557.2	45190.4	26258.4	29430.1	34537.2	25260.7	1.38803	0.934659	0.90163	12	6
O55236	ENSG00000111880	0.127564	Rngtt	mRNA-capping enzyme;Polynucleotide 5-triphosphatase;mRNA guanylyltransferase	NA	12441.7	11030.5	10318.9	9206.15	8653.39	9022.06	8447.71	7304.12	1.35145	0.62778	0.435894	24	18
O70133-2	N/A	0.0781409	Dhx9	ATP-dependent RNA helicase A	NA	377973	275676	287535	252662	335889	317487	294365	271138	1.49596	0.0489879	0.00631819	24	18
O70194	ENSG00000100353	0.025286	Eif3d	Eukaryotic translation initiation factor 3 subunit D	NA	125918	95037	93861.7	73518.3	107799	99245.5	88814.8	83843.5	1.71275	0.0286769	0.0306703	24	18
O70251	ENSG00000114942	0.0100171	Eef1b	Elongation factor 1-beta	eEF1	47510.2	46282.8	35821.9	37170.3	39344.3	34740.8	24498.3	32707.5	1.32629	0.324046	0.253839	24	12
O70305	N/A	0.0981076	Atxn2	Ataxin-2	NA	87155.7	95279.6	78995.8	76743.7	96132.1	96713.8	91092.4	82536.9	1.24153	0.152168	0.0317395	6	12
O70310	ENSG00000136448	0.131729	Nmt1	Glycylpeptide N-tetradecanoyltransferase 1	NA	131824	125505	112276	74229.2	114960	107402	121335	112558	1.7759	0.397362	0.413769	24	18
O70311	ENSG00000152465	0.129211	Nmt2	Glycylpeptide N-tetradecanoyltransferase 2	NA	37950.9	40057.7	30328.1	26659.4	24036	27732.4	17479.6	33479.5	1.50257	0.662751	0.399569	6	6
O70318	ENSG00000079819	0.0679864	Epb41l2	Band 4.1-like protein 2	NA	12957.9	12203.2	20103.9	18273.3	14661.5	9962.5	13775.7	12922.7	1.64743	0.322523	0.0176888	12	18
O70325	ENSG00000167468	0.121787	Gpx4	Phospholipid hydroperoxide glutathione peroxidase, mitochondrial	NA	25046.3	26827	24065.7	17875	11196	22356.6	21619.9	17051.4	1.50082	0.542607	0.0928384	6	12
O70326	ENSG00000166923	0.0516359	Grem1;Grem2	Gremlin-1;Gremlin-2	NA	205598	164633	157215	147694	196580	186150	188653	169598	1.39205	0.223255	0.0363286	24	18
O70400	ENSG00000107438	0.0303606	Pdlim1	PDZ and LIM domain protein 1	NA	5091.56	3277.81	3291.1	4234.58	2832.41	4052.11	2643.89	2952.95	1.55334	0.792078	0.800468	6	6
O70405	N/A	0.354703	Ulk1	Serine/threonine-protein kinase ULK1	NA	16610.3	14336.2	14923.2	11581.7	16557.8	13646.2	16148.9	14189.7	1.43418	0.102	0.217487	12	6
O70422	ENSG00000213780	0.176184	Gtf2h4	General transcription factor IIH subunit 4	NA	7115.77	5003.81	5486.29	3375.62	5509.33	4789.69	4514.5	4234.51	2.10799	0.0950527	0.000281676	24	18
O70435	ENSG00000100567	0.0235473	Psma3	Proteasome subunit alpha type-3	26S Proteasome	3176.64	2340.64	2076.04	2067.36	1759.23	2351.16	2436.44	2176.82	1.53656	0.953168	0.862219	6	12
O70439	N/A	0.49629	Stx7	Syntaxin-7	NA	20269.4	11481.3	13768.7	12977.1	20101.3	16748.1	12997.9	12720.1	1.76543	0.0828008	0.0257457	24	18
O70475	ENSG00000109814	0.151035	Ugdh	UDP-glucose 6-dehydrogenase	NA	76839	87429.8	66122.5	62027.8	51810.8	56487.6	58958	44854.3	1.40953	0.711273	0.304607	6	12
O70551	ENSG00000096063	0.0210743	Srpk2;Srpk3;Srpk1	SRSF protein kinase 2;SRSF protein kinase 2 N-terminal;SRSF protein kinase 2 C-terminal;SRSF protein kinase 3;SRSF protein kinase 1	NA	27420.3	25621.8	19291.6	25887.6	25301.2	25085.4	18049.8	23838.4	1.42136	0.00598642	0.0234052	6	6
O70566	ENSG00000147202	0.0938425	Diaph2	Protein diaphanous homolog 2	NA	31056.7	27046	22876.8	19132.7	29828.9	21704.8	31541.9	25284.8	1.62323	0.378129	0.264523	24	18
O70583	ENSG00000101871	0.100701	Mid1	E3 ubiquitin-protein ligase Midline-1	NA	20350.2	21449.8	19137.7	18289	25286.7	26276.8	20932.4	20697	1.17282	0.383691	0.139611	6	6
O88196	N/A	0.140869	Ttc3	E3 ubiquitin-protein ligase TTC3	NA	14169.9	14749.9	11776.7	11294.3	13567.3	14072.6	10663.4	10302.2	1.30596	0.0116386	0.00690145	24	18
O88207-2	N/A	0.203079	Col5a1	Collagen alpha-1(V) chain	NA	17086.6	17928.4	15850.2	17194.9	17893.7	16520.9	15901.5	14557	1.13111	0.413665	0.664928	24	18
O88286-3	N/A	0.0422847	Wiz	Protein Wiz	NA	9490.64	8357.33	6249.35	5100.34	7273.01	6974.98	5808.61	6690.65	1.86079	0.184679	0.0535267	24	18
O88322	ENSG00000087303	0.584918	Nid2	Nidogen-2	NA	36537.7	31007.4	34586.9	30561.7	45279.8	46901.2	43805.1	46222.3	1.19554	0.986641	0.748934	24	18
O88342	ENSG00000071127	0.0483815	Wdr1	WD repeat-containing protein 1	NA	160623	162598	154808	202635	123805	164808	161806	156403	1.30894	0.449692	0.68315	6	18
O88351	N/A	0.451893	Ikbkb	Inhibitor of nuclear factor kappa-B kinase subunit beta	NA	5920.03	5293.91	4553.54	4884.56	5435.68	4264.64	4621.88	4251.31	1.30009	0.217851	0.0207044	24	12
O88413	ENSG00000078246	0.2537	Tulp3	Tubby-related protein 3	NA	2529	2904.22	2368.68	2362.27	2320.12	2457.66	2354.52	3239.58	1.22942	0.606647	0.79513	18	6
O88428	ENSG00000198682	0.0774049	Papss2	Bifunctional 3-phosphoadenosine 5-phosphosulfate synthase 2;Sulfate adenylyltransferase;Adenylyl-sulfate kinase	NA	3283.92	2005.62	2278.96	3314.5	2577.24	3153.46	3182.61	3449.07	1.65261	0.605835	0.494884	18	12
O88447	N/A	0.144047	Klc1	Kinesin light chain 1	NA	272856	245499	207728	184072	233564	221041	225860	242039	1.48233	0.521387	0.0559166	24	18
O88448	N/A	0.737592	Klc2	Kinesin light chain 2	NA	79144	64332.5	58213.6	54139.3	64622.1	58596.3	60941.1	61071.7	1.46186	0.22787	0.202557	24	18
O88466	N/A	0.296591	Znf106	Zinc finger protein 106	NA	7483.07	6772.26	6448.28	5956.84	8017.86	6833.42	6792.19	5301.46	1.25621	0.0153691	0.0144384	24	18
O88477	ENSG00000159217	0.167582	Igf2bp1	Insulin-like growth factor 2 mRNA-binding protein 1	NA	5911.82	6126.83	5094.96	2529.05	6696.8	4615.55	5244.99	4491.39	2.42259	0.184703	0.00884032	24	18
O88491	N/A	0.39532	Nsd1	Histone-lysine N-methyltransferase, H3 lysine-36 and H4 lysine-20 specific	NA	30226.1	27299.4	26020.5	26422.3	26367.3	28634.3	26133.8	24267.6	1.16163	0.323226	0.149985	6	12
O88512	ENSG00000213983	0.0808971	Ap1g2	AP-1 complex subunit gamma-like 2	AP-1 adaptor complex	5672.99	4875.37	3540.6	2737.71	2651.07	3863.55	2888.06	3106.03	2.07217	0.574242	0.167491	6	12
O88532	ENSG00000056097	0.0696629	Zfr	Zinc finger RNA-binding protein	NA	254612	244779	208610	192954	235243	251392	218687	228484	1.31954	0.141058	0.000453315	6	6
O88543	ENSG00000141030	0.0906134	Cops3	COP9 signalosome complex subunit 3	COP9 signalosome	31640.2	31576.3	28079.1	19560.5	25578.2	24784	24359.9	25065.3	1.61756	0.437529	0.170612	6	12
O88544	ENSG00000138663	0.125788	Cops4	COP9 signalosome complex subunit 4	COP9 signalosome	19615.1	17561.1	16309.7	12750.9	17283.5	21362.9	15940.4	14497	1.53834	0.0646756	0.199363	6	12
O88545	ENSG00000168090	0.0717399	Cops6	COP9 signalosome complex subunit 6	COP9 signalosome	16430.5	13969.7	14988.2	16994.8	18991.3	11452.9	9427.97	9811.97	1.21655	0.525594	0.0818099	24	6
O88559	ENSG00000133895	0.384379	Men1	Menin	NA	8795.78	6031.81	5329.47	5869.74	9064.44	8913.13	8811.58	8532.78	1.65041	0.752396	0.51385	24	12
O88569	ENSG00000122566	0.0866344	Hnrnpa2b1	Heterogeneous nuclear ribonucleoproteins A2/B1	mRNA cleavage factor complex (CFI)	142634	112218	100992	92599.9	118560	106462	95464.5	88040.1	1.54033	0.0282738	0.000140038	24	18
O88574	ENSG00000164105	0.199613	Sap30	Histone deacetylase complex subunit SAP30	SIN3 complex	39515.8	38877.7	42497.6	36509.7	44461.9	39387	35223.3	45265.4	1.16401	0.874853	0.816009	18	18
O88574	ENSG00000164105	0.199613	Sap30	Histone deacetylase complex subunit SAP30	Sin3-CI	39515.8	38877.7	42497.6	36509.7	44461.9	39387	35223.3	45265.4	1.16401	0.874853	0.816009	18	18
O88685	ENSG00000165916	0.00705166	Psmc3	26S protease regulatory subunit 6A	26S Proteasome	4065.13	2350.89	2334.95	3894.23	3317.55	3365.19	3359.1	3091.25	1.74099	0.51829	0.791502	24	12
O88685	ENSG00000165916	0.00705166	Psmc3	26S protease regulatory subunit 6A	BP-SMAD complex	4065.13	2350.89	2334.95	3894.23	3317.55	3365.19	3359.1	3091.25	1.74099	0.51829	0.791502	24	12
O88708	ENSG00000115947	0.16864	Orc4	Origin recognition complex subunit 4	Origin recognition complex (ORC) complex	5099.45	4094.14	4340.97	3495.75	3843.04	3143.03	2900.91	2973.88	1.45876	0.536941	0.202557	24	18
O88712	ENSG00000159692	0.132328	Ctbp1	C-terminal-binding protein 1	CtBP	3817.93	3701.76	2940.73	2411.43	3174.56	4558.06	4062.65	3598.26	1.58326	0.529537	0.279223	6	12
O88738	ENSG00000115760	0.1464	Birc6	Baculoviral IAP repeat-containing protein 6	NA	365554	328636	297243	258113	291710	308158	290689	263646	1.41626	0.164411	0.00045907	6	12
O88796	ENSG00000148688	0.125395	Rpp30	Ribonuclease P protein subunit p30	nucleolar ribonuclease P complex	29710.8	21889.2	24193.8	30699.7	23173.3	27316.7	17496.1	17600.7	1.4025	0.811824	0.688144	24	18
O88844	ENSG00000138413	0.0266166	Idh1	Isocitrate dehydrogenase [NADP] cytoplasmic	NA	8412.94	9826.13	9581.25	9448.6	7081.66	9567.18	8582.3	9001.89	1.16798	0.13004	0.548152	6	18
O88845	ENSG00000108599	0.0905153	Akap10	A-kinase anchor protein 10, mitochondrial	NA	1935.7	1598.75	1317.83	1701.32	1946.09	2423.21	2064.79	2178.06	1.46886	0.856837	0.832428	6	6
O88852	ENSG00000189241	0.464274	Tspyl1	Testis-specific Y-encoded-like protein 1	NA	140865	133621	126460	118616	170970	145204	143510	144654	1.18758	0.521495	0.264523	24	18
O88874	N/A	0.0825418	Ccnk	Cyclin-K	NA	10071.2	13193.5	11254.3	5484.65	10871.1	13964.4	10812.5	15392.1	2.40553	0.766231	0.251236	6	12
O88878	ENSG00000107372	0.240144	Zfand5	AN1-type zinc finger protein 5	NA	3727.74	3218.27	3544.52	3183.9	3704.95	3630.81	3350.44	2899.84	1.17081	0.100437	0.0609999	24	18
O88895	N/A	0.155982	Hdac3	Histone deacetylase 3	NA	34666.9	28946.2	25002.6	22482.6	31551.8	27648.6	28860.7	24074	1.54194	0.0281738	0.00371761	24	18
O88939	ENSG00000178951	0.193036	Zbtb7a	Zinc finger and BTB domain-containing protein 7A	NA	51519.6	44120	45762.7	35213.1	52262.5	46920.6	50878.9	44874.7	1.46308	0.176364	0.264523	24	18
O89032	ENSG00000107957	0.16235	Sh3pxd2a	SH3 and PX domain-containing protein 2A	NA	4929.94	6092.09	5050.62	3621.31	3731.35	3946.55	3416.55	3429.17	1.68229	0.599671	0.116786	6	12
O89050	ENSG00000128585	0.17198	Mkln1	Muskelin	RANBP9-containing complex	61721.6	48922.4	46649.4	40844.2	43805.6	47017.3	43412.8	50811.1	1.51115	0.760488	0.405385	24	12
O89051	ENSG00000136156	0.206605	Itm2b	Integral membrane protein 2B;BRI2, membrane form;BRI2 intracellular domain;BRI2C, soluble form;Bri23 peptide	NA	13048	8600.48	9884.72	8012.44	3016.76	6588.78	9329.61	12498.7	1.62847	0.813835	0.403066	12	18
O89079	ENSG00000105669	0.135219	Cope	Coatomer subunit epsilon	COPI	11412.3	11868.4	10989.6	6894.99	14589.3	12925	9861.34	8672.75	1.72131	0.0502385	0.00457157	6	12
O89086	ENSG00000102317	0.0504504	Rbm3	RNA-binding protein 3	NA	67554	50198.6	51948.3	46870.5	54214	60997.6	62069.9	52564.9	1.44129	0.541527	0.548152	24	18
O89090	ENSG00000185591	0.0278614	Sp1	Transcription factor Sp1	HCF-1N	10397.1	7488.05	9135.29	7850.6	10763.9	10489.1	11108.1	11516.7	1.38849	0.818096	0.836216	24	6
P00493	ENSG00000165704	0.0493709	Hprt1	Hypoxanthine-guanine phosphoribosyltransferase	NA	30798.6	25624.5	21723.5	16973.3	20887.6	21913.8	23134.4	20359.7	1.81453	0.379489	0.101278	6	12
P01027	ENSG00000125730	0.353712	C3	Complement C3;Complement C3 beta chain;C3-beta-c;Complement C3 alpha chain;C3a anaphylatoxin;Acylation stimulating protein;Complement C3b alpha chain;Complement C3c alpha chain fragment 1;Complement C3dg fragment;Complement C3g fragment;Complement C3d fragment;Complement C3f fragment;Complement C3c alpha chain fragment 2	NA	1.30142e+06	1.49878e+06	1.45122e+06	1.53807e+06	2.12719e+06	1.89429e+06	2.05499e+06	2.25255e+06	1.18184	0.972073	0.858038	18	6
P01887	ENSG00000166710	0.203398	B2m	Beta-2-microglobulin	NA	61722.1	77033.7	68422.7	65953.8	98307	89228	77565	88633.6	1.24807	0.934714	0.751358	6	6
P02340	ENSG00000141510	0.643929	Tp53	Cellular tumor antigen p53	MSH2/6-BLM-p53-RAD51 complex	352656	344839	340792	272360	324632	310991	320220	309270	1.29482	0.25509	0.156394	24	18
P02463	ENSG00000187498	0.148888	Col4a1	Collagen alpha-1(IV) chain;Arresten	NA	175954	141913	126039	124189	156366	155512	191510	162624	1.41682	0.852658	0.185677	24	18
P02468	N/A	0.22582	Lamc1	Laminin subunit gamma-1	NA	102266	101131	90596	89382	113243	104296	116283	119041	1.14414	0.981439	0.731536	24	6
P02469	ENSG00000091136	0.106312	Lamb1	Laminin subunit beta-1	ITGA6-ITGB4-Laminin10/12 complex	22821.9	18511.6	20869.1	16452.9	14192.4	18174.1	18594.3	16968.1	1.3871	0.821665	0.751358	12	6
P02798	N/A	0.0584827	Mt2	Metallothionein-2	NA	15931.4	29356.9	25001.5	23055.1	21897.9	21608.2	18564.2	17936.4	1.84271	0.584471	0.405385	6	12
P02802	ENSG00000187193	0.0453122	Mt1	Metallothionein-1	NA	8801.82	17394.6	16241.5	17439.5	22486.5	11916	13665.7	18557.8	1.98135	0.898046	0.791502	18	12
P02802	ENSG00000205358	0.0453122	Mt1	Metallothionein-1	NA	8801.82	17394.6	16241.5	17439.5	22486.5	11916	13665.7	18557.8	1.98135	0.898046	0.791502	18	12
P02802	ENSG00000244020	0.0453122	Mt1	Metallothionein-1	NA	8801.82	17394.6	16241.5	17439.5	22486.5	11916	13665.7	18557.8	1.98135	0.898046	0.791502	18	12
P04202	ENSG00000105329	0.494067	Tgfb1	Transforming growth factor beta-1;Latency-associated peptide	NA	30552.3	24529.4	24113.2	20766.8	27520.2	25801.4	25126.7	27015.1	1.47121	0.347594	0.0535267	24	18
P04627	ENSG00000078061	0.372449	Araf;Raf1;Braf	Serine/threonine-protein kinase A-Raf;RAF proto-oncogene serine/threonine-protein kinase;Serine/threonine-protein kinase B-raf	NA	21614.1	22992.8	19745.7	18285.8	19391.5	17395.2	16864.7	17346	1.25741	0.631872	0.257363	24	18
P05017	ENSG00000017427	0.505036	Igf1	Insulin-like growth factor I	NA	11105.7	9683.4	12143.8	14724.3	13178.9	15126.5	12427.5	9639.4	1.52057	0.999224	0.727997	12	12
P05064	ENSG00000149925	0.0144525	Aldoa	Fructose-bisphosphate aldolase A	NA	46372.1	45899.6	62778.7	56894.3	31482.1	32892	46091.9	36290.4	1.36774	0.585312	0.31402	12	18
P05201	ENSG00000120053	0.351379	Got1	Aspartate aminotransferase, cytoplasmic	NA	28336.3	30523.4	25182.2	21136	29243.6	25969.4	24794.8	27944.3	1.44414	0.450395	0.20874	24	12
P05202	ENSG00000125166	0.12246	Got2	Aspartate aminotransferase, mitochondrial	NA	17915.5	16768.3	14668.1	10854.8	17388.4	20000.6	16463	13070.9	1.65047	0.0396289	0.107053	6	12
P05213	ENSG00000123416	0.00966658	Tuba1b;Tuba4a	Tubulin alpha-1B chain;Tubulin alpha-4A chain	Tubulins	8772.42	5827.03	4890.81	2774.48	3582.09	3848.1	4698.17	3075.8	3.16183	0.391597	0.0173127	24	18
P05213	ENSG00000123416	0.00966658	Tuba1b;Tuba4a	Tubulin alpha-1B chain;Tubulin alpha-4A chain	60S APC containing complex	8772.42	5827.03	4890.81	2774.48	3582.09	3848.1	4698.17	3075.8	3.16183	0.391597	0.0173127	24	18
P06537	N/A	0.107961	Nr3c1	Glucocorticoid receptor	NA	2958.52	3386.34	3164.35	2551.61	3899.86	3236.13	2806.96	3010.27	1.32714	0.419816	0.435894	24	18
P06797	N/A	0.152381	Ctsl	Cathepsin L1;Cathepsin L1 heavy chain;Cathepsin L1 light chain	NA	148202	149201	132454	140691	93986.8	154578	133538	148357	1.12644	0.508228	0.548152	6	18
P06798	N/A	0.204702	Hoxa4	Homeobox protein Hox-A4	NA	18703	13581.3	10790.9	11172.4	13529.3	14771.8	17022.2	14535.2	1.73322	0.785772	0.68315	24	18
P06801	ENSG00000065833	0.0440331	Me1	NADP-dependent malic enzyme	NA	4787.06	4867.31	4224.95	3409.69	6669.04	4351.33	3876.76	5678.31	1.42749	0.544442	0.405385	24	12
P06869	ENSG00000122861	0.173115	Plau	Urokinase-type plasminogen activator;Urokinase-type plasminogen activator long chain A;Urokinase-type plasminogen activator short chain A;Urokinase-type plasminogen activator chain B	NA	1115.4	995.096	639.085	1128.55	1397.59	1117.97	971.275	1109.35	1.76588	0.191177	0.206406	24	12
P06909	N/A	0.571689	Cfh	Complement factor H	NA	94520.7	111850	119991	114195	140744	126830	132889	131720	1.26946	0.944933	0.736166	6	18
P07356	ENSG00000182718	0.047699	Anxa2	Annexin A2	NA	157198	139322	138359	114451	124388	117369	100339	110563	1.3735	0.564779	0.202557	24	18
P07742	ENSG00000167325	0.142908	Rrm1	Ribonucleoside-diphosphate reductase large subunit	NA	136788	119136	94702.1	85391.8	99051.6	83521.2	84716.4	81575	1.60189	0.372418	0.0132352	24	18
P07901	N/A	0.0668304	Hsp90aa1	Heat shock protein HSP 90-alpha	NA	162867	120146	109804	108863	111024	111942	125150	133170	1.49608	0.791847	0.83243	24	6
P08003	N/A	0.0445134	Pdia4	Protein disulfide-isomerase A4	NA	16065.5	11839.8	12130.6	16465.3	15355.2	12043.7	11420.9	12755.9	1.39068	0.087062	0.274076	24	12
P08030	ENSG00000198931	0.0224336	Aprt	Adenine phosphoribosyltransferase	NA	3427.02	3744.69	3568.96	2592.36	2297.38	3171.14	2767.58	1766.06	1.44451	0.302312	0.0701909	6	12
P08042	N/A	0.392882	Zfp1	Zinc finger protein 1	NA	29211.2	26285.6	24387.2	19470.6	30379.1	27201.7	28219.7	24313	1.50027	0.118593	0.0023345	24	18
P08113	ENSG00000166598	0.0929092	Hsp90b1	Endoplasmin	HMC Complex	323637	163760	178802	305283	174706	291767	242023	233107	1.97628	0.88082	0.791502	18	18
P08121	ENSG00000168542	0.15127	Col3a1	Collagen alpha-1(III) chain	NA	224077	252372	263202	234836	260519	265908	253305	234668	1.17461	0.358032	0.31402	12	6
P08122	ENSG00000134871	0.612902	Col4a2	Collagen alpha-2(IV) chain;Canstatin	NA	21610.7	16530.7	21395.2	16007.1	18728.1	19572.3	22256.4	25258.9	1.35007	0.767618	0.68315	12	18
P08249	ENSG00000146701	0.0473427	Mdh2	Malate dehydrogenase, mitochondrial	NA	50912.2	56499.5	37161	27854.4	52323.6	44379.6	36502.5	43232.8	2.02839	0.183716	0.022722	6	6
P08556	N/A	0.0765603	Nras;Kras	GTPase NRas;GTPase KRas;GTPase KRas, N-terminally processed	NA	17763.7	16311.9	15901.1	22196.9	9050.6	13416	12205.6	16450.3	1.39594	0.574163	0.243418	18	18
P08775	ENSG00000181222	0.299373	Polr2a	DNA-directed RNA polymerase II subunit RPB1	RNA polymerase II core complex	684991	638965	517963	478287	645611	622462	572751	560417	1.43218	0.0630517	8.28e-06	24	18
P08775	ENSG00000181222	0.299373	Polr2a	DNA-directed RNA polymerase II subunit RPB1	RNA polymerase II complex, chromatin structure modifying	684991	638965	517963	478287	645611	622462	572751	560417	1.43218	0.0630517	8.28e-06	24	18
P08775	ENSG00000181222	0.299373	Polr2a	DNA-directed RNA polymerase II subunit RPB1	HES1 promoter-Notch enhancer complex	684991	638965	517963	478287	645611	622462	572751	560417	1.43218	0.0630517	8.28e-06	24	18
P08775	ENSG00000181222	0.299373	Polr2a	DNA-directed RNA polymerase II subunit RPB1	SMN-PolII-RHA complex	684991	638965	517963	478287	645611	622462	572751	560417	1.43218	0.0630517	8.28e-06	24	18
P08775	ENSG00000181222	0.299373	Polr2a	DNA-directed RNA polymerase II subunit RPB1	RNA pol II containing coactivator complex Tat-SF	684991	638965	517963	478287	645611	622462	572751	560417	1.43218	0.0630517	8.28e-06	24	18
P09055	ENSG00000150093	0.0768937	Itgb1	Integrin beta-1	NA	67807.6	41602.3	38879.2	29607.9	32187.1	31905.8	38869.4	29116.8	2.29019	0.500507	0.264523	24	18
P09103	ENSG00000185624	0.0321692	P4hb	Protein disulfide-isomerase	NA	15928.1	10417.2	16744.2	37792.5	16309.4	21564.6	16697	19008.9	3.62789	0.441749	0.0468103	18	12
P09405	ENSG00000115053	0.0237607	Ncl	Nucleolin	RNA pol II containing coactivator complex Tat-SF	210632	181341	211321	153812	198913	195638	170666	159460	1.37389	0.119164	0.676678	24	18
P09411	ENSG00000102144	0.0998756	Pgk1	Phosphoglycerate kinase 1	NA	32812.1	28686.9	22294.7	33626.7	16497.3	21470.6	12268	12271.3	1.50828	0.846783	0.31402	6	6
P09671	ENSG00000112096	0.0615986	Sod2	Superoxide dismutase [Mn], mitochondrial	NA	16172	10327.4	6550.66	8826.17	14496.3	12069.4	15986.5	13484.6	2.46875	0.694972	0.266379	24	18
P0DOV2	ENSG00000163564	0.0666452	Mndal	Myeloid cell nuclear differentiation antigen-like protein	NA	70816.2	93781.8	96739	89844.4	91725.8	93968.6	98048.1	93613.9	1.36606	0.327373	0.883399	12	12
P0DOV2	ENSG00000163565	0.0666452	Mndal	Myeloid cell nuclear differentiation antigen-like protein	NA	70816.2	93781.8	96739	89844.4	91725.8	93968.6	98048.1	93613.9	1.36606	0.327373	0.883399	12	12
P0DP28	ENSG00000198668	0.0410631			NA	26728.2	17758	16797.1	23490.8	12859.2	17251.8	23167.3	23156.2	1.59123	0.770665	0.486837	18	12
P0DP28	ENSG00000160014	0.0410631			SPB components	26728.2	17758	16797.1	23490.8	12859.2	17251.8	23167.3	23156.2	1.59123	0.770665	0.486837	18	12
P0DP28	ENSG00000160014	0.0410631			H2AX complex, isolated from cells without IR exposure	26728.2	17758	16797.1	23490.8	12859.2	17251.8	23167.3	23156.2	1.59123	0.770665	0.486837	18	12
P0DP28	ENSG00000143933	0.0410631			NA	26728.2	17758	16797.1	23490.8	12859.2	17251.8	23167.3	23156.2	1.59123	0.770665	0.486837	18	12
P10107	ENSG00000135046	0.178224	Anxa1	Annexin A1	NA	63548.7	47205.2	34276.4	25770.4	38322.9	36670.3	43225.3	50869.7	2.46596	0.796122	0.553813	24	12
P10126	N/A	0.0131358	Eef1a1;Eef1a2	Elongation factor 1-alpha 1;Elongation factor 1-alpha 2	NA	1.47752e+06	1.22372e+06	1.11453e+06	1.13906e+06	934549	954677	921522	1.00559e+06	1.32569	0.901446	0.862219	24	12
P10493	ENSG00000116962	0.421758	Nid1	Nidogen-1	NA	34364.4	40032.7	28042.6	29136.1	29172.7	35645.5	32052.1	33297.6	1.42757	0.228226	0.0559166	6	6
P10518	ENSG00000148218	0.212272	Alad	Delta-aminolevulinic acid dehydratase	NA	7759.87	8491.74	7495.74	7460.23	7692.26	8363.45	7961.35	8227.94	1.13827	0.249226	0.749185	6	18
P10605	ENSG00000164733	0.335669	Ctsb	Cathepsin B;Cathepsin B light chain;Cathepsin B heavy chain	NA	262306	259165	268841	314046	287009	344506	292891	347255	1.21176	0.467756	0.42114	18	18
P10630	ENSG00000156976	0.0338708	Eif4a2	Eukaryotic initiation factor 4A-II;Eukaryotic initiation factor 4A-II, N-terminally processed	eIF4F	12792.4	10710.4	10509.1	7039.94	10560.6	12795.7	11097.7	12792.8	1.81711	0.789668	0.858038	6	12
P10711	ENSG00000187735	0.0378821	Tcea1	Transcription elongation factor A protein 1	AF4.com	82424.3	99640.9	57777.5	71679.8	66151.6	70572.3	73144.8	54900.5	1.72456	0.496934	0.149985	6	12
P10810	ENSG00000170458	0.0833089	Cd14	Monocyte differentiation antigen CD14	NA	1726.57	915.975	1339.8	1501.2	876.417	624.683	1118.89	758.486	1.88495	0.574281	0.162279	24	6
P10852	ENSG00000168003	0.0533456	Slc3a2	4F2 cell-surface antigen heavy chain	NA	16224.5	13825.5	10352.3	8088.6	6524.25	8092.54	9448.33	14071.5	2.00585	0.997637	0.799883	18	6
P11087	ENSG00000108821	0.422381	Col1a1	Collagen alpha-1(I) chain	NA	1.7294e+06	1.50723e+06	1.48259e+06	1.40241e+06	1.22552e+06	1.12478e+06	1.34623e+06	1.15016e+06	1.23316	0.846752	0.796134	12	6
P11103	N/A	0.104521	Parp1	Poly [ADP-ribose] polymerase 1	NA	31247	26972.5	27421.5	19225.2	30033.3	22145.7	25255.6	18368.2	1.62531	0.0145961	0.00884032	24	18
P11214	ENSG00000104368	0.266368	Plat	Tissue-type plasminogen activator;Tissue-type plasminogen activator chain A;Tissue-type plasminogen activator chain B	NA	140926	130478	132604	136850	163828	141233	124393	127830	1.08008	0.219797	0.0314776	24	12
P11276	ENSG00000115414	0.221483	Fn1	Fibronectin;Anastellin	NA	1.96974e+06	1.65858e+06	1.58349e+06	1.23148e+06	1.77493e+06	1.47494e+06	1.37267e+06	1.1095e+06	1.59949	0.0219318	9.11e-06	24	18
P11440	ENSG00000170312	0.15779	Cdk1	Cyclin-dependent kinase 1	Cdc28p/Clb5p complex	84292.6	71248.5	52012.1	42978.4	35045.3	36261.9	26738.2	22999.7	1.96128	0.691582	0.140382	24	18
P11499	ENSG00000096384	0.0398618	Hsp90ab1	Heat shock protein HSP 90-beta	HMC Complex	320467	249254	206093	177409	210985	224973	222808	236470	1.80638	0.616829	0.313111	24	12
P11499	ENSG00000096384	0.0398618	Hsp90ab1	Heat shock protein HSP 90-beta	Kinase maturation complex 1	320467	249254	206093	177409	210985	224973	222808	236470	1.80638	0.616829	0.313111	24	12
P11499	ENSG00000096384	0.0398618	Hsp90ab1	Heat shock protein HSP 90-beta	TNF-alpha/NF-kappa B signaling complex 6	320467	249254	206093	177409	210985	224973	222808	236470	1.80638	0.616829	0.313111	24	12
P11499	ENSG00000096384	0.0398618	Hsp90ab1	Heat shock protein HSP 90-beta	P2X7 receptor signalling complex	320467	249254	206093	177409	210985	224973	222808	236470	1.80638	0.616829	0.313111	24	12
P11499	ENSG00000096384	0.0398618	Hsp90ab1	Heat shock protein HSP 90-beta	Kinase maturation complex 2	320467	249254	206093	177409	210985	224973	222808	236470	1.80638	0.616829	0.313111	24	12
P11499	ENSG00000096384	0.0398618	Hsp90ab1	Heat shock protein HSP 90-beta	TNF-alpha/NF-kappa B signaling complex 7	320467	249254	206093	177409	210985	224973	222808	236470	1.80638	0.616829	0.313111	24	12
P11679	ENSG00000170421	0.34559	Krt8	Keratin, type II cytoskeletal 8	NA	23858.2	18027.1	21315.5	19815.8	27616.5	25703.9	25365.6	22363.7	1.32346	0.613944	0.68315	24	18
P11983	ENSG00000120438	0.0287315	Tcp1	T-complex protein 1 subunit alpha	chaperonin-containing T-complex	248984	215730	187620	172298	191318	194862	195716	189861	1.44508	0.42537	0.10474	24	18
P12023	ENSG00000142192	0.122813	App	Amyloid beta A4 protein;N-APP;Soluble APP-alpha;Soluble APP-beta;C99;Beta-amyloid protein 42;Beta-amyloid protein 40;C83;P3(42);P3(40);C80;Gamma-secretase C-terminal fragment 59;Gamma-secretase C-terminal fragment 57;Gamma-secretase C-terminal fragment 50;C31	NA	29816.7	25984	25338.9	25938	17234.7	18652	27991.6	27160.5	1.17672	0.768599	0.792615	12	18
P12032	ENSG00000102265	0.484426	Timp1	Metalloproteinase inhibitor 1	NA	42590.8	31353.4	25738.1	20609.9	25492.8	24782.9	25510.5	21382.7	2.06652	0.293975	0.0176888	24	18
P12815-2	ENSG00000249915	0.0597563	Pdcd6	Programmed cell death protein 6	NA	5977.85	4008.43	5115.33	5464.44	3843.28	5252.41	5065.85	4217.49	1.49132	0.963696	0.862219	12	12
P12970	ENSG00000148303	0.00628116	Rpl7a	60S ribosomal protein L7a	NA	141661	110118	111199	86304.7	108126	109566	98536.7	91360.9	1.6414	0.137586	0.0176888	24	18
P13020-2	ENSG00000148180	0.0542729	Gsn	Gelsolin	NA	167110	208254	192518	154371	100089	154981	143702	145866	1.34905	0.582651	0.140382	6	18
P13864	ENSG00000130816	0.173695	Dnmt1	DNA (cytosine-5)-methyltransferase 1	pRb2/p130-multimolecular complex (DNMT1, E2F4, SuV39H1, HDAC1, RBL2)	226884	167409	151880	102448	118684	109923	114658	101864	2.21463	0.515936	0.114262	24	18
P14115	ENSG00000166441	0.0555323	Rpl27a	60S ribosomal protein L27a	cytoplasmic ribosomal large subunit	129538	101056	99856.7	71778.9	86842.5	99956.3	95531.8	81940.1	1.80468	0.28078	0.546765	24	18
P14131	ENSG00000105193	0.0211638	Rps16	40S ribosomal protein S16	cytoplasmic ribosomal small subunit	112478	66303.8	80711.1	109241	126799	75048.3	98230.9	61519.8	1.6964	0.260369	0.264523	24	6
P14148	ENSG00000147604	0.083863	Rpl7	60S ribosomal protein L7	cytoplasmic ribosomal large subunit	181861	152297	139236	113572	113715	139788	117019	100444	1.60129	0.411071	0.13635	6	12
P14152	ENSG00000014641	0.0557091	Mdh1	Malate dehydrogenase, cytoplasmic	NA	77635.4	66813.3	62407.8	93852.7	50522.1	73773	55998.1	58918.9	1.50386	0.752518	0.752344	6	6
P14206	ENSG00000168028	0.0389956	Rpsa	40S ribosomal protein SA	cytoplasmic ribosomal small subunit	192318	155087	155108	169450	168585	205267	165173	141744	1.24006	0.599572	0.398726	24	18
P14206	ENSG00000288920	0.0389956	Rpsa	40S ribosomal protein SA	NA	192318	155087	155108	169450	168585	205267	165173	141744	1.24006	0.599572	0.398726	24	18
P14211	ENSG00000179218	0.0770246	Calr	Calreticulin	H2AX complex, isolated from cells without IR exposure	20296.7	13154.6	17446.6	17563.3	14832.5	19878.2	20889.6	13940.9	1.54294	0.792847	0.748934	12	6
P14576	ENSG00000100883	0.0640824	Srp54	Signal recognition particle 54 kDa protein	Signal recognition particle (SRP) complex	95932.3	83567.5	89875.2	60001.9	90689.4	78992.3	69283.2	71285.3	1.59882	0.139833	0.0023345	24	18
P14576	ENSG00000100883	0.0640824	Srp54	Signal recognition particle 54 kDa protein	Signal recognition particle (SRP) complex	95932.3	83567.5	89875.2	60001.9	90689.4	78992.3	69283.2	71285.3	1.59882	0.139833	0.0023345	24	18
P14602	ENSG00000106211	0.132387	Hspb1	Heat shock protein beta-1	Spliceosome-B	146415	123240	93468.7	97041.9	129854	109408	140351	125856	1.56646	0.650412	0.265547	24	18
P14685	ENSG00000108344	0.0168306	Psmd3	26S proteasome non-ATPase regulatory subunit 3	26S Proteasome	89938.1	69920.3	70019.6	124989	69641.1	104184	74204.5	57831	1.78759	0.942189	0.833768	24	18
P14824	ENSG00000197043	0.0248513	Anxa6	Annexin A6	NA	5174.92	4584.08	4110.53	2068.47	3288.05	4327.71	2836.63	3865.31	2.50181	0.515733	0.0947842	6	6
P14869	N/A	0.0768037	Rplp0	60S acidic ribosomal protein P0	NA	580267	405795	408567	348405	364935	452928	343423	344432	1.6655	0.470722	0.378897	24	18
P14873	ENSG00000131711	0.0461594	Map1b	Microtubule-associated protein 1B;MAP1B heavy chain;MAP1 light chain LC1	NA	84452.9	64853.2	58296.4	45309.5	55106.4	52099.8	49024	46057.7	1.86391	0.300591	0.0559166	24	18
P14901	ENSG00000100292	0.210448	Hmox1	Heme oxygenase 1	NA	116274	93537	81457.3	73498.2	70879.1	94617.7	90010.4	95352.7	1.58199	0.930064	0.494884	24	12
P15105	ENSG00000135821	0.437845	Glul	Glutamine synthetase	NA	27972.9	23124.3	20465	19765.8	23811.2	24271.5	25482.3	22302.5	1.41522	0.392702	0.0840877	24	18
P15379	N/A	0.0738244	Cd44	CD44 antigen	NA	11375.7	5722.14	6181.52	3578.68	3258.46	3522.4	5101.47	3739.71	3.17874	0.724963	0.742326	24	18
P16045	ENSG00000100097	0.00434354	Lgals1	Galectin-1	NA	46438.4	35798.3	34416	32045.7	18120.6	38641.3	30286.6	28333.2	1.44913	0.886312	0.600351	6	12
P16092	ENSG00000077782	0.211861	Fgfr1	Fibroblast growth factor receptor 1	NA	3346.7	3169.6	3484.16	3906.27	2094.69	2286.17	3036.14	3426.41	1.23242	0.455655	0.0363286	18	6
P16110	N/A	0.0222942	Lgals3	Galectin-3	NA	13012.9	13484.8	10380.7	4747.55	9143.04	8462.86	9953.52	9991.8	2.84038	0.539645	0.342696	24	18
P16254	ENSG00000140319	0.64818	Srp14	Signal recognition particle 14 kDa protein;Signal recognition particle 14 kDa protein, N-terminally processed	Signal recognition particle (SRP) complex	305034	269492	241522	243512	292885	287651	246668	225940	1.26297	0.00959707	0.000778747	24	18
P16374	N/A	0.450259	Zfp60	Zinc finger protein 60	NA	1542.46	1934.9	1981.81	943.485	1490.25	1689.07	991.545	1845.56	2.10052	0.8155	0.833768	6	12
P16546	ENSG00000197694	0.0982325	Sptan1	Spectrin alpha chain, non-erythrocytic 1	emerin	514679	528165	577690	519303	368336	456965	513115	565542	1.12243	0.432014	0.0749924	18	6
P16675	ENSG00000064601	0.0400294	Ctsa	Lysosomal protective protein;Lysosomal protective protein 32 kDa chain;Lysosomal protective protein 20 kDa chain	NA	192796	193550	178769	184180	166698	209013	182114	243717	1.08268	0.47005	0.688144	6	18
P16858	ENSG00000111640	0.0149954	Gapdh	Glyceraldehyde-3-phosphate dehydrogenase	HMGB1-HMGB2-HSC70-ERP60-GAPDH complex	703868	780101	624459	501056	305121	362202	275266	261110	1.55691	0.904955	0.405385	6	12
P17012	ENSG00000067646	0.222048	Zfx;Zfa	Zinc finger X-chromosomal protein;Zinc finger autosomal protein	NA	8699.29	8966.66	6649.53	7038.87	8974.41	10474.7	8582.9	7549.66	1.34847	0.157798	0.0625471	24	18
P17156	ENSG00000126803	0.167581	Hspa2	Heat shock-related 70 kDa protein 2	RSC	18422.2	14108.2	17903	29907.1	17074.4	24166.3	18478.2	25302.9	2.11984	0.235556	0.31402	18	6
P17156	ENSG00000126803	0.167581	Hspa2	Heat shock-related 70 kDa protein 2	HMC Complex	18422.2	14108.2	17903	29907.1	17074.4	24166.3	18478.2	25302.9	2.11984	0.235556	0.31402	18	6
P17182	ENSG00000074800	0.0203674	Eno1	Alpha-enolase	NA	11453.8	10513.7	6465.27	8987.96	11426.5	7188.3	7500.02	5962.48	1.77159	0.208704	0.342696	24	18
P17182	ENSG00000074800	0.0203674	Eno1	Alpha-enolase	NA	11453.8	10513.7	6465.27	8987.96	11426.5	7188.3	7500.02	5962.48	1.77159	0.208704	0.342696	24	18
P17225	N/A	0.0160724	Ptbp1	Polypyrimidine tract-binding protein 1	NA	12432	11918.6	10034.8	8509.09	15341.5	12537.9	12613.3	12169.9	1.46103	0.422744	0.185677	24	18
P17426	ENSG00000196961	0.0759442	Ap2a1	AP-2 complex subunit alpha-1	RalBP1-CCNB1-AP2A-NUMB-EPN1 complex	81771.3	76110	63779.4	64185.4	74636.5	59504	65241.8	56178	1.28209	0.223089	0.0176888	24	18
P17427	ENSG00000183020	0.03102	Ap2a2	AP-2 complex subunit alpha-2	RalBP1-CCNB1-AP2A-NUMB-EPN1 complex	83893.1	87708.8	76899.3	75522.6	70686.8	81094.9	78557.1	72780.4	1.16136	0.399718	0.206406	6	12
P17710	ENSG00000156515	0.158973	Hk1	Hexokinase-1	NA	15439.5	13338.3	12547	9465.33	12751.5	10814.5	9940.67	10994.1	1.63116	0.278754	0.16362	24	12
P17742	ENSG00000196262	0.0296031	Ppia	Peptidyl-prolyl cis-trans isomerase A;Peptidyl-prolyl cis-trans isomerase A, N-terminally processed	NA	428353	413184	357394	339503	321302	356027	266888	276644	1.26171	0.489996	0.257363	6	6
P17751	ENSG00000111669	0.17259	Tpi1	Triosephosphate isomerase	NA	38325.3	38757.7	27259.5	27519.9	31907.2	44680.2	29828.2	29030.6	1.4218	0.0333036	0.00212227	6	6
P17918	ENSG00000132646	0.0687143	Pcna	Proliferating cell nuclear antigen	PCNA-DNA polymerase delta complex	60546.9	46323.8	31416.2	44234.5	24603	31631.4	22799	25691.3	1.92725	0.796099	0.279223	24	12
P17918	ENSG00000132646	0.0687143	Pcna	Proliferating cell nuclear antigen	Cell cycle kinase complex CDK5	60546.9	46323.8	31416.2	44234.5	24603	31631.4	22799	25691.3	1.92725	0.796099	0.279223	24	12
P17918	ENSG00000132646	0.0687143	Pcna	Proliferating cell nuclear antigen	PCNA-MutS-alpha-MutL-alpha-DNA complex	60546.9	46323.8	31416.2	44234.5	24603	31631.4	22799	25691.3	1.92725	0.796099	0.279223	24	12
P18242	ENSG00000117984	0.116636	Ctsd	Cathepsin D	NA	278637	307240	263579	246522	269582	310479	294229	318311	1.2463	0.649044	0.826685	6	18
P18242	ENSG00000250644	0.116636	Ctsd	Cathepsin D	NA	278637	307240	263579	246522	269582	310479	294229	318311	1.2463	0.649044	0.826685	6	18
P18406	ENSG00000142871	0.164192	Cyr61	Protein CYR61	NA	327797	390939	401387	431494	566036	663903	368598	554700	1.31635	0.760103	0.688144	6	6
P18654	ENSG00000177189	0.33738	Rps6ka3;Rps6ka2;Rps6ka1	Ribosomal protein S6 kinase alpha-3;Ribosomal protein S6 kinase alpha-2;Ribosomal protein S6 kinase alpha-1	NA	39742.5	44360.5	36565.8	37238.5	38412.6	35307.4	34097.1	34926.5	1.21317	0.541171	0.378897	24	18
P18760	ENSG00000172757	0.085551	Cfl1;Cfl2	Cofilin-1;Cofilin-2	NA	99015.1	134534	115592	56409.1	82262.7	82862.6	76616.8	87440.5	2.38496	0.576893	0.494884	6	12
P19096	ENSG00000169710	0.0854456	Fasn	Fatty acid synthase;[Acyl-carrier-protein] S-acetyltransferase;[Acyl-carrier-protein] S-malonyltransferase;3-oxoacyl-[acyl-carrier-protein] synthase;3-oxoacyl-[acyl-carrier-protein] reductase;3-hydroxyacyl-[acyl-carrier-protein] dehydratase;Enoyl-[acyl-carrier-protein] reductase;Oleoyl-[acyl-carrier-protein] hydrolase	NA	282976	275167	225472	198709	207021	216950	203842	195568	1.42407	0.468887	0.103203	24	18
P19182	ENSG00000006652	0.460183	Ifrd1	Interferon-related developmental regulator 1	NA	68479.2	56216.5	55277.3	49719.1	79964.3	81723.8	53751.4	64907.5	1.37732	0.360283	0.0562657	6	6
P19182	ENSG00000288640	0.460183	Ifrd1	Interferon-related developmental regulator 1	NA	68479.2	56216.5	55277.3	49719.1	79964.3	81723.8	53751.4	64907.5	1.37732	0.360283	0.0562657	6	6
P19253	N/A	0.091669	Rpl13a	60S ribosomal protein L13a	NA	33995.2	30073.1	23951.3	15193.5	23533.6	29218	18217.3	19560.4	2.23748	0.113081	0.0734785	24	18
P19324	ENSG00000149257	0.0834494	Serpinh1	Serpin H1	NA	150456	145817	133722	150908	145183	138946	138847	134629	1.12852	0.485798	0.83243	24	12
P19788	ENSG00000111341	0.530187	Mgp	Matrix Gla protein	NA	489227	428388	425173	352302	502598	428381	362084	363491	1.38866	0.02043	1.81e-05	24	18
P20029	ENSG00000044574	0.140386	Hspa5	78 kDa glucose-regulated protein	RSC	291679	222477	207797	460497	238539	276395	231586	381735	2.21609	0.0269737	0.0399615	18	18
P20029	ENSG00000044574	0.140386	Hspa5	78 kDa glucose-regulated protein	HCF-1N	291679	222477	207797	460497	238539	276395	231586	381735	2.21609	0.0269737	0.0399615	18	18
P20029	ENSG00000044574	0.140386	Hspa5	78 kDa glucose-regulated protein	H2AX complex, isolated from cells without IR exposure	291679	222477	207797	460497	238539	276395	231586	381735	2.21609	0.0269737	0.0399615	18	18
P20060	ENSG00000049860	0.0584106	Hexb	Beta-hexosaminidase subunit beta	NA	51485.2	49802.5	42166.2	38598.4	67559.8	44856.4	43312.8	43658.8	1.33387	0.100325	0.00803666	24	18
P20152	ENSG00000026025	0.0243432	Vim;Des;Prph;Krt7;Krt8	Vimentin;Desmin;Peripherin;Keratin, type II cytoskeletal 7;Keratin, type II cytoskeletal 8	NA	2.19154e+06	2.60948e+06	1.94112e+06	1.89716e+06	1.89857e+06	1.39133e+06	1.53848e+06	1.41389e+06	1.37546	0.840022	0.700406	24	18
P20664	ENSG00000198056	0.47122	Prim1	DNA primase small subunit	NA	18106.7	12823.6	12265.2	8862.37	6487.43	6915.57	3809.66	3656.79	2.0431	0.770298	0.434973	24	18
P20664	ENSG00000285625	0.47122	Prim1	DNA primase small subunit	NA	18106.7	12823.6	12265.2	8862.37	6487.43	6915.57	3809.66	3656.79	2.0431	0.770298	0.434973	24	18
P21107-2	N/A	0.0242663	Tpm3;Tpm1;Tpm2	Tropomyosin alpha-3 chain;Tropomyosin alpha-1 chain;Tropomyosin beta chain	NA	21885.4	15067.3	18815.5	16514.6	13401	16532	17774.9	18016	1.45251	0.874127	0.434973	12	18
P21126	ENSG00000102178	0.155644	Ubl4a	Ubiquitin-like protein 4A	NA	11051.1	9191.6	8743.33	7327.99	8492.5	7400.01	8924.82	5842.5	1.50807	0.183104	0.0609999	24	18
P21279	N/A	0.0893562	Gnaq	Guanine nucleotide-binding protein G(q) subunit alpha	NA	11036.7	6675.41	4453.08	7385.93	6597.38	6176.13	4540.63	7589.25	2.47843	0.0899905	0.00155314	24	12
P21460	ENSG00000101439	0.144666	Cst3	Cystatin-C	NA	14650	7602.07	7743.99	12698.2	13017	7447.9	12405.7	9582.92	1.9271	0.142989	0.000256069	24	6
P21956-2	ENSG00000140545	0.0399588	Mfge8	Lactadherin	NA	47174.9	35216.4	38229.4	43334.1	30396	33078.4	35998.7	38601.2	1.33957	0.753196	0.807733	18	12
P22315	N/A	0.0541874	Fech	Ferrochelatase, mitochondrial	NA	61916	65041.5	57322.5	58674.6	59604.9	68321.9	64628	65000.8	1.13466	0.453371	0.36451	6	18
P22437	ENSG00000095303	0.0904339	Ptgs1	Prostaglandin G/H synthase 1	NA	37013.6	27052.2	33616.8	23745.4	19031.8	28022.3	18506.6	23683.1	1.55877	0.96321	0.692266	6	12
P23116	ENSG00000107581	0.0951804	Eif3a	Eukaryotic translation initiation factor 3 subunit A	eIF3	720973	557413	522170	521020	601133	622609	582096	561959	1.38377	0.2563	0.0176888	24	18
P23249	ENSG00000155363	0.0506644	Mov10	Putative helicase MOV-10	TRBP containing complex (DICER, TRBP, AGO2, RPL7A, EIF6, MOV10)	113893	116631	98827.1	87150	103327	97957	96616.9	84545.2	1.33828	0.090798	0.00337965	24	18
P23492	N/A	0.507602	Pnp	Purine nucleoside phosphorylase	NA	10300.3	11057.3	9430.43	12543.5	8392.03	12934.6	9787.03	12718	1.33011	0.0654483	0.42114	18	6
P23881	ENSG00000204219	0.1346	Tcea3	Transcription elongation factor A protein 3	NA	5660.46	7194.79	7199.59	4976.53	8665.72	6706.87	4928.31	6632.62	1.44671	0.755737	0.435894	24	18
P23949	ENSG00000152518	0.244617	Zfp36l2	Zinc finger protein 36, C3H1 type-like 2	NA	19695.5	18662.2	12965.1	14154.9	21211	15069.2	19887.1	17311.2	1.51912	0.533324	0.167491	24	12
P23950	ENSG00000185650	0.567567	Zfp36l1	Zinc finger protein 36, C3H1 type-like 1	NA	35851.2	29764.7	34599.9	28641.1	42438.8	37719.1	36560.6	33229	1.25174	0.359236	0.548152	24	18
P24369	ENSG00000166794	0.0515223	Ppib	Peptidyl-prolyl cis-trans isomerase B	NA	83000.1	80032	71852.3	75223.5	90151.3	96878.6	78863.3	83296.8	1.15515	0.362946	0.342696	6	6
P24547	ENSG00000178035	0.100655	Impdh2;Impdh1	Inosine-5-monophosphate dehydrogenase 2;Inosine-5-monophosphate dehydrogenase 1	NA	113066	74842.1	51547.4	38101.8	55507	56781.4	52375.3	35859	2.96748	0.163349	0.00254673	24	18
P25206	ENSG00000112118	0.130405	Mcm3	DNA replication licensing factor MCM3	MCM complex	86732.7	72519.9	56785.5	37808	41182.8	35865	27517.3	25038.7	2.29403	0.563895	0.0770804	24	18
P25322	ENSG00000110092	0.374777	Ccnd1	G1/S-specific cyclin-D1	Cell cycle kinase complex CDK5	48316.2	41475.6	38341.5	40586	27664.5	32506	24837.9	23995.6	1.26015	0.907024	0.700406	24	18
P25444	N/A	0.0101863	Rps2	40S ribosomal protein S2	NA	286330	250792	185744	137813	183104	212038	167267	144995	2.07767	0.12156	0.012032	24	18
P25976	N/A	0.100559	Ubtf	Nucleolar transcription factor 1	NA	49740.8	47725.5	44512.4	34414.7	43920.3	55657.1	57693.5	41267.9	1.44533	0.210848	0.0514913	6	12
P26039	ENSG00000137076	0.0975954	Tln1	Talin-1	Polycystin-1 multiprotein complex (ACTN1, CDH1, SRC, JUP, VCL, CTNNB1, PXN, BCAR1, PKD1, PTK2, TLN1)	1.26449e+06	1.10883e+06	1.00551e+06	917909	971562	1.04721e+06	993296	1.00093e+06	1.37758	0.518254	0.264523	24	18
P26040	ENSG00000092820	0.0561548	Ezr	Ezrin	NA	385810	323035	348603	337199	338802	376773	398343	403346	1.19433	0.925006	0.876279	12	18
P26041	ENSG00000147065	0.0455516	Msn;Rdx	Moesin;Radixin	NA	820407	656947	567356	586858	606591	612946	662967	666567	1.44602	0.725366	0.688144	24	12
P26187	ENSG00000170430	0.401946	Mgmt	Methylated-DNA--protein-cysteine methyltransferase	NA	10427.9	10679.2	9232.42	9763.04	7926.65	7619.4	9186.31	7125.79	1.15671	0.949114	0.769245	24	18
P26231	ENSG00000044115	0.389382	Ctnna1;Ctnna2	Catenin alpha-1;Catenin alpha-2	NA	749530	702492	705568	540964	616952	644511	590902	611028	1.38555	0.468127	0.112585	24	18
P26369	ENSG00000063244	0.0983011	U2af2	Splicing factor U2AF 65 kDa subunit	CF IIAm complex (Cleavage factor IIAm complex)	29282.3	22933.7	19637.8	24079	24269.1	22962.7	26232.9	16833.7	1.49112	0.532112	0.435894	24	18
P26443	ENSG00000148672	0.0283399	Glud1	Glutamate dehydrogenase 1, mitochondrial	NA	136661	142998	116774	93134.6	98726.2	111398	86939.2	94172.4	1.53539	0.433479	0.0514913	6	12
P26443	ENSG00000182890	0.0283399	Glud1	Glutamate dehydrogenase 1, mitochondrial	NA	136661	142998	116774	93134.6	98726.2	111398	86939.2	94172.4	1.53539	0.433479	0.0514913	6	12
P26450	ENSG00000145675	0.15145	Pik3r1	Phosphatidylinositol 3-kinase regulatory subunit alpha	LAT-PLC-gamma-1-p85-GRB2-CBL-VAV-SLP-76 signaling complex, C305 activated	16817.9	24796.8	19215.5	15860.4	26097.9	26575	19336	14898.8	1.56344	0.125379	0.00045907	6	12
P26516	ENSG00000103035	0.0154238	Psmd7	26S proteasome non-ATPase regulatory subunit 7	26S Proteasome	20721.9	19388.7	19190.3	16763.5	16607.7	23476	21784.5	19071.1	1.23614	0.508645	0.453644	6	18
P26638	ENSG00000031698	0.00909085	Sars	Serine--tRNA ligase, cytoplasmic	NA	6000.29	5696.56	6002.09	4881.79	6810.85	6817.02	4675.28	5108.27	1.22949	0.245607	0.0952184	24	18
P26645	ENSG00000277443	0.713808	Marcks	Myristoylated alanine-rich C-kinase substrate	NA	127368	111718	109116	103478	101764	95478.7	108716	113769	1.23088	0.823565	0.827964	24	6
P27046	ENSG00000112893	0.138938	Man2a1;Man2a2	Alpha-mannosidase 2;Alpha-mannosidase 2x	NA	27252	23996.7	19806.6	24311.3	21277.9	18858.8	18427.7	21965.2	1.3759	0.405846	0.0476092	24	12
P27048	ENSG00000125835	0.0573899	Snrpb;Snrpn	Small nuclear ribonucleoprotein-associated protein B;Small nuclear ribonucleoprotein-associated protein N	Survival of motor neuron (SMN) complex	111270	101093	92492.1	73526.9	74710.7	77075.1	92818.2	82072.4	1.51332	0.749908	0.434973	24	18
P27048	ENSG00000125835	0.0573899	Snrpb;Snrpn	Small nuclear ribonucleoprotein-associated protein B;Small nuclear ribonucleoprotein-associated protein N	Spliceosome-Sm	111270	101093	92492.1	73526.9	74710.7	77075.1	92818.2	82072.4	1.51332	0.749908	0.434973	24	18
P27048	ENSG00000125835	0.0573899	Snrpb;Snrpn	Small nuclear ribonucleoprotein-associated protein B;Small nuclear ribonucleoprotein-associated protein N	telomerase	111270	101093	92492.1	73526.9	74710.7	77075.1	92818.2	82072.4	1.51332	0.749908	0.434973	24	18
P27048	ENSG00000125835	0.0573899	Snrpb;Snrpn	Small nuclear ribonucleoprotein-associated protein B;Small nuclear ribonucleoprotein-associated protein N	SMN-PolII-RHA complex	111270	101093	92492.1	73526.9	74710.7	77075.1	92818.2	82072.4	1.51332	0.749908	0.434973	24	18
P27090	ENSG00000092969	0.262212	Tgfb2	Transforming growth factor beta-2;Latency-associated peptide	NA	51649.7	54792.7	53234.7	55787.4	47068.4	48356.5	47170.2	44450.6	1.08011	0.978253	0.862219	6	12
P27546	ENSG00000047849	0.0891446	Map4	Microtubule-associated protein 4	NA	214307	166313	158245	108152	186903	164827	143133	129156	1.98155	0.0163439	3.74e-05	24	18
P27600	ENSG00000146535	0.354129	Gna12	Guanine nucleotide-binding protein subunit alpha-12	NA	12182	13840.5	11685.3	10794.6	15372.4	13581.2	13078.7	10635.5	1.28217	0.144814	0.0083317	6	12
P27612	ENSG00000137055	0.0292874	Plaa	Phospholipase A-2-activating protein	NA	12855.1	15690.2	8655.08	10456.6	8163.36	9609.41	3970.51	9903.63	1.81283	0.331921	0.114262	6	6
P27641	ENSG00000079246	0.0774111	Xrcc5	X-ray repair cross-complementing protein 5	Rap1 complex	11223.4	8363.61	9564.35	10934.1	9676.91	10943.1	11530.5	9439.41	1.34193	0.898476	0.764533	12	18
P27641	ENSG00000079246	0.0774111	Xrcc5	X-ray repair cross-complementing protein 5	H3.3 com	11223.4	8363.61	9564.35	10934.1	9676.91	10943.1	11530.5	9439.41	1.34193	0.898476	0.764533	12	18
P27641	ENSG00000079246	0.0774111	Xrcc5	X-ray repair cross-complementing protein 5	DNA-PK-Ku-eIF2-NF90-NF45 complex	11223.4	8363.61	9564.35	10934.1	9676.91	10943.1	11530.5	9439.41	1.34193	0.898476	0.764533	12	18
P27641	ENSG00000079246	0.0774111	Xrcc5	X-ray repair cross-complementing protein 5	53BP1-containing complex	11223.4	8363.61	9564.35	10934.1	9676.91	10943.1	11530.5	9439.41	1.34193	0.898476	0.764533	12	18
P27659	N/A	0.0115654	Rpl3	60S ribosomal protein L3	NA	120592	80708.4	84499	44442.7	81791.4	88129.7	76548.2	74333.8	2.71342	0.263723	0.0281144	24	18
P27773	ENSG00000167004	0.0445081	Pdia3	Protein disulfide-isomerase A3	HMGB1-HMGB2-HSC70-ERP60-GAPDH complex	88112.9	80701.5	74729.3	91375.7	76623	87631.6	77856.4	92433.2	1.22276	0.136445	0.202557	18	18
P28301	ENSG00000113083	0.246104	Lox	Protein-lysine 6-oxidase	NA	78719.6	64748.8	64068.6	58299.6	62818.9	65072.7	69831.2	61013	1.35026	0.399145	0.341223	24	18
P28474	ENSG00000197894	0.039186	Adh5	Alcohol dehydrogenase class-3	NA	3704.7	4065.16	2927.24	2123.01	3830.82	3764.7	3886.3	2926.99	1.91481	0.12855	0.42114	6	12
P28653	ENSG00000182492	0.467809	Bgn	Biglycan	NA	1.5354e+06	1.5199e+06	1.3041e+06	1.28144e+06	1.18152e+06	1.2068e+06	1.0953e+06	1.2096e+06	1.19818	0.770726	0.700406	6	6
P28656	ENSG00000187109	0.0830735	Nap1l1	Nucleosome assembly protein 1-like 1	NA	176486	137931	110875	94892.7	102534	136333	119694	149925	1.85985	0.868028	0.51385	24	12
P28658	ENSG00000130638	0.193671	Atxn10	Ataxin-10	NA	18532.2	22513.8	14932.9	12765.8	15847.8	17909.9	13407.1	15400.6	1.7636	0.114346	0.0127793	6	12
P28659	ENSG00000149187	0.0583615	Celf1	CUGBP Elav-like family member 1	NA	28965.6	21175.3	23392.9	13443.8	22229.6	21501.1	20720.3	25423.4	2.15457	0.674588	0.68315	24	6
P28660	ENSG00000061676	0.285617	Nckap1	Nck-associated protein 1	Wave-2 complex	231845	202843	189444	142997	224577	199987	222386	195144	1.62133	0.233306	0.0306703	24	18
P28667	ENSG00000175130	0.0675259	Marcksl1	MARCKS-related protein	NA	26246.7	24368.8	20137.3	24069.4	17525.7	16850.5	19587.9	23370.9	1.30339	0.801205	0.600351	18	18
P28740-2	ENSG00000068796	0.251592	Kif2a	Kinesin-like protein KIF2A	NA	4643.88	4188.31	5384.82	3424.56	4940.71	4383.52	4832.56	3809.18	1.57241	0.0164686	0.548152	12	6
P28741	ENSG00000131437	0.0854111	Kif3a	Kinesin-like protein KIF3A	NA	11023.7	15786.4	14172.9	7245.76	9217.99	14594.3	9581.02	12334.5	2.1787	0.344895	0.0083317	6	12
P28798	ENSG00000030582	0.123469	Grn	Granulins;Acrogranin;Granulin-1;Granulin-2;Granulin-3;Granulin-4;Granulin-5;Granulin-6;Granulin-7	NA	59662.6	70131.9	56395.6	60166.9	45564.1	56988.4	58414.3	58376.6	1.24357	0.524959	0.341223	6	18
P28862	N/A	0.436971	Mmp3	Stromelysin-1	NA	31388.9	38565.3	36296.7	35285.9	31835.8	32278.1	30898.3	33789	1.22863	0.643054	0.36451	18	6
P29037	ENSG00000112592	0.128603	Tbp;Tbpl2	TATA-box-binding protein;TATA box-binding protein-like protein 2	Mot1p complex	33387.8	28206.8	26725.7	26243.5	26005.5	29474.9	26120.6	24256.7	1.27223	0.41635	0.0952184	24	18
P29037	ENSG00000112592	0.128603	Tbp;Tbpl2	TATA-box-binding protein;TATA box-binding protein-like protein 2	RNA polymerase II complex, chromatin structure modifying	33387.8	28206.8	26725.7	26243.5	26005.5	29474.9	26120.6	24256.7	1.27223	0.41635	0.0952184	24	18
P29037	ENSG00000112592	0.128603	Tbp;Tbpl2	TATA-box-binding protein;TATA box-binding protein-like protein 2	SMN-PolII-RHA complex	33387.8	28206.8	26725.7	26243.5	26005.5	29474.9	26120.6	24256.7	1.27223	0.41635	0.0952184	24	18
P29268	ENSG00000118523	0.167085	Ctgf	Connective tissue growth factor	NA	182062	107256	117655	92507.6	136616	149298	89494.8	128686	1.96808	0.331066	0.0199807	24	12
P29341	N/A	0.0517292	Pabpc1	Polyadenylate-binding protein 1	NA	467181	357574	304881	206061	318191	287188	286218	284137	2.2672	0.260497	0.0700731	24	18
P29391	N/A	0.0988652	Ftl1	Ferritin light chain 1	NA	3625.28	3664.93	2927.36	1837.61	2320.26	3186.55	2436.78	3176.85	1.9944	0.636419	0.149985	6	12
P29416	ENSG00000213614	0.102619	Hexa	Beta-hexosaminidase subunit alpha	NA	161527	152385	149518	155744	164908	145717	160131	171033	1.08031	0.258595	0.257363	24	6
P29416	ENSG00000260729	0.102619	Hexa	Beta-hexosaminidase subunit alpha	NA	161527	152385	149518	155744	164908	145717	160131	171033	1.08031	0.258595	0.257363	24	6
P29533	ENSG00000162692	0.0598419	Vcam1	Vascular cell adhesion protein 1	NA	386082	309124	288981	299018	172840	220057	278751	305774	1.33601	0.94571	0.600351	18	12
P29758	ENSG00000065154	0.0676503	Oat	Ornithine aminotransferase, mitochondrial	NA	15397	13940.2	16003.8	11874.8	15892.2	20125.7	16093.5	18972.9	1.34771	0.958731	0.799883	6	18
P30280	ENSG00000118971	0.461616	Ccnd2	G1/S-specific cyclin-D2	NA	114295	124971	95731.2	101780	94734.1	98525.4	83700.6	90258.7	1.30544	0.43539	0.0363286	6	6
P30282	ENSG00000112576	0.425711	Ccnd3	G1/S-specific cyclin-D3	Cell cycle kinase complex CDK5	60691.1	46763.8	42650.1	37484.3	36642.8	34299.6	32839.8	32926.5	1.61911	0.653869	0.341223	24	18
P30285	ENSG00000135446	0.190286	Cdk4	Cyclin-dependent kinase 4	NA	119974	122152	96948.6	113841	95750	105344	102143	82330.3	1.25997	0.725968	0.379288	6	6
P30412	ENSG00000168938	0.0759282	Ppic	Peptidyl-prolyl cis-trans isomerase C	NA	23398	31381.3	25796.8	43495.3	42516	19426	28186.8	25107	1.85893	0.806448	0.586278	24	6
P30416	ENSG00000004478	0.135605	Fkbp4	Peptidyl-prolyl cis-trans isomerase FKBP4;Peptidyl-prolyl cis-trans isomerase FKBP4, N-terminally processed	NA	30094	32303.1	26597.5	31048.6	23705.3	25849.3	19679.2	22296.6	1.21452	0.706801	0.516108	6	6
P30681	ENSG00000164104	0.159993	Hmgb2	High mobility group protein B2	HMGB1-HMGB2-HSC70-ERP60-GAPDH complex	40757.9	35833	29025	33196.4	21676.8	21541.9	12589.1	8541.93	1.40423	0.76908	0.457138	24	18
P30999-2	ENSG00000198561	0.122293	Ctnnd1	Catenin delta-1	NA	90783.8	92217.9	85941.7	76031.6	85967	82193.9	76552.6	72257.8	1.21289	0.145067	0.012032	24	18
P31230	ENSG00000164022	0.0555096	Aimp1	Aminoacyl tRNA synthase complex-interacting multifunctional protein 1;Endothelial monocyte-activating polypeptide 2	multi-tRNAsynthase complex	342565	250711	235026	220722	255753	279675	268548	290245	1.55202	0.712762	0.685393	24	12
P31266	ENSG00000168214	0.112056	Rbpj	Recombining binding protein suppressor of hairless	HES1 promoter-Notch enhancer complex	64674.6	68247.9	64895.1	61160.7	53152.4	59343.5	61454.3	61625	1.11588	0.785971	0.435894	6	18
P31938	ENSG00000169032	0.0125135	Map2k1	Dual specificity mitogen-activated protein kinase kinase 1	STE5-MAPK complex	3488.17	4251.35	3489.29	2298.64	3136.6	3037.53	2593.54	2388.14	1.84951	0.192151	0.170612	6	12
P31938	ENSG00000169032	0.0125135	Map2k1	Dual specificity mitogen-activated protein kinase kinase 1	MAP2K1-BRAF-RAF1-YWHAE-KSR1 complex	3488.17	4251.35	3489.29	2298.64	3136.6	3037.53	2593.54	2388.14	1.84951	0.192151	0.170612	6	12
P32020	ENSG00000116171	0.191338	Scp2	Non-specific lipid-transfer protein	NA	49512.1	47007.4	40471.3	37315.5	42447.1	52188.6	44669.2	47047.9	1.32685	0.48995	0.313111	6	12
P32067	ENSG00000138385	0.088708	Ssb	Lupus La protein homolog	emerin C25	29659.6	28212.9	27297.1	28510.1	26498.5	29819	28824.1	38330.5	1.08655	0.506842	0.792615	18	18
P32067	ENSG00000138385	0.088708	Ssb	Lupus La protein homolog	H2AX complex, isolated from cells without IR exposure	29659.6	28212.9	27297.1	28510.1	26498.5	29819	28824.1	38330.5	1.08655	0.506842	0.792615	18	18
P32233	ENSG00000185721	0.0586062	Drg1	Developmentally-regulated GTP-binding protein 1	NA	160575	146547	115781	103569	127358	116006	115913	101943	1.55043	0.155666	0.000453315	24	18
P32921	ENSG00000140105	0.0626726	Wars	Tryptophan--tRNA ligase, cytoplasmic;T1-TrpRS;T2-TrpRS	NA	6920.52	6439.19	6240.57	5777.99	10346.1	12173.5	6444.62	7306.16	1.19774	0.565409	0.548152	6	6
P33174	ENSG00000090889	0.411408	Kif4	Chromosome-associated kinesin KIF4	DNMT3B	112763	71475.8	62488.8	55142.1	29760.6	33264.7	28377.2	28360.3	2.04495	0.934211	0.813315	24	18
P33215	ENSG00000139350	0.192815	Nedd1	Protein NEDD1	NA	21642.9	19787.2	16847.5	13353.9	13305	13452.5	14553.3	13469.6	1.62072	0.750587	0.546765	24	18
P33435	ENSG00000137745	0.151372	Mmp13	Collagenase 3	NA	4909.44	4102.7	3243.81	3340.43	2277.22	2531.79	3862.52	3656.09	1.51348	0.990291	0.686523	24	12
P33609	ENSG00000101868	0.358409	Pola1	DNA polymerase alpha catalytic subunit	RC complex during S-phase of cell cycle	3206.44	2194.29	1923.53	1624.28	1363.23	971.664	1181.27	558.872	1.97407	0.648203	0.548152	24	18
P34022	ENSG00000099901	0.0579546	Ranbp1	Ran-specific GTPase-activating protein	NA	38445.4	42849	32190.8	13524.6	21379	37292	19360.4	26467.7	3.16823	0.355601	0.0132996	6	12
P35235-1	ENSG00000179295	0.155549	Ptpn11	Tyrosine-protein phosphatase non-receptor type 11	LMO4-gp130 complex	17551.9	17037.7	14841.7	13747.7	11729.3	14751.2	14749.3	12361.4	1.27671	0.67865	0.908872	6	12
P35278	ENSG00000108774	0.771132	Rab5c	Ras-related protein Rab-5C	NA	41382	38212.4	46274	49375.8	41514.9	33758.9	33124	38635.6	1.29214	0.648642	0.546765	24	6
P35282	ENSG00000080371	0.0979558	Rab21	Ras-related protein Rab-21	NA	17943.7	12633.8	15428.8	12664.4	14906.3	15455.5	16261.8	14798.4	1.42029	0.405823	0.83243	24	18
P35285	ENSG00000124209	0.0711068	Rab22a	Ras-related protein Rab-22A	NA	5743.03	5576.56	4992.41	6747.95	6404.63	4709.57	5393.85	6338.49	1.35164	0.0888975	0.403066	18	18
P35441	N/A	0.30993	Thbs1	Thrombospondin-1	NA	476964	439737	410537	444439	558296	575556	512708	567141	1.1618	0.887397	0.88722	24	12
P35486	ENSG00000131828	0.102447	Pdha1	Pyruvate dehydrogenase E1 component subunit alpha, somatic form, mitochondrial	mitochondrial pyruvate dehydrogenase complex	15738.7	17267.5	12905.1	11185	17549.8	19886.1	17865.9	17834	1.54381	0.638147	0.688144	6	6
P35550	ENSG00000105202	0.061385	Fbl	rRNA 2-O-methyltransferase fibrillarin	TNF-alpha/NF-kappa B signaling complex 6	87283.3	75644.2	83322.4	74550.2	80484.7	81798.3	71712.3	58103.9	1.1708	0.296845	0.341223	24	18
P35550	ENSG00000105202	0.061385	Fbl	rRNA 2-O-methyltransferase fibrillarin	FIB-associated protein complex	87283.3	75644.2	83322.4	74550.2	80484.7	81798.3	71712.3	58103.9	1.1708	0.296845	0.341223	24	18
P35601	N/A	0.08874	Rfc1	Replication factor C subunit 1	NA	66306	54080.5	46877	46904.5	48794.9	46713.3	42473.9	42566	1.41447	0.324537	0.0350366	24	12
P35689	N/A	0.0738532	Ercc5	DNA repair protein complementing XP-G cells homolog	NA	17803.3	12891.7	13302.1	10062.6	15666.2	12759.8	13555.2	12382.5	1.76926	0.0408136	0.0194577	24	18
P35700	ENSG00000117450	0.0503267	Prdx1	Peroxiredoxin-1	NA	590738	672557	588032	541195	694407	551901	415566	387613	1.24273	0.364221	0.120826	24	18
P35762	ENSG00000110651	0.078287	Cd81	CD81 antigen	NA	71132.9	39360.8	52586.7	42514.2	28430.1	41446.9	65637.5	44908.6	1.8072	0.717421	0.688144	12	18
P35831	ENSG00000127947	0.0460264	Ptpn12	Tyrosine-protein phosphatase non-receptor type 12	NA	2297.67	2610.68	2210.16	2217.91	2448.7	2389.6	2307.41	1604.83	1.18121	0.254712	0.149985	6	12
P35922-9	N/A	0.306852	Fmr1	Fragile X mental retardation protein 1 homolog	NA	306336	299000	261218	245073	313620	240057	228209	219968	1.24998	0.140875	0.00337965	24	18
P35979	ENSG00000197958	0.00528796	Rpl12	60S ribosomal protein L12	cytoplasmic ribosomal large subunit	46563.1	54380.1	42854.1	22180.3	42853.5	46326.5	30747.3	35838.1	2.45173	0.176453	0.012032	6	6
P35980	ENSG00000063177	0.061684	Rpl18	60S ribosomal protein L18	cytoplasmic ribosomal large subunit	208559	160013	142626	143244	170748	164442	140329	146028	1.46227	0.0483139	0.0083317	24	12
P36916	ENSG00000204590	0.0867961	Gnl1	Guanine nucleotide-binding protein-like 1	NA	21030	23135.6	21524.3	14289.5	19845.9	24252.6	23976.8	25533.3	1.61906	0.739422	0.170612	6	12
P37804	ENSG00000149591	0.131162	Tagln	Transgelin	NA	105969	93374.9	76309.2	65253.6	62411.9	95131.7	79702.5	95751.5	1.62395	0.83578	0.546765	6	6
P37889	ENSG00000163520	0.0786003	Fbln2	Fibulin-2	NA	145679	113459	103306	109461	119587	153772	115713	145756	1.41017	0.666241	0.149985	24	12
P38532	ENSG00000185122	0.163176	Hsf1	Heat shock factor protein 1	NA	6799.17	8606.78	7936.5	9131.11	6798.7	7404.59	6824.95	6781.51	1.34297	0.625893	0.79513	6	18
P38647	ENSG00000113013	0.0862677	Hspa9	Stress-70 protein, mitochondrial	PAM complex	56153	35498.6	36265.6	75076.6	26312	50294	54978.3	55707	2.11492	0.52761	0.0928384	18	12
P39053	ENSG00000106976	0.0693931	Dnm1	Dynamin-1	NA	4429.64	5108.73	5325.39	4660.55	3279.19	3697.58	3504.36	3578.53	1.20222	0.933637	0.83243	6	12
P39054	ENSG00000079805	0.0937696	Dnm2;Dnm3	Dynamin-2;Dynamin-3	NA	8677.89	9623.56	11959.8	7581.84	9243.69	7825.87	8497.64	7671.89	1.57742	0.393474	0.153144	12	6
P39447	ENSG00000104067	0.112371	Tjp1	Tight junction protein ZO-1	CF IIAm complex (Cleavage factor IIAm complex)	10633	9589.7	8816.64	8026.05	7135.01	6340.82	8563.86	8188.03	1.32481	0.929304	0.764533	24	6
P39876	ENSG00000100234	0.199294	Timp3	Metalloproteinase inhibitor 3	NA	303234	230814	232263	211702	264026	238498	270301	228946	1.43236	0.11821	0.0609999	24	18
P40124	ENSG00000131236	0.0540039	Cap1	Adenylyl cyclase-associated protein 1	NA	177847	167618	148121	160007	156201	152676	126822	150872	1.20069	0.237578	0.107053	24	12
P40142	ENSG00000163931	0.0870859	Tkt	Transketolase	NA	66670.2	65609	53546	77937.3	47086.3	52502.4	47765.8	42154	1.45552	0.942084	0.742326	6	12
P40224	ENSG00000107562	0.837436	Cxcl12	Stromal cell-derived factor 1	NA	344530	348321	338236	334631	491944	421666	418908	373789	1.04091	0.836493	0.633201	24	18
P40336	ENSG00000122958	0.181726	Vps26a	Vacuolar protein sorting-associated protein 26A	retromer complex	3806.41	3174.92	2636.88	3655.52	4555.72	3000.79	2695.1	3310.41	1.44353	0.0169639	0.0083317	24	12
P40694	N/A	0.287719	Ighmbp2	DNA-binding protein SMUBP-2	NA	13573.7	10733.9	11913	9922.87	15781.5	10455.5	11687.7	12171.4	1.36792	0.0745017	0.0770804	24	6
P41105	ENSG00000108107	0.1647	Rpl28	60S ribosomal protein L28	NA	142346	40017.9	95288.2	82755.6	82591.9	92051.1	47740.6	40168.2	3.55705	0.613751	0.243418	24	18
P41230	ENSG00000126012	0.361888	Kdm5c	Lysine-specific demethylase 5C	NA	5963.91	6420.44	5398.83	4703.54	5531.13	5582.77	5233.68	4539.44	1.36502	0.0398605	0.0749827	6	12
P41778-2	ENSG00000185630	0.143661	Pbx1	Pre-B-cell leukemia transcription factor 1	NA	14730.7	12735.7	12666.7	13551.2	11851.1	12020.2	13716.4	13393.3	1.16294	0.771546	0.833768	18	12
P42208	ENSG00000168385	0.36515	2002-09-01	Septin-2	Septin complex	4340.89	3487.86	3561.81	3164.8	2510.86	3402.96	3533.16	4029.86	1.37162	0.979741	0.736166	18	6
P42208	ENSG00000168385	0.36515	2002-09-01	Septin-2	Septin complex	4340.89	3487.86	3561.81	3164.8	2510.86	3402.96	3533.16	4029.86	1.37162	0.979741	0.736166	18	6
P42225	N/A	0.0702848	Stat1	Signal transducer and activator of transcription 1	NA	4555.35	4417.93	3459.15	3922.19	4815.55	3300.36	4185.66	4284.41	1.3169	0.433721	0.546765	24	6
P42227	ENSG00000168610	0.253057	Stat3	Signal transducer and activator of transcription 3	VEGF transcriptional complex	105952	143058	117523	113905	108804	122267	116773	111890	1.35021	0.0792004	0.152303	6	18
P42230	ENSG00000126561	0.328085	Stat5a;Stat5b	Signal transducer and activator of transcription 5A;Signal transducer and activator of transcription 5B	NA	11568.3	12640.2	10612.4	8904.81	14465	12126.7	10194.2	11491.5	1.41948	0.249545	0.00526516	6	6
P42669	ENSG00000185129	0.0871362	Pura	Transcriptional activator protein Pur-alpha	NA	3196.37	2181.1	2640.19	1429.48	1732.12	2157.61	1917.63	2244.21	2.23604	0.799645	0.794179	24	6
P42859	N/A	0.147152	Htt	Huntingtin	NA	26237.3	21478.8	22785.5	17024.9	21873.3	22178.9	22433.2	17134.4	1.54111	0.0235531	0.0194577	24	18
P42932	ENSG00000156261	0.0213643	Cct8	T-complex protein 1 subunit theta	chaperonin-containing T-complex	185402	156193	134052	139130	157770	151221	147313	144000	1.38307	0.123421	0.0279583	24	12
P43135	ENSG00000185551	0.198971	Nr2f2;Nr2f1	COUP transcription factor 2;COUP transcription factor 1	NA	62365.7	39787.4	33764.4	28401.9	51197.5	45485	42929.2	39598.6	2.19583	0.127864	0.000934497	24	18
P43247	ENSG00000095002	0.520796	Msh2	DNA mismatch repair protein Msh2	PCNA-MutS-alpha-MutL-alpha-DNA complex	7707.54	6101.49	4353.05	11258.9	5495.98	5722.43	6581.76	5828.64	2.58645	0.601907	0.548152	18	18
P43247	ENSG00000095002	0.520796	Msh2	DNA mismatch repair protein Msh2	MSH2/6-BLM-p53-RAD51 complex	7707.54	6101.49	4353.05	11258.9	5495.98	5722.43	6581.76	5828.64	2.58645	0.601907	0.548152	18	18
P43275	ENSG00000124610	0.0667325	Hist1h1a	Histone H1.1	Emerin regulatory complex	285692	159977	126025	90664.5	143316	121878	87060	62819.4	3.15109	0.132413	0.000256069	24	18
P43276	ENSG00000184357	0.011163	Hist1h1b	Histone H1.5	NA	111540	35071.2	37097.8	47496.5	59228.3	48673.5	51008.6	37093.6	3.1804	0.192569	0.121239	24	12
P43277	ENSG00000124575	0.1248	Hist1h1c;Hist1h1d	Histone H1.2;Histone H1.3	NA	731122	336929	354073	398998	438517	379482	375869	311563	2.16996	0.201251	0.0749924	24	18
P43406	ENSG00000138448	0.0517721	Itgav	Integrin alpha-V;Integrin alpha-V heavy chain;Integrin alpha-V light chain	NA	7744.73	7804.44	5587.05	8027.4	4977.96	3623	6688.95	5472	1.43679	0.9293	0.833768	18	12
P45376	ENSG00000085662	0.116776	Akr1b1	Aldose reductase	NA	25680.6	21276.4	20406.1	19836.5	15465	21189.6	15467.2	16046.2	1.29462	0.810472	0.896558	6	6
P45481	N/A	0.157661	Ep300;Crebbp	Histone acetyltransferase p300;CREB-binding protein	NA	17030.7	14810.6	14002.6	9555.45	9657.26	14446.6	15924.6	15733.7	1.7823	0.85393	0.257363	12	12
P45591	ENSG00000165410	0.189763	Cfl2	Cofilin-2	NA	20431.2	14778.8	17898.2	27104.2	14314	19114.1	14709.7	13891.6	1.83399	0.928778	0.723758	18	18
P46061	ENSG00000100401	0.0376409	Rangap1	Ran GTPase-activating protein 1	NA	86724.2	64604.2	44050.5	50037.1	40698.1	42768	40153.4	37224.3	1.96875	0.692166	0.251236	24	12
P46471	ENSG00000161057	0.400162	Psmc2	26S protease regulatory subunit 7	26S Proteasome	614545	583767	526746	488175	773584	614673	706826	569110	1.25886	0.42604	0.434973	24	18
P46664	ENSG00000035687	0.18825	Adss	Adenylosuccinate synthetase isozyme 2	NA	11096.1	14219.8	7141.13	11758.3	9809.4	9187.2	9792.41	10456.3	1.99125	0.479597	0.266379	6	6
P46935	ENSG00000069869	0.194865	Nedd4;Nedd4l	E3 ubiquitin-protein ligase NEDD4;E3 ubiquitin-protein ligase NEDD4-like	NA	216966	213725	190802	179640	174392	186904	194424	192939	1.20778	0.895883	0.620653	6	12
P47199	ENSG00000116791	0.114599	Cryz	Quinone oxidoreductase	NA	11276.9	15434.7	13284.9	12446.5	13366.2	13934	13279.9	8845.15	1.3687	0.249461	0.0227748	6	12
P47713	ENSG00000116711	0.196237	Pla2g4a	Cytosolic phospholipase A2;Phospholipase A2;Lysophospholipase	NA	23981.8	21378	20097.3	16417.4	25347.6	23775.7	24450.8	20612.4	1.46075	0.217544	0.0435944	24	18
P47738	ENSG00000111275	0.071399	Aldh2	Aldehyde dehydrogenase, mitochondrial	NA	79199.2	84910.5	60975.9	55291.2	79609.7	74355.1	80108.4	85222.1	1.5357	0.785407	0.83243	6	6
P47738	ENSG00000257767	0.071399	Aldh2	Aldehyde dehydrogenase, mitochondrial	NA	79199.2	84910.5	60975.9	55291.2	79609.7	74355.1	80108.4	85222.1	1.5357	0.785407	0.83243	6	6
P47753	N/A	0.0284057	Capza1	F-actin-capping protein subunit alpha-1	NA	15331.6	18302	15482.6	15800	12070.6	13397.8	12000.8	12159.1	1.19375	0.85628	0.688144	6	6
P47754	ENSG00000198898	0.188042	Capza2	F-actin-capping protein subunit alpha-2	RICH1/AMOT polarity complex, Flag-Rich1 precipitated	93487	92310.5	98423.4	112935	92850.7	100579	98406.3	92497.1	1.22342	0.696906	0.807733	18	6
P47757-2	ENSG00000077549	0.060222	Capzb	F-actin-capping protein subunit beta	RICH1/AMOT polarity complex, Flag-Rich1 precipitated	44975.1	44716.7	37029	35824.2	41711.2	46829.7	51132.6	45040.7	1.25544	0.837405	0.874741	6	6
P47856	ENSG00000198380	0.195156	Gfpt1	Glutamine--fructose-6-phosphate aminotransferase [isomerizing] 1	NA	120184	116064	98542	83958.7	81323.7	80793.7	76800.5	77142	1.43146	0.749761	0.242479	24	18
P47857	ENSG00000152556	0.275997	Pfkm	ATP-dependent 6-phosphofructokinase, muscle type	NA	118122	115986	88247.2	84759.9	103497	88219.7	83772.1	74061.2	1.39361	0.143066	0.00212227	24	18
P47911	ENSG00000089009	0.0311319	Rpl6	60S ribosomal protein L6	cytoplasmic ribosomal large subunit	48828.1	47608.7	50318.6	40888.7	40098.6	46751.8	47411.2	40443.1	1.23062	0.205795	0.546765	12	6
P47911	ENSG00000089009	0.0311319	Rpl6	60S ribosomal protein L6	TNF-alpha/Nf-kappa B signaling complex (RPL6, RPL30, RPS13, CHUK, DDX3X, NFKB2, NFKBIB, REL, IKBKG, NFKB1, MAP3K8, RELB, GLG1, NFKBIA, RELA, TNIP2, GTF2I)	48828.1	47608.7	50318.6	40888.7	40098.6	46751.8	47411.2	40443.1	1.23062	0.205795	0.546765	12	6
P47911	ENSG00000089009	0.0311319	Rpl6	60S ribosomal protein L6	TNF-alpha/NF-kappa B signaling complex 6	48828.1	47608.7	50318.6	40888.7	40098.6	46751.8	47411.2	40443.1	1.23062	0.205795	0.546765	12	6
P47934	ENSG00000095321	0.199901	Crat	Carnitine O-acetyltransferase	NA	11781.5	11553.6	9347.77	8700.39	12929.3	9927.11	9981.73	10698.7	1.35413	0.17658	0.0234052	24	18
P47955	ENSG00000137818	0.614297	Rplp1	60S acidic ribosomal protein P1	cytoplasmic ribosomal large subunit	17888.6	8866.57	14859.5	15715.8	16759.8	18619.4	11165.2	13425.6	2.01753	0.714934	0.274076	24	12
P47962	N/A	0.0216217	Rpl5	60S ribosomal protein L5	NA	201834	161071	128260	139845	165478	170304	159093	127261	1.57363	0.138976	0.00337965	24	18
P47963	ENSG00000167526	0.0105441	Rpl13	60S ribosomal protein L13	cytoplasmic ribosomal large subunit	60712.7	40515.1	41861.2	46141.4	40963.8	44258.2	36567.1	29511.3	1.49852	0.591055	0.199363	24	12
P47968	ENSG00000153574	0.034071	Rpia	Ribose-5-phosphate isomerase	NA	1807.13	1579.83	1953.57	1081.13	1157.57	1191.53	894.099	950.067	1.80696	0.735118	0.676678	12	6
P48036	ENSG00000164111	0.0193688	Anxa5	Annexin A5	NA	3019.3	3158.5	2615.66	1750.74	2219.93	3519.19	2380.57	2341	1.80409	0.136331	0.0346253	6	12
P48678	ENSG00000160789	0.16857	Lmna	Prelamin-A/C;Lamin-A/C	NA	50270.8	53577.4	42624	43232.7	36127.9	34976.6	37430.9	37416.8	1.25698	0.967483	0.736166	6	6
P48725	N/A	0.0904271	Pcnt	Pericentrin	NA	9807.88	8482.17	6272.85	5642.24	6046.65	5841.12	7183.86	5919.75	1.7383	0.655851	0.153144	24	18
P48962	ENSG00000151729	0.431977	Slc25a4	ADP/ATP translocase 1	NA	32558.2	21040.9	23466.5	23130.6	27698.8	26260.1	27426.1	26288.8	1.54737	0.32909	0.413769	24	6
P49025	N/A	0.129445	Cit	Citron Rho-interacting kinase	NA	18882.1	13188.9	9803.32	6792.66	6504.4	5594.84	5490.98	2938.27	2.77979	0.552546	0.114262	24	18
P49135	ENSG00000163161	0.0754425	Ercc3	TFIIH basal transcription factor complex helicase XPB subunit	TFIIH complex	6720.47	5548.23	5547.01	4589.39	4506.91	4172.35	4313.65	4595.29	1.46435	0.81709	0.836216	24	18
P49135	ENSG00000163161	0.0754425	Ercc3	TFIIH basal transcription factor complex helicase XPB subunit	BP-SMAD complex	6720.47	5548.23	5547.01	4589.39	4506.91	4172.35	4313.65	4595.29	1.46435	0.81709	0.836216	24	18
P49135	ENSG00000163161	0.0754425	Ercc3	TFIIH basal transcription factor complex helicase XPB subunit	CF IIAm complex (Cleavage factor IIAm complex)	6720.47	5548.23	5547.01	4589.39	4506.91	4172.35	4313.65	4595.29	1.46435	0.81709	0.836216	24	18
P49312	ENSG00000135486	0.0570595	Hnrnpa1	Heterogeneous nuclear ribonucleoprotein A1;Heterogeneous nuclear ribonucleoprotein A1, N-terminally processed	mRNA cleavage factor complex (CFI)	55621.6	40591.2	42482.2	48099.7	40288.2	46548	41330	32472	1.37029	0.806048	0.791502	24	18
P49586	ENSG00000161217	0.227752	Pcyt1a	Choline-phosphate cytidylyltransferase A	NA	44732.7	44130	42746.7	30107.2	39537.3	38169.7	43497.8	31741.3	1.48578	0.0258045	0.0770804	12	6
P49615	ENSG00000164885	0.136112	Cdk5	Cyclin-dependent-like kinase 5	Cdc28p/Clb5p complex	13024.4	15515.7	13634.3	20251.5	13544.1	14868.7	10782.4	14619.6	1.5549	0.220681	0.800468	18	18
P49615	ENSG00000164885	0.136112	Cdk5	Cyclin-dependent-like kinase 5	Pho85p/Pcl1p complex	13024.4	15515.7	13634.3	20251.5	13544.1	14868.7	10782.4	14619.6	1.5549	0.220681	0.800468	18	18
P49615	ENSG00000164885	0.136112	Cdk5	Cyclin-dependent-like kinase 5	Cell cycle kinase complex CDK5	13024.4	15515.7	13634.3	20251.5	13544.1	14868.7	10782.4	14619.6	1.5549	0.220681	0.800468	18	18
P49717	ENSG00000104738	0.35381	Mcm4	DNA replication licensing factor MCM4	MCM complex	21373.9	19622.8	12819.7	9762.06	10738	9840.39	9515.04	6957.17	2.18949	0.469515	0.103203	24	18
P49717	ENSG00000104738	0.35381	Mcm4	DNA replication licensing factor MCM4	MMS22L-TONSL	21373.9	19622.8	12819.7	9762.06	10738	9840.39	9515.04	6957.17	2.18949	0.469515	0.103203	24	18
P49717	ENSG00000104738	0.35381	Mcm4	DNA replication licensing factor MCM4	emerin C24	21373.9	19622.8	12819.7	9762.06	10738	9840.39	9515.04	6957.17	2.18949	0.469515	0.103203	24	18
P49718	ENSG00000100297	0.0775129	Mcm5	DNA replication licensing factor MCM5	MCM complex	214640	148736	138113	82732.4	79726.4	78447	70194.4	56430.1	2.59439	0.650506	0.153144	24	18
P49962	ENSG00000143742	0.572133	Srp9	Signal recognition particle 9 kDa protein	NA	21566.6	20411.5	18713	12644.4	19393.4	18033	21224.4	16076.7	1.70562	0.0907165	0.185677	24	18
P50431	ENSG00000176974	0.117042	Shmt1	Serine hydroxymethyltransferase, cytosolic	NA	6076.03	4787.32	2989.86	3924.95	3378.52	3920.65	3902.97	2842.93	2.03221	0.5932	0.181239	24	18
P50518	ENSG00000131100	0.024318	Atp6v1e1	V-type proton ATPase subunit E 1	H+-transporting ATPase, vacuolar	101779	87349	73475.5	76142.6	78849	101686	90919.3	84680.6	1.38522	0.629736	0.546765	6	6
P50540	ENSG00000119950	0.564157	Mxi1	Max-interacting protein 1	BP-SMAD complex	3858.69	4088.84	3627.78	3225.29	4459.33	3704.35	4827.87	3620	1.26774	0.441717	0.36451	12	6
P50544	ENSG00000072778	0.205992	Acadvl	Very long-chain specific acyl-CoA dehydrogenase, mitochondrial	NA	12284.6	10218.8	7614.26	10481.3	10591.7	9474.98	10498.2	8983.81	1.61337	0.457616	0.403066	24	12
P50580	ENSG00000170515	0.0721198	Pa2g4	Proliferation-associated protein 2G4	NA	691127	557120	444158	383594	487202	428672	425070	417783	1.80172	0.246403	0.0023345	24	18
P50580	ENSG00000257411	0.0721198	Pa2g4	Proliferation-associated protein 2G4	NA	691127	557120	444158	383594	487202	428672	425070	417783	1.80172	0.246403	0.0023345	24	18
P50615	ENSG00000154640	0.372556	Btg3	Protein BTG3	NA	107157	90371.1	87859.8	73798.3	102346	90377	90878.7	84241.9	1.45203	0.0233119	0.000154042	24	18
P51125	ENSG00000153113	0.0238207	Cast	Calpastatin	NA	8377.58	8214.86	5694.93	5747.97	6437.25	7534.88	5634.41	5430.19	1.47106	0.055345	0.189764	6	6
P51150	ENSG00000075785	0.0255251	Rab7a	Ras-related protein Rab-7a	NA	23571.9	20243.1	19285.8	26426.2	15631	13007.7	16844.7	19606.6	1.37024	0.60782	0.791502	18	12
P51174	N/A	0.284058	Acadl	Long-chain specific acyl-CoA dehydrogenase, mitochondrial	NA	22103.2	27386	17905.7	14922.3	23771.5	23194.3	25046.7	24596.9	1.83524	0.67475	0.875677	6	18
P51410	N/A	0.0654294	Rpl9	60S ribosomal protein L9	NA	272056	207033	181976	217037	226772	194489	169670	176571	1.49501	0.107941	0.0468103	24	12
P51612	ENSG00000154767	0.30985	Xpc	DNA repair protein complementing XP-C cells homolog	NA	12606.3	6697.99	9124.88	13387.1	10451.9	16010.8	14291.5	11938	1.99868	0.952706	0.79513	18	6
P51660	ENSG00000133835	0.159174	Hsd17b4	Peroxisomal multifunctional enzyme type 2;(3R)-hydroxyacyl-CoA dehydrogenase;Enoyl-CoA hydratase 2	NA	85902.4	73758.7	67529.9	67646.3	88731.9	76726.7	69752.5	70347.3	1.27206	0.00203233	0.00803666	24	18
P51807	ENSG00000146425	0.0813709	Dynlt1	Dynein light chain Tctex-type 1	NA	21165.9	20900.6	17257.1	20045.8	15802.6	17055.5	20703.7	14583.8	1.2265	0.933842	0.801846	6	18
P51807	ENSG00000146425	0.0813709	Dynlt1	Dynein light chain Tctex-type 1	NA	21165.9	20900.6	17257.1	20045.8	15802.6	17055.5	20703.7	14583.8	1.2265	0.933842	0.801846	6	18
P51807	ENSG00000146425	0.0813709	Dynlt1	Dynein light chain Tctex-type 1	NA	21165.9	20900.6	17257.1	20045.8	15802.6	17055.5	20703.7	14583.8	1.2265	0.933842	0.801846	6	18
P51807	ENSG00000146425	0.0813709	Dynlt1	Dynein light chain Tctex-type 1	NA	21165.9	20900.6	17257.1	20045.8	15802.6	17055.5	20703.7	14583.8	1.2265	0.933842	0.801846	6	18
P51859	ENSG00000143321	0.290068	Hdgf	Hepatoma-derived growth factor	emerin C52	50751.7	50075	41770.3	44294.8	40209	36456.5	43204.4	40711.5	1.21502	0.962916	0.833768	24	12
P51859	ENSG00000143321	0.290068	Hdgf	Hepatoma-derived growth factor	ISW1b complex	50751.7	50075	41770.3	44294.8	40209	36456.5	43204.4	40711.5	1.21502	0.962916	0.833768	24	12
P51949	ENSG00000020426	0.0684121	Mnat1	CDK-activating kinase assembly factor MAT1	ESR1-CDK7-CCNH-MNAT1-MTA1-HDAC2 complex	15896.1	21676.9	16088.8	17596.5	12371.8	14514.3	19207.9	20353	1.36367	0.481294	0.537421	18	6
P51954	ENSG00000137601	0.347225	Nek1	Serine/threonine-protein kinase Nek1	NA	4053.39	3580.07	2844.12	2806.62	3575.36	3705.7	2590.01	2736.97	1.44423	0.00774469	0.00803666	6	6
P52293	ENSG00000182481	0.178533	Kpna2	Importin subunit alpha-1	NA	355430	233129	176113	144620	162147	137236	134865	112041	2.45768	0.443177	0.0194577	24	18
P52293	ENSG00000182481	0.178533	Kpna2	Importin subunit alpha-1	NA	355430	233129	176113	144620	162147	137236	134865	112041	2.45768	0.443177	0.0194577	24	18
P52332	N/A	0.226526	Jak1	Tyrosine-protein kinase JAK1	NA	30599.1	29611.8	30597.7	26973.4	27848.5	29521.7	30721.5	30317.5	1.13442	0.644443	0.800468	12	12
P52431	ENSG00000062822	0.0587464	Pold1	DNA polymerase delta catalytic subunit	RC complex during S-phase of cell cycle	16612.7	13324.3	11313.8	7449.68	8329.19	8110.77	6806.96	8264	2.22999	0.692046	0.312788	24	18
P52431	ENSG00000062822	0.0587464	Pold1	DNA polymerase delta catalytic subunit	PCNA-DNA polymerase delta complex	16612.7	13324.3	11313.8	7449.68	8329.19	8110.77	6806.96	8264	2.22999	0.692046	0.312788	24	18
P52479	ENSG00000103194	0.0756904	Usp10	Ubiquitin carboxyl-terminal hydrolase 10	NA	42713.8	31966.8	29649.9	24606.9	37788.7	28393.9	34692.2	27460.7	1.73585	0.0366402	0.00579168	24	18
P52480	ENSG00000067225	0.0535028	Pkm	Pyruvate kinase PKM	NA	224338	216868	217209	231575	176679	206871	168968	167956	1.06781	0.939428	0.676678	6	6
P53349	N/A	0.509303	Map3k1	Mitogen-activated protein kinase kinase kinase 1	NA	15180.3	15040.7	13512.9	14614.6	16114.5	13720	12739.6	14334	1.12339	0.0722945	0.16362	24	12
P53690	ENSG00000157227	0.230452	Mmp14	Matrix metalloproteinase-14	NA	41041.7	36204	29282.4	40134.2	23414.4	32668.2	38250.3	39172.1	1.40159	0.745503	0.494884	18	6
P53810	ENSG00000174238	0.127194	Pitpna	Phosphatidylinositol transfer protein alpha isoform	NA	10762	9521.03	8496.98	7949.5	7092.12	8396.35	6424.77	6553.96	1.3538	0.625223	0.185677	24	18
P53995	ENSG00000153107	0.0754669	Anapc1	Anaphase-promoting complex subunit 1	Anaphase promoting complex (APC)	71554	63041.4	58774.6	54897.6	64161.6	61683.7	59520.8	58635.3	1.30341	0.0654179	0.000778747	24	18
P53996	ENSG00000169714	0.0415642	Cnbp	Cellular nucleic acid-binding protein	NA	277517	294864	250276	164695	284545	285684	231298	219462	1.79036	0.049777	0.00168982	6	12
P54071	ENSG00000182054	0.0312974	Idh2	Isocitrate dehydrogenase [NADP], mitochondrial	NA	5239.46	6746.77	5207.37	5836.67	4922.25	5454.12	3109.72	4358.42	1.29562	0.436946	0.114262	6	6
P54103	ENSG00000105821	0.0997179	Dnajc2	DnaJ homolog subfamily C member 2;DnaJ homolog subfamily C member 2, N-terminally processed	NA	28429.2	21672.1	19838.4	19563.9	22160.4	16963.5	20269.6	18334.9	1.45315	0.232415	0.167491	24	18
P54276	ENSG00000116062	0.190827	Msh6	DNA mismatch repair protein Msh6	BRCA1/BARD1	13614.2	9169.55	9900.62	11931.4	8065.39	9683.65	6389.71	9896.14	1.48472	0.637104	0.546765	18	18
P54276	ENSG00000116062	0.190827	Msh6	DNA mismatch repair protein Msh6	PCNA-MutS-alpha-MutL-alpha-DNA complex	13614.2	9169.55	9900.62	11931.4	8065.39	9683.65	6389.71	9896.14	1.48472	0.637104	0.546765	18	18
P54276	ENSG00000116062	0.190827	Msh6	DNA mismatch repair protein Msh6	MSH2/6-BLM-p53-RAD51 complex	13614.2	9169.55	9900.62	11931.4	8065.39	9683.65	6389.71	9896.14	1.48472	0.637104	0.546765	18	18
P54775	ENSG00000013275	0.11349	Psmc4	26S protease regulatory subunit 6B	26S Proteasome	98374	106152	94052.1	89670.8	98856.8	110460	81150	93793.3	1.1838	0.0665711	0.688144	6	6
P54823	ENSG00000110367	0.174242	Ddx6	Probable ATP-dependent RNA helicase DDX6	Decapping complex	346572	298327	283007	251651	318158	286276	257457	248502	1.37719	0.0158218	8.28e-06	24	18
P55194	ENSG00000100092	0.0722802	Sh3bp1	SH3 domain-binding protein 1	NA	69286.6	71124	62598.3	65571.6	59937.4	57790.9	64861.2	52779.4	1.1362	0.848647	0.874741	24	18
P55194	ENSG00000285304	0.0722802	Sh3bp1	SH3 domain-binding protein 1	NA	69286.6	71124	62598.3	65571.6	59937.4	57790.9	64861.2	52779.4	1.1362	0.848647	0.874741	24	18
P55258	ENSG00000167461	0.170413	Rab8a	Ras-related protein Rab-8A	Sro1p/Sec4p/Sec9p complex	14622.1	14817.4	13052.4	11661.7	13004.2	12371.2	14271.3	9836.21	1.2706	0.168706	0.546765	24	18
P55937	N/A	0.139176	Golga3	Golgin subfamily A member 3	NA	38606	39768.5	39837.4	26226.5	35167.8	38317	34524.5	37177.2	1.51898	0.483223	0.586278	6	12
P56183	ENSG00000160214	0.170295	Rrp1	Ribosomal RNA processing protein 1 homolog A	NA	42580	34499.1	34737	34004.9	36471.3	35220.1	32010.4	27274.3	1.25217	0.218624	0.242479	24	18
P56212	N/A	0.0827067	Ensa;Arpp19	Alpha-endosulfine;cAMP-regulated phosphoprotein 19	NA	57028.6	42154	48434.5	47162.5	36056.3	39782.3	32592.2	30528.2	1.35286	0.915926	0.68315	24	18
P56480	ENSG00000110955	0.143139	Atp5b	ATP synthase subunit beta, mitochondrial	F0/F1 ATP synthase (complex V)	36579.2	36116.6	33762.6	35153.4	30484.8	32165	34190.4	29797	1.08342	0.942793	0.807733	6	12
P56581	ENSG00000139372	0.143051	Tdg	G/T mismatch-specific thymine DNA glycosylase	NA	4445.19	6289.05	5455.8	4521.96	4496.79	5760.75	4945.08	4190.89	1.4148	0.0115283	0.0176888	6	18
P56873	ENSG00000173465	0.285008	Sssca1	Sjoegren syndrome/scleroderma autoantigen 1 homolog	NA	85646.1	68919.6	58789.1	43223.9	54327.9	65294.3	59737.5	60880.9	1.98146	0.533713	0.181239	6	12
P56873	ENSG00000173465	0.285008	Sssca1	Sjoegren syndrome/scleroderma autoantigen 1 homolog	NA	85646.1	68919.6	58789.1	43223.9	54327.9	65294.3	59737.5	60880.9	1.98146	0.533713	0.181239	6	12
P56959	ENSG00000089280	0.0296566	Fus	RNA-binding protein FUS	Spliceosome-A	11739.1	15565.9	16495.7	7372.81	14378.2	16277.1	7842.92	11518.4	2.23737	0.458471	0.149985	6	12
P56959	ENSG00000089280	0.0296566	Fus	RNA-binding protein FUS	Large Drosha complex	11739.1	15565.9	16495.7	7372.81	14378.2	16277.1	7842.92	11518.4	2.23737	0.458471	0.149985	6	12
P57746	ENSG00000100554	0.0285372	Atp6v1d	V-type proton ATPase subunit D	H+-transporting ATPase, vacuolar	9399.71	6590.49	7046.82	7207.56	7914.86	6565.76	8413.73	7611.52	1.42625	0.15001	0.114262	24	6
P57759	ENSG00000089248	0.0911415	Erp29	Endoplasmic reticulum resident protein 29	NA	10360.5	9626.79	8824.44	13029.9	7467.75	11419.5	7341.65	12813.2	1.47657	0.103214	0.153144	18	18
P57776	N/A	0.0525602	Eef1d	Elongation factor 1-delta	NA	258720	221042	187993	169675	137736	152222	170265	141780	1.5248	0.884258	0.826685	24	18
P57780	ENSG00000130402	0.0693928	Actn4	Alpha-actinin-4	P2X7 receptor signalling complex	155846	158081	134403	188059	83636.2	131622	109515	151022	1.39922	0.488991	0.341223	18	18
P58022	ENSG00000134013	0.12938	Loxl2	Lysyl oxidase homolog 2	NA	20716.1	21969.3	20888.9	16922.3	25950	23747.8	24808.9	19337.3	1.29825	0.234412	0.0314776	6	12
P58044	ENSG00000067064	0.180607	Idi1	Isopentenyl-diphosphate Delta-isomerase 1	NA	19024.1	16171.1	15486.6	16634.4	15746.9	16955.2	15076	14439.1	1.22842	0.505819	0.791502	24	12
P58059	ENSG00000266472	0.0442849	Mrps21	28S ribosomal protein S21, mitochondrial	NA	15014.2	18582.6	12630.5	15104.1	12877.2	18524.9	16239.4	13658.7	1.47125	0.158345	0.0928384	6	18
P58252	ENSG00000167658	0.0444991	Eef2	Elongation factor 2	NA	294499	252473	235831	202258	218303	234339	190091	192849	1.45606	0.338609	0.0363286	24	18
P58283	ENSG00000011275	0.428984	Rnf216	E3 ubiquitin-protein ligase RNF216	NA	9341.46	8880.45	7798.78	8275.96	7466.3	8868.35	9287.38	7567.75	1.19781	0.756811	0.791502	24	18
P58462	ENSG00000114861	0.326931	Foxp1	Forkhead box protein P1	NA	42892.5	26177.4	21848.8	14605.6	49906.2	36069.7	35030.5	19922.4	2.93673	0.0573339	0.00143218	24	18
P58462	ENSG00000285708	0.326931	Foxp1	Forkhead box protein P1	NA	42892.5	26177.4	21848.8	14605.6	49906.2	36069.7	35030.5	19922.4	2.93673	0.0573339	0.00143218	24	18
P58468	ENSG00000160256	0.200236	Fam207a	Protein FAM207A	NA	39405.3	34464.2	29170.7	21707.1	42045.5	39241.6	27182	27118.5	1.81532	0.0181151	0.000778747	24	18
P58544	ENSG00000064726	0.176069	Btbd1	BTB/POZ domain-containing protein 1	NA	6209.19	5825.56	5483.25	5589.83	5796.74	6151.32	6682.18	5309.95	1.13239	0.557283	0.209425	24	18
P58771-2	ENSG00000140416	0.100448	Tpm1;Tpm2	Tropomyosin alpha-1 chain;Tropomyosin beta chain	NA	17122.7	12032.6	11832	8104.17	12422.9	12847.5	9651.03	10677.1	2.11283	0.182867	0.0535267	24	18
P58854	ENSG00000126216	0.423528	Tubgcp3	Gamma-tubulin complex component 3	NA	8089.62	6721.57	5662.25	3740.51	4886.41	5112.92	5256.81	4869.95	2.1627	0.438282	0.112585	24	18
P58871	ENSG00000149115	0.187976	Tnks1bp1	182 kDa tankyrase-1-binding protein	CCR4-NOT complex	497846	432839	403672	319706	430518	438805	429519	374131	1.5572	0.0752191	0.00156238	24	18
P59016	ENSG00000184056	0.383708	Vps33b	Vacuolar protein sorting-associated protein 33B	HOPS complex	5807.9	5617.21	5971.1	5324.39	5643.38	4688.25	4949.62	4925.85	1.12146	0.645311	0.723758	24	18
P59016	ENSG00000284946	0.383708	Vps33b	Vacuolar protein sorting-associated protein 33B	NA	5807.9	5617.21	5971.1	5324.39	5643.38	4688.25	4949.62	4925.85	1.12146	0.645311	0.723758	24	18
P59325	ENSG00000100664	0.173015	Eif5	Eukaryotic translation initiation factor 5	multi-eIF complex	174756	154445	151186	142968	154269	149670	154810	138805	1.22234	0.129266	0.0840877	24	18
P59383	ENSG00000125872	0.298985	Lrrn4	Leucine-rich repeat neuronal protein 4	NA	3830.81	1445.05	5337.02	7466.88	3952.48	5328.05	3036.95	8009.28	5.1672	0.353979	0.107053	18	12
P59438	ENSG00000110756	0.568676	Hps5	Hermansky-Pudlak syndrome 5 protein homolog	BLOC1-BLOC2 complex	8648.17	10187.6	8164.39	7045.17	8142.25	7065.93	7671.05	7833.01	1.44604	0.765953	0.494884	6	12
P59470	ENSG00000013503	0.121384	Polr3b	DNA-directed RNA polymerase III subunit RPC2	RNA polymerase III core complex	15664.5	13223.8	12678.9	11019.4	12742.5	10483.3	11485.5	9919.93	1.42153	0.244254	0.114262	24	18
P59999	ENSG00000241553	0.104825	Arpc4	Actin-related protein 2/3 complex subunit 4	Arp2/3 protein complex	7210.42	8852.65	5711.03	8172.08	6817.52	6036.33	5065.52	7813.04	1.5501	0.173357	0.0770804	18	18
P60122	ENSG00000175792	0.0206296	Ruvbl1	RuvB-like 1	NuA4/Tip60 HAT complex	101474	107766	73891.3	77052.3	91046.3	83866.4	88131.3	65908.9	1.45843	0.19688	0.121239	6	12
P60122	ENSG00000175792	0.0206296	Ruvbl1	RuvB-like 1	INO80.com	101474	107766	73891.3	77052.3	91046.3	83866.4	88131.3	65908.9	1.45843	0.19688	0.121239	6	12
P60122	ENSG00000175792	0.0206296	Ruvbl1	RuvB-like 1	SRCAP	101474	107766	73891.3	77052.3	91046.3	83866.4	88131.3	65908.9	1.45843	0.19688	0.121239	6	12
P60122	ENSG00000175792	0.0206296	Ruvbl1	RuvB-like 1	PFD-like	101474	107766	73891.3	77052.3	91046.3	83866.4	88131.3	65908.9	1.45843	0.19688	0.121239	6	12
P60229	ENSG00000104408	0.257213	Eif3e	Eukaryotic translation initiation factor 3 subunit E	NA	374004	287001	317311	466284	324901	363117	275525	258394	1.62468	0.881058	0.264523	24	18
P60335	ENSG00000169564	0.0398453	Pcbp1	Poly(rC)-binding protein 1	NA	112290	117865	100026	92304.2	91937.8	97922.6	73990.7	64582.1	1.27692	0.400529	0.0808263	6	12
P60670	ENSG00000182446	0.0985284	Nploc4	Nuclear protein localization protein 4 homolog	NA	67395.4	55148.1	60975.6	62407	42455.2	61814.4	52102.5	47218.4	1.22208	0.970092	0.853431	24	18
P60710	ENSG00000075624	0.0153178	Actb;Actg1	Actin, cytoplasmic 1;Actin, cytoplasmic 1, N-terminally processed;Actin, cytoplasmic 2;Actin, cytoplasmic 2, N-terminally processed	BAF complex	2.40881e+06	2.22835e+06	2.82278e+06	2.92382e+06	1.23894e+06	1.81555e+06	2.21842e+06	2.60627e+06	1.3121	0.391984	0.00803666	18	6
P60710	ENSG00000075624	0.0153178	Actb;Actg1	Actin, cytoplasmic 1;Actin, cytoplasmic 1, N-terminally processed;Actin, cytoplasmic 2;Actin, cytoplasmic 2, N-terminally processed	INO80.com	2.40881e+06	2.22835e+06	2.82278e+06	2.92382e+06	1.23894e+06	1.81555e+06	2.21842e+06	2.60627e+06	1.3121	0.391984	0.00803666	18	6
P60710	ENSG00000075624	0.0153178	Actb;Actg1	Actin, cytoplasmic 1;Actin, cytoplasmic 1, N-terminally processed;Actin, cytoplasmic 2;Actin, cytoplasmic 2, N-terminally processed	emerin	2.40881e+06	2.22835e+06	2.82278e+06	2.92382e+06	1.23894e+06	1.81555e+06	2.21842e+06	2.60627e+06	1.3121	0.391984	0.00803666	18	6
P60710	ENSG00000075624	0.0153178	Actb;Actg1	Actin, cytoplasmic 1;Actin, cytoplasmic 1, N-terminally processed;Actin, cytoplasmic 2;Actin, cytoplasmic 2, N-terminally processed	P2X7 receptor signalling complex	2.40881e+06	2.22835e+06	2.82278e+06	2.92382e+06	1.23894e+06	1.81555e+06	2.21842e+06	2.60627e+06	1.3121	0.391984	0.00803666	18	6
P60710	ENSG00000075624	0.0153178	Actb;Actg1	Actin, cytoplasmic 1;Actin, cytoplasmic 1, N-terminally processed;Actin, cytoplasmic 2;Actin, cytoplasmic 2, N-terminally processed	Emerin regulatory complex	2.40881e+06	2.22835e+06	2.82278e+06	2.92382e+06	1.23894e+06	1.81555e+06	2.21842e+06	2.60627e+06	1.3121	0.391984	0.00803666	18	6
P60762-2	ENSG00000185787	0.202426	Morf4l1	Mortality factor 4-like protein 1	NuA4/Tip60 HAT complex	38422.2	47776.7	41841.7	28782.5	33424	48590.7	33104.4	42464	1.65992	0.331669	0.0146296	6	12
P60762-2	ENSG00000185787	0.202426	Morf4l1	Mortality factor 4-like protein 1	BRCA	38422.2	47776.7	41841.7	28782.5	33424	48590.7	33104.4	42464	1.65992	0.331669	0.0146296	6	12
P60843	ENSG00000161960	0.0744585	Eif4a3;Eif4a2;Eif4a1	Eukaryotic initiation factor 4A-III;Eukaryotic initiation factor 4A-III, N-terminally processed;Eukaryotic initiation factor 4A-II;Eukaryotic initiation factor 4A-II, N-terminally processed;Eukaryotic initiation factor 4A-I	eIF4F	467639	510772	426829	373514	449092	437266	440080	390381	1.36748	0.078317	0.0207044	6	12
P60867	N/A	0.101014	Rps20	40S ribosomal protein S20	NA	57520	51230.2	50052	66397.5	39022.6	54111.2	37077.9	38240.6	1.32657	0.877557	0.876279	6	6
P61021	ENSG00000111540	0.477182	Rab5b	Ras-related protein Rab-5B	NA	4021.83	3132.32	4879.37	4493.23	3573.39	3056.67	5148.71	4998.37	1.55775	0.00404555	0.000778747	12	18
P61027	ENSG00000084733	0.0426094	Rab10	Ras-related protein Rab-10	Sro1p/Sec4p/Sec9p complex	13828.7	8862.3	9646.58	9038.88	7670.23	8579.1	8551.44	7740.98	1.5604	0.80278	0.836216	24	18
P61079	N/A	0.126187	Ube2d3;Ube2d2b;Ube2d2	Ubiquitin-conjugating enzyme E2 D3;Ubiquitin-conjugating enzyme E2 D2B;Ubiquitin-conjugating enzyme E2 D2	NA	37187.7	36646.2	28698.5	11858.3	30532.5	28634.4	25993.5	23343.6	3.136	0.160721	0.00337965	24	18
P61161	ENSG00000138071	0.05116	Actr2	Actin-related protein 2	Arp2/3 protein complex	206118	232575	209062	141824	185995	193895	155521	180578	1.63989	0.4078	0.0207044	6	12
P61202	ENSG00000166200	0.0328852	Cops2	COP9 signalosome complex subunit 2	COP9 signalosome	14255.6	13620.9	8773.41	12272.5	12799.9	8704.57	7729.03	5302.22	1.62487	0.466252	0.149985	24	12
P61202	ENSG00000166200	0.0328852	Cops2	COP9 signalosome complex subunit 2	CUL4/DDB1	14255.6	13620.9	8773.41	12272.5	12799.9	8704.57	7729.03	5302.22	1.62487	0.466252	0.149985	24	12
P61205	ENSG00000134287	0.0372716	Arf3;Arf1	ADP-ribosylation factor 3;ADP-ribosylation factor 1	Chs5p/Arf-1binding proteins (ChAPs)	8243.19	7795.84	7215.79	6856.99	4761.45	7949.79	5663.72	5661.51	1.20216	0.697562	0.826685	6	18
P61222	ENSG00000164163	0.0437585	Abce1	ATP-binding cassette sub-family E member 1	NA	137739	118763	90798.4	76205.5	108657	93061.2	101210	82626.6	1.80747	0.110366	0.000256069	24	18
P61255	N/A	0.0853297	Rpl26	60S ribosomal protein L26	NA	27469.5	30050.6	21422	8958.91	23373.7	32078.3	21522.4	24100.1	3.35427	0.324131	0.00300838	6	12
P61358	ENSG00000131469	0.0236775	Rpl27	60S ribosomal protein L27	cytoplasmic ribosomal large subunit	108202	100888	85148.1	76122.8	90359.3	86246.9	70343.4	76148.5	1.42142	0.160404	0.0176888	24	18
P61514	ENSG00000197756	0.0366285	Rpl37a	60S ribosomal protein L37a	cytoplasmic ribosomal large subunit	173262	131016	130803	79860.5	126975	120701	112450	116924	2.16955	0.281001	0.0840877	24	18
P61750	ENSG00000168374	0.0181348	Arf4	ADP-ribosylation factor 4	Chs5p/Arf-1binding proteins (ChAPs)	12018.5	13979.7	12639.5	8255.28	7021.59	14288.7	9542.7	11837.5	1.69342	0.434549	0.0113874	6	18
P61957	ENSG00000177688	0.450998	Sumo2;Sumo3	Small ubiquitin-related modifier 2;Small ubiquitin-related modifier 3	NA	112392	104118	57951.9	91933.1	81040.1	124000	83956.9	78725	1.9394	0.225415	0.00579168	6	6
P61965	ENSG00000196363	0.134742	Wdr5	WD repeat-containing protein 5	KMT2C/D containing complex	84638.9	74586.3	54319.1	56936	52842.5	59290.3	56819.2	53046.2	1.55818	0.612906	0.334134	24	18
P61965	ENSG00000196363	0.134742	Wdr5	WD repeat-containing protein 5	Yph1-L	84638.9	74586.3	54319.1	56936	52842.5	59290.3	56819.2	53046.2	1.55818	0.612906	0.334134	24	18
P61965	ENSG00000196363	0.134742	Wdr5	WD repeat-containing protein 5	ELL.com	84638.9	74586.3	54319.1	56936	52842.5	59290.3	56819.2	53046.2	1.55818	0.612906	0.334134	24	18
P61965	ENSG00000196363	0.134742	Wdr5	WD repeat-containing protein 5	HCF-1N	84638.9	74586.3	54319.1	56936	52842.5	59290.3	56819.2	53046.2	1.55818	0.612906	0.334134	24	18
P61965	ENSG00000196363	0.134742	Wdr5	WD repeat-containing protein 5	COMPASS complex	84638.9	74586.3	54319.1	56936	52842.5	59290.3	56819.2	53046.2	1.55818	0.612906	0.334134	24	18
P61965	ENSG00000196363	0.134742	Wdr5	WD repeat-containing protein 5	NSL	84638.9	74586.3	54319.1	56936	52842.5	59290.3	56819.2	53046.2	1.55818	0.612906	0.334134	24	18
P61969	ENSG00000143013	0.396926	Lmo4	LIM domain transcription factor LMO4	LMO4-gp130 complex	28087	38104.1	33444.1	35115.2	36798.1	37774.1	33903.2	33509.1	1.35665	0.467469	0.0952184	6	6
P61979-3	ENSG00000165119	0.0526365	Hnrnpk	Heterogeneous nuclear ribonucleoprotein K	emerin C52	113706	100417	102461	67600.2	101758	111804	91379	85514.7	1.68203	0.0914026	0.0132996	6	12
P61979-3	ENSG00000165119	0.0526365	Hnrnpk	Heterogeneous nuclear ribonucleoprotein K	emerin C25	113706	100417	102461	67600.2	101758	111804	91379	85514.7	1.68203	0.0914026	0.0132996	6	12
P61982	ENSG00000170027	0.0315677	Ywhag;Ywhab	14-3-3 protein gamma;14-3-3 protein gamma, N-terminally processed;14-3-3 protein beta/alpha;14-3-3 protein beta/alpha, N-terminally processed	Kinase maturation complex 1	14743.8	14187.3	11965.6	16611	11217.3	13058.4	12970.5	10900.7	1.38823	0.955017	0.769245	6	6
P62075	ENSG00000099800	0.0662682	Timm13	Mitochondrial import inner membrane translocase subunit Tim13	NA	23207.9	13702.8	16676.2	17600.1	25698	18673.4	14115.3	14125.6	1.69366	0.0960701	0.0199807	24	12
P62082	ENSG00000171863	0.0139874	Rps7	40S ribosomal protein S7	cytoplasmic ribosomal small subunit	384148	311684	263487	259039	269153	330357	223258	243165	1.48297	0.216904	0.012032	6	6
P62137	ENSG00000172531	0.102019	Ppp1ca	Serine/threonine-protein phosphatase PP1-alpha catalytic subunit	Gac1p/Glc7p complex	188384	169761	165397	141753	167644	134507	144810	135097	1.32895	0.262554	0.202557	24	18
P62137	ENSG00000172531	0.102019	Ppp1ca	Serine/threonine-protein phosphatase PP1-alpha catalytic subunit	HDAC1-PP1	188384	169761	165397	141753	167644	134507	144810	135097	1.32895	0.262554	0.202557	24	18
P62141	ENSG00000213639	0.331495	Ppp1cb	Serine/threonine-protein phosphatase PP1-beta catalytic subunit	Gac1p/Glc7p complex	11656.1	14678	12370.7	10149	12634.9	13291.7	13750.9	10076.3	1.44626	0.0204141	9.12e-06	6	12
P62192	ENSG00000100764	0.0292073	Psmc1	26S protease regulatory subunit 4	26S Proteasome	21204.2	17622.3	17763.2	28782.7	15712.3	15813.2	17642.3	15981.8	1.63331	0.754524	0.827964	24	18
P62196	ENSG00000087191	0.0201547	Psmc5	26S protease regulatory subunit 8	26S Proteasome	7345.12	5094.66	5839.69	5289.48	5046.93	5650.75	5798.26	4800.06	1.44173	0.597212	0.883399	12	6
P62242	ENSG00000142937	0.041249	Rps8	40S ribosomal protein S8	cytoplasmic ribosomal small subunit	236928	238029	197861	163005	176579	187033	167458	158847	1.46026	0.363697	0.0257457	24	18
P62245	N/A	0.112381	Rps15a	40S ribosomal protein S15a	NA	11784.4	12429	12028.7	8681.84	10125.6	11885.8	8624.1	9218.21	1.43161	0.271406	0.371603	6	12
P62257	ENSG00000186591	0.452952	Ube2h	Ubiquitin-conjugating enzyme E2 H	NA	21062.2	21300.3	19520	18539.5	21386.8	23556.1	20686	24490.8	1.14892	0.795403	0.68315	6	6
P62264	ENSG00000164587	0.00336876	Rps14	40S ribosomal protein S14	cytoplasmic ribosomal small subunit	10829.9	7106.16	8357.59	8736.41	8224.4	12540.4	10656.2	7290.7	1.52401	0.871649	0.764533	24	18
P62270	ENSG00000231500	0.00714881	Rps18	40S ribosomal protein S18	NA	120232	81197.5	90968.3	49455.6	84985.4	76251.3	71582.7	67239.4	2.43111	0.152526	0.0609999	24	18
P62301	ENSG00000110700	0.0521762	Rps13	40S ribosomal protein S13	cytoplasmic ribosomal small subunit	13460.4	10811.6	13805.8	6480.52	9683.74	13334.6	11020	7468.01	2.13035	0.0713682	0.0227748	6	12
P62301	ENSG00000110700	0.0521762	Rps13	40S ribosomal protein S13	TNF-alpha/Nf-kappa B signaling complex (RPL6, RPL30, RPS13, CHUK, DDX3X, NFKB2, NFKBIB, REL, IKBKG, NFKB1, MAP3K8, RELB, GLG1, NFKBIA, RELA, TNIP2, GTF2I)	13460.4	10811.6	13805.8	6480.52	9683.74	13334.6	11020	7468.01	2.13035	0.0713682	0.0227748	6	12
P62301	ENSG00000110700	0.0521762	Rps13	40S ribosomal protein S13	TNF-alpha/NF-kappa B signaling complex 6	13460.4	10811.6	13805.8	6480.52	9683.74	13334.6	11020	7468.01	2.13035	0.0713682	0.0227748	6	12
P62309	ENSG00000143977	0.0188224	Snrpg	Small nuclear ribonucleoprotein G	Survival of motor neuron (SMN) complex	12795.8	9643.76	11513	8684.94	9006.5	10107.8	9549.21	8930.85	1.47333	0.565328	0.79513	6	12
P62309	ENSG00000143977	0.0188224	Snrpg	Small nuclear ribonucleoprotein G	Spliceosome-Sm	12795.8	9643.76	11513	8684.94	9006.5	10107.8	9549.21	8930.85	1.47333	0.565328	0.79513	6	12
P62317	ENSG00000125743	0.0263025	Snrpd2	Small nuclear ribonucleoprotein Sm D2	Survival of motor neuron (SMN) complex	9998.04	7922.24	8907.65	8253.07	9806.11	8268.36	8885.02	7640.88	1.26202	0.00708862	0.140382	24	18
P62317	ENSG00000125743	0.0263025	Snrpd2	Small nuclear ribonucleoprotein Sm D2	Spliceosome-Sm	9998.04	7922.24	8907.65	8253.07	9806.11	8268.36	8885.02	7640.88	1.26202	0.00708862	0.140382	24	18
P62320	ENSG00000100028	0.0703964	Snrpd3	Small nuclear ribonucleoprotein Sm D3	Survival of motor neuron (SMN) complex	39205.5	23836	33504.6	31979.7	26601.3	25059	23179	23026.7	1.6448	0.683769	0.341223	24	6
P62320	ENSG00000100028	0.0703964	Snrpd3	Small nuclear ribonucleoprotein Sm D3	Spliceosome-Sm	39205.5	23836	33504.6	31979.7	26601.3	25059	23179	23026.7	1.6448	0.683769	0.341223	24	6
P62320	ENSG00000100028	0.0703964	Snrpd3	Small nuclear ribonucleoprotein Sm D3	telomerase	39205.5	23836	33504.6	31979.7	26601.3	25059	23179	23026.7	1.6448	0.683769	0.341223	24	6
P62320	ENSG00000286070	0.0703964	Snrpd3	Small nuclear ribonucleoprotein Sm D3	NA	39205.5	23836	33504.6	31979.7	26601.3	25059	23179	23026.7	1.6448	0.683769	0.341223	24	6
P62334	ENSG00000100519	0.0657281	Psmc6	26S protease regulatory subunit 10B	26S Proteasome	121038	92273.4	98255.8	76698.4	99565.1	108057	108026	106260	1.5781	0.649832	0.826685	24	18
P62488	ENSG00000168002	0.031055	Polr2g	DNA-directed RNA polymerase II subunit RPB7	RNA polymerase II core complex	3519.76	3263.46	4423.43	5221.88	4204.14	4068.75	4888.47	4212.13	1.60011	0.260773	0.31402	18	12
P62627	ENSG00000125971	0.173482	Dynlrb1	Dynein light chain roadblock-type 1	NA	19194.5	18963	17922.2	12785.4	13594.4	13550.2	14542.5	13503.9	1.50128	0.649989	0.251236	6	12
P62700	ENSG00000119801	0.16731	Ypel5	Protein yippee-like 5	RANBP9-containing complex	15331.8	13979.6	13721.9	11740.1	12743.2	12931.4	11717.8	16220.7	1.30594	0.907291	0.688144	24	12
P62702	N/A	0.0644553	Rps4x	40S ribosomal protein S4, X isoform	NA	49574.9	32998.4	45647	21024.5	40757	44134.1	33569.8	36964.7	2.35796	0.412113	0.548152	24	18
P62717	N/A	0.0230289	Rpl18a	60S ribosomal protein L18a	NA	48613.6	53809.4	39593.3	42934.6	42516	44073.5	38454.1	34315.3	1.35906	0.257311	0.0486606	6	6
P62737	ENSG00000107796	0.0193615	Acta2;Actg2	Actin, aortic smooth muscle;Actin, gamma-enteric smooth muscle	INO80.com	109359	95449.6	126748	86215.9	67255.6	73319.6	94370.3	123473	1.47013	0.677584	0.31402	12	18
P62737	ENSG00000107796	0.0193615	Acta2;Actg2	Actin, aortic smooth muscle;Actin, gamma-enteric smooth muscle	WIP-WASp-actin-myosin-IIa complex	109359	95449.6	126748	86215.9	67255.6	73319.6	94370.3	123473	1.47013	0.677584	0.31402	12	18
P62746	ENSG00000143878	0.223629	Rhob	Rho-related GTP-binding protein RhoB	NA	13208.8	10010.1	10750	14402.5	6381.74	9182.15	10234	12494.7	1.4388	0.545854	0.0385402	18	12
P62751	ENSG00000198242	0.0340954	Rpl23a	60S ribosomal protein L23a	cytoplasmic ribosomal large subunit	237851	194198	164933	118236	189663	169344	160636	160294	2.01167	0.14169	0.000778747	24	18
P62754	ENSG00000137154	0.00456394	Rps6	40S ribosomal protein S6	cytoplasmic ribosomal small subunit	106646	86115.1	81101.4	88761.4	69986.7	90573.5	65166.9	64966.9	1.31498	0.731756	0.243418	6	6
P62806	N/A	0.0617071	Hist1h4a	Histone H4	NA	25454.5	22176.1	21089.5	26523.7	27309.7	18878.6	14837	19443.1	1.25767	0.285338	0.0083317	24	12
P62806	N/A	0.0617071	Hist1h4a	Histone H4	NA	25454.5	22176.1	21089.5	26523.7	27309.7	18878.6	14837	19443.1	1.25767	0.285338	0.0083317	24	12
P62806	N/A	0.0617071	Hist1h4a	Histone H4	NA	25454.5	22176.1	21089.5	26523.7	27309.7	18878.6	14837	19443.1	1.25767	0.285338	0.0083317	24	12
P62806	N/A	0.0617071	Hist1h4a	Histone H4	NA	25454.5	22176.1	21089.5	26523.7	27309.7	18878.6	14837	19443.1	1.25767	0.285338	0.0083317	24	12
P62806	N/A	0.0617071	Hist1h4a	Histone H4	NA	25454.5	22176.1	21089.5	26523.7	27309.7	18878.6	14837	19443.1	1.25767	0.285338	0.0083317	24	12
P62806	N/A	0.0617071	Hist1h4a	Histone H4	NA	25454.5	22176.1	21089.5	26523.7	27309.7	18878.6	14837	19443.1	1.25767	0.285338	0.0083317	24	12
P62806	ENSG00000270276	0.0617071	Hist1h4a	Histone H4	NA	25454.5	22176.1	21089.5	26523.7	27309.7	18878.6	14837	19443.1	1.25767	0.285338	0.0083317	24	12
P62806	N/A	0.0617071	Hist1h4a	Histone H4	NA	25454.5	22176.1	21089.5	26523.7	27309.7	18878.6	14837	19443.1	1.25767	0.285338	0.0083317	24	12
P62806	ENSG00000197837	0.0617071	Hist1h4a	Histone H4	Nucleosomal protein complex	25454.5	22176.1	21089.5	26523.7	27309.7	18878.6	14837	19443.1	1.25767	0.285338	0.0083317	24	12
P62806	ENSG00000197837	0.0617071	Hist1h4a	Histone H4	H3.3 com	25454.5	22176.1	21089.5	26523.7	27309.7	18878.6	14837	19443.1	1.25767	0.285338	0.0083317	24	12
P62806	ENSG00000197837	0.0617071	Hist1h4a	Histone H4	H2AX complex, isolated from cells without IR exposure	25454.5	22176.1	21089.5	26523.7	27309.7	18878.6	14837	19443.1	1.25767	0.285338	0.0083317	24	12
P62806	N/A	0.0617071	Hist1h4a	Histone H4	NA	25454.5	22176.1	21089.5	26523.7	27309.7	18878.6	14837	19443.1	1.25767	0.285338	0.0083317	24	12
P62806	N/A	0.0617071	Hist1h4a	Histone H4	NA	25454.5	22176.1	21089.5	26523.7	27309.7	18878.6	14837	19443.1	1.25767	0.285338	0.0083317	24	12
P62806	N/A	0.0617071	Hist1h4a	Histone H4	NA	25454.5	22176.1	21089.5	26523.7	27309.7	18878.6	14837	19443.1	1.25767	0.285338	0.0083317	24	12
P62806	N/A	0.0617071	Hist1h4a	Histone H4	NA	25454.5	22176.1	21089.5	26523.7	27309.7	18878.6	14837	19443.1	1.25767	0.285338	0.0083317	24	12
P62827	ENSG00000132341	0.0481765	Ran	GTP-binding nuclear protein Ran	CRM1-RAN-PHAX-CBC complex (cap binding complex)	124307	132801	106117	91579.6	88814.2	108114	78549.3	81619.9	1.45012	0.382101	0.0314776	6	12
P62830	ENSG00000125691	0.022303	Rpl23	60S ribosomal protein L23	cytoplasmic ribosomal large subunit	191162	167690	143851	124571	137386	135275	109292	94591.3	1.53456	0.301816	0.00803666	24	18
P62830	ENSG00000125691	0.022303	Rpl23	60S ribosomal protein L23	mitochondrial ribosomal large subunit	191162	167690	143851	124571	137386	135275	109292	94591.3	1.53456	0.301816	0.00803666	24	18
P62830	ENSG00000125691	0.022303	Rpl23	60S ribosomal protein L23	Yph1-L	191162	167690	143851	124571	137386	135275	109292	94591.3	1.53456	0.301816	0.00803666	24	18
P62849	N/A	0.00845967	Rps24	40S ribosomal protein S24	NA	16295.1	14873	13517.5	13991	11215.8	14965.9	10690.3	13953.2	1.20548	0.612309	0.341223	6	6
P62852	ENSG00000118181	0.0058515	Rps25	40S ribosomal protein S25	cytoplasmic ribosomal small subunit	55031.6	41058.1	36765.7	21823.7	37557.9	40774.9	29150.2	32780.6	2.52165	0.203308	0.00130198	24	18
P62858	N/A	0.0301494	Rps28	40S ribosomal protein S28	NA	28675.9	24073.6	22306.8	20725.1	33600.4	23490.6	22228.9	18924.3	1.38363	0.00961597	0.0176888	24	18
P62876	ENSG00000177700	0.16805	Polr2l	DNA-directed RNA polymerases I, II, and III subunit RPABC5	RNA polymerase II core complex	68069.9	51866.7	48859.8	41139.1	50221.8	53894.8	46713.1	44654	1.65463	0.174846	0.012032	24	18
P62880	ENSG00000172354	0.0424761	Gnb1;Gnb2	Guanine nucleotide-binding protein G(I)/G(S)/G(T) subunit beta-1;Guanine nucleotide-binding protein G(I)/G(S)/G(T) subunit beta-2	heterotrimeric G-protein complex	74427.7	55582.5	66573.5	64553.5	65413.1	77412.2	78997.7	71158.5	1.33905	0.907076	0.832428	12	6
P62889	ENSG00000156482	0.0144684	Rpl30	60S ribosomal protein L30	cytoplasmic ribosomal large subunit	212637	140065	136352	127667	127616	129726	104330	96088.3	1.66556	0.431292	0.264523	24	18
P62889	ENSG00000156482	0.0144684	Rpl30	60S ribosomal protein L30	TNF-alpha/Nf-kappa B signaling complex (RPL6, RPL30, RPS13, CHUK, DDX3X, NFKB2, NFKBIB, REL, IKBKG, NFKB1, MAP3K8, RELB, GLG1, NFKBIA, RELA, TNIP2, GTF2I)	212637	140065	136352	127667	127616	129726	104330	96088.3	1.66556	0.431292	0.264523	24	18
P62889	ENSG00000156482	0.0144684	Rpl30	60S ribosomal protein L30	TNF-alpha/NF-kappa B signaling complex 6	212637	140065	136352	127667	127616	129726	104330	96088.3	1.66556	0.431292	0.264523	24	18
P62900	N/A	0.149727	Rpl31	60S ribosomal protein L31	NA	71348.1	50325.1	50720.8	56428.8	42928	53035.7	48879.6	47497.3	1.41774	0.952144	0.736166	24	6
P62908	ENSG00000149273	0.0462686	Rps3	40S ribosomal protein S3	cytoplasmic ribosomal small subunit	531591	416354	381115	288448	432318	439523	318326	314485	1.84294	0.0358882	3.74e-05	24	18
P62911	ENSG00000144713	0.107551	Rpl32	60S ribosomal protein L32	cytoplasmic ribosomal large subunit	211331	127161	180836	246785	147937	164099	172740	123346	1.94073	0.86998	0.827964	24	18
P62915	ENSG00000137947	0.550711	Gtf2b	Transcription initiation factor IIB	RNA polymerase II complex, chromatin structure modifying	79671.9	63980.8	66562.8	65490.8	71101.3	68484	65783.8	64373.6	1.24525	0.102612	0.121239	24	12
P62915	ENSG00000137947	0.550711	Gtf2b	Transcription initiation factor IIB	SMN-PolII-RHA complex	79671.9	63980.8	66562.8	65490.8	71101.3	68484	65783.8	64373.6	1.24525	0.102612	0.121239	24	12
P62918	ENSG00000161016	0.0707676	Rpl8	60S ribosomal protein L8	cytoplasmic ribosomal large subunit	61847.3	42333.5	55182.3	42929.6	37232.3	49936.2	39269.7	34615.1	1.46095	0.792185	0.494884	24	18
P62918	ENSG00000161016	0.0707676	Rpl8	60S ribosomal protein L8	mitochondrial ribosomal large subunit	61847.3	42333.5	55182.3	42929.6	37232.3	49936.2	39269.7	34615.1	1.46095	0.792185	0.494884	24	18
P62918	ENSG00000161016	0.0707676	Rpl8	60S ribosomal protein L8	Yph1-L	61847.3	42333.5	55182.3	42929.6	37232.3	49936.2	39269.7	34615.1	1.46095	0.792185	0.494884	24	18
P62918	ENSG00000161016	0.0707676	Rpl8	60S ribosomal protein L8	TNF-alpha/NF-kappa B signaling complex 6	61847.3	42333.5	55182.3	42929.6	37232.3	49936.2	39269.7	34615.1	1.46095	0.792185	0.494884	24	18
P62960	ENSG00000065978	0.0962279	Ybx1;Ybx2;Ybx3	Nuclease-sensitive element-binding protein 1;Y-box-binding protein 2;Y-box-binding protein 3	NA	2911.37	2922.47	3195.83	1253.79	2488.77	2843.91	3043.35	1632.34	2.54894	0.00657	0.00212227	12	6
P62962	ENSG00000108518	0.143709	Pfn1	Profilin-1	Profilin 1 complex	46711	40539.9	32637.1	38715.1	30710.1	44513.8	31951.7	36850.8	1.43122	0.45194	0.114262	6	6
P62983	ENSG00000143947	0.123634	Rps27a;Ubc;Ubb;Uba52	Ubiquitin-40S ribosomal protein S27a;Ubiquitin;40S ribosomal protein S27a;Polyubiquitin-C;Ubiquitin;Ubiquitin-related 1;Ubiquitin-related 2;Polyubiquitin-B;Ubiquitin;Ubiquitin-60S ribosomal protein L40;Ubiquitin;60S ribosomal protein L40	cytoplasmic ribosomal small subunit	107313	102872	97419.1	96930.8	108430	97399.1	122656	89813.6	1.10711	0.367753	0.42114	12	6
P63005	ENSG00000007168	0.049835	Pafah1b1	Platelet-activating factor acetylhydrolase IB subunit alpha	NA	40969	45358.5	35831.8	30889.7	35607.4	38117.7	27485.7	31143.5	1.4684	0.171176	0.00212227	6	6
P63017	N/A	0.036219	Hspa2;Hspa8	Heat shock-related 70 kDa protein 2;Heat shock cognate 71 kDa protein	NA	874922	769954	745010	604528	745005	837206	782387	812490	1.44728	0.669274	0.688144	24	18
P63028	N/A	0.103385	Tpt1	Translationally-controlled tumor protein	NA	163201	132637	114201	84761.4	113313	99308.4	86255.7	80611.2	1.92542	0.207781	0.00579168	24	18
P63037	N/A	0.435326	Dnaja1	DnaJ homolog subfamily A member 1	NA	647806	559431	486923	428693	637704	548331	512474	467339	1.51112	0.0024368	3.74e-05	24	18
P63073	ENSG00000151247	0.0877185	Eif4e	Eukaryotic translation initiation factor 4E	eIF4F	22964.7	18957.9	15274.6	9216.12	21433.8	13476.4	17360.7	15954.8	2.4918	0.227842	0.10474	24	18
P63085	ENSG00000100030	0.219956	Mapk1	Mitogen-activated protein kinase 1	STE5-MAPK complex	66815.3	63151.5	56613	58816.1	50160.3	55914.9	51225	43384.1	1.18021	0.741843	0.227819	6	6
P63094	ENSG00000087460	0.409291	Gnas	Guanine nucleotide-binding protein G(s) subunit alpha isoforms short;Guanine nucleotide-binding protein G(s) subunit alpha isoforms XLas	NA	175147	132143	145834	112546	136833	128654	115493	122164	1.55622	0.298462	0.0609999	24	18
P63101	ENSG00000164924	0.0319241	Ywhaz	14-3-3 protein zeta/delta	Kinase maturation complex 1	91196	81021.3	77576.7	47125.6	67618.7	86196.1	59183.8	73467.5	1.93517	0.451014	0.0350366	6	12
P63154	ENSG00000101343	0.145672	Crnkl1	Crooked neck-like protein 1	Prp19-associated complex	24480.8	23487.1	16382.6	18300.3	23829	19692.9	21478.6	17437.6	1.49432	0.17442	0.012032	24	18
P63158	N/A	0.521522	Hmgb1	High mobility group protein B1	NA	35386.8	31481.8	22751.5	15871.8	26240	23530.6	21739.9	17402.3	2.22954	0.0562356	0.00130198	24	18
P63166	N/A	0.0567556	Sumo1	Small ubiquitin-related modifier 1	NA	9684.56	6294.26	5534.84	5672.94	4567.18	6243.58	7090.05	8327.88	1.74974	0.986225	0.700822	24	6
P63168	ENSG00000088986	0.126791	Dynll1	Dynein light chain 1, cytoplasmic	cytoplasmic dynein complex	65755.4	63691.3	48977.2	45237.3	73526.9	46423.3	66318.3	55958.6	1.45356	0.410924	0.199363	24	12
P63242	ENSG00000132507	0.10874	Eif5a;Eif5a2	Eukaryotic translation initiation factor 5A-1;Eukaryotic translation initiation factor 5A-2	NA	67931.1	64835.3	55443.2	72513.3	54287.5	49079.5	44852.8	44012.3	1.30788	0.855662	0.676678	18	18
P63242	ENSG00000253626	0.10874	Eif5a;Eif5a2	Eukaryotic translation initiation factor 5A-1;Eukaryotic translation initiation factor 5A-2	NA	67931.1	64835.3	55443.2	72513.3	54287.5	49079.5	44852.8	44012.3	1.30788	0.855662	0.676678	18	18
P63276	N/A	0.0382404	Rps17	40S ribosomal protein S17	NA	40067.9	27104.4	35317.4	40716	41869.9	36477	29589.3	15247.4	1.50219	0.643929	0.31402	24	18
P63323	N/A	0.022346	Rps12	40S ribosomal protein S12	NA	183786	132799	114500	83328.9	144089	164467	124937	107677	2.20555	0.0727734	0.0508333	24	18
P63325	ENSG00000124614	0.00835882	Rps10	40S ribosomal protein S10	cytoplasmic ribosomal small subunit	153065	118739	96414.2	98953.9	106814	110691	101727	93491.1	1.58758	0.255509	0.00212227	24	18
P63330	ENSG00000113575	0.147421	Ppp2cb;Ppp2ca	Serine/threonine-protein phosphatase 2A catalytic subunit beta isoform;Serine/threonine-protein phosphatase 2A catalytic subunit alpha isoform	protein phosphatase type 2A complex (Rts1p)	31287.6	32433.5	33619.4	26618.7	30146.6	31242.2	29593.7	27075.6	1.263	0.0728968	0.0749827	6	12
P67778	ENSG00000167085	0.113931	Phb	Prohibitin	NA	4982.85	3469.39	3655.54	3106.81	3699.9	3133.82	3074.69	1911.9	1.60385	0.212773	0.0840877	24	18
P68040	ENSG00000204628	0.0158767	Gnb2l1	Guanine nucleotide-binding protein subunit beta-2-like 1;Guanine nucleotide-binding protein subunit beta-2-like 1, N-terminally processed	cytoplasmic ribosomal small subunit	90876.1	89660.1	86868.9	104816	102603	100129	87190.6	71330.9	1.2066	0.82691	0.594461	24	18
P68181	ENSG00000142875	0.148034	Prkacb	cAMP-dependent protein kinase catalytic subunit beta	cAMP-dependent protein kinase	6847.27	6651.03	6581.54	5418.56	6223.71	7150.36	6784.24	6285.1	1.26367	0.223057	0.0701909	6	12
P68372	ENSG00000188229	0.0711574	Tubb5;Tubb2a;Tubb2b;Tubb4b;Tubb4a	Tubulin beta-5 chain;Tubulin beta-2A chain;Tubulin beta-2B chain;Tubulin beta-4B chain;Tubulin beta-4A chain	Tubulins	398581	263147	204612	133348	151252	210383	144346	144412	2.98902	0.462884	0.0749924	24	18
P68373	ENSG00000167553	0.0308697	Tuba1b;Tubal3;Tuba1c;Tuba4a	Tubulin alpha-1B chain;Tubulin alpha chain-like 3;Tubulin alpha-1C chain;Tubulin alpha-4A chain	Tubulins	457307	291053	218468	171487	188249	215266	193940	168554	2.66672	0.477344	0.0314776	6	12
P68373	ENSG00000167553	0.0308697	Tuba1b;Tubal3;Tuba1c;Tuba4a	Tubulin alpha-1B chain;Tubulin alpha chain-like 3;Tubulin alpha-1C chain;Tubulin alpha-4A chain	60S APC containing complex	457307	291053	218468	171487	188249	215266	193940	168554	2.66672	0.477344	0.0314776	6	12
P68510	ENSG00000128245	0.0459389	Ywhah	14-3-3 protein eta	Kinase maturation complex 1	33927	23851	20950.8	26194.9	22928.1	25896.7	19420.6	24475.9	1.61936	0.296085	0.42114	24	12
P69566	ENSG00000010017	0.21772	Ranbp9	Ran-binding protein 9	RANBP9-containing complex	21236.3	19306.1	21835.3	21402.7	20827.1	26908.2	24121	25585.8	1.13101	0.869416	0.692266	18	6
P70122	ENSG00000126524	0.0922105	Sbds	Ribosome maturation protein SBDS	NA	34099.5	27543.7	28906.6	21630.1	22867.5	27161	24594.1	26026.2	1.57648	0.77048	0.586278	6	12
P70168	ENSG00000108424	0.0531008	Kpnb1	Importin subunit beta-1	Nuclear cap binding complex (NCBC)	90874.3	67995.1	61837.2	44542.5	60594.4	67388.3	59124.3	51048.1	2.04017	0.147932	0.00803666	24	18
P70175	ENSG00000082458	0.044658	Dlg3	Disks large homolog 3	NA	24058.5	17613.8	20446.1	14926	19237.3	23124.1	32754.1	21209.2	1.61185	0.54265	0.264523	12	6
P70195	ENSG00000136930	0.311414	Psmb7	Proteasome subunit beta type-7	26S Proteasome	63347.4	52156.7	41441.7	45138.6	53142.3	43992.4	47291.8	38771	1.52859	0.142387	0.00212227	24	18
P70210	ENSG00000007866	0.155423	Tead3;Tead2;Tead1	Transcriptional enhancer factor TEF-5;Transcriptional enhancer factor TEF-4;Transcriptional enhancer factor TEF-1	NA	18945.5	14904.6	11577.1	10675.3	18811.4	19071.6	18355.4	16540.7	1.7747	0.542804	0.0363286	24	18
P70257-2	ENSG00000008441	0.283865	Nfix;Nfia	Nuclear factor 1 X-type;Nuclear factor 1 A-type	NA	5320.38	4204.53	4501.52	3183.59	5504.96	5835.68	4930.17	5246.82	1.67119	0.647054	0.600351	24	18
P70268	ENSG00000123143	0.144985	Pkn1	Serine/threonine-protein kinase N1	NA	3011.28	3032.49	3129.98	2267.92	2370.47	2958.36	2304.37	2482.33	1.38011	0.512423	0.371603	6	12
P70279	ENSG00000148296	0.0820781	Surf6	Surfeit locus protein 6	NA	31750.8	38791.9	25585.9	15044.2	25997.5	33171.8	25403.4	35867.8	2.57853	0.604928	0.0399615	6	6
P70318	ENSG00000151923	0.0993914	Tia1;Tial1	Nucleolysin TIA-1;Nucleolysin TIAR	NA	6228.57	5433.93	4072.45	4488.77	4443.55	4528.63	3984.47	5670.71	1.52944	0.438446	0.0749827	24	12
P70335	ENSG00000067900	0.121675	Rock1	Rho-associated protein kinase 1	Mob1p/Dbf2p complex	24116.5	19909.8	17860.3	17030.8	15587.1	17773.1	14190.4	18532.5	1.41605	0.726194	0.620653	24	12
P70336	N/A	0.0764377	Rock2	Rho-associated protein kinase 2	NA	35975.7	31544.6	22615.7	26995.2	27504.5	25821.1	29398.1	23651.2	1.59074	0.545459	0.199363	24	12
P70340	ENSG00000170365	0.272401	Smad1	Mothers against decapentaplegic homolog 1	NA	25204.4	25962.8	21394.1	20300.7	21211.8	21691.9	14453.9	15741.2	1.27891	0.346326	0.0324404	6	6
P70362	ENSG00000070010	0.0693887	Ufd1l	Ubiquitin fusion degradation protein 1 homolog	NA	31235.6	28519.4	21248.4	17952.4	22436.3	24089.8	24128.2	21663.2	1.73991	0.315238	0.0132352	24	18
P70372	ENSG00000066044	0.121578	Elavl1	ELAV-like protein 1	NA	59617.3	48901.1	42220.8	38026.9	48991.4	45731.7	36241.7	34158.1	1.56777	0.0464231	3.74e-05	24	18
P70388	N/A	0.0675406	Rad50	DNA repair protein RAD50	NA	60144	47479.2	41736.5	39433.7	29453	47968.7	36161.8	41610.7	1.52519	0.866989	0.473099	6	6
P70398	N/A	0.125866	Usp9x	Probable ubiquitin carboxyl-terminal hydrolase FAF-X	NA	294504	271083	230826	201476	294461	280186	277712	264322	1.46173	0.315054	0.00803666	24	18
P70404	ENSG00000067829	0.0725204	Idh3g	Isocitrate dehydrogenase [NAD] subunit gamma 1, mitochondrial	NA	32835.6	42473.9	30229.9	20713.9	30171.5	29539.2	27839.7	25042.8	2.05051	0.153457	0.00507952	6	12
P70441	ENSG00000109062	0.125383	Slc9a3r1	Na(+)/H(+) exchange regulatory cofactor NHE-RF1	NA	188580	114076	130465	106418	120308	135160	157677	148940	1.77208	0.77009	0.84228	24	6
P70662	ENSG00000198728	0.103493	Ldb1	LIM domain-binding protein 1	Rb-tal-1-E2A-Lmo2-Ldb1 complex	11769.1	8911.84	9058.41	8083.36	11153.3	9535.31	11137.3	10513.8	1.45597	0.361746	0.856645	24	18
P70670	ENSG00000196531	0.673935	Naca	Nascent polypeptide-associated complex subunit alpha, muscle-specific form;Nascent polypeptide-associated complex subunit alpha	nascent polypeptide-associated complex	262566	248549	210703	110534	219757	216298	218246	191883	2.37543	0.210375	0.00803666	24	18
P70677	ENSG00000164305	0.125019	Casp3	Caspase-3;Caspase-3 subunit p17;Caspase-3 subunit p12	NA	8774.03	8324.54	5819.76	4550.34	6087.83	6454.81	5228.19	5350.21	1.92822	0.178106	0.0476092	24	18
P70699	ENSG00000171298	0.0809746	Gaa	Lysosomal alpha-glucosidase	Rot2p/Gtb1p complex	24468.2	22803.1	22863.1	29411.8	20869.1	22091.7	21099.9	23495.7	1.28982	0.388174	0.862219	18	12
P70700	ENSG00000125630	0.243837	Polr1b	DNA-directed RNA polymerase I subunit RPA2	RNA polymerase I core complex	12674.9	9792.56	9123.77	7248.94	8016.18	8020.54	8160.82	6057.71	1.74851	0.306901	0.0194577	24	18
P80313	ENSG00000135624	0.0762182	Cct7	T-complex protein 1 subunit eta	chaperonin-containing T-complex	808971	724495	639647	559353	666272	725277	645847	633075	1.44626	0.154946	0.00130198	24	18
P80314	ENSG00000166226	0.0314035	Cct2	T-complex protein 1 subunit beta	chaperonin-containing T-complex	315650	298620	245744	233338	233204	270538	266654	295266	1.35276	0.891218	0.879417	6	12
P80315	ENSG00000115484	0.0595	Cct4	T-complex protein 1 subunit delta	chaperonin-containing T-complex	57487.2	61438	59306.5	42047.3	54960.5	55896.8	52681.5	58377.4	1.46116	0.633069	0.633201	6	12
P80316	ENSG00000150753	0.0244176	Cct5	T-complex protein 1 subunit epsilon	chaperonin-containing T-complex	233318	183485	181002	181682	196230	189240	197719	137464	1.28904	0.239563	0.0435944	24	18
P80317	N/A	0.0118489	Cct6a	T-complex protein 1 subunit zeta	NA	120399	101050	69659.2	91810.8	76958	133918	111644	68120.9	1.7284	0.589671	0.692266	6	12
P80318	ENSG00000163468	0.0471867	Cct3	T-complex protein 1 subunit gamma	chaperonin-containing T-complex	871346	780939	697873	726985	653226	706682	684058	667059	1.24858	0.814485	0.494884	24	12
P83741	ENSG00000060237	0.105581	Wnk1;Wnk2;Wnk4	Serine/threonine-protein kinase WNK1;Serine/threonine-protein kinase WNK2;Serine/threonine-protein kinase WNK4	NA	87528	84262	88684	66606.3	65460.2	84465.8	70213.9	75373.3	1.33147	0.671096	0.206406	6	12
P83877	ENSG00000141759	0.0454492	Txnl4a	Thioredoxin-like protein 4A	Spliceosome-U5	3089	2325.97	2535.76	2059.25	3471.01	2371.87	2651.8	2014.84	1.50006	0.00204892	0.0132352	24	18
P83882	N/A	0.0680636	Rpl36a	60S ribosomal protein L36a	NA	8834.08	5301.51	2777.68	3709.16	6949.74	6440.47	4210.44	6198.05	3.18039	0.121762	5.27e-05	24	12
P83882	ENSG00000241343	0.0680636	Rpl36a	60S ribosomal protein L36a	cytoplasmic ribosomal large subunit	8834.08	5301.51	2777.68	3709.16	6949.74	6440.47	4210.44	6198.05	3.18039	0.121762	5.27e-05	24	12
P83887	ENSG00000131462	0.18544	Tubg1;Tubg2	Tubulin gamma-1 chain;Tubulin gamma-2 chain	60S APC containing complex	6121.14	6393.74	4835.9	2841.27	4087.97	3426.1	4066.08	3753.1	2.25031	0.529488	0.546765	24	18
P84091	ENSG00000161203	0.0275689	Ap2m1	AP-2 complex subunit mu	AP-1 adaptor complex	12201.6	10042.4	8055.23	11410.5	9006.72	9449.03	7675	7420.04	1.51474	0.537787	0.0638099	24	12
P84099	ENSG00000108298	0.0844265	Rpl19	60S ribosomal protein L19	cytoplasmic ribosomal large subunit	110703	95670.3	82504.3	67288.9	112092	91933.6	76971.5	78369.4	1.64518	0.00785586	0.000140038	24	18
P84104-2	ENSG00000112081	0.0626128	Srsf3	Serine/arginine-rich splicing factor 3	NA	45769.2	33572.6	30241.1	28726.2	33589.5	26145.9	26705.2	23935.4	1.59329	0.212101	0.00803666	24	18
P97310	ENSG00000073111	0.125035	Mcm2	DNA replication licensing factor MCM2	MCM complex	117697	87133	65660.3	49356.6	63859.2	56886.4	50222	49863.5	2.38463	0.341067	0.00803666	24	18
P97310	ENSG00000073111	0.125035	Mcm2	DNA replication licensing factor MCM2	MMS22L-TONSL	117697	87133	65660.3	49356.6	63859.2	56886.4	50222	49863.5	2.38463	0.341067	0.00803666	24	18
P97310	ENSG00000073111	0.125035	Mcm2	DNA replication licensing factor MCM2	emerin C24	117697	87133	65660.3	49356.6	63859.2	56886.4	50222	49863.5	2.38463	0.341067	0.00803666	24	18
P97311	ENSG00000076003	0.0951686	Mcm6	DNA replication licensing factor MCM6	MCM complex	83266.5	60462	48447.4	56380.9	35757.7	39086.6	29676	26121.7	1.7187	0.826559	0.457138	24	18
P97311	ENSG00000076003	0.0951686	Mcm6	DNA replication licensing factor MCM6	emerin C24	83266.5	60462	48447.4	56380.9	35757.7	39086.6	29676	26121.7	1.7187	0.826559	0.457138	24	18
P97314	ENSG00000175183	0.0649153	Csrp2	Cysteine and glycine-rich protein 2	NA	31316.1	42814.1	38938.2	40764.6	22601.7	28283.7	25391.3	26740	1.36716	0.800068	0.856645	6	18
P97315	ENSG00000159176	0.0689858	Csrp1	Cysteine and glycine-rich protein 1	NA	248938	325847	342881	364462	182442	195425	265237	308376	1.46407	0.36273	0.0176888	18	6
P97329	ENSG00000112984	0.502948	Kif20a	Kinesin-like protein KIF20A	NA	167640	104082	68564.9	52850.7	77005	57099.5	48780	37464.2	3.17196	0.236173	0.00130198	24	18
P97351	ENSG00000145425	0.0177005	Rps3a	40S ribosomal protein S3a	cytoplasmic ribosomal small subunit	72616	59388.4	28850.3	62235.7	51859.8	38572	85795.1	46890.3	2.51699	0.941538	0.801846	24	12
P97352	ENSG00000189171	0.601676	S100a13	Protein S100-A13	NA	25603.6	17985.6	15455.9	15369.6	14138.6	13710.7	13691.2	12100.4	1.66586	0.614294	0.264523	24	18
P97357	ENSG00000143498	0.23502	Taf1a	TATA box-binding protein-associated factor RNA polymerase I subunit A	NA	10220.5	8449.66	8683.68	6404.89	9389.84	7782.87	7196.49	8641.93	1.59573	0.317976	0.251236	24	12
P97366	N/A	0.215386	Evi5	Ecotropic viral integration site 5 protein	NA	48734.2	44274	43193.8	35416.2	51678.1	48244.3	46604.4	48325.9	1.37604	0.515254	0.0207044	24	12
P97370	ENSG00000069849	0.345867	Atp1b3	Sodium/potassium-transporting ATPase subunit beta-3	NA	19631.1	17078	15529.9	16687.9	19065.1	18122	18540.1	22987	1.26409	0.660591	0.435894	18	18
P97371	ENSG00000092010	0.20553	Psme1	Proteasome activator complex subunit 1	NA	116586	142526	102274	131502	114002	111538	101372	104950	1.39356	0.435677	0.36451	6	6
P97372	ENSG00000100911	0.341833	Psme2	Proteasome activator complex subunit 2	NA	130859	177113	108224	66866.1	152583	111862	89203.5	85046.2	2.64877	0.0899602	0.0103522	24	18
P97372	ENSG00000100911	0.341833	Psme2	Proteasome activator complex subunit 2	NA	130859	177113	108224	66866.1	152583	111862	89203.5	85046.2	2.64877	0.0899602	0.0103522	24	18
P97377	ENSG00000123374	0.150284	Cdk2;Cdk3;Cdk1	Cyclin-dependent kinase 2;Cyclin-dependent kinase 3;Cyclin-dependent kinase 1	Cdc28p/Clb5p complex	79478.9	66749.2	51594.6	44664.5	34098.4	38744.5	30296.6	24557.2	1.77946	0.730363	0.10474	24	18
P97377	ENSG00000123374	0.150284	Cdk2;Cdk3;Cdk1	Cyclin-dependent kinase 2;Cyclin-dependent kinase 3;Cyclin-dependent kinase 1	RC complex during S-phase of cell cycle	79478.9	66749.2	51594.6	44664.5	34098.4	38744.5	30296.6	24557.2	1.77946	0.730363	0.10474	24	18
P97377	ENSG00000123374	0.150284	Cdk2;Cdk3;Cdk1	Cyclin-dependent kinase 2;Cyclin-dependent kinase 3;Cyclin-dependent kinase 1	p27-cyclinE-Cdk2 - Ubiquitin E3 ligase (SKP1A, SKP2, CUL1, CKS1B, RBX1) complex	79478.9	66749.2	51594.6	44664.5	34098.4	38744.5	30296.6	24557.2	1.77946	0.730363	0.10474	24	18
P97379	ENSG00000138757	0.0906245	G3bp2	Ras GTPase-activating protein-binding protein 2	NA	178804	161122	139154	121001	154335	145050	126212	134397	1.4777	0.0880402	0.0176888	24	18
P97386	N/A	0.0968455	Lig3	DNA ligase 3	NA	50665.9	41572.9	38327.5	31683.8	47186.9	44508	43553.2	36349.1	1.59911	0.0351149	0.000856622	24	18
P97393	N/A	0.166462	Arhgap5	Rho GTPase-activating protein 5	NA	7243.5	5308.02	5500.88	6313.81	5745.07	6108.68	5281.18	5346.2	1.36463	0.522658	0.537421	24	12
P97432	ENSG00000188554	0.253842	Nbr1	Next to BRCA1 gene 1 protein	NA	54978.5	60825.3	47591.4	51117.9	54181.1	51866.6	50506.4	58735.1	1.27807	0.414859	0.451119	6	6
P97434	ENSG00000133030	0.137276	Mprip	Myosin phosphatase Rho-interacting protein	NA	442645	388466	319641	275421	388096	318570	250343	200138	1.60716	0.0892784	1.81e-05	24	18
P97447	N/A	0.0311141	Fhl1	Four and a half LIM domains protein 1	NA	61722.7	57592.9	55645.5	36249.3	45316.1	44055.4	36269.9	44446.9	1.70273	0.637899	0.31402	24	18
P97461	N/A	0.0200227	Rps5	40S ribosomal protein S5;40S ribosomal protein S5, N-terminally processed	NA	64430.5	11610.6	22535.7	39907.9	9512.27	49650.1	47656.1	37402	5.54929	0.935985	0.642484	18	12
P97477	ENSG00000087586	0.313227	Aurka	Aurora kinase A	Aurora B-INCENP protein kinase complex	18767.6	14740.5	10990.3	8865.9	8032.3	6701.27	6052.16	5053.85	2.11683	0.680406	0.202557	24	18
P97479	ENSG00000137474	0.105187	Myo7a	Unconventional myosin-VIIa	NA	23902	16536.5	20244.4	17732.6	20594.4	20535	23030.7	20533.1	1.44541	0.40605	0.688144	24	6
P97496	ENSG00000173473	0.138605	Smarcc1	SWI/SNF complex subunit SMARCC1	BAF complex	99810.8	80768.3	70646.4	72295.8	73221.5	89644.8	94265.1	76821.9	1.41282	0.80251	0.435894	24	18
P97496	ENSG00000173473	0.138605	Smarcc1	SWI/SNF complex subunit SMARCC1	RSC	99810.8	80768.3	70646.4	72295.8	73221.5	89644.8	94265.1	76821.9	1.41282	0.80251	0.435894	24	18
P97496	ENSG00000173473	0.138605	Smarcc1	SWI/SNF complex subunit SMARCC1	emerin C32	99810.8	80768.3	70646.4	72295.8	73221.5	89644.8	94265.1	76821.9	1.41282	0.80251	0.435894	24	18
P97496	ENSG00000173473	0.138605	Smarcc1	SWI/SNF complex subunit SMARCC1	Sin3-CI	99810.8	80768.3	70646.4	72295.8	73221.5	89644.8	94265.1	76821.9	1.41282	0.80251	0.435894	24	18
P97496	ENSG00000173473	0.138605	Smarcc1	SWI/SNF complex subunit SMARCC1	GST-Smad3	99810.8	80768.3	70646.4	72295.8	73221.5	89644.8	94265.1	76821.9	1.41282	0.80251	0.435894	24	18
P97496	ENSG00000173473	0.138605	Smarcc1	SWI/SNF complex subunit SMARCC1	N-CoR-1	99810.8	80768.3	70646.4	72295.8	73221.5	89644.8	94265.1	76821.9	1.41282	0.80251	0.435894	24	18
P97496	ENSG00000173473	0.138605	Smarcc1	SWI/SNF complex subunit SMARCC1	RNA polymerase II complex, chromatin structure modifying	99810.8	80768.3	70646.4	72295.8	73221.5	89644.8	94265.1	76821.9	1.41282	0.80251	0.435894	24	18
P97499	ENSG00000129566	0.0815459	Tep1	Telomerase protein component 1	NA	3566.56	2671.44	2317.09	2511.02	2747.87	2275.2	2517.38	2019.84	1.53924	0.228352	0.264523	24	18
P97770	ENSG00000134077	0.0275818	Thumpd3	THUMP domain-containing protein 3	NA	6364.93	6405.15	5878.12	5854.85	3465.21	5408.75	5667.76	5282.73	1.09399	0.753258	0.279223	12	12
P97789	N/A	0.0664446	Xrn1	5-3 exoribonuclease 1	NA	15093.8	15186.2	13593.8	10412.6	11523.2	11578.7	11030.8	11513.8	1.45845	0.629473	0.371603	6	12
P97813	ENSG00000129219	0.181279	Pld2	Phospholipase D2	NA	3336.55	2578.16	3012.16	2479.85	1873.3	3102.02	1613.58	1931.27	1.34546	0.833328	0.742326	6	12
P97819	ENSG00000184381	0.131246	Pla2g6	85/88 kDa calcium-independent phospholipase A2	NA	3609.18	3777.63	5673.14	4714.8	4104.1	4716.1	5390.05	4221.35	1.57186	0.084636	0.0749827	12	12
P97820	N/A	0.176315	Map4k4;Tnik;Mink1	Mitogen-activated protein kinase kinase kinase kinase 4;Traf2 and NCK-interacting protein kinase;Misshapen-like kinase 1	NA	162536	155085	145891	127713	169190	158964	144533	142296	1.27266	0.0278468	0.000140038	24	18
P97855	ENSG00000145907	0.118453	G3bp1	Ras GTPase-activating protein-binding protein 1	emerin C25	1.19116e+06	953949	902671	681039	804738	746552	711719	548548	1.74903	0.263253	0.00803666	24	18
P97857	ENSG00000154734	0.128467	Adamts1	A disintegrin and metalloproteinase with thrombospondin motifs 1	NA	10614.5	13934	8682.77	8940.08	16743.7	12239.5	14329.8	13212.8	1.60479	0.836287	0.769245	24	18
P97863	ENSG00000147862	0.162121	Nfib	Nuclear factor 1 B-type	NA	33145.2	29009	27875.1	25610.4	36339.4	33221.2	33432.9	31210	1.29421	0.429253	0.202557	24	18
P97873	N/A	0.102181	Loxl1	Lysyl oxidase homolog 1	NA	8215.49	11181.2	9420.2	7155.69	13208.7	14376.1	8869.27	13588.1	1.56257	0.7342	0.718028	6	6
P97927	ENSG00000112769	0.753404	Lama4	Laminin subunit alpha-4	NA	18275.1	20351.8	21552.9	21801.3	21242.9	24143.6	25590.1	18483.2	1.19295	0.472976	0.0928384	12	12
P97946	ENSG00000165197	0.48086	Figf	Vascular endothelial growth factor D	NA	74942.6	70171.3	71041.7	76879.8	80067.1	77395.5	74657.6	86728.8	1.0956	0.36213	0.816009	18	18
P98063	ENSG00000168487	0.398854	Bmp1	Bone morphogenetic protein 1	NA	84088.8	80778.2	85577.5	74207.8	88173.9	84101.9	96244.1	83131.4	1.15322	0.257881	0.341223	12	6
P98078	N/A	0.217234	Dab2	Disabled homolog 2	NA	85832.9	64243.4	74771.3	61060.1	62523.5	63876.8	70664.7	69413	1.40571	0.613329	0.751358	12	18
P99024	ENSG00000196230	0.0534683	Tubb5	Tubulin beta-5 chain	NA	285613	183110	133502	100008	105898	133176	111382	117210	2.85591	0.615192	0.274076	6	12
P99026	ENSG00000159377	0.0450856	Psmb4	Proteasome subunit beta type-4	26S Proteasome	90489.6	100630	92120.7	105042	90485.1	105234	82449.4	89847.1	1.16082	0.223227	0.266379	6	6
P99027	ENSG00000177600	0.179407	Rplp2	60S acidic ribosomal protein P2	cytoplasmic ribosomal large subunit	126202	73376.3	60950.4	92315.8	95432.8	58814.7	63166.7	52655.6	2.07057	0.203485	0.0146296	24	12
P99029-2	N/A	0.268172	Prdx5	Peroxiredoxin-5, mitochondrial	NA	219770	211574	180115	172222	176954	196414	198596	177610	1.27609	0.442815	0.121239	6	12
Q00493	ENSG00000109472	0.131658	Cpe	Carboxypeptidase E	NA	32322	32370.8	28169.2	35854.9	25371.1	30411.4	31258.9	34299.6	1.27284	0.310159	0.114262	18	6
Q00519	ENSG00000158125	0.0239059	Xdh	Xanthine dehydrogenase/oxidase;Xanthine dehydrogenase;Xanthine oxidase	NA	16047	23139.2	12713.7	16572	21586.9	21075.3	13936.2	17889.1	1.82002	0.0525004	0.0609999	6	6
Q00547	ENSG00000072571	0.291497	Hmmr	Hyaluronan mediated motility receptor	NA	450477	341252	260819	191636	172430	160273	132292	106313	2.35069	0.65612	0.0770804	24	18
Q00612	ENSG00000160211	0.0246295	G6pdx	Glucose-6-phosphate 1-dehydrogenase X	NA	43793.3	43912.8	36303.9	35509.2	27427.1	43861.4	32261.2	38726.2	1.23666	0.526037	0.140382	6	6
Q00780	ENSG00000144810	0.318509	Col8a1	Collagen alpha-1(VIII) chain;Vastatin	NA	100871	96294.9	89646.1	85761.4	110353	91360.5	102084	103052	1.17618	0.549965	0.0681661	24	12
Q00899	ENSG00000100811	0.340289	Yy1;Yy2	Transcriptional repressor protein YY1;Transcription factor YY2	INO80 complex	21160.2	13432.1	15123.1	15939.6	20543.5	25014.6	26206.2	25660.7	1.57534	0.981777	0.686523	18	12
Q00899	ENSG00000100811	0.340289	Yy1;Yy2	Transcriptional repressor protein YY1;Transcription factor YY2	hs4 enhancer complex (faster migrating complex)	21160.2	13432.1	15123.1	15939.6	20543.5	25014.6	26206.2	25660.7	1.57534	0.981777	0.686523	18	12
Q00PI9	ENSG00000214753	0.0500884	Hnrnpul2	Heterogeneous nuclear ribonucleoprotein U-like protein 2	NA	11932.5	9348.41	9571.25	10180.6	11441.5	8827.39	6748.02	7475.15	1.27642	0.275536	0.0468103	24	12
Q00PI9	ENSG00000234857	0.0500884	Hnrnpul2	Heterogeneous nuclear ribonucleoprotein U-like protein 2	NA	11932.5	9348.41	9571.25	10180.6	11441.5	8827.39	6748.02	7475.15	1.27642	0.275536	0.0468103	24	12
Q01147	ENSG00000118260	0.0756911	Creb1;Crem;Atf1	Cyclic AMP-responsive element-binding protein 1;cAMP-responsive element modulator;Cyclic AMP-dependent transcription factor ATF-1	NA	57018.3	37667.2	34650.9	23205	86207.3	68039	84832.9	78572.9	2.45716	0.863751	0.874741	24	6
Q01149	ENSG00000164692	0.460972	Col1a2	Collagen alpha-2(I) chain	NA	508153	504747	537401	516913	504653	473132	524571	516429	1.06469	0.104964	0.598357	12	18
Q01279	ENSG00000146648	0.264846	Egfr	Epidermal growth factor receptor	NA	9914.19	10647.2	8080.76	8683.92	6802.01	7415.88	8095.3	8814.17	1.3176	0.940091	0.764533	6	6
Q01320	ENSG00000131747	0.118444	Top2a	DNA topoisomerase 2-alpha	Toposome	58250.2	33360.8	24786.6	15262.4	25524.8	22781.1	18204.6	12809.3	3.81658	0.152685	0.000256069	24	18
Q01320	ENSG00000131747	0.118444	Top2a	DNA topoisomerase 2-alpha	H3.3 com	58250.2	33360.8	24786.6	15262.4	25524.8	22781.1	18204.6	12809.3	3.81658	0.152685	0.000256069	24	18
Q01405	ENSG00000100934	0.052015	Sec23a	Protein transport protein Sec23A	COPII	2925.01	3757.31	3028.51	3376.51	2318.75	2762.12	2534.88	2492.17	1.28455	0.718063	0.792615	6	18
Q01853	ENSG00000165280	0.0444974	Vcp	Transitional endoplasmic reticulum ATPase	Profilin 1 complex	1.18651e+06	1.08827e+06	911192	917674	866893	920437	915728	856447	1.30215	0.680188	0.314138	24	18
Q01853	ENSG00000165280	0.0444974	Vcp	Transitional endoplasmic reticulum ATPase	p97/VCP-VIMP-DERL1-DERL2-HRD1-SEL1L complex	1.18651e+06	1.08827e+06	911192	917674	866893	920437	915728	856447	1.30215	0.680188	0.314138	24	18
Q02053	ENSG00000130985	0.305796	Uba1;Uba1y	Ubiquitin-like modifier-activating enzyme 1;Ubiquitin-like modifier-activating enzyme 1 Y	NA	95137.9	82499.2	72254.9	37556.8	81936.7	85438.2	68432.6	55948	2.53317	0.039122	0.000140038	24	18
Q02085	ENSG00000124216	0.816751	Snai1	Zinc finger protein SNAI1	NA	14335.3	10151.1	10660	10020.4	20086.2	16320.7	19441.4	19986.1	1.4306	0.905297	0.839176	24	6
Q02248	ENSG00000168036	0.372214	Ctnnb1	Catenin beta-1	Polycystin-1 multiprotein complex (ACTN1, CDH1, SRC, JUP, VCL, CTNNB1, PXN, BCAR1, PKD1, PTK2, TLN1)	159599	137783	123668	122334	153468	154734	150889	119575	1.30462	0.128998	0.00130198	24	18
Q02248	ENSG00000168036	0.372214	Ctnnb1	Catenin beta-1	TCF4-CTNNB1-SUMO1-EP300-HADAC6 complex	159599	137783	123668	122334	153468	154734	150889	119575	1.30462	0.128998	0.00130198	24	18
Q02257	ENSG00000173801	0.491631	Jup;Ctnnb1	Junction plakoglobin;Catenin beta-1	NA	91197.5	59757.3	54939.2	67432.8	73467.8	55501.4	67927.2	51991.7	1.65997	0.190853	0.104263	24	6
Q02788	ENSG00000142173	0.565421	Col6a2	Collagen alpha-2(VI) chain	NA	458043	526141	462524	475655	535455	518455	565003	486245	1.14867	0.811089	0.816009	6	18
Q02819	ENSG00000104805	0.227311	Nucb1	Nucleobindin-1	NA	37358.9	42381.5	28970.1	34440.3	36763.3	33421.7	37130.9	55532.4	1.46294	0.627102	0.879417	6	6
Q03172	N/A	0.849824	Hivep1	Zinc finger protein 40	NA	49653.6	51615	52608.8	48579.5	40910	45635.5	48195.4	62492.9	1.08294	0.514516	0.341223	18	6
Q03265	ENSG00000152234	0.0879062	Atp5a1	ATP synthase subunit alpha, mitochondrial	F0/F1 ATP synthase (complex V)	118801	138740	123685	112694	98819.2	112317	109199	96027.3	1.23112	0.530374	0.149985	6	12
Q03350	ENSG00000186340	0.316755	Thbs2	Thrombospondin-2	NA	179973	218396	215471	219596	271706	268587	304525	302167	1.22016	0.901567	0.90163	18	6
Q03366	ENSG00000108688	0.636473	Ccl7	C-C motif chemokine 7	NA	18703	19799.9	17680.3	20547.7	27163.1	28656.6	24429.6	27140.4	1.16218	0.933308	0.79513	6	6
Q03958	ENSG00000204220	0.225871	Pfdn6	Prefoldin subunit 6	NA	40270.9	39067.5	40529.2	24471.8	33829.1	30853.3	37072.4	25474.5	1.65616	0.0499477	0.209425	12	6
Q03963	ENSG00000055332	0.0658287	Eif2ak2	Interferon-induced, double-stranded RNA-activated protein kinase	NA	56394.6	51599.8	47304.8	30978.3	53026.5	48182.2	55136.7	45776.9	1.82046	0.21407	0.0281144	24	18
Q04207	ENSG00000173039	0.301636	Rela	Transcription factor p65	TNF-alpha/Nf-kappa B signaling complex (RPL6, RPL30, RPS13, CHUK, DDX3X, NFKB2, NFKBIB, REL, IKBKG, NFKB1, MAP3K8, RELB, GLG1, NFKBIA, RELA, TNIP2, GTF2I)	9223.02	9378.35	7795.94	8499.63	9345.5	10084.8	7885.59	9680.48	1.20298	0.0559087	0.10474	6	6
Q04207	ENSG00000173039	0.301636	Rela	Transcription factor p65	TNF-alpha/NF-kappa B signaling complex (CHUK, BTRC, NFKB2, PPP6C, REL, CUL1, IKBKE, SAPS2, SAPS1, ANKRD28, RELA, SKP1)	9223.02	9378.35	7795.94	8499.63	9345.5	10084.8	7885.59	9680.48	1.20298	0.0559087	0.10474	6	6
Q04207	ENSG00000173039	0.301636	Rela	Transcription factor p65	hs4 enhancer complex (faster migrating complex)	9223.02	9378.35	7795.94	8499.63	9345.5	10084.8	7885.59	9680.48	1.20298	0.0559087	0.10474	6	6
Q04690	ENSG00000196712	0.117165	Nf1	Neurofibromin	NA	65905.1	62930	57523.6	58998.7	61943.3	62271.9	60040.4	57715.1	1.14571	0.0718823	0.120826	24	18
Q04692	ENSG00000163104	0.264352	Smarcad1	SWI/SNF-related matrix-associated actin-dependent regulator of chromatin subfamily A containing DEAD/H box 1	NA	14692.9	14502	14013.9	10606.7	14999.2	13078.8	16523.6	15046.2	1.38524	0.599019	0.873596	12	6
Q04750	ENSG00000198900	0.0463311	Top1;Top1mt	DNA topoisomerase 1;DNA topoisomerase I, mitochondrial	RC complex during S-phase of cell cycle	87644.4	71726.4	59955.9	60784.5	78752.4	85268	80112.8	76639	1.46181	0.551729	0.242479	24	18
Q04857	ENSG00000142156	0.431453	Col6a1	Collagen alpha-1(VI) chain	NA	18231.6	17890.1	17718.7	16752	24581.3	24595	29584.9	30856	1.08832	0.987276	0.801846	12	18
Q05793	N/A	0.263657	Hspg2	Basement membrane-specific heparan sulfate proteoglycan core protein;Endorepellin;LG3 peptide	NA	184780	178439	157697	136416	202681	173828	146472	143163	1.35453	0.00715672	1.42e-06	24	18
Q05895	ENSG00000169231	0.195201	Thbs3	Thrombospondin-3	NA	3587.6	6083.49	4260.81	2992.1	4689.46	4884.83	6000.94	4638.82	2.03319	0.424312	0.0486606	12	6
Q05A80	ENSG00000110888	0.61274	Caprin2	Caprin-2	NA	4627.62	4542.86	3886.75	3244.5	3396.83	3310.21	3261.93	2420.63	1.4263	0.391892	0.265547	24	18
Q05D44	ENSG00000158417	0.0300783	Eif5b	Eukaryotic translation initiation factor 5B	NA	145246	133922	123937	104116	119133	117179	142529	113023	1.39504	0.307245	0.156394	6	12
Q06138	ENSG00000135932	0.0657416	Cab39	Calcium-binding protein 39	Hym1p/Kic1p/Sog2p complex	2415.85	3702.66	2407.03	1908.48	2484.58	2809.26	2320.56	2586.61	1.94011	0.194501	0.00507952	6	12
Q06335	ENSG00000084234	0.0875937	Aplp2	Amyloid-like protein 2	NA	49751.1	43730.3	46318.1	45056	38790.6	33570.6	44492.1	45817.7	1.13768	0.561478	0.274076	18	12
Q06890	ENSG00000120885	0.532613	Clu	Clusterin;Clusterin beta chain;Clusterin alpha chain	NA	82647.7	85650.9	89291.9	90815.2	133121	113716	123286	144275	1.09882	0.958748	0.718028	18	12
Q07076	ENSG00000138279	0.0276468	Anxa7	Annexin A7	NA	19031.8	14763.2	12239.1	12712.9	13527.8	16952.8	14743.8	12767.5	1.555	0.399199	0.0634598	24	18
Q07797	ENSG00000108679	0.086668	Lgals3bp	Galectin-3-binding protein	NA	1071.42	959.573	726.137	1338.05	876.515	1050.35	1471.78	1465.59	1.84269	0.543977	0.84228	18	6
Q07832	ENSG00000166851	0.456314	Plk1	Serine/threonine-protein kinase PLK1	NA	11112	9479.9	6494.13	6536.66	4693.76	2680.67	4511.46	1790.74	1.71109	0.782841	0.751358	24	18
Q08093	ENSG00000064666	0.344648	Cnn2	Calponin-2	NA	60945.7	75866.7	63394.5	50361.5	58732.4	68625.6	46270.6	50298	1.50644	0.127553	0.00507952	6	12
Q08376	ENSG00000198081	0.148834	Zbtb14	Zinc finger and BTB domain-containing protein 14	NA	9137.38	6889.74	7362.42	6506.93	9182.39	8949.73	9773.38	9648.43	1.40425	0.845286	0.764533	24	6
Q08509	ENSG00000151491	0.056995	Eps8	Epidermal growth factor receptor kinase substrate 8	NA	132421	120625	109551	95915.5	117841	111741	103243	107856	1.3806	0.121413	0.140382	24	18
Q08639	ENSG00000198176	0.148358	Tfdp1	Transcription factor Dp-1	E2F6.com-1	11803.7	9561.95	8168.13	5693.3	7542.96	7565.71	6567.9	5996.83	2.07327	0.223099	0.0363286	24	18
Q08639	ENSG00000198176	0.148358	Tfdp1	Transcription factor Dp-1	SMAD3/4-E2F4/5-p107-DP1 complex	11803.7	9561.95	8168.13	5693.3	7542.96	7565.71	6567.9	5996.83	2.07327	0.223099	0.0363286	24	18
Q08943	ENSG00000149136	0.167405	Ssrp1	FACT complex subunit SSRP1	Toposome	136356	109450	91601.3	75622.9	78758.2	80615.6	73707.5	63880.1	1.8031	0.472363	0.0144384	24	18
Q08943	ENSG00000149136	0.167405	Ssrp1	FACT complex subunit SSRP1	MMS22L-TONSL	136356	109450	91601.3	75622.9	78758.2	80615.6	73707.5	63880.1	1.8031	0.472363	0.0144384	24	18
Q08943	ENSG00000149136	0.167405	Ssrp1	FACT complex subunit SSRP1	H2AX complex, isolated from cells without IR exposure	136356	109450	91601.3	75622.9	78758.2	80615.6	73707.5	63880.1	1.8031	0.472363	0.0144384	24	18
Q09XV5	ENSG00000100888	0.161269	Chd8;Chd6	Chromodomain-helicase-DNA-binding protein 8;Chromodomain-helicase-DNA-binding protein 6	NA	26570.2	26323	22846.4	19625.3	23467.9	22228.4	23418.5	21637.8	1.35388	0.244474	0.00631819	24	18
Q0GNC1	N/A	0.0890722	Inf2	Inverted formin-2	NA	22017.9	17477.5	19146.8	19367	18254.8	16310.9	19818.9	21142.5	1.25979	0.216275	0.0346253	18	12
Q0HA38	ENSG00000123607	0.116184	Ttc21b	Tetratricopeptide repeat protein 21B	NA	19572.9	19082.2	19611.1	13553.3	16541.2	15803.1	15122.3	14047.3	1.44696	0.292455	0.140382	24	18
Q0KL01	ENSG00000215114	0.384402	Ubxn2b	UBX domain-containing protein 2B	NA	6035.44	5492.26	5254.98	5434.43	6049.2	4705.5	4412.55	4939.09	1.14852	0.210086	0.149985	24	12
Q0KL02	ENSG00000038382	0.144385	Trio	Triple functional domain protein	NA	19209.6	16858.2	13543.2	13839.8	20596.3	13449.8	13012.8	11818.6	1.41839	0.0382317	0.00337965	24	18
Q0P5W1	ENSG00000156931	0.330435	Vps8	Vacuolar protein sorting-associated protein 8 homolog	NA	28466.1	25823.2	23737.2	17099.2	22872.7	27475.3	28451.7	26439.4	1.66476	0.639365	0.800468	6	12
Q0VEE6	ENSG00000048405	0.227228	Znf800	Zinc finger protein 800	NA	14610.8	11905.9	11043.7	12839	11617.4	13723.7	12934.1	12653.4	1.323	0.870821	0.586278	24	12
Q0VGY8	ENSG00000115183	0.140924	Tanc1	Protein TANC1	NA	83688.2	72327.5	72238.9	67600.5	80489.2	80252.7	84364.5	75812.8	1.23798	0.465096	0.68315	24	18
Q11011	ENSG00000141279	0.453707	Npepps	Puromycin-sensitive aminopeptidase	NA	25763.6	30228.3	19805.4	24266.1	21022.1	24266.3	33383.2	28929.4	1.52626	0.903012	0.856645	6	18
Q14AI0	ENSG00000136982	0.365877	DSCC1	Sister chromatid cohesion protein DCC1	NA	1660.45	1310.75	1111.67	1215.15	1054.72	1240.45	1183.09	1081.08	1.49366	0.771404	0.676678	24	18
Q14AX6	ENSG00000167258	0.224077	Cdk12	Cyclin-dependent kinase 12	NA	34740.6	36693.1	29943.2	16624.3	34553.8	27993.1	24429.2	16148	2.2072	0.0112149	0.000453315	24	18
Q1HFZ0	ENSG00000037474	0.0127817	Nsun2	tRNA (cytosine(34)-C(5))-methyltransferase	NA	3116.32	2404.73	1781.05	1651.37	1186.27	1996.21	1332.45	1539.01	1.88712	0.753029	0.31402	6	6
Q2KN98	ENSG00000100014	0.0452117	Specc1l	Cytospin-A	NA	25917.4	27038.9	23965.9	15437.9	24881.3	18743	20918.4	18256.2	1.75146	0.180122	0.0132352	24	18
Q2KN98	ENSG00000258555	0.0452117	Specc1l	Cytospin-A	NA	25917.4	27038.9	23965.9	15437.9	24881.3	18743	20918.4	18256.2	1.75146	0.180122	0.0132352	24	18
Q3B7Z2	ENSG00000110048	0.116134	Osbp	Oxysterol-binding protein 1	NA	12995	13705.5	10762	13125.1	8873.8	13170.3	8651.37	9868.78	1.27351	0.443834	0.114262	6	6
Q3KNM2	ENSG00000198060	0.345385	2005-03-01	E3 ubiquitin-protein ligase MARCH5	NA	1214.85	1565.44	1258.8	1165.18	1086.89	1345.08	1264.28	955.313	1.34351	0.107595	0.0314776	6	12
Q3TBW2	ENSG00000159111	0.221756	Mrpl10	39S ribosomal protein L10, mitochondrial	mitochondrial ribosomal large subunit	3046.78	2061.99	2381.72	3044.39	2953.78	2376.11	2376.38	2559.44	1.4776	0.0559004	0.12762	24	6
Q3TC46	ENSG00000166889	0.0462414	Patl1	Protein PAT1 homolog 1	NA	14209.9	17593.7	12734.1	19746.5	21716.2	22941.8	16461.4	15661.1	1.55067	0.560741	0.807733	6	6
Q3TCN2	ENSG00000151176	0.064969	Plbd2	Putative phospholipase B-like 2;Putative phospholipase B-like 2 28 kDa form;Putative phospholipase B-like 2 40 kDa form;Putative phospholipase B-like 2 15 kDa form	NA	3988.99	2922.82	3262.32	3219.09	2798.78	3338.11	2935.38	3189.13	1.36478	0.942381	0.801846	24	12
Q3TDD9	ENSG00000162869	0.242218	Ppp1r21	Protein phosphatase 1 regulatory subunit 21	NA	37011.5	37637.6	34836.4	26024.6	33937.9	34972.1	32672.3	28565.4	1.44623	0.0225807	0.0207044	6	12
Q3TEA8	ENSG00000127483	0.134737	Hp1bp3	Heterochromatin protein 1-binding protein 3	NA	125425	92688	88758.6	89113.7	105063	101827	107085	99206.6	1.4131	0.346467	0.167491	24	12
Q3TFK5	ENSG00000160818	0.147765	Gpatch4	G patch domain-containing protein 4	NA	61765.5	45098.1	39895.8	36087.3	43799.7	37894.8	39940.8	32839.7	1.71156	0.160575	0.153144	24	18
Q3TGF2	ENSG00000065809	0.543234	Fam107b	Protein FAM107B	NA	9920.59	11547.9	10014.7	9359.01	9047.8	8867.59	7751.13	8264.18	1.23388	0.729859	0.791502	6	12
Q3THE2	ENSG00000118680	0.0912785	Myl12b;Myl9	Myosin regulatory light chain 12B;Myosin regulatory light polypeptide 9	NA	149265	153528	139441	131139	122351	128600	110508	122975	1.17072	0.761379	0.551123	24	18
Q3THE2	N/A	0.0912785	Myl12b;Myl9	Myosin regulatory light chain 12B;Myosin regulatory light polypeptide 9	NA	149265	153528	139441	131139	122351	128600	110508	122975	1.17072	0.761379	0.551123	24	18
Q3THG9	ENSG00000108825	0.352161	Aarsd1	Alanyl-tRNA editing protein Aarsd1	NA	2278.58	1690.49	1303.93	1588.69	892.451	1232.36	1569.66	1477.34	1.74748	0.996241	0.723758	18	6
Q3THG9	ENSG00000266967	0.352161	Aarsd1	Alanyl-tRNA editing protein Aarsd1	NA	2278.58	1690.49	1303.93	1588.69	892.451	1232.36	1569.66	1477.34	1.74748	0.996241	0.723758	18	6
Q3THJ3	ENSG00000175376	0.0750316	Eif1ad	Probable RNA-binding protein EIF1AD	NA	4651.36	5031.09	3110.66	4855.97	3128.14	3296.82	5570.2	5553.46	1.61737	0.752398	0.83243	18	6
Q3THS6	ENSG00000168906	0.0436014	Mat2a	S-adenosylmethionine synthase isoform type-2	NA	13836.6	12083.3	10508	15765.3	9527.41	13950.5	10889.9	16997.6	1.5003	0.13711	0.153144	18	18
Q3TIV5	ENSG00000065548	0.0343294	Zc3h15	Zinc finger CCCH domain-containing protein 15	NA	8879.24	6951.97	5065.46	3731.23	4465.76	7265.27	4853.91	3641.87	2.37971	0.171411	0.00337965	24	18
Q3TIX9	ENSG00000168883	0.121105	Usp39	U4/U6.U5 tri-snRNP-associated protein 2	NA	30370.5	24382	20584.1	24328.2	25888.8	25536.3	22650.5	22369.9	1.47544	0.0908318	0.00558748	24	12
Q3TJ91	ENSG00000073350	0.0759988	Llgl2	Lethal(2) giant larvae protein homolog 2	Sro1p/Sec4p/Sec9p complex	5657.94	5475.83	2405.11	7262.49	4500.42	5987.22	5663.5	4300.07	3.01962	0.642549	0.434973	6	6
Q3TJD7	ENSG00000196923	0.260539	Pdlim7	PDZ and LIM domain protein 7	NA	104642	86797.3	89220	97077.5	80812.8	84560.8	74513.4	61672.2	1.20559	0.836151	0.688144	24	12
Q3TKT4	ENSG00000127616	0.0780713	Smarca4	Transcription activator BRG1	BAF complex	261447	242890	243175	233182	257929	262586	278430	253275	1.12121	0.69191	0.794179	12	6
Q3TKT4	ENSG00000127616	0.0780713	Smarca4	Transcription activator BRG1	RSC	261447	242890	243175	233182	257929	262586	278430	253275	1.12121	0.69191	0.794179	12	6
Q3TKT4	ENSG00000127616	0.0780713	Smarca4	Transcription activator BRG1	Sin3-CI	261447	242890	243175	233182	257929	262586	278430	253275	1.12121	0.69191	0.794179	12	6
Q3TKT4	ENSG00000127616	0.0780713	Smarca4	Transcription activator BRG1	GST-Smad3	261447	242890	243175	233182	257929	262586	278430	253275	1.12121	0.69191	0.794179	12	6
Q3TKT4	ENSG00000127616	0.0780713	Smarca4	Transcription activator BRG1	N-CoR-1	261447	242890	243175	233182	257929	262586	278430	253275	1.12121	0.69191	0.794179	12	6
Q3TKT4	ENSG00000127616	0.0780713	Smarca4	Transcription activator BRG1	RNA polymerase II complex, chromatin structure modifying	261447	242890	243175	233182	257929	262586	278430	253275	1.12121	0.69191	0.794179	12	6
Q3TLD5	ENSG00000105176	0.382056	Uri1	Unconventional prefoldin RPB5 interactor	PFD-like	31687.4	25025	28304.7	33280.7	26823.8	20324.3	27381.7	20212.5	1.3299	0.635027	0.548152	24	6
Q3TLH4	ENSG00000117523	0.126463	Prrc2c	Protein PRRC2C	NA	435911	413797	338873	311733	382533	395239	352942	303643	1.39835	0.0143366	5.86e-05	6	12
Q3TMW1	ENSG00000135736	0.444214	Ccdc102a	Coiled-coil domain-containing protein 102A	NA	8561.9	8248.78	6491.33	5639.1	9265.16	8110.78	5750.24	6753.73	1.51831	0.020686	0.000453315	24	18
Q3TUF7	ENSG00000163872	0.185922	Yeats2	YEATS domain-containing protein 2	NA	59612.9	52026.9	49381.7	38553.9	45264.7	59646.6	53335.8	56307.3	1.54622	0.789679	0.718028	6	12
Q3TW96	ENSG00000197355	0.120732	Uap1l1	UDP-N-acetylhexosamine pyrophosphorylase-like protein 1	NA	34897.6	32289.7	24253.9	26853.3	22444.8	38755	34050.3	44317.4	1.43885	0.763656	0.90163	6	18
Q3TWW8	ENSG00000124193	0.0143407	Srsf4;Srsf5;Srsf6	Serine/arginine-rich splicing factor 4;Serine/arginine-rich splicing factor 5;Serine/arginine-rich splicing factor 6	NA	10611.5	9836.5	8732.85	5905.78	12480.4	11166.6	9974.05	9160.31	1.7968	0.211927	0.00526516	24	18
Q3TXS7	ENSG00000173692	0.0309033	Psmd1	26S proteasome non-ATPase regulatory subunit 1	26S Proteasome	83022.1	61434.7	69967.5	69679.9	62363.5	61720.7	67188.7	50247.9	1.35139	0.600241	0.799883	24	18
Q3U0J8	ENSG00000167202	0.117441	Tbc1d2b	TBC1 domain family member 2B	NA	5546.99	5311.31	4351.72	4631.91	4168.63	3915.63	5227.99	4036.96	1.27467	0.912709	0.800468	12	6
Q3U0M1	ENSG00000167632	0.360111	Trappc9	Trafficking protein particle complex subunit 9	NA	28207.9	31909.8	30966.4	17682.7	35322.8	29495.3	18193.3	24886.7	1.80458	0.368392	0.0255586	24	18
Q3U0V1	ENSG00000088247	0.145572	Khsrp	Far upstream element-binding protein 2	NA	173677	130768	113704	89904.6	157983	153366	142552	123868	1.9318	0.154902	0.00337965	24	18
Q3U1G5	N/A	0.0687959	Isg20l2	Interferon-stimulated 20 kDa exonuclease-like 2	NA	37715.6	35435.3	29443	33995.4	32921.9	43041.5	44312.5	40189.8	1.28097	0.941973	0.748934	6	18
Q3U1J4	ENSG00000167986	0.219126	Ddb1	DNA damage-binding protein 1	CUL4/DDB1	776156	684278	548561	505979	705213	605380	637752	638038	1.53397	0.2348	0.00884439	24	12
Q3U1J4	ENSG00000167986	0.219126	Ddb1	DNA damage-binding protein 1	Ubiquitin E3 ligase (AHR, ARNT, DDB1, TBL3, CUL4B, RBX1)	776156	684278	548561	505979	705213	605380	637752	638038	1.53397	0.2348	0.00884439	24	12
Q3U1J4	ENSG00000167986	0.219126	Ddb1	DNA damage-binding protein 1	Ubiquitin E3 ligase (DET1, DDB1, CUL4A, RBX1, COP1)	776156	684278	548561	505979	705213	605380	637752	638038	1.53397	0.2348	0.00884439	24	12
Q3U1T3	ENSG00000100916	0.144415	Brms1l	Breast cancer metastasis-suppressor 1-like protein	SIN3 complex	6493.92	3578.38	4417.97	6131.83	4120.69	5984.89	5127.21	5873.44	1.81477	0.737026	0.546765	18	18
Q3U1T3	ENSG00000100916	0.144415	Brms1l	Breast cancer metastasis-suppressor 1-like protein	Rpd3L complex	6493.92	3578.38	4417.97	6131.83	4120.69	5984.89	5127.21	5873.44	1.81477	0.737026	0.546765	18	18
Q3U319	ENSG00000103549	0.0686771	Rnf40	E3 ubiquitin-protein ligase BRE1B	NA	39353.6	36009.5	32413.3	29546	30209.6	33438.3	29991.6	34574.3	1.33194	0.739148	0.546765	6	6
Q3U487	ENSG00000126107	0.163556	Hectd3	E3 ubiquitin-protein ligase HECTD3	NA	20261.2	15834.4	15229.4	12551.2	15513.1	14691.8	15315.6	15486.2	1.61428	0.387028	0.546765	24	6
Q3U6N9	ENSG00000182307	0.206715		UPF0488 protein C8orf33 homolog	NA	22505.9	21660.8	20987	17142	22782.5	20371.8	18970	18899.2	1.31291	0.053958	0.012032	24	18
Q3U962	ENSG00000204262	0.41586	Col5a2	Collagen alpha-2(V) chain	NA	124419	138815	131206	120643	129855	140918	143662	127137	1.15063	0.0980391	0.120826	12	6
Q3UB74	ENSG00000154144	0.371263	Tbrg1	Transforming growth factor beta regulator 1	NA	65529.5	63762.5	57285.5	51445.9	71855.1	67189.1	54300.4	50613.1	1.27376	0.00642962	0.0255586	24	18
Q3UCQ1	ENSG00000141568	0.082502	Foxk2	Forkhead box protein K2	Mcm1-SFF	10601.4	8980.97	7406.71	8260.1	9288.57	8358.04	7774.88	7748.15	1.43133	0.0405653	0.00045907	24	12
Q3UE31	ENSG00000100364	0.0755506		Uncharacterized protein KIAA0930 homolog	NA	957.642	911.083	755.892	831.558	868.37	980.278	1028.39	673.47	1.2669	0.445023	0.620653	6	12
Q3UEB3-2	ENSG00000179950	0.177112	Puf60	Poly(U)-binding-splicing factor PUF60	NA	146221	132093	122056	106379	125318	128770	113818	107155	1.37453	0.0549329	0.00212227	24	18
Q3UFM5	ENSG00000146909	0.298008	Nom1	Nucleolar MIF4G domain-containing protein 1	NA	23084.2	20951.1	14664.1	15827.3	19639.3	19874.6	15561.2	13774.3	1.57419	0.0192877	0.00526516	24	18
Q3UG20	ENSG00000005483	0.381852	Kmt2e	Histone-lysine N-methyltransferase 2E	Rpd3L complex	3307.57	4833.82	9906.06	7977.04	10643.2	9109.89	11064.3	10283.8	2.99497	0.644685	0.0947842	12	18
Q3UGC7	ENSG00000104131	0.024391	Eif3j1;Eif3j2	Eukaryotic translation initiation factor 3 subunit J-A;Eukaryotic translation initiation factor 3 subunit J-B	eIF3	128675	126600	109082	101831	110614	137006	96038.9	112017	1.26361	0.115281	0.546765	6	6
Q3UGF1	ENSG00000157796	0.191797	Wdr19	WD repeat-containing protein 19	NA	3179.94	3154.97	2818.01	2401.87	3232.73	2753.49	2535.94	2944.04	1.32394	0.289875	0.199363	24	12
Q3UGS4	ENSG00000225663	0.0400965	Fam195b	Protein FAM195B	NA	2038.54	2913.83	2108.17	1436.17	2540.69	1865.53	2622.7	2888.08	2.02888	0.961619	0.833768	6	6
Q3UHA3	ENSG00000104133	0.115439	Spg11	Spatacsin	NA	11950.4	10044.7	8939.53	8921.29	11462.7	11467.3	12365.4	7705.25	1.33954	0.209836	0.0618923	6	12
Q3UHC2	ENSG00000154237	0.26724	Lrrk1	Leucine-rich repeat serine/threonine-protein kinase 1	NA	5319.06	7199.1	5644.01	4590.91	5034.73	5728.07	4230.55	4764.07	1.56812	0.223175	0.00749853	6	12
Q3UHC7	ENSG00000136848	0.517552	Dab2ip	Disabled homolog 2-interacting protein	NA	11584.2	11666.4	10617.1	9064.74	11759	9775.43	10716.3	8848.24	1.28701	0.0562897	0.0435944	24	18
Q3UHH1	ENSG00000214655	0.222481	Zswim8	Zinc finger SWIM domain-containing protein 8	NA	32536.6	32889.3	25548.2	31503.5	29822.4	33439.4	28916.5	27770.1	1.28734	0.165297	0.341223	6	6
Q3UHJ0	ENSG00000115977	0.168393	Aak1	AP2-associated protein kinase 1	NA	55451	49645.6	45756.2	41831.5	46882.4	45982.5	43471.4	41636.2	1.32558	0.141812	0.0255586	24	18
Q3UHK8	ENSG00000090905	0.675264	Tnrc6a	Trinucleotide repeat-containing gene 6A protein	NA	5981.37	5561.06	5798	4178.93	5356.81	5052.83	3029.56	4755.01	1.43132	0.599954	0.494884	24	12
Q3UHX2	ENSG00000106244	0.0852232	Pdap1	28 kDa heat- and acid-stable phosphoprotein	NA	73541.3	79720.9	62236.2	64825.1	71167.6	72072.6	79920.1	48484.3	1.28094	0.282301	0.156394	6	12
Q3UJB9	N/A	0.0340461	Edc4	Enhancer of mRNA-decapping protein 4	NA	13017.1	13432.8	12096.7	11526.4	11525	12175.1	11273.4	9572.91	1.16539	0.288068	0.586278	6	12
Q3UKC1	ENSG00000106052	0.424651	Tax1bp1	Tax1-binding protein 1 homolog	NA	69765.1	68037.8	60289.5	62407.2	67760.6	77460.3	80449	84842.8	1.15717	0.973948	0.663445	6	6
Q3UKJ7	ENSG00000122692	0.20428	Smu1	WD40 repeat-containing protein SMU1;WD40 repeat-containing protein SMU1, N-terminally processed	Spliceosome-B	159703	123753	116405	88574	154427	129462	134671	112541	1.80304	0.0487318	0.000154042	24	18
Q3UKU1	ENSG00000118985	0.444642	Ell2	RNA polymerase II elongation factor ELL2	NA	28817.6	23577.1	22099	21411.6	25060.7	25670	21563.3	22640.6	1.34589	0.0738703	0.156394	24	12
Q3ULW8	ENSG00000041880	0.0894385	Parp3		NA	53407.6	41712.1	41453	47045.8	44483.3	29563.2	35056.8	35317.5	1.28839	0.420519	0.112585	24	6
Q3UM18	ENSG00000041802	0.431417	Lsg1	Large subunit GTPase 1 homolog	NA	17224.1	14898.5	13854.8	11811.6	12373.2	14751.9	13056.9	13428.4	1.45823	0.593706	0.0254166	6	12
Q3UMB5	ENSG00000176994	0.379245	Smcr8	Smith-Magenis syndrome chromosomal region candidate gene 8 protein homolog	NA	4655.69	4872.35	4112.88	4725.07	3120.38	3835.96	3246.41	4170.79	1.18465	0.703626	0.548152	6	6
Q3UMB9	ENSG00000136051	0.0197662	Kiaa1033	WASH complex subunit 7	NA	3445.88	4596.83	4262.09	3370.94	2734.71	3389.87	2502.88	3066.92	1.36366	0.732037	0.435894	6	6
Q3UMC0	ENSG00000145375	0.0388696	Spata5	Spermatogenesis-associated protein 5	NA	16763.9	10915.4	9491.57	8351.36	10659.1	8702.49	9139.41	6649.96	2.00732	0.158468	0.000154042	24	18
Q3UMF0	ENSG00000082438	0.0741424	Cobll1	Cordon-bleu protein-like 1	NA	48570.5	50313.1	52637	39437.3	39999.8	44987.8	41609.3	48298.5	1.3347	0.890676	0.800468	6	12
Q3UMU9	ENSG00000167674	0.222215	Hdgfrp2	Hepatoma-derived growth factor-related protein 2	ISW1b complex	42240.8	36094.2	33859	30236.8	36768.9	36400.2	32754.6	32699.5	1.397	0.0600123	0.000140038	24	18
Q3UMW8	ENSG00000102805	0.0365956	Cln5	Ceroid-lipofuscinosis neuronal protein 5 homolog	NA	8999.8	9838.06	8903.91	10208.6	8006.81	7386.7	7674.25	8254.53	1.14653	0.8925	0.794179	18	18
Q3UMW8	ENSG00000283208	0.0365956	Cln5	Ceroid-lipofuscinosis neuronal protein 5 homolog	NA	8999.8	9838.06	8903.91	10208.6	8006.81	7386.7	7674.25	8254.53	1.14653	0.8925	0.794179	18	18
Q3UMY5	N/A	0.0796989	Eml4	Echinoderm microtubule-associated protein-like 4	NA	15507.9	16911.9	13097.6	6536.33	12804.7	10850.1	13207.9	11631.3	2.58737	0.361651	0.586278	6	12
Q3UPF5	ENSG00000105939	0.0825986	Zc3hav1	Zinc finger CCCH-type antiviral protein 1	NA	96832.3	96011.3	72523.8	64190.3	91942.2	78754.4	78389.1	70658.1	1.50852	0.0541475	0.00803666	24	18
Q3UPH7	ENSG00000165801	0.34196	Arhgef40	Rho guanine nucleotide exchange factor 40	NA	7346.29	7666.43	6285.11	5259.22	6672.38	5899.66	7059.29	5187.8	1.45771	0.1514	0.0279583	6	12
Q3UPL0	ENSG00000138674	0.235454	Sec31a	Protein transport protein Sec31A	COPII	134341	121849	128234	92935.7	129837	125063	118342	117014	1.44552	0.185905	0.114262	24	18
Q3UQ28	ENSG00000130508	0.172626	Pxdn	Peroxidasin homolog	NA	3617.34	1958.71	4257.09	3016.82	4539.75	6129.27	4436.65	2979.09	2.17342	0.808483	0.435894	12	6
Q3UQU0	ENSG00000028310	0.147	Brd9	Bromodomain-containing protein 9	NA	16289.3	11984.3	11423	11810.4	14532.5	15605.9	16045.8	13597.3	1.42602	0.714789	0.91558	24	18
Q3URQ0	ENSG00000136891	0.0406688	Tex10	Testis-expressed sequence 10 protein	NA	48055.2	31572.4	30654.7	29328.6	39425.2	27137.8	29956.6	30891.9	1.63851	0.0315537	0.0199807	24	12
Q3URU2	ENSG00000198300	0.256577	Peg3	Paternally-expressed gene 3 protein	NA	11201.5	13202.3	12622.3	8246.77	11434.5	12060.5	11040.5	11865.7	1.60091	0.457978	0.51385	6	12
Q3USH5	ENSG00000061936	0.0605647	Sfswap	Splicing factor, suppressor of white-apricot homolog	NA	20328	15369.7	15106.4	9811.76	14183.7	12657.8	11987	12916.2	2.0718	0.335833	0.114262	24	18
Q3UU96	ENSG00000143776	0.0755132	Cdc42bpa	Serine/threonine-protein kinase MRCK alpha	Mob2p/Cbk1p complex	21881.7	18604.9	18915	18291.6	21156.1	15840.5	17725.1	18289.5	1.19627	0.0828693	0.0535267	24	6
Q3UVL4	ENSG00000149823	0.129128	Vps51	Vacuolar protein sorting-associated protein 51 homolog	NA	6709.86	4410.3	3737.21	2476.41	6206.74	4063.97	4506.87	5786.3	2.70951	0.418627	0.0346253	24	12
Q3UYV9	ENSG00000136937	0.192506	Ncbp1	Nuclear cap-binding protein subunit 1	Nuclear cap binding complex (NCBC)	73086.7	71945.6	60023.3	50438.7	58277.8	58666.1	55115.1	59551.8	1.44902	0.490788	0.600351	24	18
Q3UYV9	ENSG00000136937	0.192506	Ncbp1	Nuclear cap-binding protein subunit 1	CRM1-RAN-PHAX-CBC complex (cap binding complex)	73086.7	71945.6	60023.3	50438.7	58277.8	58666.1	55115.1	59551.8	1.44902	0.490788	0.600351	24	18
Q3UZ39	ENSG00000124831	0.0342064	Lrrfip1	Leucine-rich repeat flightless-interacting protein 1	NA	56281.6	42324.1	47370.3	18461.4	71051.1	55725.8	60289.9	57759.1	3.04861	0.53642	0.902696	24	18
Q3V1G4	ENSG00000162745	0.59495	Olfml2b	Olfactomedin-like protein 2B	NA	15372.3	12338.8	11549.4	13321.5	20251.6	15050	19033	16071.4	1.33101	0.712969	0.68315	24	6
Q3V1T4	ENSG00000117385	0.0513676	Lepre1	Prolyl 3-hydroxylase 1	NA	6388.35	4996.09	6619.32	3238.91	3010.27	5533.93	7697.15	7490.24	2.04369	0.684652	0.0749827	12	12
Q3V1V3	ENSG00000089048	0.206406	Esf1	ESF1 homolog	NA	14041.4	8353.44	8907.73	7338.31	6981.07	8130.6	7873.02	6682.83	1.91344	0.635755	0.548152	24	18
Q3V3Q7	ENSG00000179364	0.172136	Pacs2	Phosphofurin acidic cluster sorting protein 2	NA	3217.71	3117.06	2693.85	2041.41	2556.41	2101.73	2475.33	2725.12	1.57622	0.79617	0.435894	24	6
Q3V3R1	ENSG00000120254	0.0689137	Mthfd1l	Monofunctional C1-tetrahydrofolate synthase, mitochondrial	NA	10501.2	8311.3	7173.36	9220.3	8950.47	7088.03	5157.56	7045.21	1.46391	0.195011	0.0207044	24	12
Q497V5	N/A	0.0966847	Srbd1	S1 RNA-binding domain-containing protein 1	NA	24083	20293.1	20995.3	19797.2	16835.7	18502.4	15658.8	12788.5	1.21649	0.753121	0.435894	24	18
Q499E4	ENSG00000158163	0.109116	Dzip1l	Zinc finger protein DZIP1L	NA	3422.21	3951.87	3646.34	2969.76	4596.73	2839.19	3082.69	2678.46	1.33071	0.385173	0.0435944	24	18
Q4FZF3	ENSG00000105671	0.363105	Ddx49	Probable ATP-dependent RNA helicase DDX49	NA	2330.04	1593	1006.29	1131.87	1578.87	1215.53	1275.78	1107.94	2.31547	0.124031	0.0157388	24	18
Q4G0F8	ENSG00000118900	0.344653	Ubn1	Ubinuclein-1	H3.3 com	15526.5	15922.2	14405.6	17265.8	18141.4	18903.1	16625.3	16785.8	1.19855	0.679985	0.68315	6	6
Q4U2R1	ENSG00000128731	0.154569	Herc2	E3 ubiquitin-protein ligase HERC2	NA	39686.7	33668.3	34158.1	27706	32448.9	35878.5	33762.5	33219.4	1.43242	0.446529	0.202557	24	18
Q4VA53	ENSG00000083642	0.160156	Pds5b	Sister chromatid cohesion protein PDS5 homolog B	Cohesin complex	41361.7	34025.5	29763.9	26907.1	39625.3	35847.5	32794.7	31915	1.5372	0.0409818	0.00337965	24	18
Q4VA55	ENSG00000157502	0.694559	Mum1l1	PWWP domain-containing protein MUM1L1	NA	28093	28220.2	24034.1	20451.7	21568.8	19887.6	17984	15891.7	1.37985	0.501269	0.0374914	24	18
Q4VAC9	ENSG00000126822	0.235433	Plekhg3	Pleckstrin homology domain-containing family G member 3	NA	23132.4	25768.6	23815.1	24984.8	18088.4	17810	20706.4	21582.6	1.11396	0.894957	0.692266	18	6
Q4VBD9	ENSG00000125812	0.231502	Gzf1	GDNF-inducible zinc finger protein 1	NA	21526.7	16390	16146.7	17034.4	17945.9	19531.5	20883.2	23145.5	1.3332	0.900975	0.791502	24	6
Q4VC33	ENSG00000090316	0.0537392	Maea	Macrophage erythroblast attacher	RANBP9-containing complex	15623.2	19940.5	14557.2	16778.1	15467.2	22069.2	14439.8	15643.3	1.3698	0.00406264	0.0132352	6	6
Q501J6	ENSG00000100201	0.118197	Ddx17	Probable ATP-dependent RNA helicase DDX17	Spliceosome-A	807749	680644	640656	592216	973063	823209	778698	638229	1.36394	0.144698	0.0023345	24	18
Q501J6	ENSG00000100201	0.118197	Ddx17	Probable ATP-dependent RNA helicase DDX17	Large Drosha complex	807749	680644	640656	592216	973063	823209	778698	638229	1.36394	0.144698	0.0023345	24	18
Q501J6	ENSG00000100201	0.118197	Ddx17	Probable ATP-dependent RNA helicase DDX17	Pol epsilon	807749	680644	640656	592216	973063	823209	778698	638229	1.36394	0.144698	0.0023345	24	18
Q505F5	ENSG00000130764	0.0793048	Lrrc47	Leucine-rich repeat-containing protein 47	NA	27349.3	26641.2	23744.6	15679.8	21529.3	22203.5	20099.5	22648.7	1.74423	0.510485	0.413769	24	12
Q569Z6	ENSG00000054118	0.0759786	Thrap3	Thyroid hormone receptor-associated protein 3	Spliceosome-B	7097.09	7157.97	7200.58	4881.78	8147.85	7020.59	6549.23	6208.19	1.47499	0.123378	0.91558	24	18
Q571H0	N/A	0.0911335	Urb1	Nucleolar pre-ribosomal-associated protein 1	NA	2006.38	1108.19	1168.14	1178.22	1066.13	1357.03	1778.6	1939.68	1.8105	0.91737	0.769245	24	6
Q58A65	ENSG00000008294	0.162906	Spag9	C-Jun-amino-terminal kinase-interacting protein 4	NA	51256.2	40694.3	45095.1	37734.7	37635.5	44476.3	44399.2	44806.1	1.35833	0.914038	0.546765	12	6
Q5BLK4	N/A	0.1751	Zcchc6	Terminal uridylyltransferase 7	NA	85064.9	77947.9	66194.5	65793.4	79245	76548.2	76807.5	63854.3	1.29291	0.0594306	0.00337965	24	18
Q5DTM8	ENSG00000155827	0.17603	Rnf20	E3 ubiquitin-protein ligase BRE1A	NA	43067.7	29549.8	41554.3	31309.9	39180.4	37840.8	40121.3	43216	1.45746	0.526342	0.434973	24	6
Q5DTW7	ENSG00000174718	0.368311	Kiaa1551	Uncharacterized protein KIAA1551	NA	38109.7	36169	30923.7	28486.4	34515.6	36690	35778.7	36245.7	1.33782	0.596032	0.181239	24	18
Q5DU37	ENSG00000072121	0.0668513	Zfyve26	Zinc finger FYVE domain-containing protein 26	NA	1296.06	1145.81	1035.93	1039.12	896.778	1256.91	1283.93	1339.39	1.25111	0.931614	0.822978	6	18
Q5EG47	ENSG00000132356	0.182576	Prkaa1	5-AMP-activated protein kinase catalytic subunit alpha-1	Snf1p/Snf4p/Sip2p complex	73914.8	82133.7	62003.6	58893.1	64778.8	67613.4	56117.8	52089.9	1.39462	0.116073	0.0618923	6	12
Q5F2E7	ENSG00000108256	0.0763668	Nufip2	Nuclear fragile X mental retardation-interacting protein 2	NA	98201.3	85416.3	84210.5	66636.8	95708.9	83370.8	74237.7	77963.5	1.47368	0.0589114	0.000453315	24	18
Q5F2E8	ENSG00000160551	0.128405	Taok1;Taok2	Serine/threonine-protein kinase TAO1;Serine/threonine-protein kinase TAO2	NA	17254.7	17024.2	17724.8	18857	10907.3	13531.5	13425.8	13520.3	1.10766	0.923893	0.801846	18	6
Q5FWK3	ENSG00000175220	0.065203	Arhgap1	Rho GTPase-activating protein 1	NA	3335.78	4096.7	2839.91	1394.79	2639.61	3050.63	2111.7	3139.83	2.93715	0.501346	0.340233	6	6
Q5H8C4	ENSG00000197969	0.125917	Vps13a	Vacuolar protein sorting-associated protein 13A	NA	4182.5	3433.1	2299.77	2314.56	5345.24	2713.95	3467.3	2345.37	1.81866	0.0761022	0.0609999	24	18
Q5HZI1	N/A	0.116022	Mtus1	Microtubule-associated tumor suppressor 1 homolog	NA	10886.2	10330.9	8352.78	7730.42	7757.23	9155.64	8201.85	8278.42	1.40822	0.486253	0.494884	6	12
Q5KU39	ENSG00000006715	0.0685461	Vps41	Vacuolar protein sorting-associated protein 41 homolog	HOPS complex	70246	62036.4	56423.7	48670.5	61831.8	57947.4	61160.5	65281.4	1.4433	0.639862	0.742326	24	12
Q5NCC3	ENSG00000146063	0.137794	Trim41	E3 ubiquitin-protein ligase TRIM41	NA	11276.5	11796	11276.1	9018.15	10684.1	10921	9965.92	9497.8	1.30802	0.0822557	0.434973	24	18
Q5NCY0	ENSG00000132510	0.275488	Kdm6b	Lysine-specific demethylase 6B	Sko1p/Cyc8p/Tup1 repressor complex	7324.42	6320.83	5850	4949.31	7167.53	8127.93	6346.43	7360.42	1.47989	0.599589	0.202692	24	18
Q5PSV9	N/A	0.301182	Mdc1	Mediator of DNA damage checkpoint protein 1	NA	39666.9	32653.2	21944.7	22055.5	30839.9	27911.2	25642.3	24209	1.80759	0.071858	0.00337965	24	18
Q5RJH6	ENSG00000116698	0.0544366	Smg7	Protein SMG7	NA	17258	16587.1	12708	14222.5	16125.4	12939.6	14719.8	11362.4	1.35804	0.333175	0.0508333	24	18
Q5S006	ENSG00000188906	0.333661	Lrrk2	Leucine-rich repeat serine/threonine-protein kinase 2	NA	9903.25	10196.6	8349.81	8452.51	8680.71	7814.4	7545.53	7624.33	1.22118	0.524941	0.149985	24	12
Q5SF07	ENSG00000073792	0.0256368	Igf2bp2	Insulin-like growth factor 2 mRNA-binding protein 2	NA	55259.9	48918.1	46350	37983.7	55514.1	52521.8	48380.2	52670.6	1.45483	0.419193	0.628276	24	12
Q5SFM8	ENSG00000091009	0.0324347	Rbm27	RNA-binding protein 27	NA	7028.27	6261.53	5230.96	4808.76	6807.68	5979.53	5276.49	4841.62	1.46156	0.00020612	0.334134	24	18
Q5SFM8	ENSG00000275740	0.0324347	Rbm27	RNA-binding protein 27	NA	7028.27	6261.53	5230.96	4808.76	6807.68	5979.53	5276.49	4841.62	1.46156	0.00020612	0.334134	24	18
Q5SSH7	ENSG00000074755	0.0501326	Zzef1	Zinc finger ZZ-type and EF-hand domain-containing protein 1	NA	24223.8	17946.3	19990.7	21282.2	20962.2	24361.4	24978.6	22361	1.34979	0.950845	0.764533	24	18
Q5SSI6	ENSG00000011260	0.130103	Utp18	U3 small nucleolar RNA-associated protein 18 homolog	UTP B complex	29040.5	25855.5	21905.9	12785.4	17921.1	22902.6	17692.5	16701	2.27139	0.223607	0.0083317	6	12
Q5SSW2	ENSG00000068878	0.238219	Psme4	Proteasome activator complex subunit 4	NA	70782.7	66427.1	57940	44437.6	58142.3	60968.7	61561.4	67665.8	1.59286	0.778277	0.909565	24	18
Q5SSZ5	ENSG00000136205	0.254741	Tns3	Tensin-3	NA	84366.1	85001	79810.1	67554.1	92041.4	81895.4	87829.4	94389.7	1.25827	0.891541	0.833768	24	18
Q5SUQ9-2	ENSG00000178971	0.213212	Ctc1	CST complex subunit CTC1	NA	62848.5	57308.8	56790.4	54918.9	29851.2	40058	49404.8	63104.2	1.14439	0.770278	0.752344	18	6
Q5SV77-2	ENSG00000278311	0.394757	Ggnbp2	Gametogenetin-binding protein 2	NA	4915.35	5728.76	3679.85	3489.44	4264.65	4129.99	5043.14	3692.36	1.64174	0.416296	0.149985	6	12
Q5SVQ0	ENSG00000136504	0.312536	Kat7	Histone acetyltransferase KAT7	NuA3 histone acetyltransferase complex	8939.88	6240.49	6107.89	6178.78	8192.97	7106.3	6748.06	6251.46	1.46366	0.0256085	0.0132352	24	18
Q5SVQ0	ENSG00000136504	0.312536	Kat7	Histone acetyltransferase KAT7	picNuA4	8939.88	6240.49	6107.89	6178.78	8192.97	7106.3	6748.06	6251.46	1.46366	0.0256085	0.0132352	24	18
Q5SW19	N/A	0.0565588	Cluh	Clustered mitochondria protein homolog	NA	69030.8	60327.5	51666.2	45796.4	49680.4	48113.3	54169.6	44823.2	1.50734	0.436741	0.0435944	24	18
Q5SWD9	ENSG00000167721	0.196636	Tsr1	Pre-rRNA-processing protein TSR1 homolog	NA	152256	138775	131812	101141	111656	115605	110463	114695	1.50538	0.627575	0.827964	24	18
Q5SWU9	ENSG00000278540	0.0798066	Acaca	Acetyl-CoA carboxylase 1;Biotin carboxylase	NA	12736.9	11832.2	10768.5	13480.7	15635.3	14033.6	12576	11746.5	1.25187	0.521541	0.310144	6	6
Q5SWW4	ENSG00000108510	0.0490513	Med13	Mediator of RNA polymerase II transcription subunit 13	Mediator	3846.52	4704.61	4582.89	3761.97	5397.28	4322.03	7158.74	6725.7	1.25057	0.824714	0.791502	12	12
Q5SYD0	ENSG00000176658	0.314644	Myo1d;Myo1g	Unconventional myosin-Id;Unconventional myosin-Ig	NA	140946	189499	165760	124863	112771	144691	152202	166796	1.51766	0.447186	0.202557	18	6
Q5XG71	N/A	0.186509	Utp20	Small subunit processome component 20 homolog	NA	144423	101976	92962.2	90984.6	91234.4	87501.6	76150.3	70270	1.58734	0.414254	0.185677	24	18
Q5XJY5	ENSG00000095139	0.0957016	Arcn1	Coatomer subunit delta	COPI	46172.8	45117.7	46128.1	43047.4	45095.1	42103	42674.2	36814.3	1.0726	0.331613	0.822978	24	18
Q60520	ENSG00000169375	0.051653	Sin3a	Paired amphipathic helix protein Sin3a	SIN3 complex	3865.92	2981.03	4165.35	2203.79	4219.23	4887.97	3655.42	4034.55	1.89009	0.711586	0.600351	6	12
Q60520	ENSG00000169375	0.051653	Sin3a	Paired amphipathic helix protein Sin3a	HCF-1N	3865.92	2981.03	4165.35	2203.79	4219.23	4887.97	3655.42	4034.55	1.89009	0.711586	0.600351	6	12
Q60520	ENSG00000169375	0.051653	Sin3a	Paired amphipathic helix protein Sin3a	Rpd3L complex	3865.92	2981.03	4165.35	2203.79	4219.23	4887.97	3655.42	4034.55	1.89009	0.711586	0.600351	6	12
Q60520	ENSG00000169375	0.051653	Sin3a	Paired amphipathic helix protein Sin3a	Sin3-CI	3865.92	2981.03	4165.35	2203.79	4219.23	4887.97	3655.42	4034.55	1.89009	0.711586	0.600351	6	12
Q60520	ENSG00000169375	0.051653	Sin3a	Paired amphipathic helix protein Sin3a	DNMT3B	3865.92	2981.03	4165.35	2203.79	4219.23	4887.97	3655.42	4034.55	1.89009	0.711586	0.600351	6	12
Q60520	ENSG00000169375	0.051653	Sin3a	Paired amphipathic helix protein Sin3a	NK-3-Groucho-HIPK2-SIN3A-RbpA48-HDAC1 complex	3865.92	2981.03	4165.35	2203.79	4219.23	4887.97	3655.42	4034.55	1.89009	0.711586	0.600351	6	12
Q60520	ENSG00000169375	0.051653	Sin3a	Paired amphipathic helix protein Sin3a	SWI/SNF chromatin-remodeling complex	3865.92	2981.03	4165.35	2203.79	4219.23	4887.97	3655.42	4034.55	1.89009	0.711586	0.600351	6	12
Q60596	ENSG00000073050	0.176071	Xrcc1	DNA repair protein XRCC1	DNA repair complex NEIL2-PNK-Pol(beta)-LigIII(alpha)-XRCC1	18691.2	14139.7	16973.4	12096	17288	14677.1	14478.7	13036.2	1.54524	0.0274898	0.0840877	24	18
Q60597	ENSG00000105953	0.0252166	Ogdh	2-oxoglutarate dehydrogenase, mitochondrial	mitochondrial oxoglutarate dehydrogenase complex	21756.5	16135.5	16971	20437.2	21603.8	20859.9	22531.6	22289.4	1.34836	0.630058	0.20874	24	12
Q60598	ENSG00000085733	0.168857	Cttn	Src substrate cortactin	NA	245100	303417	285786	199257	217048	269236	221897	232037	1.52274	0.246751	0.0234052	6	18
Q60605	ENSG00000092841	0.109172	Myl6	Myosin light polypeptide 6	WIP-WASp-actin-myosin-IIa complex	814999	704150	635903	643071	537901	576829	515819	578235	1.28164	0.869973	0.688144	24	12
Q60631	ENSG00000177885	0.056682	Grb2	Growth factor receptor-bound protein 2	actin cytoskeleton-regulatory complex, Pan1p/Sla1p/End3p complex	18182.7	17941.9	14555.1	10062.5	21561.4	17646.1	15867.3	13696.5	1.80698	0.0542945	0.00337965	24	18
Q60631	ENSG00000177885	0.056682	Grb2	Growth factor receptor-bound protein 2	LAT-PLC-gamma-1-p85-GRB2-CBL-VAV-SLP-76 signaling complex, C305 activated	18182.7	17941.9	14555.1	10062.5	21561.4	17646.1	15867.3	13696.5	1.80698	0.0542945	0.00337965	24	18
Q60648	ENSG00000196743	0.402322	Gm2a	Ganglioside GM2 activator	NA	22710.1	16710	16702	14724.6	13060.4	17234.4	19995.7	17794.9	1.54232	0.951865	0.752344	12	6
Q60668	ENSG00000138668	0.0997442	Hnrnpd	Heterogeneous nuclear ribonucleoprotein D0	mRNA cleavage factor complex (CFI)	79015.5	77567.2	72591	80866.7	77170.9	85792.5	66405.1	71791.4	1.114	0.223612	0.501201	6	6
Q60692	ENSG00000142507	0.0329815	Psmb6	Proteasome subunit beta type-6	26S Proteasome	96027.9	105999	69154.7	74087.2	65557.6	78539.7	68590.8	81914.2	1.53278	0.529193	0.548152	6	6
Q60710	ENSG00000101347	0.0857005	Samhd1	Deoxynucleoside triphosphate triphosphohydrolase SAMHD1	NA	200483	177639	138078	131141	147187	125000	129266	119363	1.52876	0.383481	0.0176888	24	18
Q60715-2	ENSG00000122884	0.0589487	P4ha1	Prolyl 4-hydroxylase subunit alpha-1	NA	83337.3	84825.3	81143	125881	93584.4	94369.1	52228.8	61539	1.55135	0.690616	0.546765	18	18
Q60716-2	ENSG00000072682	0.0531416	P4ha2	Prolyl 4-hydroxylase subunit alpha-2	NA	14427.2	12292.9	14641.8	23340.7	9596.75	16318	15604.4	11722	1.89872	0.725821	0.688144	12	12
Q60737	ENSG00000101266	0.0623398	Csnk2a1	Casein kinase II subunit alpha	UTP C complex	45922.3	35840	28951.8	40570.3	38463.1	34890.2	51393.7	49983.1	1.58617	0.740488	0.279223	18	12
Q60737	ENSG00000254598	0.0623398	Csnk2a1	Casein kinase II subunit alpha	NA	45922.3	35840	28951.8	40570.3	38463.1	34890.2	51393.7	49983.1	1.58617	0.740488	0.279223	18	12
Q60790	ENSG00000185989	0.114142	Rasa3	Ras GTPase-activating protein 3	NA	48019.4	46000.7	45516.1	55640.1	47849.6	41474.5	42717.3	45558.2	1.22243	0.374375	0.0928384	18	12
Q60847	ENSG00000111799	0.151991	Col12a1	Collagen alpha-1(XII) chain	NA	16057.4	16185	14065.6	14876.3	17356.1	12182.8	14125.2	13607.9	1.15068	0.419976	0.149985	24	12
Q60855	ENSG00000137275	0.104124	Ripk1	Receptor-interacting serine/threonine-protein kinase 1	NA	6837.88	7223.49	5689.93	5470.03	4654.16	6208.29	4523.06	5107.35	1.32056	0.462388	0.139611	6	6
Q60864	ENSG00000168439	0.0205784	Stip1	Stress-induced-phosphoprotein 1	NA	26581.5	25373.2	26966	18127.7	23913.1	30177.7	18513.5	14780.5	1.48756	0.117874	0.00507952	6	12
Q60865	ENSG00000135387	0.070027	Caprin1	Caprin-1	CF IIAm complex (Cleavage factor IIAm complex)	649153	556637	533445	472505	538029	537251	559024	528398	1.37385	0.349257	0.264523	24	18
Q60872	ENSG00000173674	0.0731534	Eif1a;Eif1ax	Eukaryotic translation initiation factor 1A;Eukaryotic translation initiation factor 1A, X-chromosomal	NA	41858.7	38681.1	41903	36999.9	43158.6	53058.6	49881.2	36627.2	1.13252	0.411043	0.0314776	6	12
Q60875	ENSG00000116584	0.180675	Arhgef2	Rho guanine nucleotide exchange factor 2	NA	171494	176389	165819	134004	176728	174744	157579	145404	1.3163	0.00908642	0.00253976	24	18
Q60953	ENSG00000140464	0.129858	Pml	Protein PML	NA	6337.36	4313.14	4426.93	3272.37	4118.75	3759.99	2659.11	3269.11	1.93663	0.36674	0.434973	24	18
Q60967	ENSG00000138801	0.0117494	Papss1	Bifunctional 3-phosphoadenosine 5-phosphosulfate synthase 1;Sulfate adenylyltransferase;Adenylyl-sulfate kinase	NA	6342.79	5899.76	6589.77	6264.25	4497.79	5520.16	5359.82	5991.94	1.11696	0.801151	0.88722	12	12
Q60972	ENSG00000162521	0.019936	Rbbp4	Histone-binding protein RBBP4	NuRD complex	32306	19048.5	16706.8	9425.43	19181	15271.7	16472.1	18104	3.42754	0.338275	0.139611	24	6
Q60972	ENSG00000162521	0.019936	Rbbp4	Histone-binding protein RBBP4	Polycomb-group repressive complex 2 (PRC2)	32306	19048.5	16706.8	9425.43	19181	15271.7	16472.1	18104	3.42754	0.338275	0.139611	24	6
Q60972	ENSG00000162521	0.019936	Rbbp4	Histone-binding protein RBBP4	LINC complex	32306	19048.5	16706.8	9425.43	19181	15271.7	16472.1	18104	3.42754	0.338275	0.139611	24	6
Q60972	ENSG00000162521	0.019936	Rbbp4	Histone-binding protein RBBP4	H3.3 com	32306	19048.5	16706.8	9425.43	19181	15271.7	16472.1	18104	3.42754	0.338275	0.139611	24	6
Q60972	ENSG00000162521	0.019936	Rbbp4	Histone-binding protein RBBP4	ELL.com	32306	19048.5	16706.8	9425.43	19181	15271.7	16472.1	18104	3.42754	0.338275	0.139611	24	6
Q60972	ENSG00000162521	0.019936	Rbbp4	Histone-binding protein RBBP4	HCF-1N	32306	19048.5	16706.8	9425.43	19181	15271.7	16472.1	18104	3.42754	0.338275	0.139611	24	6
Q60972	ENSG00000162521	0.019936	Rbbp4	Histone-binding protein RBBP4	Rpd3L complex	32306	19048.5	16706.8	9425.43	19181	15271.7	16472.1	18104	3.42754	0.338275	0.139611	24	6
Q60972	ENSG00000162521	0.019936	Rbbp4	Histone-binding protein RBBP4	Sin3-CI	32306	19048.5	16706.8	9425.43	19181	15271.7	16472.1	18104	3.42754	0.338275	0.139611	24	6
Q60972	ENSG00000162521	0.019936	Rbbp4	Histone-binding protein RBBP4	chromatin assembly complex	32306	19048.5	16706.8	9425.43	19181	15271.7	16472.1	18104	3.42754	0.338275	0.139611	24	6
Q60972	ENSG00000162521	0.019936	Rbbp4	Histone-binding protein RBBP4	NK-3-Groucho-HIPK2-SIN3A-RbpA48-HDAC1 complex	32306	19048.5	16706.8	9425.43	19181	15271.7	16472.1	18104	3.42754	0.338275	0.139611	24	6
Q60973	ENSG00000102054	0.128449	Rbbp7	Histone-binding protein RBBP7	NuRD complex	137209	119485	103411	95683.6	109927	118276	106636	112292	1.43398	0.330528	0.0508333	24	18
Q60973	ENSG00000102054	0.128449	Rbbp7	Histone-binding protein RBBP7	Polycomb-group repressive complex 2 (PRC2)	137209	119485	103411	95683.6	109927	118276	106636	112292	1.43398	0.330528	0.0508333	24	18
Q60973	ENSG00000102054	0.128449	Rbbp7	Histone-binding protein RBBP7	H3.3 com	137209	119485	103411	95683.6	109927	118276	106636	112292	1.43398	0.330528	0.0508333	24	18
Q60973	ENSG00000102054	0.128449	Rbbp7	Histone-binding protein RBBP7	ELL.com	137209	119485	103411	95683.6	109927	118276	106636	112292	1.43398	0.330528	0.0508333	24	18
Q60973	ENSG00000102054	0.128449	Rbbp7	Histone-binding protein RBBP7	HCF-1N	137209	119485	103411	95683.6	109927	118276	106636	112292	1.43398	0.330528	0.0508333	24	18
Q60973	ENSG00000102054	0.128449	Rbbp7	Histone-binding protein RBBP7	Rpd3L complex	137209	119485	103411	95683.6	109927	118276	106636	112292	1.43398	0.330528	0.0508333	24	18
Q60973	ENSG00000102054	0.128449	Rbbp7	Histone-binding protein RBBP7	Sin3-CI	137209	119485	103411	95683.6	109927	118276	106636	112292	1.43398	0.330528	0.0508333	24	18
Q60973	ENSG00000102054	0.128449	Rbbp7	Histone-binding protein RBBP7	chromatin assembly complex	137209	119485	103411	95683.6	109927	118276	106636	112292	1.43398	0.330528	0.0508333	24	18
Q60974	N/A	0.195562	Ncor1	Nuclear receptor corepressor 1	NA	15428	13873.3	14132.8	13953.7	14553.9	15445	16684.5	12069.9	1.11206	0.364034	0.0770804	12	6
Q60980	ENSG00000109787	0.374365	Klf3	Krueppel-like factor 3	NA	56184	57827.1	53300.4	44505	76772.8	78902.4	73463.8	74105.8	1.29934	0.927547	0.88722	6	12
Q61001	ENSG00000130702	0.229246	Lama5	Laminin subunit alpha-5	ITGA6-ITGB4-Laminin10/12 complex	203635	192362	182170	158948	218691	217115	229320	222668	1.28114	0.886598	0.77838	24	18
Q61035	ENSG00000170445	0.0567062	Hars	Histidine--tRNA ligase, cytoplasmic	NA	79907.3	59029.6	65338.9	50952.6	49995.5	61836.9	55755.6	51844.9	1.56827	0.683929	0.31402	24	18
Q61037-6	N/A	0.189693	Tsc2	Tuberin	NA	4546.01	5290.85	4221.97	4248.48	5164.45	4269.79	4213.51	3592.89	1.25317	0.280582	0.0363286	24	18
Q61048	ENSG00000120688	0.139187	Wbp4	WW domain-binding protein 4	NA	81705.5	73177.7	63777.4	61231.7	67092.6	70345.9	59525.2	56089	1.33437	0.109345	0.000778747	24	18
Q61074	ENSG00000115241	0.0869324	Ppm1g	Protein phosphatase 1G	NA	37901.1	34186	25829.9	24952.2	23572.7	26172.8	23767.2	22639.3	1.51895	0.573609	0.199363	6	12
Q61081	ENSG00000105401	0.0851232	Cdc37	Hsp90 co-chaperone Cdc37;Hsp90 co-chaperone Cdc37, N-terminally processed	emerin C25	23159.5	18291.6	20674.6	24024.3	20548.1	19940	22487.9	15512.5	1.31341	0.784683	0.823828	24	18
Q61081	ENSG00000105401	0.0851232	Cdc37	Hsp90 co-chaperone Cdc37;Hsp90 co-chaperone Cdc37, N-terminally processed	Kinase maturation complex 1	23159.5	18291.6	20674.6	24024.3	20548.1	19940	22487.9	15512.5	1.31341	0.784683	0.823828	24	18
Q61081	ENSG00000105401	0.0851232	Cdc37	Hsp90 co-chaperone Cdc37;Hsp90 co-chaperone Cdc37, N-terminally processed	TNF-alpha/NF-kappa B signaling complex 6	23159.5	18291.6	20674.6	24024.3	20548.1	19940	22487.9	15512.5	1.31341	0.784683	0.823828	24	18
Q61081	ENSG00000105401	0.0851232	Cdc37	Hsp90 co-chaperone Cdc37;Hsp90 co-chaperone Cdc37, N-terminally processed	Kinase maturation complex 2	23159.5	18291.6	20674.6	24024.3	20548.1	19940	22487.9	15512.5	1.31341	0.784683	0.823828	24	18
Q61081	ENSG00000105401	0.0851232	Cdc37	Hsp90 co-chaperone Cdc37;Hsp90 co-chaperone Cdc37, N-terminally processed	TNF-alpha/NF-kappa B signaling complex 7	23159.5	18291.6	20674.6	24024.3	20548.1	19940	22487.9	15512.5	1.31341	0.784683	0.823828	24	18
Q61097	ENSG00000141068	0.093492	Ksr1	Kinase suppressor of Ras 1	MAP2K1-BRAF-RAF1-YWHAE-KSR1 complex	6572.28	7217.24	6502.19	5657.08	5722.31	5290.68	6625.75	4673.46	1.27579	0.427784	0.816009	12	6
Q61103	ENSG00000133884	0.122385	Dpf2	Zinc finger protein ubi-d4	BAF complex	24259.3	28726.2	29306.1	23034.3	20484.6	29927.2	28081.9	24037.5	1.27228	0.0296578	0.000453315	6	18
Q61142	ENSG00000106723	0.147803	Spin1	Spindlin-1	NA	6065.15	5101.15	5085.12	4836.84	5964.93	5656.55	6584.01	6422.69	1.25395	0.865109	0.874741	24	6
Q61164	ENSG00000102974	0.0671225	Ctcf	Transcriptional repressor CTCF	NA	75043.6	60520.9	65522.4	67493.4	68073.6	72664	64485.9	67897.8	1.23996	0.639011	0.42114	24	12
Q61166	ENSG00000101367	0.0736149	Mapre1	Microtubule-associated protein RP/EB family member 1	NA	158730	110345	119889	103644	129444	105628	111766	94074.5	1.5315	0.0454775	0.0194577	24	18
Q61169-2	N/A	0.506682	Gata6	Transcription factor GATA-6	NA	9609.2	7913.26	4351	7400.95	12173.4	9481.75	8646.6	6707.22	2.2085	0.300075	0.0523701	24	12
Q61183	ENSG00000090060	0.402515	Papola	Poly(A) polymerase alpha	NA	10756.6	10145	9703.57	8325.04	11365	9158.36	8066.75	8371.97	1.29208	0.0769487	0.0363286	24	18
Q61188	ENSG00000106462	0.378165	Ezh2;Ezh1	Histone-lysine N-methyltransferase EZH2;Histone-lysine N-methyltransferase EZH1	Polycomb-group repressive complex 2 (PRC2)	19179.1	13966.1	11778.2	11172	12858.3	11413.2	11284	10928.8	1.71671	0.265671	0.265547	24	18
Q61188	ENSG00000106462	0.378165	Ezh2;Ezh1	Histone-lysine N-methyltransferase EZH2;Histone-lysine N-methyltransferase EZH1	COMPASS complex	19179.1	13966.1	11778.2	11172	12858.3	11413.2	11284	10928.8	1.71671	0.265671	0.265547	24	18
Q61191	ENSG00000172534	0.0516096	Hcfc1	Host cell factor 1;HCF N-terminal chain 1;HCF N-terminal chain 2;HCF N-terminal chain 3;HCF N-terminal chain 4;HCF N-terminal chain 5;HCF N-terminal chain 6;HCF C-terminal chain 1;HCF C-terminal chain 2;HCF C-terminal chain 3;HCF C-terminal chain 4;HCF C-terminal chain 5;HCF C-terminal chain 6	KMT2C/D containing complex	131247	105545	111290	88929.7	100660	134016	99209.6	91099.7	1.47585	0.294091	0.0749827	6	12
Q61191	ENSG00000172534	0.0516096	Hcfc1	Host cell factor 1;HCF N-terminal chain 1;HCF N-terminal chain 2;HCF N-terminal chain 3;HCF N-terminal chain 4;HCF N-terminal chain 5;HCF N-terminal chain 6;HCF C-terminal chain 1;HCF C-terminal chain 2;HCF C-terminal chain 3;HCF C-terminal chain 4;HCF C-terminal chain 5;HCF C-terminal chain 6	HCF-1N	131247	105545	111290	88929.7	100660	134016	99209.6	91099.7	1.47585	0.294091	0.0749827	6	12
Q61191	ENSG00000172534	0.0516096	Hcfc1	Host cell factor 1;HCF N-terminal chain 1;HCF N-terminal chain 2;HCF N-terminal chain 3;HCF N-terminal chain 4;HCF N-terminal chain 5;HCF N-terminal chain 6;HCF C-terminal chain 1;HCF C-terminal chain 2;HCF C-terminal chain 3;HCF C-terminal chain 4;HCF C-terminal chain 5;HCF C-terminal chain 6	Kel1p/Kel2p/Lte1p complex	131247	105545	111290	88929.7	100660	134016	99209.6	91099.7	1.47585	0.294091	0.0749827	6	12
Q61191	ENSG00000172534	0.0516096	Hcfc1	Host cell factor 1;HCF N-terminal chain 1;HCF N-terminal chain 2;HCF N-terminal chain 3;HCF N-terminal chain 4;HCF N-terminal chain 5;HCF N-terminal chain 6;HCF C-terminal chain 1;HCF C-terminal chain 2;HCF C-terminal chain 3;HCF C-terminal chain 4;HCF C-terminal chain 5;HCF C-terminal chain 6	NSL	131247	105545	111290	88929.7	100660	134016	99209.6	91099.7	1.47585	0.294091	0.0749827	6	12
Q61191	ENSG00000172534	0.0516096	Hcfc1	Host cell factor 1;HCF N-terminal chain 1;HCF N-terminal chain 2;HCF N-terminal chain 3;HCF N-terminal chain 4;HCF N-terminal chain 5;HCF N-terminal chain 6;HCF C-terminal chain 1;HCF C-terminal chain 2;HCF C-terminal chain 3;HCF C-terminal chain 4;HCF C-terminal chain 5;HCF C-terminal chain 6	hMOF	131247	105545	111290	88929.7	100660	134016	99209.6	91099.7	1.47585	0.294091	0.0749827	6	12
Q61194	N/A	0.167036	Pik3c2a	Phosphatidylinositol 4-phosphate 3-kinase C2 domain-containing subunit alpha	NA	24195.1	27224.1	19629.2	15360.4	21316	18978.5	14455.2	13215.3	1.77236	0.141478	0.0157388	24	18
Q61207	ENSG00000197746	0.207762	Psap	Prosaposin	NA	218365	226088	199401	218146	196018	209232	244973	259673	1.13384	0.650704	0.700406	18	6
Q61210-5	ENSG00000076928	0.480428	Arhgef1	Rho guanine nucleotide exchange factor 1	NA	9387.35	7620.78	9116.1	7187.04	9959.53	8192.11	8060.57	6870.91	1.30615	0.0205334	0.202557	24	6
Q61211	ENSG00000143486	0.033329	Eif2d	Eukaryotic translation initiation factor 2D	NA	39813.5	34363.6	30220.2	40892	25435.8	28971.4	22708.4	29005.8	1.35313	0.701782	0.807733	18	18
Q61216	ENSG00000020922	0.294236	Mre11a	Double-strand break repair protein MRE11A	Rap1 complex	2600.18	2045.52	1541.16	1649.98	1257.66	1946.65	1702.25	1695.36	1.68715	0.854234	0.652807	6	6
Q61216	ENSG00000020922	0.294236	Mre11a	Double-strand break repair protein MRE11A	CF IIAm complex (Cleavage factor IIAm complex)	2600.18	2045.52	1541.16	1649.98	1257.66	1946.65	1702.25	1695.36	1.68715	0.854234	0.652807	6	6
Q61216	ENSG00000020922	0.294236	Mre11a	Double-strand break repair protein MRE11A	MDC1-MRN-ATM-FANCD2 complex	2600.18	2045.52	1541.16	1649.98	1257.66	1946.65	1702.25	1695.36	1.68715	0.854234	0.652807	6	6
Q61235	ENSG00000168807	0.101585	Sntb2	Beta-2-syntrophin	NA	89503.1	67194.1	69629.5	87133.7	74582.3	93474.7	100589	121157	1.33201	0.661388	0.257363	18	12
Q61239	ENSG00000168522	0.181108	Fnta	Protein farnesyltransferase/geranylgeranyltransferase type-1 subunit alpha	NA	2378.32	1702.73	1676.6	1908.11	1584.84	1553.47	1829.99	1239.39	1.41854	0.735437	0.903233	24	18
Q61286	ENSG00000140262	0.462455	Tcf12;Tcf4	Transcription factor 12;Transcription factor 4	NA	27288.7	24243.3	25368.2	22418.4	27712.4	29627.7	25401.1	22525.5	1.21725	0.146303	0.00664982	24	18
Q61292	ENSG00000172037	0.255133	Lamb2	Laminin subunit beta-2	NA	50028.1	54472.9	53910.3	54931.1	52684.6	55425.6	55724.7	63837.2	1.098	0.250338	0.68315	18	6
Q61315	N/A	0.185861	Apc	Adenomatous polyposis coli protein	NA	9068.51	7805.46	7857.74	5450.99	9435.14	8673.73	9428.71	8796.86	1.66364	0.522147	0.548152	24	18
Q61316	N/A	0.0889003	Hspa4	Heat shock 70 kDa protein 4	NA	176714	148436	152147	125363	149231	179845	181746	173014	1.40962	0.865393	0.858038	12	6
Q61335	ENSG00000185825	0.058031	Bcap31	B-cell receptor-associated protein 31	NA	4182.43	2621.78	3429.82	3341.42	2670.43	3246.99	3589.3	2786.69	1.59526	0.761302	0.896558	12	6
Q61398	ENSG00000106333	0.148196	Pcolce	Procollagen C-endopeptidase enhancer 1	NA	511874	483087	465142	433105	426879	412191	386582	352625	1.18187	0.599768	0.140382	24	18
Q61411	ENSG00000174775	0.0787365	Nras;Hras	GTPase NRas;GTPase HRas;GTPase HRas, N-terminally processed	NA	4524.39	4345.25	3515.78	2885.59	1375.61	2423.44	2569.21	2827.82	1.56793	0.952573	0.686523	12	12
Q61464	ENSG00000075292	0.0859575	Znf638	Zinc finger protein 638	NA	97585.5	78898.1	63614.1	73850.6	89142.4	77342.4	88622	84257.2	1.53402	0.450802	0.156394	24	12
Q61466	ENSG00000066117	0.108383	Smarcd1	SWI/SNF-related matrix-associated actin-dependent regulator of chromatin subfamily D member 1	BAF complex	46780.6	41424.5	37466.6	33302.5	33391.9	40277.2	39304.8	31796.5	1.40472	0.371384	0.0207044	6	12
Q61466	ENSG00000066117	0.108383	Smarcd1	SWI/SNF-related matrix-associated actin-dependent regulator of chromatin subfamily D member 1	RSC	46780.6	41424.5	37466.6	33302.5	33391.9	40277.2	39304.8	31796.5	1.40472	0.371384	0.0207044	6	12
Q61466	ENSG00000066117	0.108383	Smarcd1	SWI/SNF-related matrix-associated actin-dependent regulator of chromatin subfamily D member 1	Sin3-CI	46780.6	41424.5	37466.6	33302.5	33391.9	40277.2	39304.8	31796.5	1.40472	0.371384	0.0207044	6	12
Q61466	ENSG00000066117	0.108383	Smarcd1	SWI/SNF-related matrix-associated actin-dependent regulator of chromatin subfamily D member 1	RNA polymerase II complex, chromatin structure modifying	46780.6	41424.5	37466.6	33302.5	33391.9	40277.2	39304.8	31796.5	1.40472	0.371384	0.0207044	6	12
Q61468	ENSG00000102854	0.323246	Msln	Mesothelin;Megakaryocyte-potentiating factor;Mesothelin, cleaved form	NA	23400.3	21992.7	24772.1	18807.5	23004.8	20807.2	26537.5	23643.8	1.31714	0.238256	0.0399615	12	18
Q61508	ENSG00000143369	0.474795	Ecm1	Extracellular matrix protein 1	NA	209121	207867	199044	208735	220530	181462	199283	196141	1.05063	0.428115	0.736166	24	6
Q61510	ENSG00000121060	0.191802	Trim25	E3 ubiquitin/ISG15 ligase TRIM25	NA	159282	131504	132919	118126	168550	147233	147781	159276	1.34841	0.494884	0.264523	24	18
Q61543	ENSG00000090863	0.338839	Glg1	Golgi apparatus protein 1	NA	76224.2	68343.8	63251.4	63992.9	86163.8	83989.8	75094.4	76039.6	1.2051	0.559049	0.0947842	24	18
Q61545	ENSG00000182944	0.0959684	Ewsr1	RNA-binding protein EWS	Large Drosha complex	25889.1	21669.5	20869.9	14861.1	24078.8	23061.5	22768.8	18472.4	1.74207	0.0397361	0.0749924	24	18
Q61550	ENSG00000164754	0.0838707	Rad21	Double-strand-break repair protein rad21 homolog	Cohesin complex	68219.5	53579	47079.1	47720.5	54182.6	44539.7	43419.1	44969.3	1.44904	0.158098	0.0227748	24	12
Q61553	ENSG00000075618	0.0533649	Fscn1	Fascin	NA	95308.1	109067	95486.4	112919	86673.3	118788	102265	122416	1.18478	0.0329947	0.153144	18	6
Q61554	ENSG00000166147	0.380151	Fbn1;Fbn2	Fibrillin-1;Fibrillin-2	NA	290070	325327	286305	287431	356685	339613	344358	306672	1.13629	0.738326	0.253839	6	12
Q61584-3	N/A	0.1833	Fxr1	Fragile X mental retardation syndrome-related protein 1	NA	141736	136198	110670	97225.5	129820	106696	93355.9	103745	1.45781	0.138372	0.0127793	24	12
Q61595-5	N/A	0.0466506	Ktn1	Kinectin	NA	2541.07	4123.26	3603.98	4740.09	2394.76	2887.94	3826.18	4750.35	1.86539	0.0315362	0.000154042	18	6
Q61598	ENSG00000057608	0.0637826	Gdi2	Rab GDP dissociation inhibitor beta	NA	14188.5	17567.8	13964.9	10212.8	13375.4	10718.4	13855.1	9822.37	1.72017	0.312411	0.413769	6	12
Q61655	ENSG00000168872	0.0165798	Ddx19a	ATP-dependent RNA helicase DDX19A	NA	6362.23	5727.89	5829.49	4358.21	4382.83	5248.71	3401.56	3885.55	1.45983	0.615661	0.202692	24	18
Q61656	N/A	0.204237	Ddx5;Ddx17	Probable ATP-dependent RNA helicase DDX5;Probable ATP-dependent RNA helicase DDX17	NA	1.92456e+06	1.47302e+06	1.55927e+06	1.48651e+06	1.74547e+06	1.68862e+06	1.51339e+06	1.51175e+06	1.30654	0.091654	0.0257457	24	18
Q61696	ENSG00000204388	0.0691284	Hspa1a;Hspa1b	Heat shock 70 kDa protein 1A;Heat shock 70 kDa protein 1B	NA	6949.94	10250.5	6158.54	4707.78	8253.25	7652.31	11403.9	9340.37	2.17735	0.845797	0.816009	12	6
Q61696	ENSG00000204389	0.0691284	Hspa1a;Hspa1b	Heat shock 70 kDa protein 1A;Heat shock 70 kDa protein 1B	NA	6949.94	10250.5	6158.54	4707.78	8253.25	7652.31	11403.9	9340.37	2.17735	0.845797	0.816009	12	6
Q61699	ENSG00000120694	0.162754	Hsph1	Heat shock protein 105 kDa	NA	19860.1	17806.1	14846	13378.1	15110.7	14595	21248.5	19758.4	1.48452	0.960874	0.79513	24	6
Q61703	N/A	0.396076	Itih2	Inter-alpha-trypsin inhibitor heavy chain H2	NA	9683.68	11304.2	11008.1	12012.3	12838.7	13063.7	9223.06	8096.56	1.24047	0.691478	0.378897	6	6
Q61753	ENSG00000092621	0.054931	Phgdh	D-3-phosphoglycerate dehydrogenase	NA	18289.4	13369.1	11932.8	13798.7	8274.09	12403	10326	12714.1	1.5327	0.927568	0.826685	18	18
Q61768	ENSG00000170759	0.157984	Kif5b;Kif5c;Kif5a	Kinesin-1 heavy chain;Kinesin heavy chain isoform 5C;Kinesin heavy chain isoform 5A	NA	1.05782e+06	1.08053e+06	1.00591e+06	944064	1.03192e+06	984062	926474	942775	1.14456	0.203507	0.00803666	24	18
Q61771	ENSG00000101350	0.0253005	Kif3c;Kif3b	Kinesin-like protein KIF3C;Kinesin-like protein KIF3B;Kinesin-like protein KIF3B, N-terminally processed	NA	6615.95	7111.21	6651.58	4345.06	5687.87	7354.82	6090.09	5111.58	1.63662	0.030442	0.00270755	6	12
Q61792	ENSG00000002834	0.0514132	Lasp1	LIM and SH3 domain protein 1	NA	19649.1	27122.4	27817.4	23244.6	15532.2	12601.1	12072.5	12039.3	1.41571	0.995753	0.766531	12	12
Q61805	ENSG00000129988	0.240867	Lbp	Lipopolysaccharide-binding protein	NA	110027	98458.1	113234	109878	123493	110936	123771	114125	1.15007	0.379157	0.264523	12	18
Q61810	ENSG00000168056	0.603073	Ltbp3	Latent-transforming growth factor beta-binding protein 3	NA	24208.2	21203.6	21655.9	19192.3	29399.8	28074.1	26980.3	23702.9	1.26135	0.624658	0.341223	24	18
Q61818	ENSG00000108557	0.27375	Rai1	Retinoic acid-induced protein 1	NA	21534.5	15641.8	14434.7	9371.61	15161.1	16761.7	14997.6	13202.7	2.29784	0.172844	0.0255586	24	18
Q61823	ENSG00000150593	0.255575	Pdcd4	Programmed cell death protein 4	emerin C52	99064.4	117901	102985	92082.4	152774	146849	136119	134042	1.28039	0.907036	0.791502	6	12
Q61879	ENSG00000133026	0.0477151	Myh10	Myosin-10	NA	130108	113418	108688	130076	118285	140579	119657	126965	1.19708	0.604316	0.548152	18	18
Q61881	ENSG00000166508	0.136127	Mcm7	DNA replication licensing factor MCM7	MCM complex	69377.2	51209	39518.3	28873.3	27801.1	40611.8	26789.6	26722.1	2.40281	0.525281	0.0523701	6	12
Q61881	ENSG00000166508	0.136127	Mcm7	DNA replication licensing factor MCM7	MMS22L-TONSL	69377.2	51209	39518.3	28873.3	27801.1	40611.8	26789.6	26722.1	2.40281	0.525281	0.0523701	6	12
Q61937	ENSG00000181163	0.0557279	Npm1	Nucleophosmin	H2AX complex, isolated from cells without IR exposure	244883	208153	143301	125519	290620	265557	230313	149209	1.95096	0.104347	0.00337965	24	18
Q61990	ENSG00000197111	0.116973	Pcbp3;Pcbp2;Pcbp1	Poly(rC)-binding protein 3;Poly(rC)-binding protein 2;Poly(rC)-binding protein 1	NA	129637	113262	108687	84542.7	94096.8	96554.8	90592.3	80524.8	1.53339	0.32883	0.0176888	24	18
Q62018	ENSG00000198730	0.294419	Ctr9	RNA polymerase-associated protein CTR9 homolog	Paf complex	1201.56	869.295	570.485	1065.77	1013.58	1231.91	792.52	1009.98	2.10621	0.145307	0.0749827	24	12
Q62059	N/A	0.258883	Vcan	Versican core protein	NA	16742.8	16307.3	14473.2	17130.2	12492.1	14836.9	16296.1	12142.8	1.18359	0.94981	0.833768	6	18
Q62074	ENSG00000163558	0.10532	Prkci	Protein kinase C iota type	NA	69045.7	49796.1	63331.5	32180.4	47846.1	62685.9	48941	44526.6	2.14558	0.291946	0.202557	24	18
Q62077	ENSG00000124181	0.0632381	Plcg1	1-phosphatidylinositol 4,5-bisphosphate phosphodiesterase gamma-1	LAT-PLC-gamma-1-p85-GRB2-CBL-VAV-SLP-76 signaling complex, C305 activated	6223.65	4372.31	5008.5	4211.26	4632.84	6399.56	4235.51	5996.73	1.47786	0.891994	0.801846	24	12
Q62130	ENSG00000152104	0.224539	Ptpn14	Tyrosine-protein phosphatase non-receptor type 14	NA	3760.78	3117.45	4232.08	4413.43	4630.99	3768.42	6105.79	3007.23	1.41572	0.376415	0.341223	12	18
Q62141	ENSG00000127511	0.18481	Sin3b	Paired amphipathic helix protein Sin3b	Rpd3L complex	9267.27	7893.33	11741.3	7347.63	9146.2	9220.42	9960.15	9818.6	1.59797	0.341997	0.114262	12	6
Q62167	ENSG00000215301	0.0635235	Ddx3y;Ddx3x;D1Pas1	ATP-dependent RNA helicase DDX3Y;ATP-dependent RNA helicase DDX3X;Putative ATP-dependent RNA helicase Pl10	Large Drosha complex	267054	231189	201886	184626	228540	198033	190194	162614	1.44646	0.0714103	0.000453315	24	18
Q62167	ENSG00000215301	0.0635235	Ddx3y;Ddx3x;D1Pas1	ATP-dependent RNA helicase DDX3Y;ATP-dependent RNA helicase DDX3X;Putative ATP-dependent RNA helicase Pl10	TNF-alpha/Nf-kappa B signaling complex (RPL6, RPL30, RPS13, CHUK, DDX3X, NFKB2, NFKBIB, REL, IKBKG, NFKB1, MAP3K8, RELB, GLG1, NFKBIA, RELA, TNIP2, GTF2I)	267054	231189	201886	184626	228540	198033	190194	162614	1.44646	0.0714103	0.000453315	24	18
Q62181	ENSG00000075223	0.377045	Sema3c	Semaphorin-3C	NA	138269	131721	117214	106374	129300	129121	146262	150293	1.29984	0.983637	0.748934	24	18
Q62188	ENSG00000113657	0.0372325	Dpysl3	Dihydropyrimidinase-related protein 3	NA	85767.3	72779.3	66757.8	60835.8	49181.1	62937.1	50124.5	52589.5	1.40982	0.837096	0.31402	24	18
Q62245	ENSG00000115904	0.373584	Sos1	Son of sevenless homolog 1	NA	15171.8	15803.8	13679.2	13003.9	15751.9	13116	12986.2	13324.4	1.21531	0.22292	0.800468	24	18
Q62261	ENSG00000115306	0.0890171	Sptbn1	Spectrin beta chain, non-erythrocytic 1	NA	1.32429e+06	1.49091e+06	1.57747e+06	1.56917e+06	1.15371e+06	1.20224e+06	1.51477e+06	1.51096e+06	1.19118	0.170776	0.012032	18	6
Q62280	ENSG00000141380	0.0145744	Ss18	Protein SSXT	NA	3626.76	5116.54	3744.82	2966.35	3757.91	4395.85	4409.26	3591.84	1.72486	0.0888686	0.580434	6	12
Q62312	ENSG00000163513	0.0356607	Tgfbr2	TGF-beta receptor type-2	NA	1705.63	1382.47	1136.13	764.052	975.781	1079	1693.13	1805.81	2.23234	0.975476	0.801846	12	18
Q62318	ENSG00000130726	0.036193	Trim28	Transcription intermediary factor 1-beta	emerin C32	133330	130899	125483	169758	90671.5	109792	110686	90883.6	1.35284	0.97209	0.700822	24	18
Q62318	ENSG00000130726	0.036193	Trim28	Transcription intermediary factor 1-beta	N-CoR-1	133330	130899	125483	169758	90671.5	109792	110686	90883.6	1.35284	0.97209	0.700822	24	18
Q62318	ENSG00000130726	0.036193	Trim28	Transcription intermediary factor 1-beta	Suv39h1	133330	130899	125483	169758	90671.5	109792	110686	90883.6	1.35284	0.97209	0.700822	24	18
Q62318	ENSG00000130726	0.036193	Trim28	Transcription intermediary factor 1-beta	BAHD1	133330	130899	125483	169758	90671.5	109792	110686	90883.6	1.35284	0.97209	0.700822	24	18
Q62376	ENSG00000104852	0.085297	Snrnp70	U1 small nuclear ribonucleoprotein 70 kDa	SRm160/300 complex	44647.1	40019.8	29834.2	20566.7	39940	31784.6	39718	34447.1	2.17084	0.363495	0.242479	24	18
Q62383	ENSG00000109111	0.121002	Supt6h	Transcription elongation factor SPT6	HES1 promoter-Notch enhancer complex	6746.9	5401.57	6227.95	5376.57	6027.11	6986.86	6938.1	6717.21	1.25487	0.904672	0.723758	12	6
Q62392	ENSG00000139289	0.425975	Phlda1	Pleckstrin homology-like domain family A member 1	NA	9849.76	11246.9	10923.2	10199.7	9696.23	11372	9350.12	8550.96	1.14185	0.268189	0.107053	6	12
Q62422	ENSG00000134996	0.257761	Ostf1	Osteoclast-stimulating factor 1	NA	4224.7	4327.46	3720.98	4548.92	3770.08	4430.15	3077.96	3775.64	1.22251	0.215061	0.0840877	6	6
Q62426	ENSG00000160213	0.112074	Cstb	Cystatin-B	NA	123733	116776	101889	99128.6	91354	115748	96496.7	135251	1.24821	0.711431	0.896558	6	6
Q62446	ENSG00000100442	0.0408266	Fkbp3	Peptidyl-prolyl cis-trans isomerase FKBP3	NA	43857.8	39021.8	30129.6	28084.7	24303	24578.9	22571.3	26294.7	1.56163	0.839721	0.185677	24	18
Q62448	N/A	0.101217	Eif4g2	Eukaryotic translation initiation factor 4 gamma 2	NA	146750	121348	121584	99242.1	116178	138393	114049	99860.5	1.47871	0.136362	0.000956581	6	12
Q62465	ENSG00000108828	0.0235126	Vat1	Synaptic vesicle membrane protein VAT-1 homolog	NA	139341	111431	108420	122728	103807	111009	109240	107526	1.2852	0.831584	0.688144	24	12
Q62511	ENSG00000186660	0.29364	Zfp91	E3 ubiquitin-protein ligase ZFP91	NA	103690	71623.8	80604.5	75861.8	79230.1	96885.5	93510.1	83049.7	1.44771	0.847433	0.853431	24	18
Q62511	ENSG00000255073	0.29364	Zfp91	E3 ubiquitin-protein ligase ZFP91	NA	103690	71623.8	80604.5	75861.8	79230.1	96885.5	93510.1	83049.7	1.44771	0.847433	0.853431	24	18
Q62523	ENSG00000159840	0.12431	Zyx	Zyxin	NA	256257	232067	217204	160310	221699	240984	241663	230572	1.59851	0.484472	0.486837	6	12
Q63844	ENSG00000102882	0.0850053	Mapk3	Mitogen-activated protein kinase 3	STE5-MAPK complex	41896.8	42899.7	40628.8	29910.1	36353.9	37792.8	31976.9	35158	1.43429	0.4037	0.251236	6	12
Q63918	ENSG00000168497	0.235143	Sdpr	Serum deprivation-response protein	NA	594400	551818	538615	492617	678446	671029	768753	778562	1.20662	0.993612	0.596347	24	6
Q63943	ENSG00000116604	0.186612	Mef2d	Myocyte-specific enhancer factor 2D	NA	14240.5	13304.1	13623.3	9798.47	14091.2	15664.8	14411.9	15472.9	1.45334	0.791217	0.833768	6	12
Q63961	ENSG00000106991	0.211858	Eng	Endoglin	NA	8360.44	7085.05	6593.56	7888.89	6584.32	5992.52	7018.79	6784.74	1.26797	0.680677	0.548152	24	6
Q64012	ENSG00000125970	0.175118	Raly	RNA-binding protein Raly	Large Drosha complex	233206	185566	167109	173851	208875	186138	176869	179898	1.39553	0.0177972	0.00558748	24	12
Q640N1	ENSG00000106624	0.659706	Aebp1	Adipocyte enhancer-binding protein 1	NA	623300	476187	553805	481909	776564	690748	794214	810353	1.30894	0.898847	0.884593	24	6
Q64127	ENSG00000122779	0.398099	Trim24	Transcription intermediary factor 1-alpha	NA	29948.7	24618	23914.3	30095.6	29438	32558.5	24496.9	29932.9	1.25848	0.256765	0.341575	24	12
Q64152	N/A	0.0679636	Btf3	Transcription factor BTF3	NA	18100.9	17935.1	17494.3	16135.7	16638	16973.9	11539.2	16080.5	1.12179	0.555292	0.457138	6	6
Q64191	ENSG00000038002	0.0717844	Aga	N(4)-(beta-N-acetylglucosaminyl)-L-asparaginase;Glycosylasparaginase alpha chain;Glycosylasparaginase beta chain	NA	15619.1	14601.1	12377.8	15346.1	7250.72	14774.3	12530.2	11480	1.26186	0.740983	0.79513	6	6
Q64213	ENSG00000168066	0.0772932	Sf1	Splicing factor 1	Spliceosome-A	149792	87082.1	92230.6	82334	133052	150586	111156	80277.1	1.81932	0.204411	0.00337965	24	18
Q64282	ENSG00000204010	0.0512488	Ifit1	Interferon-induced protein with tetratricopeptide repeats 1	NA	56739.4	74660.5	73401.3	44498.3	88577.8	60292.9	52424.4	52761.4	1.67783	0.425439	0.185677	24	18
Q64299	ENSG00000136999	0.371649	Nov	Protein NOV homolog	NA	19947	18654.4	23924.7	21780.7	26423.3	24050.4	27580.4	32747.5	1.28253	0.678371	0.310144	12	18
Q64331	N/A	0.097892	Myo6	Unconventional myosin-VI	NA	1463.59	2166.62	1766.74	2765.5	1078.38	2046.75	1909.08	1663.49	1.88953	0.177847	0.0928384	18	6
Q64337-2	ENSG00000161011	0.413955	Sqstm1	Sequestosome-1	NA	371511	330011	301266	289100	295344	306070	347946	408880	1.28506	0.960554	0.801846	18	12
Q64345	ENSG00000119917	0.198688	Ifit3	Interferon-induced protein with tetratricopeptide repeats 3	NA	4855.98	5737.79	4500.95	2206.93	7642.02	7397.85	5475.66	7492.43	2.59989	0.759008	0.310144	6	6
Q64449	ENSG00000011028	0.0390657	Mrc2	C-type mannose receptor 2	NA	3864.52	3501.6	3884.1	2228.38	2288.77	3540.58	3188.96	3105.35	1.74301	0.571904	0.378897	6	18
Q64511	ENSG00000077097	0.128765	Top2a;Top2b	DNA topoisomerase 2-alpha;DNA topoisomerase 2-beta	NA	398149	271182	248409	165837	324008	278494	234807	220569	2.40085	0.0318843	8.68e-09	24	18
Q64512	N/A	0.203461	Ptpn13	Tyrosine-protein phosphatase non-receptor type 13	NA	16613.8	18284.1	17438.6	15904.8	18577.5	18898.8	15883	16771.6	1.14959	0.234946	0.107053	6	12
Q64514-2	ENSG00000134900	0.0331637	Tpp2	Tripeptidyl-peptidase 2	NA	80578.9	69709.1	60759.5	55174.2	55720.7	62206.1	60055.8	56598.1	1.46045	0.575869	0.202692	24	18
Q64700	ENSG00000103479	0.247965	Rbl2	Retinoblastoma-like protein 2	LINC complex	1416.7	2389.38	1542.01	1698.18	1596.25	1698.72	1858.53	1733.8	1.68658	0.367121	0.875677	6	6
Q64700	ENSG00000103479	0.247965	Rbl2	Retinoblastoma-like protein 2	pRb2/p130-multimolecular complex (DNMT1, E2F4, SuV39H1, HDAC1, RBL2)	1416.7	2389.38	1542.01	1698.18	1596.25	1698.72	1858.53	1733.8	1.68658	0.367121	0.875677	6	6
Q64705	ENSG00000105698	0.49323	Usf2;Usf1	Upstream stimulatory factor 2;Upstream stimulatory factor 1	NA	13872.5	11379.3	9009.02	7327.76	23853.3	15216.8	15650.7	15488.3	1.89315	0.605744	0.152303	24	18
Q64707	ENSG00000169249	0.164104	Zrsr1;Zrsr2	U2 small nuclear ribonucleoprotein auxiliary factor 35 kDa subunit-related protein 1;U2 small nuclear ribonucleoprotein auxiliary factor 35 kDa subunit-related protein 2	NA	2064.97	2634.07	2973.93	820.758	2664.42	2906.19	3279.7	2434.23	3.62339	0.33502	0.012032	12	6
Q64727	ENSG00000035403	0.0906188	Vcl	Vinculin	Polycystin-1 multiprotein complex (ACTN1, CDH1, SRC, JUP, VCL, CTNNB1, PXN, BCAR1, PKD1, PTK2, TLN1)	138132	143096	124467	137728	114082	142820	115151	174355	1.14967	0.221246	0.548152	18	18
Q64737	ENSG00000159131	0.0668515	Gart	Trifunctional purine biosynthetic protein adenosine-3;Phosphoribosylamine--glycine ligase;Phosphoribosylformylglycinamidine cyclo-ligase;Phosphoribosylglycinamide formyltransferase	NA	42107.8	24910.5	19002.3	24723	20169.6	17086.6	16868.7	14970.2	2.21593	0.561353	0.170612	24	12
Q65Z40	ENSG00000062650	0.102754	Wapal	Wings apart-like protein homolog	Cohesin complex	5950.56	5381.94	5638.31	5321.26	5313.09	5453.84	4652.39	3701.43	1.11826	0.496363	0.435894	24	18
Q66T02	ENSG00000171680	0.184766	Plekhg5	Pleckstrin homology domain-containing family G member 5	NA	15777	14100.1	13982	10852.1	13796.7	14047.7	13827.3	13271	1.45383	0.23363	0.0928384	6	12
Q689Z5	N/A	0.21736	Sbno1	Protein strawberry notch homolog 1	NA	44837.6	43030.2	37735.6	37140	38359.6	37036.1	43201.9	39003.9	1.20726	0.821833	0.822978	24	18
Q68FD5	ENSG00000141367	0.152191	Cltc	Clathrin heavy chain 1	Profilin 1 complex	245899	223814	170514	167945	179411	194869	176291	195119	1.46417	0.450413	0.149985	24	12
Q68FE6	ENSG00000039523	0.0927893	Fam65a	Protein FAM65A	NA	9130.7	8109.2	7505.92	9292.19	7833.72	7865.71	7996.15	8684.67	1.23798	0.246397	0.342696	18	18
Q68FF6	ENSG00000108262	0.246097	Git1	ARF GTPase-activating protein GIT1	NA	16394.4	12840.8	11847.8	12438.2	12952.1	11002.8	13061.9	13160.3	1.38375	0.382679	0.264523	24	6
Q68FG3	ENSG00000179119	0.14984	Spty2d1	Protein SPT2 homolog	NA	6770.5	6359.37	6680.65	3553	5496.89	5689.22	5631.48	4748.98	1.90557	0.121551	0.121239	6	12
Q68FL4	ENSG00000158467	0.172561	Ahcyl2	Putative adenosylhomocysteinase 3	NA	2121.07	1791.34	1960.65	1866.38	1574.24	2254.63	1669.26	1767.3	1.18407	0.865782	0.840986	6	6
Q68FL6	ENSG00000166986	0.0717458	Mars	Methionine--tRNA ligase, cytoplasmic	multi-tRNAsynthase complex	212147	163666	150234	151488	158944	172357	169550	163701	1.41211	0.586938	0.10474	24	18
Q69Z37	N/A	0.246503	Samd9l	Sterile alpha motif domain-containing protein 9-like	NA	25221	26472.2	24578.2	19697.1	22562.2	21418.8	20497.1	18254.8	1.34396	0.264036	0.107053	6	12
Q69Z38	ENSG00000173517	0.266821	Peak1	Pseudopodium-enriched atypical kinase 1	NA	161864	144382	146289	130257	162507	164595	160919	120194	1.24265	0.0518931	0.0132352	24	18
Q69Z99	ENSG00000243943	0.106116	Znf512	Zinc finger protein 512	NA	34272.7	27022.5	22877.9	27504.7	23279.1	25129.1	25410.1	22854.9	1.49807	0.783002	0.457138	24	18
Q69ZA1	ENSG00000065883	0.0937063	Cdk13	Cyclin-dependent kinase 13	NA	5334.47	3570.86	4168.76	3961.06	8091.29	5240.72	6997.25	6148.77	1.49389	0.63312	0.548152	24	6
Q69ZF8	ENSG00000174579	0.0963692	Msl2	E3 ubiquitin-protein ligase MSL2	hMOF	1042.59	775.098	750.522	1184.48	1047.29	920.652	853.236	1193.87	1.57821	0.01854	0.00416585	18	18
Q69ZK6	ENSG00000171988	0.139157	Jmjd1c	Probable JmjC domain-containing histone demethylation protein 2C	NA	2844.26	2574.88	2229.03	2052.28	2450.76	3529.57	2636.66	2108.26	1.3859	0.191868	0.0283298	6	12
Q69ZN7	ENSG00000138119	0.148482	Myof	Myoferlin	NA	114830	83660.5	83220.2	90107.2	76138.5	85481.2	82627.6	74455.9	1.37983	0.836385	0.807305	24	18
Q69ZQ2	ENSG00000240682	0.118768	Isy1	Pre-mRNA-splicing factor ISY1 homolog	Prp19-associated complex	9871.84	8466.59	9175.69	9481.4	8530.77	7727.37	7685.94	7690.67	1.16598	0.744547	0.799883	24	6
Q69ZQ2	ENSG00000261796	0.118768	Isy1	Pre-mRNA-splicing factor ISY1 homolog	Prp19-associated complex	9871.84	8466.59	9175.69	9481.4	8530.77	7727.37	7685.94	7690.67	1.16598	0.744547	0.799883	24	6
Q69ZR2	ENSG00000092148	0.226367	Hectd1	E3 ubiquitin-protein ligase HECTD1	NA	5026.34	4317.15	4365.39	4368.41	4340.43	4378.69	5601.56	4004.62	1.16427	0.488636	0.858038	12	6
Q69ZS0	ENSG00000121440	0.254118	Pdzrn3	E3 ubiquitin-protein ligase PDZRN3	NA	73845.6	66357.8	67357	63530.5	60980.6	56251.9	51595.2	55695.3	1.16237	0.780325	0.700406	18	18
Q69ZX6	ENSG00000133422	0.121902	Morc2a;Morc2b	MORC family CW-type zinc finger protein 2A;MORC family CW-type zinc finger protein 2B	NA	20852.5	17508.8	19446.9	22858.7	20581.5	20154.8	20813.7	22203.7	1.30555	0.125637	0.494884	18	12
Q6A026	N/A	0.0703877	Pds5a	Sister chromatid cohesion protein PDS5 homolog A	NA	54466.2	47445.9	47225.2	44920.5	43600	44331.3	45932.1	47577.6	1.2125	0.889401	0.769245	18	6
Q6A028	ENSG00000133789	0.0251978	Swap70	Switch-associated protein 70	NA	26625.9	26906.6	23023.7	21954.2	22759.8	22904.9	22230.7	21047	1.22558	0.357577	0.457138	24	18
Q6A058	ENSG00000184867	0.293682	Armcx2	Armadillo repeat-containing X-linked protein 2	NA	30792.5	24642.1	27339.4	26239.1	27396.1	24687.7	26455.4	29441.9	1.24959	0.17797	0.68315	24	6
Q6A065	ENSG00000143702	0.0907832	Cep170	Centrosomal protein of 170 kDa	NA	15487.9	12049.1	11957.8	5563.56	12461.9	11581.6	8456.91	8328	2.78381	0.0897945	0.00212227	24	18
Q6A0A2	ENSG00000107929	0.129088	Larp4b	La-related protein 4B	NA	16045.5	11608.3	11473	10030.8	11202.3	12087.6	11869.5	10919.6	1.59963	0.421627	0.862219	24	12
Q6A0A9	ENSG00000048828	0.425837	FAM120A	Constitutive coactivator of PPAR-gamma-like protein 1	NA	198191	157949	146802	154186	169998	142183	146431	121712	1.35005	0.172384	0.0113874	24	18
Q6A4J8	N/A	0.079616	Usp7	Ubiquitin carboxyl-terminal hydrolase 7	NA	12443.4	10213.9	13300.5	7146.67	9370.43	11621.3	11814.7	11179.5	1.86108	0.482196	0.68315	12	6
Q6AW69	N/A	0.178288	Cgnl1	Cingulin-like protein 1	NA	37587	33983.3	34331.1	44602.6	41579.2	32840.6	36214.1	30979.5	1.31249	0.666487	0.168797	24	6
Q6DFV3	N/A	0.411317	Arhgap21	Rho GTPase-activating protein 21	NA	10726.8	9366.77	9511.65	8979.93	10902.5	10617.3	9078.71	9800.58	1.19453	0.156141	0.265547	24	18
Q6DFV5-3	ENSG00000198265	0.419205	Helz	Probable helicase with zinc finger domain	NA	20369.9	21708	19328.1	16612.6	24562.8	23350.7	22006.8	21194.8	1.30672	0.479294	0.0928384	6	12
Q6DFW4	ENSG00000055044	0.0484739	Nop58	Nucleolar protein 58	NA	145747	135474	109961	77507.8	115449	107651	100899	106516	1.88042	0.281063	0.0952184	24	18
Q6DIC0	N/A	0.0631352	Smarca2	Probable global transcription activator SNF2L2	NA	14490	13926.6	13038.3	14707.9	17325.9	15418.8	18096.1	19308.5	1.12806	0.861031	0.807733	18	12
Q6DID3	ENSG00000213079	0.0976774	Scaf8	Protein SCAF8	NA	20875.4	16938.3	16204.1	9649.93	19217.8	17817.7	18070.3	17873.8	2.16327	0.406841	0.264523	24	18
Q6GQX2	ENSG00000167566	0.147308	Nckap5l	Nck-associated protein 5-like	NA	14193.8	15622.3	13317.8	11263.1	13166.8	15283.8	14600.1	12776.1	1.38703	0.0632817	9.12e-06	6	12
Q6IMB1	ENSG00000122035	0.303302	Rasl11a	Ras-like protein family member 11A	NA	71825	78684.8	76487	77849.3	100786	87391.4	92359.2	83286.1	1.09551	0.981213	0.874741	24	18
Q6IRU2	ENSG00000167460	0.0428246	Tpm4	Tropomyosin alpha-4 chain	NA	15545.2	16103.3	15265.2	23038.5	10463.2	13761.5	13972.9	16276.9	1.50922	0.327663	0.153144	18	6
Q6IRU5-2	ENSG00000175416	0.0406659	Cltb	Clathrin light chain B	NA	1337.01	2415.41	2146.59	935.636	827.355	1912.59	1109.13	1265.02	2.58157	0.227692	0.0176888	6	18
Q6IRU7	ENSG00000148019	0.260066	Cep78	Centrosomal protein of 78 kDa	NA	3101.05	2837.53	2242.26	2644.2	2443.13	2406.26	1814.93	1565.65	1.383	0.459493	0.142176	24	18
Q6JPI3	N/A	0.133202	Med13l	Mediator of RNA polymerase II transcription subunit 13-like	NA	5391.73	5387.73	4301.2	4663.45	5187.63	4851.63	5229.96	4364.37	1.25354	0.342424	0.546765	24	18
Q6KAR6	ENSG00000180104	0.271217	Exoc3	Exocyst complex component 3	Exocyst complex	10986.6	11101	10500.1	11105	10382.7	9297.95	9766.32	9576.99	1.05762	0.921975	1	24	18
Q6KCD5	ENSG00000164190	0.332017	Nipbl	Nipped-B-like protein	NA	22172.2	15304.6	14810.8	11508.7	21293.4	25047.2	21418.8	21768.5	1.92657	0.779259	0.494884	24	12
Q6NS46	ENSG00000148843	0.144902	Pdcd11	Protein RRP5 homolog	NA	110880	81296.1	74556.1	58214.7	89909.7	77345	67054.2	64924.1	1.90467	0.0263709	7.38e-05	24	18
Q6NS57	N/A	0.20299	Mapkbp1	Mitogen-activated protein kinase-binding protein 1	NA	5815.34	5121.86	4391.94	4433.3	5064.59	5139.45	3936.22	4526.16	1.32409	0.0398953	0.0254166	24	12
Q6NSQ7	ENSG00000135521	0.236379	Ltv1	Protein LTV1 homolog	GSE Complex	38632.3	24932.9	25312.4	23009	29043	25382.4	28813.2	24218.5	1.67901	0.120875	0.341575	24	18
Q6NSQ7	ENSG00000280148	0.236379	Ltv1	Protein LTV1 homolog	NA	38632.3	24932.9	25312.4	23009	29043	25382.4	28813.2	24218.5	1.67901	0.120875	0.341575	24	18
Q6NV83	ENSG00000163714	0.040118	U2surp	U2 snRNP-associated SURP motif-containing protein	NA	7070.9	6490.29	5357.11	4720.98	7072.37	6240.9	5174.16	5521.64	1.49776	0.0134827	0.012032	24	18
Q6NVF9	ENSG00000111605	0.0991776	Cpsf6	Cleavage and polyadenylation specificity factor subunit 6	CF IIAm complex (Cleavage factor IIAm complex)	26276.3	27823.1	19824.7	8644.18	22510	22895.9	26946.7	26332.9	3.21871	0.620685	0.586278	6	12
Q6NWV3	ENSG00000163913	0.854299	Ift122	Intraflagellar transport protein 122 homolog	NA	10897.4	11923.9	9412.8	8804.91	11610.2	10145.7	10463	10383.8	1.35424	0.355285	0.439708	24	12
Q6NWW9	N/A	0.436913	Fndc3b	Fibronectin type III domain-containing protein 3B	NA	1101.68	817.276	1034.77	941.146	1142.15	843.405	1193.05	1079.87	1.34799	0.0402486	0.620653	12	18
Q6NXH3	ENSG00000062194	0.356074	Gpbp1	Vasculin	NA	7093.88	5863.14	5097.4	3281.1	6251.59	5184.85	4988.53	4197.21	2.16204	0.0235842	1.65e-07	24	18
Q6NXI6	ENSG00000163125	0.614132	Rprd2	Regulation of nuclear pre-mRNA domain-containing protein 2	RNA Degradation Complex	8738.53	6669.26	7804.52	7490.6	6962.07	6803.49	7516.79	7787.5	1.31027	0.38375	0.31402	12	18
Q6NZF1	ENSG00000058673	0.105391	Zc3h11a	Zinc finger CCCH domain-containing protein 11A	NA	7246.47	6289.03	6478.89	7195.92	7010.04	7413.43	8094.23	6525.7	1.15224	0.921118	0.80309	12	18
Q6NZF1	ENSG00000215817	0.105391	Zc3h11a	Zinc finger CCCH domain-containing protein 11A	NA	7246.47	6289.03	6478.89	7195.92	7010.04	7413.43	8094.23	6525.7	1.15224	0.921118	0.80309	12	18
Q6NZF1	ENSG00000058673	0.105391	Zc3h11a	Zinc finger CCCH domain-containing protein 11A	NA	7246.47	6289.03	6478.89	7195.92	7010.04	7413.43	8094.23	6525.7	1.15224	0.921118	0.80309	12	18
Q6NZF1	ENSG00000215817	0.105391	Zc3h11a	Zinc finger CCCH domain-containing protein 11A	NA	7246.47	6289.03	6478.89	7195.92	7010.04	7413.43	8094.23	6525.7	1.15224	0.921118	0.80309	12	18
Q6NZJ6	ENSG00000114867	0.128385	Eif4g1	Eukaryotic translation initiation factor 4 gamma 1	eIF4F	378205	321847	303673	255756	261564	299321	298344	246173	1.47877	0.40699	0.0146296	6	12
Q6NZN0	ENSG00000139746	0.123436	Rbm26	RNA-binding protein 26	NA	81200	74159.6	65643.3	52493.6	80303.2	75800.5	60017.9	70650.7	1.54686	0.152305	0.0132996	24	12
Q6P1B1	ENSG00000108039	0.129541	Xpnpep1	Xaa-Pro aminopeptidase 1	NA	3600.8	4488.91	4338.76	1940.94	3573.14	3218.17	2406.64	2582.86	2.31275	0.308693	0.206406	6	12
Q6P1F6	ENSG00000221914	0.0975369	Ppp2r2a;Ppp2r2c	Serine/threonine-protein phosphatase 2A 55 kDa regulatory subunit B alpha isoform;Serine/threonine-protein phosphatase 2A 55 kDa regulatory subunit B gamma isoform	RAF1-PPP2-PIN1 complex	31298.2	23142.3	22913.7	19415.9	19716.3	20692.1	19739.7	17569.4	1.61199	0.508935	0.398726	24	18
Q6P1H6	ENSG00000176915	0.0551925	Ankle2	Ankyrin repeat and LEM domain-containing protein 2	NA	9187.38	6529.55	6949.7	7871.47	9349.82	8292.74	7775.86	9095.46	1.40705	0.223005	0.0234052	24	6
Q6P2B1	ENSG00000064419	0.0923277	Tnpo3	Transportin-3	NA	26967.5	22806.3	25085.1	17080.7	22066.6	27416.4	23534.1	22201.1	1.57883	0.345985	0.274076	6	12
Q6P2L6	ENSG00000147548	0.112026	Whsc1l1	Histone-lysine N-methyltransferase NSD3	NA	20382.5	11742.5	11905	8360.81	22158.9	16705.6	15588.6	16246.9	2.43786	0.31573	0.0374914	24	18
Q6P3B9	ENSG00000101546	0.153743	Rbfa	Putative ribosome-binding factor A, mitochondrial	NA	9166.28	8979.12	7919.82	7467.45	10117.5	9266.01	8833.65	7920.93	1.2275	0.0585513	0.0255586	24	18
Q6P3D0	ENSG00000198585	0.235693	Nudt16;Nudt16l1	U8 snoRNA-decapping enzyme;Protein syndesmos	NA	6470.18	6412.39	5041.19	4126.25	6106.52	5905.87	6490.76	4840.01	1.56806	0.108974	0.156394	6	12
Q6P3Y5	ENSG00000056277	0.0776509	Znf280c;Znf280d	Zinc finger protein 280C;Zinc finger protein 280D	NA	12113.1	10973.2	11655	9806.04	11018.4	11946.2	10902.4	9249.84	1.23527	0.0652138	0.0314776	6	12
Q6P4S8	ENSG00000164880	0.190506	Ints1	Integrator complex subunit 1	Integrator	4024.93	3117.33	3345.79	2315.53	3929.37	2765.72	3383.62	3711.53	1.73823	0.363918	0.822978	24	18
Q6P4T0	ENSG00000110046	0.317854	Atg2a	Autophagy-related protein 2 homolog A	NA	2166.89	1811.7	1476.67	1216.58	1408.04	1502.45	1855.07	1119.12	1.78113	0.262272	0.152303	24	18
Q6P4T2	ENSG00000144028	0.181752	Snrnp200	U5 small nuclear ribonucleoprotein 200 kDa helicase	Spliceosome-U5	428254	372029	336680	296572	398853	364785	327946	316898	1.44401	0.00457144	1.81e-05	24	18
Q6P542	ENSG00000204574	0.091709	Abcf1	ATP-binding cassette sub-family F member 1	NA	338913	267256	268846	228067	294994	261675	259696	265660	1.48602	0.101945	0.0132352	24	18
Q6P549	ENSG00000165458	0.127322	Inppl1	Phosphatidylinositol 3,4,5-trisphosphate 5-phosphatase 2	NA	81403.5	72797.1	61413.4	62875.1	59657.8	72568.9	62200.3	61130.9	1.3255	0.442249	0.0638099	6	12
Q6P5B0	ENSG00000052749	0.101635	Rrp12	RRP12-like protein	NA	54235.8	40483.7	34014.1	34180.6	35293.8	41903.6	37500.6	34420.5	1.59451	0.449773	0.110218	6	6
Q6P5D3	ENSG00000163214	0.143819	Dhx57	Putative ATP-dependent RNA helicase DHX57	NA	4394.2	1829.93	3932.26	5116.74	1440.77	4316.3	1782.21	1944.62	2.79613	0.98657	0.686523	12	12
Q6P5D8	ENSG00000101596	0.121819	Smchd1	Structural maintenance of chromosomes flexible hinge domain-containing protein 1	NA	297594	258470	210799	181803	185088	211148	204103	194047	1.63691	0.613616	0.0514913	6	12
Q6P5E4	ENSG00000136731	0.0780404	Uggt1	UDP-glucose:glycoprotein glucosyltransferase 1	NA	1714.08	1521.77	1458.18	1731.31	1628.86	2493.92	1685.38	2663.39	1.18731	0.588009	0.873596	18	18
Q6P5F9	ENSG00000082898	0.156672	Xpo1	Exportin-1	CRM1-RAN-PHAX-CBC complex (cap binding complex)	36618.1	28834.1	24599.2	24010.4	27389.2	26514.9	19770.4	24140.2	1.5251	0.165186	0.00558748	24	12
Q6P6L0	ENSG00000168386	0.0913734	Filip1l	Filamin A-interacting protein 1-like	NA	16477.4	15600.8	16835.8	17401.8	12172.7	15808.5	12311.7	15488.3	1.11544	0.767186	0.752344	18	6
Q6P8X1	ENSG00000129515	0.110696	Snx6	Sorting nexin-6;Sorting nexin-6, N-terminally processed	retromer complex	43536.4	55406.7	47350.1	43962.5	41961.4	43113.7	44467	34409.3	1.27265	0.416658	0.107053	6	12
Q6P9Q6	ENSG00000119321	0.0471101	Fkbp15	FK506-binding protein 15	NA	10213.8	6969.75	8592.17	6065.27	8721.84	6953.23	8456.39	6851.62	1.68399	0.0170247	0.264523	24	18
Q6P9R2	ENSG00000172939	0.0766347	Oxsr1	Serine/threonine-protein kinase OSR1	NA	23168.6	16026.8	21106.3	16502.6	16719.6	12707.3	16186.4	12497.3	1.44562	0.351589	0.620653	24	6
Q6P9R4	ENSG00000104880	0.180487	Arhgef18	Rho guanine nucleotide exchange factor 18	NA	24386.9	24806	22439.7	14084	20959.3	26059.7	20885.3	16660.3	1.76129	0.0158759	0.000234762	6	12
Q6PAC3	ENSG00000164934	0.276477	Dcaf13	DDB1- and CUL4-associated factor 13	NA	41367.3	33840.5	33631.6	28763.4	33537.4	33016.6	29648.2	25731.3	1.43819	0.116774	0.00337965	24	18
Q6PAJ1	ENSG00000186716	0.307465	Bcr	Breakpoint cluster region protein	NA	9531.25	10851.9	9940.86	7881.4	10520.3	12404.8	9317.33	10339.5	1.3769	0.300424	0.0468103	6	12
Q6PAM1	ENSG00000084652	0.154751	Txlna	Alpha-taxilin	NA	256128	239088	201342	157524	233695	180217	198216	168219	1.62596	0.0810859	0.00156238	24	18
Q6PAQ4	ENSG00000148300	0.227471	Rexo4	RNA exonuclease 4	NA	82911.3	68304	77217.5	54932.9	61291.8	85001.8	62130	60942.1	1.50932	0.43912	0.00749853	6	12
Q6PB44	ENSG00000076201	0.187607	Ptpn23	Tyrosine-protein phosphatase non-receptor type 23	NA	49837	43869.1	42596.6	37249.7	43492.2	48515.9	39346.7	34512.8	1.33792	0.0598191	0.00168982	6	12
Q6PCL9	ENSG00000115421	0.077947	Papolg	Poly(A) polymerase gamma	NA	3146.25	2564.17	2324.94	2796.14	2597.05	2752.88	2133.04	1984.04	1.35326	0.4084	0.31402	24	12
Q6PCM1	ENSG00000115548	0.505677	Kdm3a	Lysine-specific demethylase 3A	NA	48092.9	41949.6	45157.1	40897.5	57375.1	60534.8	62718.9	52436.7	1.17594	0.899572	0.826685	12	6
Q6PCM2	ENSG00000102786	0.0869593	Ints6	Integrator complex subunit 6	Integrator	10456	8277.25	9168.4	6016.86	8460.21	9081.7	8917.07	8570.9	1.73778	0.396672	0.68315	24	18
Q6PCQ0	N/A	0.279156	Iqce	IQ domain-containing protein E	NA	3307.85	3280.84	3135.33	2250.2	2972.49	1792.14	2587.99	2452.61	1.47002	0.596971	0.688144	24	18
Q6PD28	ENSG00000068971	0.0522096	Ppp2r5b		protein phosphatase type 2A complex (Rts1p)	3975.74	3835.52	3512.23	3307.56	4050.71	3397.99	3262.05	3353.32	1.20201	0.0658243	0.0638099	24	12
Q6PDG5	ENSG00000139613	0.110718	Smarcc2	SWI/SNF complex subunit SMARCC2	BAF complex	82479.8	71644.2	65104.2	56913.1	66673.7	70116.6	73236.4	82883.9	1.44922	0.957237	0.826685	18	18
Q6PDG5	ENSG00000139613	0.110718	Smarcc2	SWI/SNF complex subunit SMARCC2	RSC	82479.8	71644.2	65104.2	56913.1	66673.7	70116.6	73236.4	82883.9	1.44922	0.957237	0.826685	18	18
Q6PDG5	ENSG00000139613	0.110718	Smarcc2	SWI/SNF complex subunit SMARCC2	emerin C32	82479.8	71644.2	65104.2	56913.1	66673.7	70116.6	73236.4	82883.9	1.44922	0.957237	0.826685	18	18
Q6PDG5	ENSG00000139613	0.110718	Smarcc2	SWI/SNF complex subunit SMARCC2	Sin3-CI	82479.8	71644.2	65104.2	56913.1	66673.7	70116.6	73236.4	82883.9	1.44922	0.957237	0.826685	18	18
Q6PDG5	ENSG00000139613	0.110718	Smarcc2	SWI/SNF complex subunit SMARCC2	GST-Smad3	82479.8	71644.2	65104.2	56913.1	66673.7	70116.6	73236.4	82883.9	1.44922	0.957237	0.826685	18	18
Q6PDG5	ENSG00000139613	0.110718	Smarcc2	SWI/SNF complex subunit SMARCC2	N-CoR-1	82479.8	71644.2	65104.2	56913.1	66673.7	70116.6	73236.4	82883.9	1.44922	0.957237	0.826685	18	18
Q6PDG5	ENSG00000139613	0.110718	Smarcc2	SWI/SNF complex subunit SMARCC2	RNA polymerase II complex, chromatin structure modifying	82479.8	71644.2	65104.2	56913.1	66673.7	70116.6	73236.4	82883.9	1.44922	0.957237	0.826685	18	18
Q6PDH0	ENSG00000019144	0.410143	Phldb1	Pleckstrin homology-like domain family B member 1	NA	6673.94	5442.35	4118.71	2358.68	3906.95	4378.62	2351.41	2546.2	2.82952	0.151473	0.0700731	24	18
Q6PDI5	ENSG00000136813	0.117211	Ecm29	Proteasome-associated protein ECM29 homolog	NA	208739	174728	156825	133977	190096	168489	160315	130177	1.55801	0.00182709	3.56e-06	24	18
Q6PDK2	ENSG00000167548	0.119737	Kmt2d	Histone-lysine N-methyltransferase 2D	ASCOM complex	4395.03	4112.86	3083.58	2331.47	4738.11	4070.02	3771.74	3277.47	1.8851	0.0830421	0.00337965	24	18
Q6PDL0	ENSG00000135720	0.124297	Dync1li2	Cytoplasmic dynein 1 light intermediate chain 2	NA	26789.1	40260	36233.1	47493	25792.3	29420.7	46439.2	41545.5	1.77285	0.0813957	0.00803666	18	6
Q6PDM2	ENSG00000136450	0.0261478	Srsf1	Serine/arginine-rich splicing factor 1	NA	52494.5	51394.6	41240	32453.7	28945.9	44839.6	34029.5	28057	1.61752	0.378797	0.0119697	6	12
Q6PDM2	ENSG00000266086	0.0261478	Srsf1	Serine/arginine-rich splicing factor 1	NA	52494.5	51394.6	41240	32453.7	28945.9	44839.6	34029.5	28057	1.61752	0.378797	0.0119697	6	12
Q6PDQ2	ENSG00000285238	0.141792	Chd4;Chd5	Chromodomain-helicase-DNA-binding protein 4;Chromodomain-helicase-DNA-binding protein 5	NA	181546	172384	162220	146748	163965	170331	198939	173125	1.23713	0.702897	0.434973	12	6
Q6PE01	ENSG00000060688	0.0342402	Snrnp40	U5 small nuclear ribonucleoprotein 40 kDa protein	Spliceosome-U5	5830.75	5489.52	4484.42	1692.93	6575.37	5051.41	3733.13	4372.94	3.44417	0.236774	0.012032	24	18
Q6PE54	ENSG00000108406	0.180952	Dhx40	Probable ATP-dependent RNA helicase DHX40	NA	47822.2	41985.7	43676.7	33097.3	40629.1	44874.2	42345.5	42595.1	1.4449	0.506837	0.676678	24	18
Q6PEV3	ENSG00000171475	0.238996	Wipf2	WAS/WASL-interacting protein family member 2	NA	6974.29	7435.96	7492.92	5683.28	8391.43	6551.63	7563.67	4894.61	1.31841	0.0503077	0.0399615	24	18
Q6PF93	ENSG00000078142	0.0389742	Pik3c3	Phosphatidylinositol 3-kinase catalytic subunit type 3	NA	27997.6	28460.4	24137	20054.8	28749.3	26503.2	22783.1	25350.9	1.41913	0.142998	0.000453315	24	18
Q6PFD6	ENSG00000186185	0.284672	Kif18b	Kinesin-like protein KIF18B	NA	23072.7	18559.8	14050.3	11744.5	10874.3	10098.2	7655.13	7243.36	1.96456	0.627515	0.168797	24	18
Q6PFD9	N/A	0.0972003	Nup98	Nuclear pore complex protein Nup98-Nup96;Nuclear pore complex protein Nup98;Nuclear pore complex protein Nup96	NA	32194.2	28726.4	26743.7	27207.6	34465.8	29181.1	36040.9	31626.1	1.20381	0.668688	0.494884	24	6
Q6PFR5	N/A	0.052838	Tra2a	Transformer-2 protein homolog alpha	NA	8154.72	8321.26	7302.12	7118.08	6268.97	6869.61	4593.5	4879.52	1.16903	0.633996	0.257363	6	6
Q6PFX9	ENSG00000173273	0.381874	Tnks	Tankyrase-1	NA	143448	112733	111591	128790	152756	130517	136774	111049	1.28548	0.287645	0.0399615	24	18
Q6PGB6-2	ENSG00000121579	0.159821	Naa50	N-alpha-acetyltransferase 50	NatA complex	55540.4	53783.3	45555.5	36244.4	45962.3	39386.5	37822.4	32176.9	1.53239	0.199982	0.0176888	24	18
Q6PGC1	ENSG00000067248	0.0590093	Dhx29	ATP-dependent RNA helicase Dhx29	NA	120215	82104.7	77494.9	66469.1	69123.2	80138.9	77707.1	60910.2	1.80859	0.433724	0.185801	24	18
Q6PGF7	ENSG00000116903	0.262985	Exoc8	Exocyst complex component 8	Exocyst complex	1070.37	893.557	833.796	928.957	729.663	843.356	705.565	705.177	1.28373	0.845368	0.813315	24	18
Q6PGG6	ENSG00000130119	0.282559	Gnl3l	Guanine nucleotide-binding protein-like 3-like protein	Yph1-L	129772	98109.4	91749.1	80918.9	89008.9	89037.5	82397.9	78344.1	1.60373	0.328797	0.00337965	24	18
Q6PGG6	ENSG00000130119	0.282559	Gnl3l	Guanine nucleotide-binding protein-like 3-like protein	telomerase	129772	98109.4	91749.1	80918.9	89008.9	89037.5	82397.9	78344.1	1.60373	0.328797	0.00337965	24	18
Q6PGH1	ENSG00000106245	0.221271	Bud31	Protein BUD31 homolog	NA	176705	208201	167746	141247	167864	146191	173593	147023	1.47403	0.479639	0.251236	6	12
Q6PGL7	ENSG00000099290	0.0722007	Fam21	WASH complex subunit FAM21	NA	3036.84	2295.87	2496.45	3170.91	2651.89	2081.76	3261.74	2410.3	1.38114	0.343981	0.451119	24	6
Q6PGL7	ENSG00000172661	0.0722007	Fam21	WASH complex subunit FAM21	NA	3036.84	2295.87	2496.45	3170.91	2651.89	2081.76	3261.74	2410.3	1.38114	0.343981	0.451119	24	6
Q6PHQ8	ENSG00000135040	0.216729	Naa35	N-alpha-acetyltransferase 35, NatC auxiliary subunit	NA	86412.8	85760.6	73106	56982	76452.5	71517.4	62945.7	66911.2	1.51649	0.179738	0.0103522	24	18
Q6PHZ2	N/A	0.116822	Camk2d	Calcium/calmodulin-dependent protein kinase type II subunit delta	NA	12522.6	13765.5	12732.1	9757.21	9603.8	10064.5	8953.13	8923.48	1.41081	0.700362	0.692266	6	12
Q6PNC0	ENSG00000172869	0.056605	Dmxl1	DmX-like protein 1	NA	14172.4	12870.6	12138.6	5851.2	15246.8	11905.4	11934.4	13084.8	2.42214	0.435459	0.264523	24	18
Q6QI06	ENSG00000164327	0.172917	Rictor	Rapamycin-insensitive companion of mTOR	TORC 2 complex	29800.5	23947.2	24777.2	14769.9	28361.3	27103.5	22202.1	20195.3	2.01765	0.0562677	1.81e-05	24	18
Q6RI63	ENSG00000112584	0.169264	Fam120b	Constitutive coactivator of peroxisome proliferator-activated receptor gamma	NA	1207.65	1067.71	1144.62	977.931	1565.69	1404.08	1517.7	1040.72	1.2349	0.381743	0.264523	24	18
Q6WKZ8	ENSG00000024048	0.0690198	Ubr2	E3 ubiquitin-protein ligase UBR2	NA	28574.5	25818.4	18339.1	17989	21016	23897.5	18584.5	16057	1.58844	0.0699343	0.000956581	6	12
Q6Y5D8	ENSG00000071205	0.0363327	Arhgap10	Rho GTPase-activating protein 10	NA	43237.6	32971.9	34699.6	30722.9	35266.2	30129.8	32144.8	30336	1.40734	0.132184	0.827964	24	18
Q6Y685	ENSG00000147526	0.332471	Tacc1	Transforming acidic coiled-coil-containing protein 1	NA	2256.66	1490.9	1917.64	1747.93	1330.45	1705.32	1807.42	1766.68	1.51362	0.879827	0.764533	12	18
Q6Y7W8	ENSG00000204120	0.0612422	Gigyf2	PERQ amino acid-rich with GYF domain-containing protein 2	NA	8137.15	8314.06	6469.28	4783.96	8554	7812.15	8606.3	6818.22	1.7379	0.229697	0.152303	24	18
Q6ZPE2-2	ENSG00000100241	0.146423	Sbf1	Myotubularin-related protein 5	NA	75755.1	71402.9	60759.7	59435.8	62711.1	62597.3	63975.1	53603.5	1.27457	0.271643	0.0194577	24	18
Q6ZPF4	ENSG00000161791	0.170016	Fmnl3	Formin-like protein 3	NA	15963.3	15380.6	12449	12475.5	10359.2	11346.8	9668.26	11505.1	1.2823	0.814826	0.676678	6	6
Q6ZPJ3	ENSG00000175931	0.22794	Ube2o	E2/E3 hybrid ubiquitin-protein ligase UBE2O	NA	7704.14	7967.65	6155.54	4481	4915.04	5738.49	5800.81	5898.15	1.77809	0.684438	0.405385	6	12
Q6ZPR6	ENSG00000005700	0.271117	Ibtk	Inhibitor of Bruton tyrosine kinase	NA	2614.49	2571.4	2570.56	1461.86	3550.65	1865.53	2431.44	1616.52	1.78847	0.0534309	0.0701909	24	18
Q6ZPS6	ENSG00000001629	0.292226	Ankib1	Ankyrin repeat and IBR domain-containing protein 1	NA	2626.8	1858.61	1978.93	2462.27	1669.65	2274.51	2075.54	2461.24	1.41331	0.687606	0.0435944	18	6
Q6ZPT1	ENSG00000198642	0.292199	Klhl9;Klhl13	Kelch-like protein 9;Kelch-like protein 13	NA	135965	121816	128230	108006	113312	124996	113530	120815	1.25887	0.777328	0.586278	6	12
Q6ZPV2	ENSG00000128908	0.0503836	Ino80	DNA helicase INO80	INO80 complex	18107.8	13927.3	13753	10289.9	12760.3	17341.4	13604.1	15103.1	1.75978	0.689944	0.676678	24	18
Q6ZPV2	ENSG00000128908	0.0503836	Ino80	DNA helicase INO80	INO80.com	18107.8	13927.3	13753	10289.9	12760.3	17341.4	13604.1	15103.1	1.75978	0.689944	0.676678	24	18
Q6ZQ03	N/A	0.231993	Fnbp4	Formin-binding protein 4	NA	16888.5	11826.9	13360.5	10747.7	29137.6	18335.7	17493.3	14457.7	1.57136	0.352745	0.0363286	24	18
Q6ZQ06	ENSG00000135315	0.673263	Cep162	Centrosomal protein of 162 kDa	NA	9016.84	7542.2	7344.93	6189.59	7124.78	5660.04	4459.81	5568.24	1.45677	0.498751	0.0818099	24	18
Q6ZQ08	ENSG00000125107	0.118871	Cnot1	CCR4-NOT transcription complex subunit 1	CCR4-NOT complex	125446	128566	124872	136996	104167	105218	111432	115401	1.09709	0.867511	0.800468	18	6
Q6ZQ38	ENSG00000111530	0.0282033	Cand1	Cullin-associated NEDD8-dissociated protein 1	NA	58703.2	45730	45435.6	37708.9	54853.6	40898.9	43063	41002.1	1.55675	0.01286	0.00371761	24	18
Q6ZQ58	ENSG00000155506	0.118483	Larp1	La-related protein 1	HMC Complex	110747	120019	94127.5	86217.4	103817	101563	100542	85225.1	1.39205	0.0627548	0.00045907	6	12
Q6ZQ88	ENSG00000004487	0.0411751	Kdm1a	Lysine-specific histone demethylase 1A	COREST complex	67552	53695.6	46077.6	47493.4	60124.9	59498.8	56148.7	54391.3	1.46605	0.222463	0.0514913	24	12
Q6ZQ88	ENSG00000004487	0.0411751	Kdm1a	Lysine-specific histone demethylase 1A	ELL.com	67552	53695.6	46077.6	47493.4	60124.9	59498.8	56148.7	54391.3	1.46605	0.222463	0.0514913	24	12
Q6ZQ88	ENSG00000004487	0.0411751	Kdm1a	Lysine-specific histone demethylase 1A	CtBP	67552	53695.6	46077.6	47493.4	60124.9	59498.8	56148.7	54391.3	1.46605	0.222463	0.0514913	24	12
Q6ZQF0	ENSG00000163781	0.128063	Topbp1	DNA topoisomerase 2-binding protein 1	NA	1371.96	1662.12	1246.54	750.445	1106.95	583.424	941.152	840.659	2.21485	0.734331	0.560325	24	18
Q6ZQF7	ENSG00000043143	0.128545	Jade2	Protein Jade-2	NuA3 histone acetyltransferase complex	3603.77	2293.16	2734.46	2839.44	3225.8	3186.31	3902.61	3005.45	1.57153	0.592813	0.90163	24	6
Q6ZQH8	ENSG00000095319	0.0766399	Nup188	Nucleoporin NUP188 homolog	Nuclear pore complex (NPC)	29256.7	32078.3	22995.6	27506.5	28050	26290.4	27501.2	19652.3	1.39498	0.485813	0.340233	24	18
Q6ZQK0	N/A	0.0573694	Ncapd3	Condensin-2 complex subunit D3	NA	5731.22	3910.86	3433.29	3104.33	2702.65	3096.12	2369.76	2996.8	1.84621	0.742363	0.688144	24	12
Q6ZWN5	ENSG00000170889	0.0193088	Rps9	40S ribosomal protein S9	cytoplasmic ribosomal small subunit	103409	74110.3	71979.5	54477.6	83281	78944.5	55976.2	44663.1	1.8982	0.0398808	7.38e-05	24	18
Q6ZWQ0	ENSG00000054654	0.145925	Syne2	Nesprin-2	NA	76398.4	71960.6	72911.5	74299	59589.5	68237.3	82817.7	81154.2	1.06167	0.50077	0.103203	18	6
Q6ZWV3	N/A	0.0371738	Rpl10;Rpl10l	60S ribosomal protein L10;60S ribosomal protein L10-like	NA	471115	361045	398842	371424	413508	401162	329165	324057	1.30486	0.242825	0.0508333	24	18
Q6ZWV3	N/A	0.0371738	Rpl10;Rpl10l	60S ribosomal protein L10;60S ribosomal protein L10-like	NA	471115	361045	398842	371424	413508	401162	329165	324057	1.30486	0.242825	0.0508333	24	18
Q6ZWX6	ENSG00000134001	0.0367671	Eif2s1	Eukaryotic translation initiation factor 2 subunit 1	multi-eIF complex	128414	106209	91512.5	109519	92378.9	99795.6	91535.9	83833.8	1.40324	0.693913	0.313111	24	12
Q6ZWX6	ENSG00000134001	0.0367671	Eif2s1	Eukaryotic translation initiation factor 2 subunit 1	DNA-PK-Ku-eIF2-NF90-NF45 complex	128414	106209	91512.5	109519	92378.9	99795.6	91535.9	83833.8	1.40324	0.693913	0.313111	24	12
Q6ZWY3	ENSG00000185088	0.0581779	Rps27;Rps27l	40S ribosomal protein S27;40S ribosomal protein S27-like	cytoplasmic ribosomal small subunit	178841	159004	142418	108322	132737	132741	128373	106553	1.65101	0.157109	0.0770804	24	18
Q70FJ1	N/A	0.0898591	Akap9	A-kinase anchor protein 9	NA	8957.66	7453.63	6779.8	8107.58	8072.42	8391.37	8491.67	8321.17	1.32123	0.69925	0.718028	24	12
Q76KJ5	ENSG00000117877	0.0453229	Cd3eap	DNA-directed RNA polymerase I subunit RPA34	RNA polymerase I core complex	5501.91	4450.16	3598.77	3318.51	3465.15	4656.92	3734.17	2788.66	1.65795	0.23134	0.00803666	24	18
Q76MZ3	ENSG00000105568	0.107422	Ppp2r1a;Ppp2r1b	Serine/threonine-protein phosphatase 2A 65 kDa regulatory subunit A alpha isoform;Serine/threonine-protein phosphatase 2A 65 kDa regulatory subunit A beta isoform	protein phosphatase type 2A complex (Rts1p)	1834.83	1427.09	1189.96	922.833	1306.78	1385.89	979.421	1349.49	1.98825	0.311343	0.0973213	24	12
Q76MZ3	ENSG00000105568	0.107422	Ppp2r1a;Ppp2r1b	Serine/threonine-protein phosphatase 2A 65 kDa regulatory subunit A alpha isoform;Serine/threonine-protein phosphatase 2A 65 kDa regulatory subunit A beta isoform	RAF1-PPP2-PIN1 complex	1834.83	1427.09	1189.96	922.833	1306.78	1385.89	979.421	1349.49	1.98825	0.311343	0.0973213	24	12
Q78PY7	ENSG00000197157	0.0645901	Snd1	Staphylococcal nuclease domain-containing protein 1	NA	351276	419470	363201	311275	213917	272354	218847	242951	1.34759	0.881751	0.494884	6	12
Q78WZ7	ENSG00000105849	0.254798	Twistnb	DNA-directed RNA polymerase I subunit RPA43	RNA polymerase I core complex	24050.7	22683.4	17040.4	16035	22473.2	21703.8	18269	17216.3	1.49988	0.0041379	0.000256069	24	18
Q791N7	ENSG00000066379	0.110338	Znrd1	DNA-directed RNA polymerase I subunit RPA12	NA	20883.5	15697.5	10602.1	8573.86	11385.8	11594.3	14769.4	12324.5	2.43572	0.621088	0.264523	24	18
Q7JJ13	ENSG00000204256	0.334174	Brd2	Bromodomain-containing protein 2	NA	15023.1	15385.3	15982.8	10304.1	14636.6	15702.7	10196.9	17197.8	1.55112	0.832316	0.676678	6	6
Q7TMB8	ENSG00000273749	0.172528	Cyfip1;Cyfip2	Cytoplasmic FMR1-interacting protein 1;Cytoplasmic FMR1-interacting protein 2	NA	195346	173997	151428	131915	153486	141159	124838	127885	1.48085	0.2684	0.00337965	24	18
Q7TME2	ENSG00000076382	0.554373	Spag5	Sperm-associated antigen 5	NA	40649.2	27759.5	22982.5	15551	17187.2	17161	13090.1	10833.9	2.61393	0.459511	0.0255586	24	18
Q7TME2	ENSG00000258472	0.554373	Spag5	Sperm-associated antigen 5	NA	40649.2	27759.5	22982.5	15551	17187.2	17161	13090.1	10833.9	2.61393	0.459511	0.0255586	24	18
Q7TMK9	ENSG00000135316	0.0368708	Syncrip	Heterogeneous nuclear ribonucleoprotein Q	NA	243201	172117	166826	157131	168327	223676	224327	163257	1.54775	0.642055	0.341575	6	12
Q7TMY8	ENSG00000086758	0.106117	Huwe1	E3 ubiquitin-protein ligase HUWE1	NA	53730.7	47320.7	42929.5	37020.9	47696.7	44050.8	46414.2	42526.2	1.45136	0.124723	0.264523	24	18
Q7TNC4	ENSG00000146963	0.0814284	Luc7l2;Luc7l	Putative RNA-binding protein Luc7-like 2;Putative RNA-binding protein Luc7-like 1	NA	69094.1	58596.6	63159.4	53979.6	52960.4	64813.2	66765	65616.6	1.28	0.899556	0.873596	12	6
Q7TNC4	ENSG00000269955	0.0814284	Luc7l2;Luc7l	Putative RNA-binding protein Luc7-like 2;Putative RNA-binding protein Luc7-like 1	NA	69094.1	58596.6	63159.4	53979.6	52960.4	64813.2	66765	65616.6	1.28	0.899556	0.873596	12	6
Q7TND5	ENSG00000117133	0.265502	Rpf1	Ribosome production factor 1	NA	4808.49	4679.94	4711.49	3944.34	2708.21	3819.35	3140.18	2906.53	1.21909	0.872425	0.412886	6	12
Q7TNV0	ENSG00000124795	0.107151	Dek	Protein DEK	B-WICH	12580.6	10781	13536.3	13871.5	21603.4	13761.7	13549.1	12088.7	1.28666	0.581493	0.723758	24	6
Q7TPD0	ENSG00000143624	0.0966789	Ints3	Integrator complex subunit 3	NA	11595.8	12173	11918.8	7637.76	9659.61	11908.1	10513	13495.2	1.59379	0.869099	0.742326	6	12
Q7TPD1	ENSG00000138081	0.187833	Fbxo11	F-box only protein 11	NA	6966.83	6453.09	8627.36	9003.54	6159.76	8908.3	8436.21	7318.3	1.39523	0.390453	0.0468103	12	12
Q7TPH6	ENSG00000005810	0.220163	Mycbp2	E3 ubiquitin-protein ligase MYCBP2	NA	47624.2	39959.3	38146.4	27354.6	49976.1	46343.4	40932.8	32497.3	1.74099	0.0185149	8.28e-06	24	18
Q7TPM1	ENSG00000288701	0.194229	Prrc2b	Protein PRRC2B	NA	11635.2	8674.4	8267.81	7933.33	9658.59	10068.4	9369.51	9338.33	1.46662	0.363016	0.242479	24	18
Q7TPM9	ENSG00000166912	0.0625792	Mtmr10	Myotubularin-related protein 10	NA	6656.62	4883.25	6040.76	4407.64	5140.21	6186.96	5194.45	5531.16	1.51025	0.748401	0.801846	6	12
Q7TPR4	ENSG00000072110	0.023274	Actn3;Actn4;Actn1	Alpha-actinin-3;Alpha-actinin-4;Alpha-actinin-1	Polycystin-1 multiprotein complex (ACTN1, CDH1, SRC, JUP, VCL, CTNNB1, PXN, BCAR1, PKD1, PTK2, TLN1)	190597	193504	162227	201403	129560	164460	165688	169350	1.24149	0.742799	0.876279	6	6
Q7TPV4	ENSG00000132382	0.0748325	Mybbp1a	Myb-binding protein 1A	B-WICH	309946	245644	244769	237718	254169	233587	223139	217410	1.30384	0.203807	0.0468103	24	12
Q7TPV4	ENSG00000132382	0.0748325	Mybbp1a	Myb-binding protein 1A	UTP A complex	309946	245644	244769	237718	254169	233587	223139	217410	1.30384	0.203807	0.0468103	24	12
Q7TQC5	ENSG00000137074	0.100901	Aptx	Aprataxin	NA	43294.7	40745.2	39341.8	36009.3	44045.1	43979.1	44806	35201.4	1.20232	0.0622716	0.0535267	24	18
Q7TQF2	ENSG00000147912	0.151198	Fbxo10	F-box only protein 10	NA	8773.97	7238.78	6152.25	6723.58	7039.44	8357.17	6630.78	7568.6	1.42614	0.309766	0.0535267	6	6
Q7TQH0-2	N/A	0.160527	Atxn2l	Ataxin-2-like protein	NA	102525	88876.7	82300.4	57559.6	72353.5	82708.3	74366.8	61178.5	1.7812	0.12927	0.0188866	24	18
Q7TQK4	ENSG00000107371	0.0433745	Exosc3	Exosome complex component RRP40	Exosome	3974.56	2695	2684.17	2476.69	2652.46	2761.02	4039.33	2270.06	1.60479	0.431023	0.742326	24	18
Q7TQK5	ENSG00000125633	0.113675	Ccdc93	Coiled-coil domain-containing protein 93	NA	105331	103577	114010	115995	110566	111693	108085	105988	1.11989	0.862913	0.700822	12	18
Q7TS68	ENSG00000241058	0.122744	Nsun6	Putative methyltransferase NSUN6	NA	6853.33	6697.71	4864.18	3606.02	6191.02	4857.86	5526.83	4753.97	1.90053	0.170473	0.00212227	24	18
Q7TS74	ENSG00000169607	0.221347	Ckap2l	Cytoskeleton-associated protein 2-like	NA	24040	17204.9	13111.6	8345.5	10472.3	8935.23	5591.16	3542.4	2.88059	0.377381	0.00526516	24	18
Q7TSC1	ENSG00000204469	0.0407038	Prrc2a	Protein PRRC2A	NA	66592.4	64934	63768.3	56326	53314.9	60430.6	62377.2	56138.5	1.18227	0.54621	0.586278	6	12
Q7TSH3	ENSG00000101493	0.292753	Znf516	Zinc finger protein 516	NA	75487.1	68285.4	62705	57831.3	72125.9	88482.5	95126.7	91814.1	1.3053	0.989237	0.827964	6	18
Q7TSJ6	ENSG00000150457	0.433518	Lats2	Serine/threonine-protein kinase LATS2	NA	4675.9	4905.63	4719.14	5069.47	6610.51	6837.53	5194.25	5429.29	1.08417	0.820253	0.83243	6	6
Q7TT18	ENSG00000171681	0.494356	Atf7ip	Activating transcription factor 7-interacting protein 1	Suv39h1	8435.06	8710.5	6845.48	6736.27	7345.43	6824.17	7756.91	8183.56	1.29308	0.925293	0.800468	6	6
Q7TT28	ENSG00000079313	0.18791	Rexo1	RNA exonuclease 1 homolog	NA	29672.9	23433.7	19271.5	19687.8	12068.1	17732.1	24548.3	16607.3	1.53972	0.950417	0.801846	12	6
Q7TT37	ENSG00000070061	0.131725	Ikbkap	Elongator complex protein 1	Elongator complex	165728	139887	122015	103399	110216	107115	107850	99977.8	1.6028	0.516164	0.202557	24	18
Q7TT50	ENSG00000198752	0.155895	Cdc42bpb;Dmpk;Cdc42bpa	Serine/threonine-protein kinase MRCK beta;Myotonin-protein kinase;Serine/threonine-protein kinase MRCK alpha	NA	119398	119853	99768.9	89467.4	115668	115540	104443	114797	1.33962	0.305763	0.0700731	6	6
Q80SU7	N/A	0.0860582	Gvin1	Interferon-induced very large GTPase 1	NA	59302.8	70484.6	69032.7	59458.5	71669.4	63252.9	57960.1	57285.4	1.18856	0.603223	0.279223	6	12
Q80SW1	ENSG00000168710	0.0493325	Ahcyl1	Putative adenosylhomocysteinase 2	NA	25304.8	29478	19553.4	20249.7	24862.9	25612.4	25786.6	20787.3	1.50757	0.1829	0.110218	6	12
Q80SY4	ENSG00000101752	0.0990278	Mib1	E3 ubiquitin-protein ligase MIB1	NA	4297.11	4432.06	4277.43	2861.12	3770.51	3144.03	3722.22	3405.83	1.54906	0.414862	0.185801	24	18
Q80SY5	ENSG00000134186	0.0637194	Prpf38b	Pre-mRNA-splicing factor 38B	NA	34735.7	33405.6	41213.6	35277.9	32099.9	35006.8	24165.3	25190.1	1.23373	0.925767	0.801846	6	12
Q80TH2	ENSG00000112851	0.0600613	Erbb2ip	Protein LAP2	GST-Smad3	6356.48	6865.81	7832.05	6413.23	6478.66	7165.22	7238.38	6908.19	1.23214	0.0660122	0.107053	12	12
Q80TJ7	ENSG00000172943	0.412751	Phf8	Histone lysine demethylase PHF8	NA	12363	12722.4	12734.7	11751.4	12992.4	13110.3	14211.3	11244.8	1.08368	0.103054	0.435894	12	6
Q80TL7	ENSG00000061987	0.0312682	Mon2	Protein MON2 homolog	NA	5441.18	5177.21	4498.97	5342.05	5523.77	5412.73	3898.92	4430.21	1.20943	0.107574	0.0486606	6	6
Q80TM9	ENSG00000010322	0.350816	Nisch	Nischarin	NA	95316.3	66019.7	68040.5	68989.8	65167.3	77848.9	66424	66087.7	1.44376	0.699699	0.858038	24	18
Q80TP3	N/A	0.173675	Ubr5	E3 ubiquitin-protein ligase UBR5	NA	458590	395446	348296	334157	442985	387666	442891	454166	1.37238	0.689703	0.28558	24	6
Q80TR8	ENSG00000145041	0.090826	Vprbp	Protein VPRBP	NA	6436.95	6226.39	4935.84	4670.84	4964.32	4812.86	4089.47	4377.62	1.37811	0.370322	0.084613	24	18
Q80TV8	N/A	0.149694	Clasp1	CLIP-associating protein 1	NA	120097	114485	104344	81768.8	108617	105429	93386.6	92628.2	1.46874	0.0702177	0.00803666	24	18
Q80U12	ENSG00000141258	0.471373	Sgsm2	Small G protein signaling modulator 2	NA	6236.85	6377.99	5021.33	4937.58	5936.41	5248.69	4642.89	4518.76	1.29172	0.0827636	0.0625471	24	18
Q80U35	ENSG00000110237	0.181181	Arhgef17	Rho guanine nucleotide exchange factor 17	NA	5956.31	5447.68	5598.9	5469.97	7659.14	7323.72	6111.42	6155.58	1.09337	0.716617	0.185677	24	18
Q80U49	ENSG00000099814	0.169559	Cep170b	Centrosomal protein of 170 kDa protein B	NA	18305	16016	15539.4	13257.9	15323.9	15488.6	17020.1	15489.2	1.38068	0.43917	0.8726	24	18
Q80U58-2	ENSG00000055917	0.202967	Pum2	Pumilio homolog 2	NA	9357.24	8898.04	6664.18	7754.16	8756.19	8080.71	6361.08	5317.06	1.40411	0.146151	0.00212227	24	18
Q80U62	ENSG00000145016	0.199204	Kiaa0226	Run domain Beclin-1 interacting and cysteine-rich containing protein	NA	26140.5	25101.9	22101.2	17914.5	27490	17947.9	19092.1	17939.9	1.45918	0.140837	0.00371761	24	18
Q80U70	ENSG00000178691	0.126403	Suz12	Polycomb protein Suz12	Polycomb-group repressive complex 2 (PRC2)	11722.6	9834.48	9017.11	8620.3	11120.1	9562.41	9658.06	9473.29	1.35988	0.0247183	0.00130198	24	18
Q80U78-2	ENSG00000134644	0.0719677	Pum1;Pum2	Pumilio homolog 1;Pumilio homolog 2	NA	179193	129751	126193	85809.4	153072	152509	132053	128866	2.08827	0.187485	0.000778747	24	18
Q80U87	ENSG00000138592	0.345377	Usp8	Ubiquitin carboxyl-terminal hydrolase 8	NA	22653.8	22852.2	22751.4	16312.7	17092	19969.6	19308	17480	1.40088	0.363414	0.199363	6	12
Q80U93	ENSG00000126883	0.0373719	Nup214	Nuclear pore complex protein Nup214	Nuclear pore complex (NPC)	53046.9	36832.4	34741.6	24790.7	34075.9	32580.3	32239.2	27406.3	2.13979	0.169348	0.0435944	24	18
Q80UG5	ENSG00000184640	0.0855611	2009-09-01	Septin-9	Septin complex	45645.6	55021	55861.9	37773.8	35794.5	54299.4	41636.7	41651.3	1.47885	0.208518	0.266379	6	18
Q80UJ7	ENSG00000115839	0.0879016	Rab3gap1	Rab3 GTPase-activating protein catalytic subunit	NA	5804.47	8337.25	6504.72	5862.86	6575.36	6369.04	3736.27	5571.42	1.43635	0.457456	0.140382	6	6
Q80UK8	ENSG00000108506	0.039671	Ints2	Integrator complex subunit 2	Integrator	3391.98	3205.51	2902.86	1732.76	2509.96	2473.31	1950.22	2193.07	1.95756	0.350063	0.185801	24	18
Q80UM3	N/A	0.0773199	Naa15	N-alpha-acetyltransferase 15, NatA auxiliary subunit	NA	137152	124931	98303.7	93227.1	107337	96540.9	93322.3	93014.3	1.47115	0.273375	0.0508333	24	18
Q80UU1	N/A	0.0843349	Ankzf1	Ankyrin repeat and zinc finger domain-containing protein 1	NA	6688.77	6741.4	4665.12	6588.19	7281.7	5769.15	5216.83	5372.75	1.44506	0.110537	0.0681661	24	12
Q80UV9	ENSG00000122728	0.197241	Taf1	Transcription initiation factor TFIID subunit 1	TAF complex	5078.39	6140.32	5317.06	5140.82	3987.92	5327.39	4550.28	4116.06	1.20911	0.408113	0.217487	6	12
Q80UV9	ENSG00000147133	0.197241	Taf1	Transcription initiation factor TFIID subunit 1	TAF complex	5078.39	6140.32	5317.06	5140.82	3987.92	5327.39	4550.28	4116.06	1.20911	0.408113	0.217487	6	12
Q80UW5	ENSG00000171219	0.25848	Cdc42bpg	Serine/threonine-protein kinase MRCK gamma	Mob2p/Cbk1p complex	4325.18	4872.01	5438.83	4870.38	6291.04	5788.59	5876.6	6456.23	1.25748	0.956467	0.79513	18	12
Q80UW8	ENSG00000099817	0.131566	Polr2e	DNA-directed RNA polymerases I, II, and III subunit RPABC1	RNA polymerase II core complex	156015	124747	119497	113847	129658	123461	129976	116595	1.37039	0.163312	0.0435944	24	18
Q80UW8	ENSG00000099817	0.131566	Polr2e	DNA-directed RNA polymerases I, II, and III subunit RPABC1	PFD-like	156015	124747	119497	113847	129658	123461	129976	116595	1.37039	0.163312	0.0435944	24	18
Q80V24	ENSG00000144560	0.17444	Vgll4	Transcription cofactor vestigial-like protein 4	NA	6455.29	6402.06	5260.61	5629.21	6360.21	7570.2	5663.09	6637.15	1.2271	0.179807	0.0770804	6	6
Q80V62	ENSG00000144554	0.127001	Fancd2	Fanconi anemia group D2 protein homolog	MDC1-MRN-ATM-FANCD2 complex	2849.07	3356.5	1820.78	1335	856.387	1269.92	1275.48	1101.51	2.51423	0.826404	0.22517	6	12
Q80V86	ENSG00000164941	0.172702	Ints8	Integrator complex subunit 8	Integrator	1841.04	1312.13	1337.01	1231.44	1151.77	1719.87	956.949	1615.12	1.49503	0.672317	0.800468	6	6
Q80VD1	ENSG00000171262	0.050692	Fam98b	Protein FAM98B	NA	61354.1	48554.8	44677.1	21545	51207.9	39120.4	43067.7	26056.9	2.84772	0.0083353	0.000154042	24	18
Q80VI1	N/A	0.128987	Trim56	E3 ubiquitin-protein ligase TRIM56	NA	65203.1	58849.8	56575.9	52747.2	71720.9	59520.4	60199	59111.3	1.23614	0.0833693	0.0194577	24	18
Q80VQ0	ENSG00000006534	0.116856	Aldh3b1	Aldehyde dehydrogenase family 3 member B1	NA	11799.5	9553.92	9997.08	10048.5	12928.8	11090.5	9540.43	9548.09	1.23504	0.0655968	0.0468103	24	12
Q80W00	ENSG00000204569	0.145244	Ppp1r10	Serine/threonine-protein phosphatase 1 regulatory subunit 10	NA	19530.5	13986.4	13994.6	13776.1	18467.4	20171	16287.9	16770.5	1.41771	0.503925	0.0562657	24	12
Q80W14	N/A	0.20657	Prpf40b	Pre-mRNA-processing factor 40 homolog B	NA	2708.03	2289.36	2449.1	2257.58	2468.31	3120.51	3071.63	3030.33	1.19953	0.985696	0.813315	18	6
Q80W68	ENSG00000183853	0.0901979	Kirrel	Kin of IRRE-like protein 1	NA	25748.1	22179.4	16783.8	19998.8	16899.8	20785.7	22353	19285.1	1.53411	0.927971	0.801846	6	12
Q80WJ7	ENSG00000147649	0.0134663	Mtdh	Protein LYRIC	NA	4781.3	5153.51	5527.36	5533.94	4913.54	4461.69	5902.6	5195.36	1.15741	0.116166	0.28558	12	18
Q80X41	ENSG00000100749	0.102721	Vrk1	Serine/threonine-protein kinase VRK1	NA	17046.3	16949.3	13372.7	10454.3	14597.7	14431.7	10924.7	11863.2	1.63055	0.0831016	0.0176888	24	18
Q80X50	ENSG00000143569	0.0801776	Ubap2l	Ubiquitin-associated protein 2-like	NA	180524	123062	128590	113386	142828	134000	139456	91328.8	1.59213	0.0800301	0.0306703	24	18
Q80X66	ENSG00000148925	0.313764	Btbd10	BTB/POZ domain-containing protein 10	NA	7309.54	4903.05	6674.35	5072.59	5130.7	4612.56	7627.72	5191.44	1.49081	0.124046	0.620653	24	6
Q80X73	ENSG00000152684	0.123895	Pelo	Protein pelota homolog	NA	95672.1	89786	85672.3	58236.8	92040.9	92420	85712.1	74982	1.64281	0.0555558	0.00254673	24	18
Q80X85	ENSG00000125445	0.0538984	Mrps7	28S ribosomal protein S7, mitochondrial	mitochondrial ribosomal small subunit	20029.6	19305	16816.5	19535.5	18509.2	18362.3	17454.2	15339.1	1.19106	0.552068	0.20874	24	12
Q80X90	ENSG00000136068	0.0910134	Flnb	Filamin-B	NA	711922	616224	673050	567491	487014	493770	475794	500639	1.25451	0.964228	0.700822	24	18
Q80X95	ENSG00000155876	0.318744	Rraga;Rragb	Ras-related GTP-binding protein A;Ras-related GTP-binding protein B	GSE Complex	1415.5	1227.04	892.144	456.031	664.122	925.951	973.25	607.412	3.10395	0.230062	0.121239	6	12
Q80XQ2	ENSG00000131374	0.0936149	Tbc1d5	TBC1 domain family member 5	NA	44507.1	36863.7	43018.2	39336.7	46545.2	44001.1	33675.5	25480.5	1.20734	0.390979	0.0559166	24	18
Q80Y17	ENSG00000131899	0.079162	Llgl1	Lethal(2) giant larvae protein homolog 1	Sro1p/Sec4p/Sec9p complex	38038.8	25908.5	30407.3	27360	25814.6	28640	35052.2	31938	1.4682	0.711984	0.664928	24	6
Q80Y56	ENSG00000131381	0.0756044	Rbsn	Rabenosyn-5	NA	27030.8	23589.3	21278.8	22859.2	18417.4	16413.3	19249.8	18458.7	1.27031	0.931241	0.736166	24	18
Q80Y81	ENSG00000006744	0.150146	Elac2	Zinc phosphodiesterase ELAC protein 2	NA	4565.83	3835.23	3151.41	3950.74	3466.01	3053.09	2983.26	2434.72	1.44882	0.630011	0.546765	24	18
Q80YR4	ENSG00000167962	0.145536	Znf598	Zinc finger protein 598	NA	23708.4	21419.6	14932.5	14327.7	21434.4	20151	22350.1	18488.2	1.65473	0.374616	0.0255586	24	18
Q80YR6	ENSG00000101773	0.547724	Rbbp8	DNA endonuclease RBBP8	BRCA1/BARD1	3713.51	4027.36	3406.22	2653.95	2366.63	2712.94	2306.88	2400.93	1.5175	0.76852	0.274076	6	12
Q80YS6	ENSG00000196526	0.222869	Afap1	Actin filament-associated protein 1	NA	14097.8	10628.7	12924.4	12596.5	16200	16783.7	13446	11221.2	1.32639	0.630179	0.264523	24	18
Q80YT7	ENSG00000178104	0.26251	Pde4dip	Myomegalin	NA	7028.79	6700.91	4583.42	4281.01	5720.78	6040.95	5791.17	6760.51	1.64186	0.64345	0.807733	6	6
Q80YT7-2	ENSG00000178104	0.116835	Pde4dip	Myomegalin	NA	20065.2	16813.6	14672.4	12095.2	16029.6	11759.1	11673.5	16276	1.65894	0.494085	0.676678	24	6
Q80YV3	N/A	0.198803	Trrap	Transformation/transcription domain-associated protein	NA	123036	113470	97666.9	102927	115274	112331	102969	98886	1.25975	0.0152696	0.0103522	24	18
Q80YX1	ENSG00000041982	0.435258	Tnc	Tenascin	NA	72094.6	76461.9	60461.2	75319.2	79079.2	94627.9	106635	121861	1.26464	0.844226	0.874741	18	6
Q80ZA4	ENSG00000205038	0.178135	Pkhd1l1	Fibrocystin-L	NA	32838.3	33699	29245.2	46769.5	34922.1	40355.7	43082.8	45402	1.59922	0.324056	0.0770804	18	6
Q80ZK9	ENSG00000142784	0.180582	Wdtc1	WD and tetratricopeptide repeats protein 1	NA	19797.9	19190.7	17704.6	19094.8	18798.9	17250.3	20052.8	19622.3	1.11824	0.74277	0.807305	18	12
Q80ZS3	ENSG00000125901	0.116514	Mrps26	28S ribosomal protein S26, mitochondrial	NA	32840	22057.1	21307.5	12733.6	14429.2	23777.7	28632.4	27778.4	2.57901	0.922152	0.83243	12	6
Q810A3	ENSG00000162222	0.0424644	Ttc9c	Tetratricopeptide repeat protein 9C	NA	9443.83	9161.08	7577.5	9110.41	5931.19	6977.86	8995.15	5546.42	1.2463	0.939275	0.801846	12	6
Q810U5	ENSG00000152492	0.109134	Ccdc50	Coiled-coil domain-containing protein 50	NA	20268.4	23849.3	17186	20990.6	19516.1	20592.7	18635.6	19910.7	1.38771	0.112592	0.0840877	6	6
Q811D0	ENSG00000075711	0.259788	Dlg1	Disks large homolog 1	NA	53559.8	46615.6	47797.1	46003	47847.7	44474.7	53775.6	51699.6	1.16427	0.494842	0.36451	24	6
Q811L6	ENSG00000069020	0.240145	Mast4	Microtubule-associated serine/threonine-protein kinase 4	Mob1p/Dbf2p complex	25299.8	24488.5	24048.9	21708.8	28879.1	27316.2	25147.1	22886.1	1.16542	0.144755	0.202557	24	18
Q811P8	ENSG00000134909	0.357026	Arhgap32	Rho GTPase-activating protein 32	NA	6817.23	6945.55	9868.54	8907.03	6229.69	7886.81	8221.45	8664.61	1.44759	0.0528776	0.000860923	12	12
Q8BFQ4	ENSG00000164091	0.162732	Wdr82	WD repeat-containing protein 82	COMPASS complex	61334	60672.1	54832.4	43138.7	58568.8	57842.8	56889.6	50441.8	1.42179	0.0443211	0.342696	24	18
Q8BFR4	ENSG00000135677	0.0502625	Gns	N-acetylglucosamine-6-sulfatase	NA	53733.5	55755.9	54561.4	52514.4	57817.6	60854.3	52837.8	60145.4	1.06173	0.674171	0.79513	18	18
Q8BFR5	ENSG00000178952	0.018661	Tufm	Elongation factor Tu, mitochondrial	NA	13687.6	11324.1	10674.9	10592.4	10966.8	11596.7	5479.96	9388.64	1.29221	0.372803	0.139611	6	6
Q8BFV2	ENSG00000126226	0.150114	Pcid2	PCI domain-containing protein 2	Sac3-Thp	11999.3	9420.83	10060.8	7920.59	6851.19	10888.1	6392.07	6535.35	1.51496	0.643498	0.22517	6	12
Q8BFY7	ENSG00000129195	0.192459	Fam64a	Protein FAM64A	NA	13922.9	11672.1	8435.65	5672.4	4134.07	4670.23	3379.92	1954.3	2.45451	0.6751	0.265547	24	18
Q8BFY9	ENSG00000083312	0.245721	Tnpo1	Transportin-1	NA	31157.3	35264.1	16385.1	14430.1	25774.3	28828.4	32512	36494.4	2.44379	0.827039	0.807733	6	6
Q8BG05	N/A	0.0490368	Hnrnpa3	Heterogeneous nuclear ribonucleoprotein A3	NA	223399	158236	169303	143918	151846	206024	173603	165743	1.55227	0.751924	0.600351	24	18
Q8BG32	ENSG00000108671	0.0190577	Psmd11	26S proteasome non-ATPase regulatory subunit 11	26S Proteasome	48766.4	60899.5	63316.9	70153	62125.7	59889.2	35881.3	45244.8	1.43855	0.840904	0.897535	6	6
Q8BG48	ENSG00000081320	0.316834	Stk17b	Serine/threonine-protein kinase 17B	NA	10457.9	10319.2	9530.11	7720.87	6664.57	6620.61	6287.67	6694.69	1.3545	0.938014	0.862219	6	12
Q8BG81	ENSG00000100227	0.108875	Poldip3	Polymerase delta-interacting protein 3	NA	201668	150745	148822	118448	165169	179515	159923	146435	1.70258	0.200565	0.000778747	24	18
Q8BG95	ENSG00000077157	0.211137	Ppp1r12b	Protein phosphatase 1 regulatory subunit 12B	NA	37697.8	46437	44038.4	33280.7	52187.3	44605.1	37524.5	36459.3	1.39531	0.31322	0.0638099	6	12
Q8BGA5	ENSG00000111615	0.223432	Krr1	KRR1 small subunit processome component homolog	NA	49438	41814.8	37635.6	39871.5	43603.3	43132.5	33802.9	44725.4	1.31359	0.0851336	0.0681661	24	12
Q8BGF3	ENSG00000243667	0.0206507	Wdr92	WD repeat-containing protein 92	calcineurin complex	14705.8	9120.87	7242.55	5464.05	8438.13	7121.19	9073.33	8166.95	2.69138	0.406404	0.264523	24	18
Q8BGQ7	ENSG00000090861	0.194453	Aars	Alanine--tRNA ligase, cytoplasmic	NA	15982.8	6014.84	10680.4	9852.73	9398.21	10478.3	10752.8	10434.2	2.65723	0.519448	0.620653	24	6
Q8BGT7	ENSG00000119953	0.138338	Smndc1	Survival of motor neuron-related-splicing factor 30	NA	37277.9	29112.1	26395	24400.2	33232	32364.4	31265.3	28958.1	1.52777	0.176706	0.00371761	24	18
Q8BGZ2	ENSG00000054965	0.174986	Fam168a	Protein FAM168A	NA	2975.93	4216.16	3573.18	1932.62	4443.78	3652.81	4595.94	3512.82	2.18158	0.448966	0.202692	12	6
Q8BH04	ENSG00000100889	0.0785074	Pck2	Phosphoenolpyruvate carboxykinase [GTP], mitochondrial	NA	2239.53	2487.39	1684.69	2697.31	1713.49	2044.44	1559.72	1669.85	1.60107	0.495423	0.20874	18	18
Q8BH15	ENSG00000182973	0.0765979	Cnot10	CCR4-NOT transcription complex subunit 10	CCR4-NOT complex	4511.68	4101.47	4954.99	3631.8	6097.76	4463.21	5788.68	6251.12	1.36433	0.757827	0.839176	12	6
Q8BH34	ENSG00000153993	0.267635	Sema3d	Semaphorin-3D	NA	89361.9	92569.6	87128.9	82367.4	105133	94875	112096	96080.3	1.12386	0.826689	0.883399	12	6
Q8BH57	ENSG00000114742	0.0824174	Wdr48	WD repeat-containing protein 48	NA	14755.3	11422.5	9247.83	8613.69	10626.2	10884.6	10848.4	9641.64	1.71301	0.252714	0.0176888	24	18
Q8BH64	ENSG00000024422	0.176758	Ehd2	EH domain-containing protein 2	actin cytoskeleton-regulatory complex, Pan1p/Sla1p/End3p complex	422233	413653	361224	321024	266289	293162	273355	242737	1.31527	0.819201	0.304607	6	12
Q8BH74	ENSG00000111581	0.106978	Nup107	Nuclear pore complex protein Nup107	Nuclear pore complex (NPC)	17798.6	11493	12154.6	9068.41	9387.43	10128.2	10965.8	6909.13	1.96271	0.369155	0.434973	24	18
Q8BHB4	ENSG00000065183	0.539118	Wdr3	WD repeat-containing protein 3	UTP B complex	1562.3	2157.72	1209.37	1101.11	2782.2	1382.4	1216.82	1479.03	1.95958	0.30375	0.139611	24	18
Q8BHG9	ENSG00000163320	0.0866435	Cggbp1	CGG triplet repeat-binding protein 1	NA	9229.44	8494.54	8819.8	5857.12	6759.39	8641.94	7203.31	8207.96	1.57576	0.706523	0.435894	12	6
Q8BHN3	ENSG00000089597	0.0474169	Ganab	Neutral alpha-glucosidase AB	Rot2p/Gtb1p complex	24891.3	29052.2	21082	25446.9	18667.5	25891.2	25281.5	31707	1.37806	0.322782	0.688144	18	18
Q8BHN5	ENSG00000155636	0.371651	Rbm45	RNA-binding protein 45	NA	18159.1	16435	11876.5	6730.63	17590.6	13823.4	16440.1	17547.1	2.69797	0.623945	0.546765	24	18
Q8BI06	ENSG00000103888	0.227547	Cemip	Cell migration-inducing and hyaluronan-binding protein	NA	669492	698064	598753	569164	781050	704247	735736	741986	1.22647	0.836415	0.816009	24	18
Q8BIA4	ENSG00000174989	0.247689	Fbxw8	F-box/WD repeat-containing protein 8	NA	91245.2	90058.8	71561.6	68226.5	84575	73532.8	69443.3	67363.2	1.33739	0.0788766	0.000256069	24	18
Q8BIG4	ENSG00000143756	0.175794	Fbxo28	F-box only protein 28	NA	7288.19	6982.62	8725.26	6210.48	9034.89	8292.5	8771.79	6304.2	1.40492	0.0949638	0.341223	12	6
Q8BIH0	ENSG00000136715	0.207774	Sap130	Histone deacetylase complex subunit SAP130	SIN3 complex	13038.5	10708.1	10292.4	9594.33	10596.1	10516	9500.25	9129.52	1.35898	0.16074	0.0840877	24	18
Q8BIH0	ENSG00000136715	0.207774	Sap130	Histone deacetylase complex subunit SAP130	emerin C25	13038.5	10708.1	10292.4	9594.33	10596.1	10516	9500.25	9129.52	1.35898	0.16074	0.0840877	24	18
Q8BIH0	ENSG00000136715	0.207774	Sap130	Histone deacetylase complex subunit SAP130	N-CoR-1	13038.5	10708.1	10292.4	9594.33	10596.1	10516	9500.25	9129.52	1.35898	0.16074	0.0840877	24	18
Q8BIH0	ENSG00000136715	0.207774	Sap130	Histone deacetylase complex subunit SAP130	emerin C24	13038.5	10708.1	10292.4	9594.33	10596.1	10516	9500.25	9129.52	1.35898	0.16074	0.0840877	24	18
Q8BJ71	ENSG00000102900	0.157763	Nup93	Nuclear pore complex protein Nup93	Nuclear pore complex (NPC)	26445.1	19474.1	17026.3	13961.8	15619.5	16176.3	18271.8	15401.2	1.8941	0.522393	0.546765	24	18
Q8BJ90	ENSG00000179965	0.128865	Znf771	Zinc finger protein 771	NA	43880.1	43248.2	42066.6	40644.8	52565.6	42599.2	50985.9	51377.9	1.0796	0.837319	0.688144	24	6
Q8BJH1	ENSG00000104427	0.215654	Zc2hc1a	Zinc finger C2HC domain-containing protein 1A	NA	122855	126425	103373	99079.1	134575	115901	129249	116126	1.27601	0.469234	0.153144	24	18
Q8BJL0	ENSG00000138375	0.159879	Smarcal1	SWI/SNF-related matrix-associated actin-dependent regulator of chromatin subfamily A-like protein 1	Mot1p complex	2071.8	1574.31	1088.45	1595.07	1899.59	1960.4	1893.72	1259.66	1.90343	0.47269	0.10474	24	18
Q8BJU0-2	ENSG00000104969	0.108155	Sgta	Small glutamine-rich tetratricopeptide repeat-containing protein alpha	NA	50952.1	51269.7	40198.1	47808.4	40401.6	46379	45608.2	44098.1	1.27542	0.687396	0.633201	6	6
Q8BJW5-2	ENSG00000130935	0.289058	Nol11	Nucleolar protein 11	NA	40469	31626.2	26211	24555.6	26966.8	28803.5	26967.6	21344.9	1.64806	0.243768	0.00803666	24	18
Q8BJW6	ENSG00000144895	0.0307106	Eif2a	Eukaryotic translation initiation factor 2A;Eukaryotic translation initiation factor 2A, N-terminally processed	NA	72792	71530.1	67173.3	55217.3	62171.7	63561.9	64930.7	60203.5	1.31828	0.27129	0.586278	6	12
Q8BJY1	ENSG00000095261	0.0729059	Psmd5	26S proteasome non-ATPase regulatory subunit 5	26S Proteasome	44584.6	39878.2	31463.9	28246.9	26710.1	29086.1	29998.7	29999.5	1.57839	0.829671	0.68315	24	18
Q8BJZ4	N/A	0.105545	Mrps35	28S ribosomal protein S35, mitochondrial	NA	9255.53	7911.2	5775.98	6736.22	5340.15	7044.11	4647.85	7719.49	1.60242	0.41893	0.139611	6	6
Q8BK35	ENSG00000105373	0.228214	Gltscr2		NA	90666.5	77024.8	69245.6	69034.3	78373.1	84458	86134.1	85261.6	1.31335	0.857626	0.700406	24	18
Q8BK48	ENSG00000172831	0.203335	Ces2e;Ces2c	Pyrethroid hydrolase Ces2e;Acylcarnitine hydrolase	NA	22715.3	19909.6	21211.4	20266.6	21915.6	23024.6	24695.7	27927.7	1.14092	0.883792	0.791502	18	12
Q8BK63	N/A	0.281334	Csnk1a1	Casein kinase I isoform alpha	NA	467977	455362	397523	370044	471669	424132	391723	392690	1.26465	0.00987743	0.00212227	24	18
Q8BK67	ENSG00000179051	0.189512	Rcc2	Protein RCC2	NA	58778.3	59314.9	59682.3	58713	46960	41762	36874.3	30932.9	1.01651	0.919632	0.873596	24	18
Q8BK72	ENSG00000113048	0.237722	Mrps27	28S ribosomal protein S27, mitochondrial	NA	18405.5	13799.9	17363.9	22017.8	22233	18938	14988.7	14863.3	1.5955	0.649685	0.340233	24	12
Q8BK75-2	N/A	0.0889792	Elp6	Elongator complex protein 6	NA	1775.48	1677.8	1037.09	726.87	982.432	1011.16	1621.56	915.016	2.44265	0.467047	0.51385	6	12
Q8BKC8-2	ENSG00000143393	0.206598	Pi4kb	Phosphatidylinositol 4-kinase beta	NA	39145.6	41670.7	36923.1	34183.2	44272.8	41488.3	45327.8	42733.1	1.21904	0.861948	0.862219	6	12
Q8BKF1	ENSG00000099821	0.218542	Polrmt	DNA-directed RNA polymerase, mitochondrial	NA	13499.9	13237.9	13263	9296.33	13587.6	12320.9	14179.1	12713.9	1.45218	0.30482	0.42114	24	18
Q8BKI2	ENSG00000100354	0.118209	Tnrc6b	Trinucleotide repeat-containing gene 6B protein	NA	9617.67	6083.22	9402.5	7439.16	8644.91	8050.34	8517.35	7399.21	1.58102	0.169949	0.90163	24	6
Q8BKJ9	ENSG00000187531	0.276767	Sirt7	NAD-dependent protein deacetylase sirtuin-7	NA	40102.8	40708.4	40181	35321.5	41015.6	38155.9	34901.2	36740.9	1.15251	0.302531	0.168797	24	18
Q8BKS9	N/A	0.27346	Kiaa0020	Pumilio domain-containing protein KIAA0020	NA	41881.1	41052.1	32522.2	29896.4	28113	28048.1	26097.2	24845.9	1.40087	0.681724	0.0818099	24	18
Q8BKX1	ENSG00000175866	0.134075	Baiap2	Brain-specific angiogenesis inhibitor 1-associated protein 2	NA	63535.3	71640	63335	51452.6	53552.7	58128	46521.4	45866.4	1.39235	0.3994	0.0207044	6	12
Q8BKX6	ENSG00000157106	0.119242	Smg1	Serine/threonine-protein kinase SMG1	SMG-1-Upf1-eRF1-eRF3 complex (SURF)	22839.6	16433.8	18663.2	14552	18831.6	18551.9	18011.4	16000.1	1.56951	0.101695	0.0194577	24	18
Q8BL66	ENSG00000102189	0.0556019	Eea1	Early endosome antigen 1	NA	7822.72	9002.94	8287.92	5276.69	9359.15	7329.75	7568.86	7174.81	1.70617	0.263518	0.341223	24	18
Q8BLU0	ENSG00000185070	0.142336	Flrt2		NA	8393.69	7298.02	5557.63	5595.76	4845.1	6035.45	6268.69	7946.84	1.5103	0.951521	0.791502	24	12
Q8BLY7	ENSG00000166189	0.0957371	Hps6	Hermansky-Pudlak syndrome 6 protein homolog	BLOC1-BLOC2 complex	2067.67	1844.54	1333.74	1216.52	1148.85	1045.43	1313.82	1074.23	1.69966	0.785691	0.594461	24	18
Q8BM39	ENSG00000165630	0.273011	Prpf18	Pre-mRNA-splicing factor 18	NA	5248.41	5181	5112	3256.31	4963.41	4240.85	4156.79	4189.52	1.61177	0.251324	0.0583928	24	18
Q8BM39	ENSG00000282246	0.273011	Prpf18	Pre-mRNA-splicing factor 18	NA	5248.41	5181	5112	3256.31	4963.41	4240.85	4156.79	4189.52	1.61177	0.251324	0.0583928	24	18
Q8BM85	N/A	0.102839	Tbck	TBC domain-containing protein kinase-like protein	NA	4045.23	3784.99	3083.56	2512.45	2544.48	2910.62	2654.18	3173.03	1.61007	0.830184	0.600351	6	6
Q8BMA6	ENSG00000167881	0.0621425	Srp68	Signal recognition particle subunit SRP68	Signal recognition particle (SRP) complex	4629.18	4720.81	4395.84	4033.9	4475.79	3900.39	5482.88	4069.52	1.17029	0.403028	0.83243	12	6
Q8BMB3	ENSG00000135930	0.0367753	Eif4e2	Eukaryotic translation initiation factor 4E type 2	NA	1654.04	1544.95	1201.94	898.238	1699.37	1072.21	1245.31	1474.17	1.84143	0.429828	0.800468	24	18
Q8BMC4	ENSG00000196943	0.0994569	Nop9	Nucleolar protein 9	NA	25064.5	18744.6	14702.4	14290.3	17344.1	15534.4	16256.7	13722.8	1.75395	0.195589	0.0144384	24	18
Q8BMG7	N/A	0.293134	Rab3gap2	Rab3 GTPase-activating protein non-catalytic subunit	NA	78574.4	67822.7	66981.4	55460.2	84841.1	71260.5	67122.8	61589.7	1.41677	0.0112612	0.0840877	24	18
Q8BMJ2	ENSG00000133706	0.0761904	Lars	Leucine--tRNA ligase, cytoplasmic	multi-tRNAsynthase complex	54397.6	29565.6	29665.5	32822.6	29811.7	33060.5	30322.2	29040.3	1.83989	0.569055	0.371603	24	12
Q8BMJ3	ENSG00000173674	0.0443473	Eif1ax	Eukaryotic translation initiation factor 1A, X-chromosomal	NA	21820.1	16067.8	14025.4	16504.2	16518.9	14431.9	14752.4	12949.4	1.55576	0.292419	0.0132996	24	12
Q8BML1	ENSG00000133816	0.130611	Mical2	Protein-methionine sulfoxide oxidase MICAL2	NA	24096.1	23255.3	24415.7	21848.3	19888	21218.1	19706.9	23061.1	1.11751	0.994432	0.681077	6	6
Q8BML9	ENSG00000172053	0.0309338	Qars		multi-tRNAsynthase complex	89534	74414.9	61129.8	75483.2	56272	70514.8	64686.4	58168.4	1.46466	0.869708	0.51385	24	12
Q8BMS1	ENSG00000084754	0.0246929	Hadha	Trifunctional enzyme subunit alpha, mitochondrial;Long-chain enoyl-CoA hydratase;Long chain 3-hydroxyacyl-CoA dehydrogenase	NA	46541	40530.7	40415.7	43990.2	36227.4	39848.3	36117.1	35568.3	1.15156	0.942295	0.862219	24	12
Q8BMS4	ENSG00000132423	0.236448	Coq3	Ubiquinone biosynthesis O-methyltransferase, mitochondrial	NA	5202.39	5818.63	3756.17	3949.06	6276.7	4636.13	4736.15	5260.83	1.54909	0.387295	0.257363	24	12
Q8BMZ5-2	ENSG00000170892	0.31851	Tsen34	tRNA-splicing endonuclease subunit Sen34	tRNA splicing endonuclease	28682.9	26825.6	24374.8	22475.9	23201.4	24264	20818.3	17293.2	1.27616	0.3022	0.00803666	24	18
Q8BND3-2	ENSG00000118965	0.231299	Wdr35	WD repeat-containing protein 35	NA	10368	10930.3	8686.74	9184.34	11141.5	9562.27	8663.92	8021.44	1.25827	0.0759762	0.00212227	24	18
Q8BNE1	ENSG00000198420	0.431422	Tcaf1	TRPM8 channel-associated factor 1	NA	130770	111514	97071.5	96399.1	108269	92628.9	92190	80903.6	1.35655	0.196082	0.00526516	24	18
Q8BNV1	ENSG00000099899	0.856353	Trmt2a	tRNA (uracil-5-)-methyltransferase homolog A	NA	69187.4	61890.5	50646.7	45773.9	54690.3	49809.3	46139.5	44940.1	1.5115	0.180841	0.00337965	24	18
Q8BP47	ENSG00000134440	0.272437	Nars	Asparagine--tRNA ligase, cytoplasmic	NA	111019	97193.5	92745.9	101789	119774	119234	145479	137276	1.19702	0.967787	0.826685	12	18
Q8BP48	ENSG00000164024	0.134422	Metap1	Methionine aminopeptidase 1	NA	59360.5	48420.7	39402.3	45405.7	35761.9	42513.1	29632.8	28688.8	1.50652	0.612753	0.120826	24	18
Q8BP67	ENSG00000114391	0.0773109	Rpl24	60S ribosomal protein L24	cytoplasmic ribosomal large subunit	306145	235772	235051	216113	245920	216466	208875	195155	1.4166	0.15418	0.0399615	24	18
Q8BPM2	ENSG00000012983	0.0863363	Map4k5	Mitogen-activated protein kinase kinase kinase kinase 5	NA	23472.9	22836.5	19141.2	17117.7	21971.9	20318.7	16907.2	15465.1	1.37126	0.0308208	0.000256069	24	18
Q8BPU7	ENSG00000155849	0.511787	Elmo1	Engulfment and cell motility protein 1	NA	21345.8	20787	19093.3	14046.7	20848	21396.5	16143.6	17999.2	1.51963	0.130375	0.0181643	24	18
Q8BQ89	N/A	0.368026	Lix1l	LIX1-like protein	NA	3718.32	3987.26	3327.43	2913.76	3017.79	3325.78	3233.44	3561.67	1.36843	0.761715	0.88722	6	12
Q8BQM4	ENSG00000155393	0.174764	Heatr3	HEAT repeat-containing protein 3	NA	33848.1	24202.6	21436.5	27248.7	21738.1	23720.7	21893	19754.1	1.579	0.718397	0.531095	24	12
Q8BRF7	ENSG00000092108	0.0688609	Scfd1	Sec1 family domain-containing protein 1	NA	4900.47	8999.79	10172.1	10484.9	6390.72	7162.92	7311.16	9819.17	2.13956	0.0969558	0.00526516	18	6
Q8BRN9	ENSG00000154222	0.0263294	Cc2d1b	Coiled-coil and C2 domain-containing protein 1B	NA	10685	13310.3	8694.06	7520.9	13317.3	8310.3	10853.5	12922.8	1.76977	0.872222	0.553813	24	12
Q8BSN5	ENSG00000040633	0.588969	Phf23	PHD finger protein 23	NA	72158.8	60644.8	59091.2	63811.1	49185.6	51543.9	53773.4	56137	1.22114	0.953785	0.853431	24	6
Q8BSQ9	ENSG00000163939	0.109966	Pbrm1	Protein polybromo-1	BAF complex	66096	67180.2	60543	59912.9	58290	65053.3	67838.4	63005.8	1.1213	0.67731	0.816009	6	18
Q8BSQ9	ENSG00000163939	0.109966	Pbrm1	Protein polybromo-1	RSC	66096	67180.2	60543	59912.9	58290	65053.3	67838.4	63005.8	1.1213	0.67731	0.816009	6	18
Q8BT07	ENSG00000138180	0.382899	Cep55	Centrosomal protein of 55 kDa	NA	11292.5	9153.41	6970.95	5069.04	5442.63	4898.57	4317.33	3653.19	2.22774	0.533397	0.0363286	24	18
Q8BTI8	ENSG00000167978	0.0633333	Srrm2	Serine/arginine repetitive matrix protein 2	Spliceosome-Bact	174800	135962	132067	116128	142934	148883	147913	127132	1.50523	0.182424	0.0144384	24	18
Q8BTI8	ENSG00000167978	0.0633333	Srrm2	Serine/arginine repetitive matrix protein 2	SRm160/300 complex	174800	135962	132067	116128	142934	148883	147913	127132	1.50523	0.182424	0.0144384	24	18
Q8BTM8	ENSG00000196924	0.0620197	Flna	Filamin-A	NA	1.00716e+06	976960	970768	877101	753930	744309	784571	821090	1.14829	0.99675	1	18	6
Q8BTT6	N/A	0.0431644	Diexf	Digestive organ expansion factor homolog	NA	21185.2	18781.6	15011.4	13668	16340.5	17105.5	15262.1	14602.8	1.54999	0.130773	0.00212227	24	18
Q8BTW9	ENSG00000130669	0.166136	Pak4	Serine/threonine-protein kinase PAK 4	NA	11240.5	10742.4	10253.4	10824.1	9324.69	9181.14	7867.38	6872.66	1.09628	0.815894	0.736166	24	18
Q8BU11	ENSG00000092203	0.12527	Tox4	TOX high mobility group box family member 4	NA	48042.7	34815.3	32258.8	29125	39424.1	39281.1	34605.6	29771.7	1.64954	0.0415521	8.28e-06	24	18
Q8BU14	ENSG00000008952	0.0996617	Sec62	Translocation protein SEC62	NA	24673.9	16053.1	16683.1	14397.5	15291.9	13508.5	15241.4	15071.7	1.71376	0.473801	0.742326	24	18
Q8BU25	ENSG00000149090	0.278769	Pamr1	Inactive serine protease PAMR1	NA	2102.65	2069.12	1292.61	1997.39	2476.96	3028.45	2916.93	2778.21	1.62667	0.891728	0.827964	6	6
Q8BU30	ENSG00000196305	0.0786237	Iars	Isoleucine--tRNA ligase, cytoplasmic	multi-tRNAsynthase complex	226029	136653	150282	143859	159371	194718	127853	129555	1.65403	0.376559	0.10474	24	18
Q8BUK6	ENSG00000168172	0.119883	Hook3	Protein Hook homolog 3	NA	4368.7	2626.36	3984.59	3322.15	6129.01	4378.2	5294.08	5226	1.6634	0.566526	0.84228	24	6
Q8BUN5	ENSG00000166949	0.3001	Smad2;Smad3	Mothers against decapentaplegic homolog 2;Mothers against decapentaplegic homolog 3	SMAD3/4-E2F4/5-p107-DP1 complex	16095.7	18853.8	13917.5	10048.1	12344.2	16430.9	15272.5	11611.1	1.87636	0.0676645	0.00155314	6	12
Q8BUR4	ENSG00000150760	0.0862413	Dock5;Dock1	Dedicator of cytokinesis protein 5;Dedicator of cytokinesis protein 1	NA	30390.6	27567.4	30616.3	30197.8	26734.4	28142.5	24780.6	24081.1	1.1106	0.969896	1	12	6
Q8BV57	ENSG00000179954	0.515809	Ssc5d	Soluble scavenger receptor cysteine-rich domain-containing protein SSC5D	NA	32525.2	32151.7	28838.7	29710.5	32598.3	31929.4	30096.6	26983.5	1.12783	0.0520773	0.012032	24	18
Q8BVE3	ENSG00000047249	0.0816804	Atp6v1h	V-type proton ATPase subunit H	H+-transporting ATPase, vacuolar	194282	170996	173103	129363	166933	176211	181025	196736	1.50184	0.8719	0.769245	24	6
Q8BVE8	ENSG00000109685	0.224587	Whsc1	Histone-lysine N-methyltransferase NSD2	NA	7829.3	5613.78	5441.3	6021.77	5012.23	4713.1	3853.74	4206.8	1.43887	0.658231	0.206406	24	12
Q8BVF2	ENSG00000115539	0.213942	Pdcl3	Phosducin-like protein 3	NA	17905.6	16282.6	16272.8	12237.4	19754.1	15754.5	14970.6	14495.3	1.46319	0.0465783	0.265547	24	18
Q8BVG4	ENSG00000142002	0.0914145	Dpp9	Dipeptidyl peptidase 9	NA	27759.8	26522.1	22895.3	25631.8	20480.9	26246.7	23946.1	26503.2	1.21247	0.638902	0.853431	6	18
Q8BVY0	ENSG00000171490	0.0481076	Rsl1d1	Ribosomal L1 domain-containing protein 1	Yph1-L	49594.4	52610.2	45913.1	45168.7	52383.2	39729.2	43119.2	39821.3	1.16475	0.495098	0.435894	24	18
Q8BVZ5	ENSG00000137033	0.450831	Il33	Interleukin-33;Interleukin-33(102-266);Interleukin-33(109-266)	NA	77898.3	72791.4	55718.6	35392.3	72829.5	57758	46669.6	37137.6	2.20099	0.00894165	1.81e-05	24	18
Q8BW10	ENSG00000141101	0.0614603	Nob1	RNA-binding protein NOB1	NA	12153	11633.7	14499.3	11623.3	9321.58	8860.46	10205.2	10243.2	1.24743	0.805042	0.90163	18	12
Q8BWL5	ENSG00000144642	0.0809864	Rbms3	RNA-binding motif, single-stranded-interacting protein 3	NA	138261	115705	111395	109107	154340	142847	153889	158563	1.2672	0.905958	0.876279	24	18
Q8BWQ6	ENSG00000103544	0.302169		UPF0505 protein C16orf62 homolog	NA	2892.23	2708.93	2434.87	2955.42	2289.13	3039.73	3335.33	2387.53	1.21379	0.881332	0.813315	6	18
Q8BWT1	ENSG00000167315	0.0680412	Acaa2	3-ketoacyl-CoA thiolase, mitochondrial	NA	1797.21	2288.4	2311.65	1650.66	2037.18	2170.21	2597.2	1647.82	1.40044	0.0120395	0.181622	12	6
Q8BWT5	ENSG00000160305	0.249382	Dip2a	Disco-interacting protein 2 homolog A	NA	27713.5	24946.8	21191.6	24079.9	25862	25513.8	26964.6	21133.3	1.30776	0.455899	0.0840877	24	18
Q8BWW4	N/A	0.105739	Larp4	La-related protein 4	NA	102184	95119	85069.7	78463.1	85343.6	89858.7	83567.7	77042.4	1.30231	0.140972	0.00300838	6	12
Q8BWW9	ENSG00000065243	0.182868	Pkn2	Serine/threonine-protein kinase N2	NA	109601	96448.9	84016.3	84477.7	90808.1	90119.4	83469.2	80443.3	1.30452	0.151711	0.0562657	24	18
Q8BWY3	ENSG00000120705	0.0717092	Etf1	Eukaryotic peptide chain release factor subunit 1	SMG-1-Upf1-eRF1-eRF3 complex (SURF)	73962.5	63549.6	71215.6	61354.5	79073	69082.2	61317.8	58287.5	1.2055	0.0903095	0.153144	24	18
Q8BX02	ENSG00000197256	0.117293	Kank2	KN motif and ankyrin repeat domain-containing protein 2	NA	284483	225091	238699	223777	238835	260385	267325	284090	1.27128	0.943151	0.770981	24	6
Q8BX17	ENSG00000082516	0.123657	Gemin5	Gem-associated protein 5	Survival of motor neuron (SMN) complex	88985.3	88805.1	74096.4	60725.7	65174	64155.8	63782.5	53265.7	1.46536	0.41279	0.0199807	6	12
Q8BX70	ENSG00000129003	0.131415	Vps13c	Vacuolar protein sorting-associated protein 13C	NA	13586.3	13026.9	15250.4	10653.9	14445.8	13621.6	15511.2	15554.3	1.43144	0.626878	0.586278	12	18
Q8BY46	ENSG00000105732	0.220487	Znf574	Zinc finger protein 574	NA	11977.2	10496.3	9740.79	9647.12	10233.6	10313	7828.59	11526.4	1.24153	0.313774	0.494884	24	12
Q8BYB9	ENSG00000163389	0.0732777	Poglut1	Protein O-glucosyltransferase 1	NA	35089.6	28946.8	26913.3	22143.4	35946.7	24198.9	24743.7	34803.7	1.58466	0.363941	0.121239	24	12
Q8BYJ6	N/A	0.10143	Tbc1d4	TBC1 domain family member 4	NA	4692.51	3409.56	2783.31	2608.36	2299.16	1833.36	2511.37	1359.58	1.79903	0.632241	0.202557	24	18
Q8BYK6	ENSG00000185728	0.274366	Ythdf3	YTH domain-containing family protein 3	NA	178998	182052	169532	116972	141535	184659	147902	175253	1.55638	0.600909	0.13635	6	12
Q8BYL4	ENSG00000139131	0.103649	Yars2	Tyrosine--tRNA ligase, mitochondrial	NA	21190	14410.5	16168.1	19884.7	14810.8	18431.2	15967.5	13337	1.47046	0.960769	0.586278	24	12
Q8BZ03	ENSG00000105287	0.0443079	Prkd2	Serine/threonine-protein kinase D2	NA	3297.08	3522.68	3299.72	1883.82	3475.66	2957.51	2520.3	2488.97	1.86997	0.12884	0.00526516	24	18
Q8BZ20	ENSG00000059378	0.150283	Parp12	Poly [ADP-ribose] polymerase 12	NA	48109.4	42061.8	38100.5	31207.3	54782.9	39907.7	41738.5	39180	1.54161	0.0746101	0.00884032	24	18
Q8BZ32	N/A	0.162079	Asxl2	Putative Polycomb group protein ASXL2	NA	11100.9	9706.06	8884.81	8921.64	10586.3	11399.1	12163.3	13509.5	1.24942	0.990069	0.736166	24	6
Q8BZQ7	ENSG00000176248	0.19525	Anapc2	Anaphase-promoting complex subunit 2	Anaphase promoting complex (APC)	16903	18154.9	15583.4	9521.56	12895.5	12650.7	14735.4	12467.4	1.90672	0.346	0.149985	6	12
Q8C006	N/A	0.49114	Trim35	Tripartite motif-containing protein 35	NA	31607.2	31783.7	33085.7	29813	26148.6	28034.5	31088.4	23845.5	1.10978	0.515663	0.140382	12	6
Q8C052	ENSG00000130479	0.0579003	Map1s	Microtubule-associated protein 1S;MAP1S heavy chain;MAP1S light chain	NA	42451.2	37181.7	33276.9	28267.3	28516.2	33636.6	33771.9	35898.8	1.50177	0.922856	0.718028	6	12
Q8C0C0	ENSG00000178764	0.326397	Zhx2	Zinc fingers and homeoboxes protein 2	NA	22569.1	17039.6	19253.5	11646.5	21099.9	22042.2	23463	23148.5	1.93784	0.728425	0.799883	24	6
Q8C0C7	ENSG00000179115	0.158697	Farsa	Phenylalanine--tRNA ligase alpha subunit	NA	57824.5	49397.4	44715.3	26291	47815.8	40646.3	39519.8	29569.1	2.1994	0.0200856	0.00254673	24	18
Q8C0D0	ENSG00000165832	0.0130298	Trub1	Probable tRNA pseudouridine synthase 1	NA	1347.24	1227.44	847.921	617.236	946.911	654.501	987.558	984.151	2.18269	0.706274	0.792615	24	18
Q8C0D5	ENSG00000140598	0.273193	Eftud1	Elongation factor Tu GTP-binding domain-containing protein 1	NA	11177.8	9859.04	8646.38	7705.71	10147.6	7679.45	7306.68	7419.22	1.45059	0.123876	0.00526516	24	18
Q8C0V0	ENSG00000198586	0.0374283	Tlk1	Serine/threonine-protein kinase tousled-like 1	NA	15046.1	12965.5	12931	10708.7	10840.1	11964.5	10868.6	9521.23	1.40503	0.437844	0.0681661	6	12
Q8C0V9	ENSG00000139926	0.347394	Frmd6	FERM domain-containing protein 6	NA	18659.1	13134.8	14736	12832.8	16455.1	14624.1	13148	13127.5	1.45401	0.0479443	0.000498646	24	18
Q8C181-4	N/A	0.0360396	Mbnl2	Muscleblind-like protein 2	NA	47684.2	55950.7	57752.3	51841.1	38163.2	55906.1	40910.4	47279.9	1.21114	0.44285	0.494884	6	18
Q8C1A5	N/A	0.290087	Thop1	Thimet oligopeptidase	NA	3612.59	1596.97	2173.95	2485.04	966.24	2605.97	1933.35	1937.87	2.26216	0.990389	1	18	6
Q8C1B1	ENSG00000118200	0.0593892	Camsap2	Calmodulin-regulated spectrin-associated protein 2	NA	4585.33	4959.65	4336.86	3854.74	6063.73	5928.02	7073.11	4019.42	1.28664	0.424759	0.0928384	6	12
Q8C1B7	ENSG00000138758	0.255182	2011-09-01	Septin-11	Septin complex	23154.5	19102.9	18504.5	17691.8	15250.5	17031.7	19031.4	15274	1.30877	0.824635	0.827964	12	6
Q8C1D8	ENSG00000163166	0.0173255	Iws1	Protein IWS1 homolog	NA	2858.39	2411.18	1632.98	2383.03	1910.01	2267.26	1991.03	2502.55	1.75041	0.347734	0.413769	24	12
Q8C2E7	ENSG00000164961	0.0586436	Kiaa0196	WASH complex subunit strumpellin	NA	136343	133805	122006	109958	138344	134548	116901	147150	1.23995	0.594416	0.413769	24	12
Q8C2Q3	ENSG00000239306	0.0543655	Rbm14	RNA-binding protein 14	NA	65490.5	61993.2	61155.4	51787	46765.7	52137.7	41930.7	40473	1.26461	0.735481	0.546765	24	18
Q8C3F2	ENSG00000184083	0.149582	Fam120c	Constitutive coactivator of PPAR-gamma-like protein 2	NA	14573.1	9584.2	14009.4	8459.44	12849.2	15364.3	16238.7	12952.7	1.72271	0.515091	0.553813	12	6
Q8C4U3	ENSG00000104332	0.209696	Sfrp1	Secreted frizzled-related protein 1	NA	244969	235183	223118	248998	375963	324038	328095	325135	1.11599	0.967783	0.736166	24	6
Q8C522	ENSG00000149218	0.175854	Endod1	Endonuclease domain-containing 1 protein	NA	1832.93	1548.43	657.531	1885.11	1477.02	1413.85	1765.28	1962.66	2.86695	0.503508	0.140382	18	18
Q8C547	ENSG00000008869	0.156295	Heatr5b	HEAT repeat-containing protein 5B	NA	71183.5	69162.6	63755.2	55576.3	74709.6	69133.7	62126.3	57502.1	1.28083	0.00135191	0.000256069	24	18
Q8C570	ENSG00000101146	0.226401	Rae1	mRNA export factor	Nuclear pore complex (NPC)	6669.68	6507.19	6973.39	4444.83	7252.64	7127.66	6418.57	6165.29	1.56888	0.231646	0.341223	24	18
Q8C650	N/A	0.0953758	2010-09-01	Septin-10	NA	20756.4	17597.8	15869.1	13669	11035.1	13623.7	13718.4	14230.6	1.5185	0.974924	0.801846	24	18
Q8C6G8	ENSG00000162923	0.240198	Wdr26	WD repeat-containing protein 26	RANBP9-containing complex	144244	143131	144820	141592	156659	161989	156306	149433	1.02279	0.891623	0.801846	6	18
Q8C6P8	ENSG00000204644	0.143024	Zfp57	Zinc finger protein 57	NA	20682.3	19301	17098.6	18461	19928.5	22759.1	20497.4	21195.8	1.20959	0.728923	0.874741	6	6
Q8C754	ENSG00000223501	0.219102	Vps52	Vacuolar protein sorting-associated protein 52 homolog	NA	3084.74	2699.35	2484.46	1876.01	2747.86	2181.25	2644.29	2403.59	1.64431	0.229974	0.548152	24	18
Q8C7Q4	ENSG00000173933	0.0795042	Rbm4;Rbm4b	RNA-binding protein 4;RNA-binding protein 4B	NA	13325.8	11030.6	10669.8	6837.58	18542.3	9921.3	7817.26	9713.76	1.94891	0.112377	0.000256069	24	18
Q8C804	ENSG00000163611	0.136708	Spice1	Spindle and centriole-associated protein 1	NA	3007.76	1844.33	1890.01	1411.54	2027.77	1675.19	2149.2	1604.96	2.13083	0.125088	0.264523	24	18
Q8C804	ENSG00000285943	0.136708	Spice1	Spindle and centriole-associated protein 1	NA	3007.76	1844.33	1890.01	1411.54	2027.77	1675.19	2149.2	1604.96	2.13083	0.125088	0.264523	24	18
Q8C827	ENSG00000196670	0.236721	Zfp62	Zinc finger protein 62	NA	6165.87	5101.86	3553.6	3361.74	5187.6	8364.48	7595.37	6107.91	1.83413	0.817454	0.405385	6	12
Q8C878	ENSG00000144744	0.127002	Uba3	NEDD8-activating enzyme E1 catalytic subunit	NA	18772	17682.3	13830.6	14579.5	13311.8	17003.1	14891	13846.7	1.35728	0.448228	0.104263	6	12
Q8C8U0	ENSG00000110841	0.174243	Ppfibp1;Ppfibp2	Liprin-beta-1;Liprin-beta-2	NA	562091	457679	429049	390599	396467	457011	463493	465950	1.43905	0.902084	0.435894	24	18
Q8C9B9	ENSG00000101191	0.0888705	Dido1	Death-inducer obliterator 1	COMPASS complex	40301.3	39148.8	35619.1	32929.6	39975	40578.2	37996	35163.9	1.22386	0.0257204	0.0255586	24	18
Q8CAS9	ENSG00000138496	0.116981	Parp9	Poly [ADP-ribose] polymerase 9	NA	17142.5	21305.2	22630.4	21036.3	24929.6	20041.8	23362.1	17761.7	1.32013	0.716646	0.77838	12	18
Q8CAY6	ENSG00000120437	0.0520805	Acat2	Acetyl-CoA acetyltransferase, cytosolic	NA	18627.2	19484.9	19696.5	10223.5	10415.6	14699.5	11241	13462.1	1.9266	0.724739	0.718028	6	12
Q8CB77	ENSG00000011007	0.457642	Tceb3	Transcription elongation factor B polypeptide 3	Cul3p-RING ubiquitin ligase complex	8058.03	7609.82	6726.67	6297.32	8127.66	7362.24	8209.37	7199.21	1.2796	0.333054	0.220435	24	18
Q8CBE3	ENSG00000047056	0.0252439	Wdr37	WD repeat-containing protein 37	NA	3980.58	3532.36	2586.04	3207.67	2936.46	2635.12	3400.73	2413.36	1.53926	0.789385	0.676678	24	18
Q8CBW3	ENSG00000136754	0.310381	Abi1;Abi2	Abl interactor 1;Abl interactor 2	Wave-2 complex	262567	215503	215077	187163	229134	203477	194087	178787	1.40288	0.0476949	0.000934497	24	18
Q8CBY8-2	ENSG00000132912	0.246974	Dctn4	Dynactin subunit 4	NA	211786	230794	205191	176811	179610	180197	176000	170930	1.30532	0.628126	0.206406	6	12
Q8CC35-2	ENSG00000171992	0.0678406	Synpo	Synaptopodin	NA	3014.45	7351.48	7810.86	4920.17	3530.92	2573.26	3114.27	2223.06	2.59114	0.852532	0.586278	6	18
Q8CCA0	ENSG00000109184	0.251491	Dcun1d4	DCN1-like protein 4	NA	4096.92	3332	3252.09	3046.15	3870.83	3318.13	3639.82	3464.93	1.34495	0.10269	0.620653	24	18
Q8CCB4	ENSG00000141252	0.1373	Vps53	Vacuolar protein sorting-associated protein 53 homolog	NA	33606.8	29692.6	21224.8	21564.7	19638.4	25333.1	26432.6	24144.3	1.58338	0.831117	0.807733	6	6
Q8CCH7	ENSG00000169946	0.168608	Zfpm2	Zinc finger protein ZFPM2	NA	75333.7	61986.5	56830	59841.4	83932.1	81583.1	78554.3	76856.8	1.3256	0.767423	0.586278	24	12
Q8CCJ9	ENSG00000129292	0.309777	Phf20l1	PHD finger protein 20-like protein 1	NA	19380	16155.4	15890.2	15662.2	19343.7	21627.1	19672.4	24547.7	1.23738	0.953941	0.796134	18	18
Q8CCP0	ENSG00000165525	0.254573	Nemf	Nuclear export mediator factor Nemf	NA	8910.84	8461.51	9949.58	3585.24	8565.1	7681.35	5691.23	3878.47	2.77515	0.0407133	0.0279583	6	12
Q8CCS6	ENSG00000100836	0.139802	Pabpn1	Polyadenylate-binding protein 2	NA	3519.95	2922.4	2853.81	2037.69	2653.03	3052.48	2718.4	2887.21	1.72743	0.537912	0.676678	24	18
Q8CD15	ENSG00000170854	0.11584	Mina	Bifunctional lysine-specific demethylase and histidyl-hydroxylase MINA	NA	16107.6	10919.1	11426.9	13501.2	11915	14191.6	9524.13	12026.6	1.47518	0.445087	0.486837	24	12
Q8CDG3	N/A	0.209675	Vcpip1	Deubiquitinating protein VCIP135	NA	142345	143250	105336	110815	116147	124629	113743	121582	1.35993	0.288727	0.0176888	6	6
Q8CDN6	ENSG00000091164	0.348496	Txnl1	Thioredoxin-like protein 1	NA	406329	301344	259602	314343	282244	272352	282106	293275	1.5652	0.497155	0.107053	24	12
Q8CE46	ENSG00000129317	0.345925	Pus7l	Pseudouridylate synthase 7 homolog-like protein	NA	2790.63	2498.07	2192.33	2264.23	2208.85	1924.71	1677.72	1731.53	1.2729	0.548919	0.114262	24	18
Q8CE72	ENSG00000197603	0.287904		Uncharacterized protein C5orf42 homolog	NA	931.738	1331.54	674.948	650.164	912.644	765.943	549.362	811.615	2.04801	0.240206	0.0700731	6	6
Q8CE90	ENSG00000076984	0.407549	Map2k7	Dual specificity mitogen-activated protein kinase kinase 7	NA	24746	21627.4	20835.1	19194.9	21322.6	19091.4	15896.5	15348.1	1.28919	0.314394	0.00803666	24	18
Q8CE90	ENSG00000076984	0.407549	Map2k7	Dual specificity mitogen-activated protein kinase kinase 7	NA	24746	21627.4	20835.1	19194.9	21322.6	19091.4	15896.5	15348.1	1.28919	0.314394	0.00803666	24	18
Q8CE96	ENSG00000089195	0.209988	Trmt6	tRNA (adenine(58)-N(1))-methyltransferase non-catalytic subunit TRM6	NA	27722.4	25184.9	21686.2	19679.2	22005.8	23575	18673	20080.5	1.40872	0.174623	0.012032	24	18
Q8CEF1	ENSG00000145780	0.458541	Fem1c	Protein fem-1 homolog C	NA	48782.3	44347.7	40746	39331	42229.9	40126.4	35684.9	29602.1	1.2403	0.269955	0.0749924	24	18
Q8CES0	ENSG00000139977	0.292733	Naa30	N-alpha-acetyltransferase 30	NA	4538.89	4543.85	4390.71	4348.37	4960.11	5300.42	4316.07	4794.88	1.04496	0.47028	0.853431	6	6
Q8CFE2	ENSG00000056050	0.554277		UPF0609 protein C4orf27 homolog	NA	16346.8	13244.2	11948.4	10645.3	8589.12	9575.4	7617.77	7569.36	1.53558	0.803508	0.378897	24	18
Q8CFE3	ENSG00000089902	0.11437	Rcor1;Rcor3	REST corepressor 1;REST corepressor 3	COREST complex	50339	50126	42814.4	38743.4	45006.9	52121.2	46129.1	52118.7	1.29929	0.642044	0.242479	6	6
Q8CFE3	ENSG00000089902	0.11437	Rcor1;Rcor3	REST corepressor 1;REST corepressor 3	CtBP	50339	50126	42814.4	38743.4	45006.9	52121.2	46129.1	52118.7	1.29929	0.642044	0.242479	6	6
Q8CFE3	ENSG00000089902	0.11437	Rcor1;Rcor3	REST corepressor 1;REST corepressor 3	emerin C32	50339	50126	42814.4	38743.4	45006.9	52121.2	46129.1	52118.7	1.29929	0.642044	0.242479	6	6
Q8CFE6	ENSG00000134294	0.565568	Slc38a2	Sodium-coupled neutral amino acid transporter 2	NA	7162.12	7750.8	4721.2	3115.74	4695.75	2802.64	3291.7	5946.18	2.48763	0.859225	0.371603	24	12
Q8CFI7	ENSG00000047315	0.118349	Polr2b	DNA-directed RNA polymerase II subunit RPB2	RNA polymerase II core complex	47983.2	47258.1	39358.8	38697.1	44706.4	37895	33862.2	37238.8	1.23997	0.209584	0.0468103	24	12
Q8CFI7	ENSG00000047315	0.118349	Polr2b	DNA-directed RNA polymerase II subunit RPB2	Flag-FCP1	47983.2	47258.1	39358.8	38697.1	44706.4	37895	33862.2	37238.8	1.23997	0.209584	0.0468103	24	12
Q8CFQ3	ENSG00000021776	0.124461	Aqr	Intron-binding protein aquarius	Nonsense-mediated mRNA decay pathway complex	1020.31	729.696	623.712	1109.41	650.05	826.698	667.554	541.635	1.77872	0.871763	0.580434	24	12
Q8CFW7	ENSG00000048342	0.166656	Cc2d2a	Coiled-coil and C2 domain-containing protein 2A	NA	2448.54	1923.57	1829.58	1315.08	3083.15	2360.34	2596.51	2495.58	1.86189	0.577037	0.36451	24	18
Q8CFX1	ENSG00000049239	0.117397	H6pd	GDH/6PGL endoplasmic bifunctional protein;Glucose 1-dehydrogenase;6-phosphogluconolactonase	NA	2896.49	2620.06	2934.55	1782.33	2898	1949.35	2236.78	3347.58	1.64647	0.818078	0.751358	24	6
Q8CG14	N/A	0.519381	C1sa;C1sb	Complement C1s-A subcomponent;Complement C1s-A subcomponent heavy chain;Complement C1s-A subcomponent light chain;Complement C1s-B subcomponent;Complement C1s-B subcomponent heavy chain;Complement C1s-B subcomponent light chain	NA	76465.2	81459.1	76625.6	91745.1	81295.8	116358	104737	119472	1.19983	0.557457	0.434973	18	6
Q8CG19	ENSG00000049323	0.349604	Ltbp1	Latent-transforming growth factor beta-binding protein 1	NA	32251.2	32194.8	24648.1	26837.6	27098.6	25107.9	26407.7	21676.2	1.30847	0.47984	0.185801	24	18
Q8CG46	ENSG00000198887	0.376528	Smc5	Structural maintenance of chromosomes protein 5	smc5p-Smc6p complex	53219.3	42668.3	38550.3	35288	39077	33853.9	29044.2	31302.6	1.50814	0.355525	0.0103522	24	18
Q8CG47	ENSG00000113810	0.042561	Smc4	Structural maintenance of chromosomes protein 4	Condensin II complex	79553.7	67785.1	54423.7	37573.7	40328.1	43548.1	27394	36075.1	2.11727	0.593269	0.110645	24	18
Q8CG47	ENSG00000113810	0.042561	Smc4	Structural maintenance of chromosomes protein 4	DNMT3B	79553.7	67785.1	54423.7	37573.7	40328.1	43548.1	27394	36075.1	2.11727	0.593269	0.110645	24	18
Q8CG47	ENSG00000113810	0.042561	Smc4	Structural maintenance of chromosomes protein 4	nuclear condensin complex	79553.7	67785.1	54423.7	37573.7	40328.1	43548.1	27394	36075.1	2.11727	0.593269	0.110645	24	18
Q8CG48	ENSG00000136824	0.0851392	Smc2	Structural maintenance of chromosomes protein 2	Condensin II complex	8843.15	9191.31	7109.84	4056.8	8026.08	5265.87	3933.5	5949.68	2.26565	0.411609	0.120826	24	18
Q8CG48	ENSG00000136824	0.0851392	Smc2	Structural maintenance of chromosomes protein 2	DNMT3B	8843.15	9191.31	7109.84	4056.8	8026.08	5265.87	3933.5	5949.68	2.26565	0.411609	0.120826	24	18
Q8CG48	ENSG00000136824	0.0851392	Smc2	Structural maintenance of chromosomes protein 2	nuclear condensin complex	8843.15	9191.31	7109.84	4056.8	8026.08	5265.87	3933.5	5949.68	2.26565	0.411609	0.120826	24	18
Q8CG73	ENSG00000103494	0.371881	Rpgrip1l	Protein fantom	NA	45273.8	39886.9	36279.8	29575.4	36867.6	33915	30977.1	26597.1	1.53079	0.111218	0.000856622	24	18
Q8CG79	N/A	0.257391	Tp53bp2	Apoptosis-stimulating of p53 protein 2	NA	8116.21	6698.7	6803.39	6767.06	6997.96	7758.31	6517.8	6352.39	1.21161	0.362795	0.586278	6	6
Q8CGB6	ENSG00000111077	0.250929	Tns2	Tensin-2	NA	60844.2	60125.9	48179.2	48173.8	59011	56767.3	51648.2	50540.2	1.26301	0.0125662	0.00130198	24	18
Q8CGC4	ENSG00000149657	0.389951	Lsm14b	Protein LSM14 homolog B	NA	31012.5	31574.5	24375.6	27748.9	28857.1	27672.4	23403.8	22353.3	1.29533	0.156561	0.04254	6	6
Q8CGC6	ENSG00000106344	0.104445	Rbm28	RNA-binding protein 28	NA	138639	99602.8	104774	90326.5	129506	114980	140549	141955	1.53486	0.716624	0.439723	24	6
Q8CGC7	ENSG00000136628	0.0333176	Eprs	Bifunctional glutamate/proline--tRNA ligase;Glutamate--tRNA ligase;Proline--tRNA ligase	multi-tRNAsynthase complex	212877	158723	143913	102986	116927	154649	141082	127122	2.06705	0.519408	0.0181643	6	12
Q8CGF1	ENSG00000137962	0.143311	Arhgap29	Rho GTPase-activating protein 29	NA	9117.21	7636.01	7629.2	8111.85	10394.1	8595.15	10544.9	8124.08	1.19504	0.50779	0.548152	24	18
Q8CGF7	ENSG00000113649	0.0448815	Tcerg1	Transcription elongation regulator 1	Spliceosome-A	32126.2	29503.7	26705	22269.3	28847.9	27424.8	27539.4	25063.8	1.44262	0.0616196	0.00130198	24	18
Q8CGI1	ENSG00000125386	0.198849	Fam193a	Protein FAM193A	NA	15532	17661.4	16978.1	14678.1	14253.1	13270.3	14726.2	9724.59	1.20324	0.505198	0.546765	12	6
Q8CGK3	ENSG00000196365	0.18694	Lonp1	Lon protease homolog, mitochondrial	NA	5686.43	5106.63	4470.3	6603.62	5341.98	6847.99	5843.52	5551.19	1.47722	0.70989	0.836216	6	6
Q8CGY8	ENSG00000147162	0.0770974	Ogt	UDP-N-acetylglucosamine--peptide N-acetylglucosaminyltransferase 110 kDa subunit	HCF-1N	14812.5	14689	13208.8	10067.9	11813.2	15456.5	14101.2	12750.9	1.47125	0.261676	0.00270755	6	12
Q8CH02	ENSG00000105705	0.433054	Sugp1	SURP and G-patch domain-containing protein 1	Spliceosome-A	12027.9	16084.1	15931	10002	11009.6	13837	12200.6	9958.83	1.60809	0.0709432	0.00558748	6	12
Q8CH18	ENSG00000060339	0.106397	Ccar1	Cell division cycle and apoptosis regulator protein 1	Spliceosome-A	49409.1	41388.2	43800.9	37636.8	58648.7	44064.8	53376.9	47763.1	1.31279	0.322817	0.341223	24	6
Q8CH25	ENSG00000137776	0.0999037	Sltm	SAFB-like transcription modulator	eIF3	7909.4	5172.17	4642.9	6346.57	5656.48	5460.67	5410.87	4372.42	1.70355	0.494173	0.206406	24	12
Q8CH72	ENSG00000119401	0.298119	Trim32	E3 ubiquitin-protein ligase TRIM32	NA	137581	142900	111938	98011.4	120053	126121	125320	105523	1.45799	0.088208	0.000956581	6	12
Q8CH77	ENSG00000134369	0.105072	Nav1	Neuron navigator 1	NA	21385.2	19795.9	19467.6	13789.2	18626.3	18864.5	13560.4	12256	1.55086	0.118133	0.0157388	24	18
Q8CHC4	N/A	0.0620863	Synj1	Synaptojanin-1	NA	62384.3	54059.6	49752.1	51557.3	56406.4	51213.7	46438.6	53495.2	1.2539	0.0548651	0.00045907	24	12
Q8CHG3	N/A	0.236807	Gcc2	GRIP and coiled-coil domain-containing protein 2	NA	14026	15806.8	16341.2	8867.21	15475.9	16750.4	16350.7	16414	1.84288	0.545115	0.435894	12	6
Q8CHI8	ENSG00000183495	0.178757	Ep400	E1A-binding protein p400	NuA4/Tip60 HAT complex	84152.2	73449	68338.2	61581.6	63697.3	67350.3	72377	62259.7	1.36651	0.492763	0.0523701	6	12
Q8CHK4	ENSG00000172977	0.335301	Kat5	Histone acetyltransferase KAT5	NuA3 histone acetyltransferase complex	23986.2	21766	23042.5	21763.7	22587.1	20029	18579.3	19320.2	1.10212	0.558373	0.435894	24	18
Q8CHK4	ENSG00000172977	0.335301	Kat5	Histone acetyltransferase KAT5	picNuA4	23986.2	21766	23042.5	21763.7	22587.1	20029	18579.3	19320.2	1.10212	0.558373	0.435894	24	18
Q8CHP0	ENSG00000014164	0.121102	Zc3h3	Zinc finger CCCH domain-containing protein 3	NA	9190.17	8279.42	9205.07	8398.11	8651.52	7587.22	7472.35	8641.91	1.1118	0.59909	0.68315	24	6
Q8CHT3	ENSG00000185085	0.011057	Ints5	Integrator complex subunit 5	Integrator	9329.52	7018.59	7719.91	4936.35	6075.1	6364.35	7592.01	4690.2	1.88996	0.115845	0.0132352	12	6
Q8CHV6	ENSG00000276234	0.0378386	Tada2a	Transcriptional adapter 2-alpha	NA	1509.53	1114.14	1015.47	965.345	906.595	865.442	1066.68	904.84	1.56372	0.729591	0.914358	24	18
Q8CHY6	ENSG00000167491	0.181662	Gatad2a	Transcriptional repressor p66 alpha	NuRD complex	124115	100352	101284	85254.4	92038.1	93151.2	109260	95937.7	1.45582	0.536651	0.929503	24	18
Q8CI08-2	ENSG00000109171	0.459336	Slain2	SLAIN motif-containing protein 2	NA	31099.4	30681.2	27619.6	26639	30878.3	31637.9	28256.5	25555.5	1.16744	0.00231251	0.0279583	6	12
Q8CI11	ENSG00000163938	0.188263	Gnl3	Guanine nucleotide-binding protein-like 3	Yph1-L	73617.1	56508.8	54373.4	43925.5	65528.4	65186	69066.2	67414.2	1.67595	0.658526	0.807733	24	18
Q8CI51	ENSG00000163110	0.0504326	Pdlim5	PDZ and LIM domain protein 5	NA	137667	113189	107889	104122	88451.9	108486	74556.5	65326.7	1.32218	0.625569	0.152264	24	18
Q8CI75-2	ENSG00000144535	0.193362	Dis3l2	DIS3-like exonuclease 2	NA	4402.75	3780.47	3910.43	2887.25	4433.31	2992.9	4155.91	3932.19	1.52489	0.268315	0.202557	24	6
Q8CI94	ENSG00000100994	0.186063	Pygb;Pygm	Glycogen phosphorylase, brain form;Glycogen phosphorylase, muscle form	NA	50783	44511.2	40572.3	36610.4	60707.7	59423.3	68285.3	63141	1.38712	0.965587	0.799883	24	18
Q8CI95	N/A	0.0593019	Osbpl11	Oxysterol-binding protein-related protein 11	NA	2574.24	1459.96	1626.14	2582.39	2002.51	1990.83	1739.89	1907.22	1.76881	0.310337	0.0638099	24	12
Q8CIB5	ENSG00000073712	0.0920598	Fermt2	Fermitin family homolog 2	NA	17448.4	14047.2	12219.3	11884	14241	11703.3	12619.2	10178.6	1.46823	0.124253	0.00964399	24	18
Q8CIB9	ENSG00000171320	0.369504	Esco2	N-acetyltransferase ESCO2	NA	15376.4	11832.1	9036.62	7273.28	6864.53	5538.43	4188.64	2899.32	2.1141	0.58738	0.0559166	24	18
Q8CID0	ENSG00000149474	0.0609007	Csrp2bp	Cysteine-rich protein 2-binding protein	NA	10145.2	7673.13	8854.39	9852.58	8408.33	6861.05	9534.01	9957.84	1.32218	0.0659421	0.791502	18	12
Q8CIE6	ENSG00000122218	0.137887	Copa	Coatomer subunit alpha;Xenin;Proxenin	COPI	935930	905714	834210	761042	879915	897507	854542	814773	1.2298	0.0385657	0.0103522	24	18
Q8CIK8	ENSG00000168411	0.576635	Rfwd3	E3 ubiquitin-protein ligase RFWD3	NA	25857.2	18870.3	16656.7	16653.8	18083.3	18656.4	15585.4	16521.8	1.55263	0.233477	0.0514913	24	12
Q8CIN4	ENSG00000180370	0.158559	Pak3;Pak1;Pak2	Serine/threonine-protein kinase PAK 3;Serine/threonine-protein kinase PAK 1;Serine/threonine-protein kinase PAK 2;PAK-2p27;PAK-2p34	Cdc42p/Ste20p complex	39586.1	38035.6	34578.2	33809.9	35271.6	32200.2	28901.3	32334.9	1.17084	0.442083	0.0638099	24	12
Q8CJ53	ENSG00000125733	0.0793585	Trip10	Cdc42-interacting protein 4	NA	27946.6	21757.2	25015.5	20532.6	22717.6	24051.7	23430.7	20683.5	1.36108	0.239522	0.620653	24	18
Q8CJ69	ENSG00000164619	0.115076	Bmper	BMP-binding endothelial regulator protein	NA	71351.8	84737.7	72256.3	71830.5	79482.7	77834.2	69508.2	70447.2	1.1876	0.149372	0.265547	6	6
Q8CJF7	ENSG00000153207	0.494927	Ahctf1	Protein ELYS	NA	11542.9	9359.47	8349.7	6267.31	8874.05	9032.6	8860.9	6736.97	1.84177	0.0419875	0.000453315	24	18
Q8CJF9	ENSG00000126070	0.0299973	Ago3	Protein argonaute-3	NA	5827.68	4146.1	3913.07	3606.33	4349.76	4308.82	4308.06	4224.28	1.61596	0.319879	0.560325	24	18
Q8CJG0	ENSG00000123908	0.0751714	Ago3;Ago2;Ago1	Protein argonaute-3;Protein argonaute-2;Protein argonaute-1	TRBP containing complex (DICER, TRBP, AGO2, RPL7A, EIF6, MOV10)	77125.3	65106.8	59070.8	56934.1	72742.3	57583	49825.8	54093.9	1.35464	0.0463814	0.00300838	24	12
Q8JZK9	ENSG00000112972	0.156464	Hmgcs1	Hydroxymethylglutaryl-CoA synthase, cytoplasmic	NA	12823.9	16176.8	12039.6	12273.6	12214.6	13962.3	12745.3	13522.2	1.34363	0.127345	0.139611	6	6
Q8JZM7	ENSG00000134371	0.166286	Cdc73	Parafibromin	Paf complex	34116	27084.1	22778.3	20480.1	28686.3	30866.2	32918.4	28472.8	1.66581	0.622818	0.310144	24	18
Q8JZQ9	ENSG00000106263	0.0410689	Eif3b	Eukaryotic translation initiation factor 3 subunit B	eIF3	278290	169352	175216	133189	192158	184950	184000	168746	2.08944	0.196981	0.0132352	24	18
Q8JZQ9	ENSG00000106263	0.0410689	Eif3b	Eukaryotic translation initiation factor 3 subunit B	multi-eIF complex	278290	169352	175216	133189	192158	184950	184000	168746	2.08944	0.196981	0.0132352	24	18
Q8JZS9	N/A	0.0448319	Mrpl48	39S ribosomal protein L48, mitochondrial	NA	7541.99	7038.31	5117.61	6441.26	6845.42	6427.91	6352.16	6402.02	1.47373	0.212247	0.121239	24	12
Q8JZV7	ENSG00000162066	0.0287717	Amdhd2	Putative N-acetylglucosamine-6-phosphate deacetylase	NA	7151.17	4635.9	4499.6	4203.27	5508.07	6175.99	6658.87	5943.83	1.70133	0.796466	0.876279	24	18
Q8JZV7	ENSG00000259784	0.0287717	Amdhd2	Putative N-acetylglucosamine-6-phosphate deacetylase	NA	7151.17	4635.9	4499.6	4203.27	5508.07	6175.99	6658.87	5943.83	1.70133	0.796466	0.876279	24	18
Q8K019	ENSG00000029363	0.0666822	Bclaf1	Bcl-2-associated transcription factor 1	NA	21592	12458	14226.5	15639.2	23256.6	21193	16347.2	16612.9	1.73318	0.327345	0.00507952	24	12
Q8K021	ENSG00000085365	0.119934	Scamp1	Secretory carrier-associated membrane protein 1	NA	26574.4	20662.6	22267.2	7945.86	23819.4	16070.3	18578.3	20147.4	3.34444	0.375031	0.153144	24	18
Q8K039	ENSG00000163807	0.142462		Uncharacterized protein KIAA1143 homolog	NA	3129.77	2934.64	2957.05	2063.92	2194.57	2169.12	2517.28	2362.44	1.51642	0.693697	0.853431	12	6
Q8K088	ENSG00000186130	0.313149	Zbtb6	Zinc finger and BTB domain-containing protein 6	NA	5227.1	3827.28	4075.2	3562.5	4768.18	4079.42	4450.49	4585.91	1.46726	0.240886	0.274076	24	18
Q8K0S9	ENSG00000023608	0.44347	Snapc1	snRNA-activating protein complex subunit 1	SNAPc (small nuclear RNA-activating protein) complex	2844.56	2397.78	2146	2460.24	2753.93	2484.16	2720	1313.85	1.32551	0.408115	0.114262	24	18
Q8K114	ENSG00000104299	0.122584	Ints9	Integrator complex subunit 9	Integrator	9945.06	10249.5	8671.73	7616.44	8749.61	8757.81	7141.99	7538.5	1.34571	0.183043	0.04254	6	6
Q8K124	ENSG00000241839	0.0582814	Plekho2	Pleckstrin homology domain-containing family O member 2	NA	2179.29	1840.32	1818.34	1886.62	1817.52	2461.03	1459.09	1647.84	1.19851	0.403208	0.310144	6	6
Q8K124	ENSG00000249240	0.0582814	Plekho2	Pleckstrin homology domain-containing family O member 2	NA	2179.29	1840.32	1818.34	1886.62	1817.52	2461.03	1459.09	1647.84	1.19851	0.403208	0.310144	6	6
Q8K136	ENSG00000163156	0.438906	Scnm1	Sodium channel modifier 1	NA	1223.42	806.548	1473.55	902.719	1657.83	1529.81	1107.51	833.028	1.82699	0.40442	0.341223	24	18
Q8K183	ENSG00000160209	0.0824361	Pdxk	Pyridoxal kinase	DNA repair complex NEIL2-PNK-Pol(beta)-LigIII(alpha)-XRCC1	9863.15	7171.77	10166.3	10147.4	12062.4	10094	8270.24	11996.7	1.41755	0.426387	0.413769	18	12
Q8K1A6	ENSG00000132024	0.103184	Cc2d1a	Coiled-coil and C2 domain-containing protein 1A	NA	40763.2	36698.1	33223.8	21193.2	32417.2	34918.5	33765.3	30591.6	1.92341	0.217791	0.0144384	24	18
Q8K1E0	ENSG00000162236	0.384413	Stx5	Syntaxin-5	NA	37782.3	64653.1	56854.7	59502.1	38997.9	43309.1	36498.7	51674.2	1.7112	0.425873	0.620653	18	6
Q8K1M6-3	ENSG00000087470	0.11435	Dnm1l	Dynamin-1-like protein	NA	2644.48	2571.92	2689.97	1526.46	2664.19	2448.79	2299.03	1965.64	1.76223	0.0486559	0.77838	24	18
Q8K1N2	ENSG00000144824	0.205801	Phldb2	Pleckstrin homology-like domain family B member 2	NA	703713	596263	613048	473677	683981	599988	645709	530341	1.48564	0.00852392	0.00143218	24	18
Q8K1N4	ENSG00000123352	0.0781752	Spats2	Spermatogenesis-associated serine-rich protein 2	NA	31004.6	27606.9	26617.9	23035.5	27807.7	28657.2	28341.6	23808.1	1.34595	0.0325927	0.0281144	24	18
Q8K1X1	N/A	0.158828	Wdr11	WD repeat-containing protein 11	NA	4684.81	3398.12	2933.79	2067.68	2829.59	3326.16	3828.15	3520.67	2.26573	0.740207	0.727997	24	12
Q8K202	ENSG00000137054	0.0498328	Polr1e	DNA-directed RNA polymerase I subunit RPA49	RNA polymerase I core complex	24902.6	10825.1	13226.5	15331.1	14830.3	10211.1	14866	10191.3	2.30044	0.221163	0.202557	24	6
Q8K224	ENSG00000135372	0.0455952	Nat10	N-acetyltransferase 10	telomerase	11440.5	9793.19	9590.27	5133.7	8748.14	11194.6	10325.2	11507.1	2.22852	0.747704	0.833768	6	18
Q8K245	ENSG00000198382	0.228247	Uvrag		NA	32630.6	27234.6	27338.7	23147.5	37216.9	30894.5	33279.4	30607.7	1.40968	0.377418	0.114262	24	18
Q8K268	ENSG00000161204	0.173707	Abcf3	ATP-binding cassette sub-family F member 3	NA	6033.54	6554.31	5792.46	3577.13	4396.88	5137.9	4179.33	4107.19	1.83228	0.30233	0.0119697	6	12
Q8K284	ENSG00000077235	0.28294	Gtf3c1	General transcription factor 3C polypeptide 1	TFIIIC complex	409418	355595	325692	299790	376849	366156	342373	344936	1.36568	0.0995211	0.00526516	24	18
Q8K297	ENSG00000130309	0.0279009	Colgalt1	Procollagen galactosyltransferase 1	NA	5582.29	4917.77	4146.95	2997.81	4068.31	4543.65	3960.84	2927.29	1.86212	0.0428508	0.0468103	6	12
Q8K298	ENSG00000011426	0.26504	Anln	Actin-binding protein anillin	NA	270231	220595	177108	137455	120581	108707	92301	80503.4	1.96596	0.718678	0.114262	24	18
Q8K2A1	ENSG00000144366	0.10627	Gulp1	PTB domain-containing engulfment adapter protein 1	NA	6384.06	7313.11	6456.54	7583.28	5997.15	5670.41	6437.8	7951.82	1.18785	0.21452	0.264523	18	6
Q8K2B0	ENSG00000141696	0.156839	Leprel4	Synaptonemal complex protein SC65	NA	3569.41	3461.42	2544.02	2966.62	3173.52	3256.44	3180.88	3189.71	1.40306	0.3599	0.264523	6	6
Q8K2B3	ENSG00000073578	0.10777	Sdha	Succinate dehydrogenase [ubiquinone] flavoprotein subunit, mitochondrial	NA	39341.2	37357.2	32267.4	29464.5	37517.4	38290.9	36880.5	37077	1.3352	0.433706	0.242479	24	18
Q8K2B3	ENSG00000286001	0.10777	Sdha	Succinate dehydrogenase [ubiquinone] flavoprotein subunit, mitochondrial	NA	39341.2	37357.2	32267.4	29464.5	37517.4	38290.9	36880.5	37077	1.3352	0.433706	0.242479	24	18
Q8K2F8	ENSG00000257103	0.0489835	Lsm14a	Protein LSM14 homolog A	NA	3486.46	3432.65	3765.6	3888.79	4997.67	4113.8	3031.79	2837.31	1.13288	0.657706	0.251236	24	12
Q8K2H2	ENSG00000155100	0.241851	Otud6b	OTU domain-containing protein 6B	NA	52742.4	41658	40008.4	42353.3	40817.8	40348.7	43485.3	35016.9	1.31828	0.525272	0.84228	24	18
Q8K2H6	ENSG00000164162	0.263986	Anapc10	Anaphase-promoting complex subunit 10	Anaphase promoting complex (APC)	43543.4	42460.9	44016.1	36228.6	35795.8	39685.4	30669.7	32723.4	1.21495	0.686464	0.494884	6	12
Q8K2J0	ENSG00000161714	0.348958	Plcd3	1-phosphatidylinositol 4,5-bisphosphate phosphodiesterase delta-3	NA	1288.8	1132.81	1225	1236.34	1111.6	1498.1	1068.41	1489.53	1.1377	0.632252	0.742326	18	18
Q8K2L8	ENSG00000171853	0.126893	Trappc12	Trafficking protein particle complex subunit 12	NA	1732.37	1168.38	1107.22	691.35	1386.75	1078.79	1252.91	824.907	2.50578	0.0142637	0.0306703	24	18
Q8K2T8	ENSG00000006712	0.190922	Paf1	RNA polymerase II-associated factor 1 homolog	Paf complex	10425.2	7584.68	8167.53	8010.8	8607.45	9218.54	10234	10341.8	1.37451	0.868224	0.688144	24	6
Q8K2Z4	N/A	0.271519	Ncapd2	Condensin complex subunit 1	NA	48836.2	37909.8	28592.6	24662.8	18919	18196	16766.2	13205.1	1.98015	0.769761	0.264523	24	18
Q8K301	ENSG00000278053	0.0901993	Ddx52	Probable ATP-dependent RNA helicase DDX52	NA	62947.5	48334.7	43614.3	38324.8	52474.2	50852	49076.6	44865.6	1.64247	0.106372	0.000778747	24	18
Q8K310	ENSG00000015479	0.065687	Matr3	Matrin-3	NA	183896	133519	117310	110065	141641	136479	123689	111841	1.6708	0.0599878	0.000140038	24	18
Q8K310	ENSG00000280987	0.065687	Matr3	Matrin-3	NA	183896	133519	117310	110065	141641	136479	123689	111841	1.6708	0.0599878	0.000140038	24	18
Q8K327	ENSG00000198824	0.267725	Champ1	Chromosome alignment-maintaining phosphoprotein 1	NA	99660.4	77670.6	80977.6	64836.2	107779	92293.3	85301.3	80842.7	1.53711	0.106695	0.000934497	24	18
Q8K371	ENSG00000114019	0.511978	Amotl2	Angiomotin-like protein 2	NA	20760.6	21046.9	17526.6	15972.9	21487.2	25799.4	16960.5	15531.9	1.31766	0.0190476	0.0350366	6	12
Q8K389	ENSG00000136861	0.162729	Cdk5rap2	CDK5 regulatory subunit-associated protein 2	NA	11715.7	10071.9	8163.68	8083.33	14790.9	7440.5	7881.81	7303.89	1.44936	0.0551229	0.548152	24	18
Q8K3A9	ENSG00000146834	0.0968029	Mepce	7SK snRNA methylphosphate capping enzyme	BCDIN3-TAP	19391.8	15007.4	14872.9	15863.2	15103.6	15562.3	14497	13865	1.30384	0.493375	0.217487	24	12
Q8K3A9	ENSG00000289690	0.0968029	Mepce	7SK snRNA methylphosphate capping enzyme	NA	19391.8	15007.4	14872.9	15863.2	15103.6	15562.3	14497	13865	1.30384	0.493375	0.217487	24	12
Q8K409	ENSG00000070501	0.158091	Polb	DNA polymerase beta	DNA repair complex NEIL2-PNK-Pol(beta)-LigIII(alpha)-XRCC1	17597	13894.3	12778.7	14259.4	16288.1	13016.7	15073	11624.8	1.37706	0.160738	0.10474	24	18
Q8K482	ENSG00000132205	0.31468	Emilin2	EMILIN-2	NA	9166.26	9548.46	7550.72	8374.17	6905.37	8214	5915.44	7301.58	1.26458	0.419838	0.202557	6	6
Q8K4B0	ENSG00000182979	0.0478035	Mta1	Metastasis-associated protein MTA1	NuRD complex	55927.4	49392.6	45816.9	45223.6	44226.4	49141.7	58657.8	55513.5	1.23669	0.983302	0.827964	12	18
Q8K4B0	ENSG00000182979	0.0478035	Mta1	Metastasis-associated protein MTA1	ESR1-CDK7-CCNH-MNAT1-MTA1-HDAC2 complex	55927.4	49392.6	45816.9	45223.6	44226.4	49141.7	58657.8	55513.5	1.23669	0.983302	0.827964	12	18
Q8K4F6	ENSG00000130305	0.377128	Nsun5	Probable 28S rRNA (cytosine-C(5))-methyltransferase	NA	28480.6	23181.3	19926.4	18663.6	19760.2	18532.4	19281	15081.4	1.526	0.358608	0.0281144	24	18
Q8K4J6	ENSG00000196588	0.141	Mkl1	MKL/myocardin-like protein 1	NA	82363.9	90888.7	74355.4	68599.1	56089.6	56483.8	60433.3	54977.6	1.32493	0.930517	0.791502	6	12
Q8K4L0	ENSG00000123064	0.14563	Ddx54	ATP-dependent RNA helicase DDX54	NA	30461.7	27265.5	29173.4	21467.9	33857.2	30863.8	27341	30000.8	1.41894	0.462511	0.202557	24	18
Q8K4L3-3	ENSG00000197321	0.205196	Svil	Supervillin	P2X7 receptor signalling complex	200248	236729	217306	229583	163981	153915	169980	156508	1.18218	0.993408	0.736166	18	6
Q8K4P0	ENSG00000136709	0.116721	Wdr33	pre-mRNA 3 end processing protein WDR33	NA	34113.7	27267.8	27782.4	18096.6	24972.3	27385.2	28639	30293.7	1.88508	0.751037	0.749185	24	6
Q8K4Q0	N/A	0.179486	Rptor	Regulatory-associated protein of mTOR	NA	48833.8	45589.9	36480	35583.9	39602.4	44018	37591.1	35632.9	1.37236	0.0825085	0.334134	6	6
Q8K4S1	ENSG00000138193	0.234339	Plce1	1-phosphatidylinositol 4,5-bisphosphate phosphodiesterase epsilon-1	Kel1p/Kel2p/Lte1p complex	10665.3	12289.3	8944.08	7992.66	10825.9	10192.2	10740.2	9826.98	1.53758	0.332692	0.688144	6	6
Q8K4Z5	ENSG00000099995	0.0364816	Sf3a1	Splicing factor 3A subunit 1	Spliceosome-U2	28995.6	24715.1	20900	17766.9	20801.7	27206	25660	26768.3	1.632	0.844294	0.799883	6	6
Q8K4Z5	ENSG00000099995	0.0364816	Sf3a1	Splicing factor 3A subunit 1	N-CoR-1	28995.6	24715.1	20900	17766.9	20801.7	27206	25660	26768.3	1.632	0.844294	0.799883	6	6
Q8QZS3	ENSG00000154803	0.0847668	Flcn	Folliculin	NA	796.563	1168.21	1191.25	1007.83	1001.2	788.713	679.862	1104.89	1.49548	0.904598	0.884593	18	6
Q8QZV7	ENSG00000064102	0.128039	Asun	Protein asunder homolog	Integrator	1662.5	1497.81	1836.63	1696.75	2077.1	1566.03	1786.88	1681.26	1.22621	0.22061	0.807733	12	18
Q8QZY1	ENSG00000100129	0.0654569	Eif3l	Eukaryotic translation initiation factor 3 subunit L	H2AX complex, isolated from cells without IR exposure	107653	111228	93676.5	71519.9	93677.6	114515	104612	92682.5	1.55521	0.161923	0.107053	6	12
Q8R010	ENSG00000106305	0.085206	Aimp2	Aminoacyl tRNA synthase complex-interacting multifunctional protein 2	multi-tRNAsynthase complex	6481.1	5291.27	1276.31	2148.99	3366.96	5576.74	3292.4	3822.68	5.07801	0.265746	0.0476092	6	6
Q8R035	ENSG00000167862	0.0543766	Ict1	Peptidyl-tRNA hydrolase ICT1, mitochondrial	NA	5095.5	3200.34	3709.38	4554.44	3793.32	2908.38	3417.46	3257.86	1.59217	0.29782	0.00803666	24	6
Q8R050	ENSG00000103342	0.0702023	Gspt2;Gspt1	Eukaryotic peptide chain release factor GTP-binding subunit ERF3B;Eukaryotic peptide chain release factor GTP-binding subunit ERF3A	SMG-1-Upf1-eRF1-eRF3 complex (SURF)	39787.6	38263	32694.9	26077	29254.7	28652	28361.5	25512.1	1.52578	0.398363	0.152303	24	18
Q8R081	ENSG00000104824	0.0456359	Hnrnpl	Heterogeneous nuclear ribonucleoprotein L	emerin C52	55199.9	44887.8	41704.3	28091.9	57918.9	42688.4	45192.2	37887.4	1.96497	0.0362607	0.00526516	24	18
Q8R081	ENSG00000268083	0.0456359	Hnrnpl	Heterogeneous nuclear ribonucleoprotein L	NA	55199.9	44887.8	41704.3	28091.9	57918.9	42688.4	45192.2	37887.4	1.96497	0.0362607	0.00526516	24	18
Q8R0A0	ENSG00000188342	0.456898	Gtf2f2	General transcription factor IIF subunit 2	NA	22940.7	20057.6	14899.5	9457.8	15917.5	10743.5	12714.3	14019.4	2.42558	0.478203	0.341223	24	18
Q8R0F6	ENSG00000132323	0.0703497	Ilkap	Integrin-linked kinase-associated serine/threonine phosphatase 2C	NA	6991.25	7076.96	6232.7	5400.91	6085.1	6045.49	5538.03	5661.52	1.31033	0.285811	0.12692	24	18
Q8R0G9	ENSG00000069248	0.198505	Nup133	Nuclear pore complex protein Nup133	Nuclear pore complex (NPC)	3128.76	3517.93	3650.8	3370.32	1914.77	3276.2	2646.15	2977.51	1.16685	0.519098	0.83243	6	18
Q8R0L9	ENSG00000171148	0.121439	Tada3	Transcriptional adapter 3	STAGA complex	2391.68	2000.42	2261.81	1763.79	1505.25	2067.39	1366.01	1556.59	1.35598	0.849398	0.494884	6	12
Q8R0L9	ENSG00000171148	0.121439	Tada3	Transcriptional adapter 3	Ada2p/Gcn5p/Ada3 transcription activator complex	2391.68	2000.42	2261.81	1763.79	1505.25	2067.39	1366.01	1556.59	1.35598	0.849398	0.494884	6	12
Q8R0S2	ENSG00000144711	0.260264	Iqsec2;Iqsec1;Iqsec3	IQ motif and SEC7 domain-containing protein 2;IQ motif and SEC7 domain-containing protein 1;IQ motif and SEC7 domain-containing protein 3	NA	7487.34	4340.48	4558.95	3746.78	5309.31	5803.6	4246.55	4479.8	1.99834	0.208566	0.0281144	24	18
Q8R146	ENSG00000164062	0.0687382	Apeh	Acylamino-acid-releasing enzyme	NA	21678.1	13917.1	12373.6	10162.8	10747.9	13648.1	15629.3	12701.1	2.13309	0.753718	0.807733	12	6
Q8R151	ENSG00000124201	0.0712812	Znfx1	NFX1-type zinc finger-containing protein 1	Nonsense-mediated mRNA decay pathway complex	14404	12524.7	10651.7	9794.64	13504	12038.8	11176.2	9399.15	1.47061	0.00174635	7.38e-05	24	18
Q8R1A4	N/A	0.101097	Dock7	Dedicator of cytokinesis protein 7	NA	51559.4	53495.1	43324	44745.2	50942.8	40255.8	44458.4	36732.7	1.23477	0.392758	0.264523	24	18
Q8R1B4	ENSG00000184110	0.0733026	Eif3c	Eukaryotic translation initiation factor 3 subunit C	eIF3	56990.6	51623.6	42902.3	47887.5	48941.3	47140.6	54127	48457.4	1.32838	0.791018	0.546765	24	18
Q8R1B4	ENSG00000184110	0.0733026	Eif3c	Eukaryotic translation initiation factor 3 subunit C	multi-eIF complex	56990.6	51623.6	42902.3	47887.5	48941.3	47140.6	54127	48457.4	1.32838	0.791018	0.546765	24	18
Q8R1B4	ENSG00000205609	0.0733026	Eif3c	Eukaryotic translation initiation factor 3 subunit C	eIF3	56990.6	51623.6	42902.3	47887.5	48941.3	47140.6	54127	48457.4	1.32838	0.791018	0.546765	24	18
Q8R1B4	ENSG00000205609	0.0733026	Eif3c	Eukaryotic translation initiation factor 3 subunit C	multi-eIF complex	56990.6	51623.6	42902.3	47887.5	48941.3	47140.6	54127	48457.4	1.32838	0.791018	0.546765	24	18
Q8R1F1	ENSG00000136830	0.0356364	Fam129b	Niban-like protein 1	NA	11065.7	9297.34	8656.16	7519.1	6111.2	8080.25	7949.38	7009.17	1.47168	0.863961	0.403066	6	12
Q8R1G6	ENSG00000120913	0.115437	Pdlim2	PDZ and LIM domain protein 2	NA	6031.07	3613.79	4563.91	5387.24	4046.93	4060.62	5135.98	3800.12	1.66891	0.603316	0.548152	12	18
Q8R1G6	ENSG00000248235	0.115437	Pdlim2	PDZ and LIM domain protein 2	NA	6031.07	3613.79	4563.91	5387.24	4046.93	4060.62	5135.98	3800.12	1.66891	0.603316	0.548152	12	18
Q8R1M0	ENSG00000183624	0.570392	Hmces	Embryonic stem cell-specific 5-hydroxymethylcytosine-binding protein	NA	5268.62	5537.38	5339.68	4849.99	5392.4	4920.08	5137.84	6551.97	1.14173	0.897789	0.833768	18	12
Q8R1N0	ENSG00000198783	0.207072	Znf830	Zinc finger protein 830	Spliceosome-Bact	6895.04	7263.1	5731.67	4737.32	7754.75	7573.81	6124.28	7304.82	1.53317	0.400266	0.0734785	6	6
Q8R1Q8	ENSG00000144635	0.119951	Dync1li1	Cytoplasmic dynein 1 light intermediate chain 1	NA	76628.7	89614.4	68307.2	80865.9	68393	77209	80383.2	75580.7	1.31193	0.506443	0.83243	6	18
Q8R1S4	N/A	0.237105	Mtss1	Metastasis suppressor protein 1	NA	2183.35	2045.67	2226.45	1939.59	2245.04	2701.01	2708.03	1930.39	1.14789	0.347727	0.220435	12	6
Q8R2G6	ENSG00000091986	0.287518	Ccdc80	Coiled-coil domain-containing protein 80	NA	68647.9	66744.5	66379.2	64616.8	83155.5	67277.5	73524	70976.2	1.06238	0.538613	0.832428	24	18
Q8R2M0	ENSG00000116205	0.336461	Tceanc2	Transcription elongation factor A N-terminal and central domain-containing protein 2	NA	22282.2	22392.6	20038.4	17714.5	25137.9	20171.4	21368	19139.4	1.26408	0.0823923	0.0132352	24	18
Q8R2N2	ENSG00000141076	0.13311	Cirh1a	Cirhin	UTP A complex	38938.1	26756.7	20632	17084.2	21745.6	18283.6	21211.4	20826	2.27918	0.463604	0.140382	24	18
Q8R2S9	ENSG00000113812	0.283798	Actr8	Actin-related protein 8	INO80 complex	21532	20240.5	9608.05	7877.42	14163.5	7594.6	8039	11206.9	2.73339	0.413818	0.0681661	24	12
Q8R2S9	ENSG00000113812	0.283798	Actr8	Actin-related protein 8	INO80.com	21532	20240.5	9608.05	7877.42	14163.5	7594.6	8039	11206.9	2.73339	0.413818	0.0681661	24	12
Q8R2T8	ENSG00000148308	0.0617666	Gtf3c5	General transcription factor 3C polypeptide 5	TFIIIC complex	12136	12192.7	13302.3	8126.64	9869.21	8465.05	9697.51	9057.33	1.63687	0.529836	0.77838	12	6
Q8R317	ENSG00000135018	0.150831	Ubqln1	Ubiquilin-1	Ubiquilin-proteasome complex	2793.98	2793.91	3071.75	2044.09	3569.41	3684.72	3613.1	3263.9	1.50275	0.676157	0.546765	12	6
Q8R323	ENSG00000133119	0.0460098	Rfc3	Replication factor C subunit 3	Replication factor C (RFC) complex	11826	8780	6674.02	7731.89	8313.9	7360.07	8062.48	4539.86	1.77194	0.335008	0.0281144	24	18
Q8R349	ENSG00000130177	0.114549	Cdc16	Cell division cycle protein 16 homolog	Anaphase promoting complex (APC)	52635.3	47308.1	39122.5	26601.6	45885.1	38575.2	39190.4	34987.3	1.97865	0.0834961	0.000498646	24	18
Q8R3C6	ENSG00000122965	0.194553	Rbm19	Probable RNA-binding protein 19	NA	15675.3	10516.4	10278.3	13623	10255.2	10382.2	8348.07	11148.6	1.5251	0.385879	0.0255586	18	18
Q8R3L2	ENSG00000141002	0.331759	Tcf25	Transcription factor 25	NA	407743	317495	289617	260097	316956	322808	328182	294937	1.56766	0.263922	0.00526516	24	18
Q8R3S6	ENSG00000090989	0.102087	Exoc1	Exocyst complex component 1	NA	34643.7	33510.5	31147.8	29119.4	29297.9	28617.1	28001.1	26446.4	1.18971	0.558192	0.101278	6	12
Q8R3V5	ENSG00000148341	0.041664	Sh3glb2	Endophilin-B2	NA	15906.4	17683.7	15378.6	11561.8	18778.3	15379.4	12797.6	11642.8	1.5295	0.0519185	0.00337965	24	18
Q8R4H2	ENSG00000196914	0.139476	Arhgef12	Rho guanine nucleotide exchange factor 12	NA	24042.2	24566.6	22894	20647.1	26385.2	20465.2	22229.4	22528.4	1.18983	0.363501	0.751358	24	18
Q8R4R6	ENSG00000163002	0.130352	Nup35	Nucleoporin NUP53	Nuclear pore complex (NPC)	13228.2	11399.1	13158.3	9854.1	7301.8	10301	9138.55	9382.16	1.3424	0.92861	0.83243	12	6
Q8R4U7	ENSG00000169641	0.222483	Luzp1	Leucine zipper protein 1	NA	16264.7	8035.05	13288.8	6101.5	14312.6	12777.1	8960.76	12379.3	2.66568	0.472813	0.0467939	24	6
Q8R4X3	ENSG00000244462	0.144328	Rbm12	RNA-binding protein 12	NA	14752.8	15364.3	10013.5	9814.21	11983.7	10850	12148.5	13601.4	1.56552	0.754792	0.51385	24	12
Q8R527	ENSG00000119729	0.248565	Rhoq	Rho-related GTP-binding protein RhoQ	NA	1809.29	1858.71	1991.54	1609.77	1017.2	2085.65	1761.17	1188.68	1.23716	0.374024	0.0700731	6	18
Q8R550-2	ENSG00000147010	0.156573	Sh3kbp1	SH3 domain-containing kinase-binding protein 1	RICH1/AMOT polarity complex, Flag-Rich1 precipitated	11005.6	8371.09	9061.78	15773.2	5269.2	9661.98	8094.96	8784.25	1.88425	0.65291	0.663445	18	18
Q8R5C5	ENSG00000115073	0.0467662	Actr1b	Beta-centractin	RSC	4280.2	6186.63	4616.33	2940.14	6122.74	4302.97	4037.35	3511.52	2.1042	0.194874	0.0305	6	12
Q8R5C5	ENSG00000115073	0.0467662	Actr1b	Beta-centractin	dynactin complex	4280.2	6186.63	4616.33	2940.14	6122.74	4302.97	4037.35	3511.52	2.1042	0.194874	0.0305	6	12
Q8R5H1	ENSG00000135655	0.0864652	Usp4;Usp15	Ubiquitin carboxyl-terminal hydrolase 4;Ubiquitin carboxyl-terminal hydrolase 15	NA	33376	37742.8	26911.7	30564.5	44061.1	31122.9	32154.4	30656.4	1.40247	0.329357	0.242479	24	18
Q8R5J9	ENSG00000144746	0.112383	Arl6ip5	PRA1 family protein 3	NA	6190.3	4818.29	4023.96	3700.41	3475.15	3325.64	3983.03	3886.62	1.67287	0.856157	0.769245	24	18
Q8R5K4	ENSG00000165271	0.0899324	Nol6	Nucleolar protein 6	UTP C complex	25754.6	31361.9	24870.7	11135.5	25245.4	20770	19949.2	20218.3	2.81641	0.294229	0.00803666	24	18
Q8R5L3-2	ENSG00000166887	0.333631	Vps39	Vam6/Vps39-like protein	HOPS complex	7117.52	6010.55	5645.54	5985.38	7798.55	7166.13	6103.63	7282.51	1.26073	0.28505	0.0314776	24	12
Q8VBT9	ENSG00000169696	0.0568626	Aspscr1	Tether containing UBX domain for GLUT4	NA	14786.3	18293.4	15986.7	15597.3	13165.3	13127	15699.2	16200.9	1.23719	0.712508	0.88722	12	12
Q8VBW5	ENSG00000114439	0.375807	Bbx	HMG box transcription factor BBX	SIN3 complex	17280.6	20833.3	18668.8	16279.4	21202.2	19675.8	23736.2	17191.1	1.27974	0.337269	0.405385	6	12
Q8VBW5	ENSG00000114439	0.375807	Bbx	HMG box transcription factor BBX	INO80.com	17280.6	20833.3	18668.8	16279.4	21202.2	19675.8	23736.2	17191.1	1.27974	0.337269	0.405385	6	12
Q8VBX6	ENSG00000107186	0.0391371	Mpdz	Multiple PDZ domain protein	NA	26409.3	33386.1	24482.4	21001.9	26798.7	31380	24810.6	34203.2	1.58967	0.519587	0.546765	6	6
Q8VC42	ENSG00000141452	0.102728	Mic1	Uncharacterized protein C18orf8 homolog	NA	5614.71	5452.09	5088.18	6641.14	5579.79	4708.76	4228.86	5060.97	1.30521	0.401123	0.457138	18	18
Q8VC70	ENSG00000076067	0.16841	Rbms2	RNA-binding motif, single-stranded-interacting protein 2	NA	31614.5	28461.9	16078.6	21557.4	22408.1	23818	24367.6	21484.7	1.96624	0.46579	0.227819	24	18
Q8VCD5	ENSG00000042429	0.111697	Med17	Mediator of RNA polymerase II transcription subunit 17	Mediator	29946.3	25297.1	24226.1	21480.7	38607.8	25887.3	27900.1	23593.5	1.3941	0.0742866	0.342696	24	18
Q8VCD5	ENSG00000042429	0.111697	Med17	Mediator of RNA polymerase II transcription subunit 17	AF4.com	29946.3	25297.1	24226.1	21480.7	38607.8	25887.3	27900.1	23593.5	1.3941	0.0742866	0.342696	24	18
Q8VCD5	ENSG00000284057	0.111697	Med17	Mediator of RNA polymerase II transcription subunit 17	NA	29946.3	25297.1	24226.1	21480.7	38607.8	25887.3	27900.1	23593.5	1.3941	0.0742866	0.342696	24	18
Q8VCG3	ENSG00000133316	0.265075	Wdr74	WD repeat-containing protein 74	NA	29799.1	22872.4	23776.3	18977	22803.9	18184.3	18454.2	17551.8	1.57027	0.2815	0.0306703	24	18
Q8VD12	ENSG00000161642	0.447794	Znf385a	Zinc finger protein 385A	NA	36508.3	34984.9	31795.1	33651.6	36271.5	37274.8	37423	33015.3	1.14823	0.525055	0.110218	6	12
Q8VD62	ENSG00000175573	0.326166	Bles03	UPF0696 protein C11orf68 homolog	NA	16542.6	19689.2	12591.4	10363.1	9840.71	17654.4	14226.8	14756	1.89994	0.373272	0.057131	6	12
Q8VD65	ENSG00000196455	0.124989	Pik3r4	Phosphoinositide 3-kinase regulatory subunit 4	NA	74928.1	65784.4	67433.1	56521.9	75518.7	67972.6	73692	66035	1.32565	0.118181	0.274076	24	18
Q8VD66	ENSG00000100439	0.491052	Abhd4	Abhydrolase domain-containing protein 4	NA	99508.8	97319.1	102796	80222	92917.6	89238.3	95396.9	89950.7	1.28139	0.220493	0.242479	12	6
Q8VDD5	ENSG00000100345	0.0399649	Myh9	Myosin-9	emerin	1.93573e+06	1.77457e+06	1.7752e+06	1.69257e+06	1.5203e+06	1.4777e+06	1.52308e+06	1.49936e+06	1.14366	0.940995	0.853431	24	18
Q8VDD5	ENSG00000100345	0.0399649	Myh9	Myosin-9	WIP-WASp-actin-myosin-IIa complex	1.93573e+06	1.77457e+06	1.7752e+06	1.69257e+06	1.5203e+06	1.4777e+06	1.52308e+06	1.49936e+06	1.14366	0.940995	0.853431	24	18
Q8VDD8	ENSG00000181404	0.253501	Wash1	WAS protein family homolog 1	NA	21732.3	19102.2	18566	17827.5	15549.2	19436.1	17460.1	15027.2	1.21903	0.692284	0.580434	6	12
Q8VDD8	ENSG00000182484	0.253501	Wash1	WAS protein family homolog 1	NA	21732.3	19102.2	18566	17827.5	15549.2	19436.1	17460.1	15027.2	1.21903	0.692284	0.580434	6	12
Q8VDG3	N/A	0.0862497	Parn	Poly(A)-specific ribonuclease PARN	NA	21903.1	14825.6	14734.8	14764.4	24429.3	14731.7	21609	18632.9	1.48649	0.179579	0.0840877	24	6
Q8VDJ3	ENSG00000115677	0.0911619	Hdlbp	Vigilin	NA	904024	772973	718085	664457	828605	793775	765798	689075	1.36054	0.0172564	7.38e-05	24	18
Q8VDK1	ENSG00000158793	0.0447756	Nit1	Nitrilase homolog 1	NA	1643.8	2780.7	1859.73	1795.96	2035.17	1941.88	1960.46	2091.98	1.69163	0.518131	0.764533	6	18
Q8VDM1	ENSG00000197114	0.213581	Zgpat	Zinc finger CCCH-type with G patch domain-containing protein	NA	106669	81537.3	73104.5	73088.2	84744.7	107868	106514	78907.1	1.45945	0.644427	0.274076	6	12
Q8VDM4	ENSG00000175166	0.0954536	Psmd2	26S proteasome non-ATPase regulatory subunit 2	26S Proteasome	38184.2	23362.9	37130.9	45654.4	33996.2	37988.7	31957	24347.4	1.95414	0.919415	0.686523	24	12
Q8VDM6	ENSG00000105323	0.278285	Hnrnpul1	Heterogeneous nuclear ribonucleoprotein U-like protein 1	Large Drosha complex	49834.6	51747.4	51065.2	37950.2	54436.4	65133.4	53785.4	47838.2	1.36356	0.220008	0.16362	6	12
Q8VDN2	ENSG00000163399	0.111995	Atp1a1	Sodium/potassium-transporting ATPase subunit alpha-1	NA	28117.7	21768.3	25599.7	29053.8	13607.3	21467.4	22514.1	27615.8	1.33469	0.583917	0.114262	18	6
Q8VDP2	ENSG00000018610	0.138602		UPF0428 protein CXorf56 homolog	Spliceosome-C	145861	126216	116079	101579	142580	128860	120584	109048	1.43593	0.00217059	7.38e-05	24	18
Q8VDP4	ENSG00000158941	0.0376265	Ccar2	Cell cycle and apoptosis regulator protein 2	NA	48517.9	49424.8	42709.7	44921.2	45266	45092.2	45278.8	46894.3	1.15723	0.523083	0.801846	6	6
Q8VDR9	ENSG00000130158	0.0392106	Dock6	Dedicator of cytokinesis protein 6	NA	3035.2	2787.12	3563.28	2705.75	3475.78	3483.99	3632.16	4438.28	1.31693	0.883867	0.688144	18	6
Q8VDS4	ENSG00000141425	0.181766	Rprd1a	Regulation of nuclear pre-mRNA domain-containing protein 1A	RNA Degradation Complex	1911.86	1675.89	1789.66	1264.38	1729.53	1419.69	1415.11	1240.28	1.51209	0.103402	0.0770804	24	18
Q8VDS7-2	N/A	0.278458	Cep57l1	Centrosomal protein CEP57L1	NA	10727.5	12269.8	11642.2	7456.18	12578.4	11056.2	10631.4	9426.93	1.64559	0.10685	0.257363	6	12
Q8VDV8	ENSG00000158411	0.103869	Mitd1	MIT domain-containing protein 1	NA	19261	18126.8	21064.8	12136.9	17631.5	17533.7	19382.9	14218.3	1.7356	0.0144098	0.0132352	12	6
Q8VE11	ENSG00000139505	0.133021	Mtmr6	Myotubularin-related protein 6	NA	28622.1	23847.1	23643.4	18874.1	24253	39922.6	26367.4	24371.7	1.51647	0.488077	0.435894	6	6
Q8VE18	ENSG00000167447	0.131103	Smg8	Protein SMG8	NA	35853.3	31999.7	26921.8	21606.2	29178.8	32089.2	25111.6	27929.9	1.65939	0.169712	0.0233577	6	12
Q8VE19	ENSG00000164654	0.195074	Mios	WD repeat-containing protein mio	NA	21754.1	28717.8	20960.8	15336.9	21479.5	20747	22293	22004.3	1.87247	0.512409	0.116786	6	12
Q8VE62	ENSG00000172239	0.444622	Paip1	Polyadenylate-binding protein-interacting protein 1	NA	75782.1	67994	61291.2	55185.6	104071	86261.5	74973.6	69430.6	1.37322	0.329957	0.0350366	24	12
Q8VE73	ENSG00000044090	0.317286	Cul7;Cul9	Cullin-7;Cullin-9	NA	149214	149664	122084	109386	126554	127368	105693	94277.7	1.36822	0.1155	0.000453315	24	18
Q8VE80	ENSG00000051596	0.135503	Thoc3	THO complex subunit 3	Transcription-export (TREX) complex	2397.92	3229.09	2495.12	2744.38	2454.62	2732.15	2317.59	2297.5	1.34662	0.210582	0.413769	6	12
Q8VE94	ENSG00000184731	0.321364	Fam110c	Protein FAM110C	NA	10182.3	8639.85	8352.57	5861.58	18587.7	14758.7	11674.7	12586.6	1.73712	0.714236	0.68315	24	18
Q8VE98	ENSG00000103855	0.0216465	Cd276	CD276 antigen	NA	2263.01	2717.71	1912.57	2272.71	1580.62	1604.2	1590.59	1448.88	1.42097	0.9254	0.853431	6	18
Q8VEE4	ENSG00000132383	0.156675	Rpa1	Replication protein A 70 kDa DNA-binding subunit;Replication protein A 70 kDa DNA-binding subunit, N-terminally processed	BLM-CII	5860.33	6725.71	3684.57	4232.29	3513.94	3909.61	3527.96	2958.74	1.82537	0.571601	0.189764	6	6
Q8VEE4	ENSG00000132383	0.156675	Rpa1	Replication protein A 70 kDa DNA-binding subunit;Replication protein A 70 kDa DNA-binding subunit, N-terminally processed	RC complex during S-phase of cell cycle	5860.33	6725.71	3684.57	4232.29	3513.94	3909.61	3527.96	2958.74	1.82537	0.571601	0.189764	6	6
Q8VEE4	ENSG00000132383	0.156675	Rpa1	Replication protein A 70 kDa DNA-binding subunit;Replication protein A 70 kDa DNA-binding subunit, N-terminally processed	53BP1-containing complex	5860.33	6725.71	3684.57	4232.29	3513.94	3909.61	3527.96	2958.74	1.82537	0.571601	0.189764	6	6
Q8VEH5	ENSG00000178567	0.207982	Epm2aip1	EPM2A-interacting protein 1	NA	5341.22	5180.02	2513.7	3866.86	4169.08	3241.44	5264.25	4844.84	2.12484	0.880541	0.816009	18	18
Q8VEK3	ENSG00000153187	0.0374903	Hnrnpu	Heterogeneous nuclear ribonucleoprotein U	Large Drosha complex	388213	328626	316834	297817	260849	308611	301546	278106	1.30353	0.881875	0.853431	24	18
Q8VEK3	ENSG00000153187	0.0374903	Hnrnpu	Heterogeneous nuclear ribonucleoprotein U	emerin C52	388213	328626	316834	297817	260849	308611	301546	278106	1.30353	0.881875	0.853431	24	18
Q8VEK3	ENSG00000153187	0.0374903	Hnrnpu	Heterogeneous nuclear ribonucleoprotein U	telomerase	388213	328626	316834	297817	260849	308611	301546	278106	1.30353	0.881875	0.853431	24	18
Q8VEK3	ENSG00000153187	0.0374903	Hnrnpu	Heterogeneous nuclear ribonucleoprotein U	emerin C24	388213	328626	316834	297817	260849	308611	301546	278106	1.30353	0.881875	0.853431	24	18
Q8VH51	ENSG00000131051	0.0839135	Rbm39	RNA-binding protein 39	Spliceosome-A	7638.06	8336.82	7227.68	5814.19	9201.86	7574.1	7997.64	6879.37	1.43387	0.164542	0.341223	24	18
Q8VHG2	ENSG00000126016	0.327649	Amot	Angiomotin	RICH1/AMOT polarity complex, Flag-Rich1 precipitated	34657.8	39675.9	38090.4	34197.7	37445.1	39110.4	33727.2	38490	1.16019	0.510865	0.0535267	6	18
Q8VHJ5	ENSG00000116141	0.279971	Mark3;Mark2;Mark1	MAP/microtubule affinity-regulating kinase 3;Serine/threonine-protein kinase MARK2;Serine/threonine-protein kinase MARK1	NA	9683.23	5710.94	6096.98	6565.87	12090.5	9270.15	7074.88	8932.82	1.69556	0.275159	0.371603	24	12
Q8VHK9	ENSG00000174953	0.385571	Dhx36	ATP-dependent RNA helicase DHX36	NA	94464.3	82970.2	69175.8	71471.2	88765.3	68872.9	71985.6	68088.5	1.36557	0.0586694	0.132261	24	12
Q8VHR5	ENSG00000143614	0.225062	Gatad2b	Transcriptional repressor p66-beta	NA	182029	165940	153448	135724	138506	172138	187275	184586	1.34117	0.950349	0.801846	12	6
Q8VHX6	ENSG00000128591	0.0507241	Flnc	Filamin-C	NA	320580	376931	329223	353110	315488	303903	325176	320996	1.17578	0.866908	0.874741	6	18
Q8VI33	ENSG00000273841	0.157526	Taf9;Taf9b	Transcription initiation factor TFIID subunit 9;Transcription initiation factor TFIID subunit 9B	NA	76879.4	66793.8	63505.9	63674.8	47034.6	55212.6	52939.5	41795.1	1.21059	0.902168	0.833768	6	12
Q8VI33	ENSG00000273841	0.157526	Taf9;Taf9b	Transcription initiation factor TFIID subunit 9;Transcription initiation factor TFIID subunit 9B	NA	76879.4	66793.8	63505.9	63674.8	47034.6	55212.6	52939.5	41795.1	1.21059	0.902168	0.833768	6	12
Q8VI75	ENSG00000196497	0.174981	Ipo4	Importin-4	H3.3 com	64331.9	57938.6	52154.8	49252.2	51052.5	53142.5	44740.4	43431.7	1.30617	0.297562	0.0157388	24	18
Q8VI84	ENSG00000173145	0.0903079	Noc3l	Nucleolar complex protein 3 homolog	NA	5837.65	3708.41	3847.97	7041.91	7213.71	4307.81	5436.02	3386.75	1.8989	0.506051	0.242479	24	6
Q8VIG1	ENSG00000084093	0.558683	Rest	RE1-silencing transcription factor	NA	24729	17537	16981.3	18656.7	24492.6	26429.3	24004.6	28991.8	1.45625	0.858134	0.413769	24	12
Q8VIJ6	ENSG00000116560	0.0802041	Sfpq	Splicing factor, proline- and glutamine-rich	CF IIAm complex (Cleavage factor IIAm complex)	162866	147538	127832	153666	229522	159845	168335	157950	1.27407	0.414216	0.807733	24	12
Q91V17	ENSG00000186187	0.256445	Znrf1	E3 ubiquitin-protein ligase ZNRF1	NA	26617.2	22621.6	21995.4	20274.1	18860.3	21367.3	20770.4	20409.7	1.31287	0.874272	0.873596	24	18
Q91V81	ENSG00000126254	0.587029	Rbm42	RNA-binding protein 42	NA	37673.2	29235.1	29010.1	24192	31325.9	30228.7	30197.1	27389.1	1.55726	0.0976877	0.012032	24	18
Q91V92	ENSG00000131473	0.082297	Acly	ATP-citrate synthase	NA	419092	421107	401226	345482	368087	349576	306582	290344	1.2189	0.480901	0.185677	24	18
Q91VC3	ENSG00000141543	0.338112	Eif4a3	Eukaryotic initiation factor 4A-III;Eukaryotic initiation factor 4A-III, N-terminally processed	Exon Junction Complex (EJC)	459362	369187	330146	295250	387020	338465	313648	285026	1.55584	0.0253759	3.74e-05	24	18
Q91VC3	ENSG00000141543	0.338112	Eif4a3	Eukaryotic initiation factor 4A-III;Eukaryotic initiation factor 4A-III, N-terminally processed	eIF4F	459362	369187	330146	295250	387020	338465	313648	285026	1.55584	0.0253759	3.74e-05	24	18
Q91VE6	ENSG00000155438	0.118866	Nifk	MKI67 FHA domain-interacting nucleolar phosphoprotein	NA	5614.11	3000.1	6656.93	6076.43	5247.94	4268.24	3852.29	4179.56	2.2189	0.482449	0.413769	18	12
Q91VH2	ENSG00000130340	0.0907247	Snx9	Sorting nexin-9	NA	9578.42	11168.3	11133.9	12677.5	7292.9	8981.7	8794.83	7662.25	1.32355	0.84144	0.822978	18	6
Q91VI7	ENSG00000023191	0.097545	Rnh1	Ribonuclease inhibitor	NA	56030.9	53151.3	53137.1	57029.4	41303.1	64899.7	51578.8	47791.7	1.07325	0.621841	0.586278	6	6
Q91VJ2	ENSG00000170955	0.118062	Prkcdbp	Protein kinase C delta-binding protein	NA	34251.7	28474	27748.2	25728.9	21458.1	24627	21646.6	23362.6	1.33125	0.930543	0.799883	24	18
Q91VJ4	ENSG00000112079	0.129577	Stk38	Serine/threonine-protein kinase 38	Mob1p/Dbf2p complex	5419.91	6813.34	5731.32	4472.16	6759.71	4925.6	3788.03	3269.55	1.5235	0.303695	0.012032	24	18
Q91VJ4	ENSG00000112079	0.129577	Stk38	Serine/threonine-protein kinase 38	Flag-FCP1	5419.91	6813.34	5731.32	4472.16	6759.71	4925.6	3788.03	3269.55	1.5235	0.303695	0.012032	24	18
Q91VJ4	ENSG00000112079	0.129577	Stk38	Serine/threonine-protein kinase 38	Mob2p/Cbk1p complex	5419.91	6813.34	5731.32	4472.16	6759.71	4925.6	3788.03	3269.55	1.5235	0.303695	0.012032	24	18
Q91VJ5	ENSG00000102103	0.318661	Pqbp1	Polyglutamine-binding protein 1	Spliceosome-Prp19	11131.6	9412.72	11480.4	4707.66	11429.8	9418.15	10959.6	6997.64	2.43866	0.0244177	0.170612	24	18
Q91VK4	ENSG00000135916	0.178181	Itm2c	Integral membrane protein 2C;CT-BRI3	NA	32981.5	36989.1	37005.5	36863.6	18133.3	17775.4	38402.7	35886.1	1.12201	0.507465	0.132909	12	12
Q91VL8	ENSG00000166848	0.148883	Terf2ip	Telomeric repeat-binding factor 2-interacting protein 1	Rap1 complex	43460	29049.6	24383.5	24169.2	47582.1	36494.3	44318.5	42701.7	1.79816	0.643747	0.185801	24	6
Q91VL8	ENSG00000166848	0.148883	Terf2ip	Telomeric repeat-binding factor 2-interacting protein 1	Telomeric Complex	43460	29049.6	24383.5	24169.2	47582.1	36494.3	44318.5	42701.7	1.79816	0.643747	0.185801	24	6
Q91VM5	ENSG00000213516	0.0555969	Rbmxl1;Rbmx	RNA binding motif protein, X-linked-like-1;RNA-binding motif protein, X chromosome;RNA-binding motif protein, X chromosome, N-terminally processed	NA	13340	10055.2	10456.1	12416.9	12302.6	9210.99	7136.83	7949.45	1.32667	0.405412	0.0749827	24	12
Q91VN6	ENSG00000183258	0.174511	Ddx41	Probable ATP-dependent RNA helicase DDX41	Spliceosome-C	13682.5	9937.02	9978.24	8495.47	12667.4	9624.66	10656.8	9560.85	1.61057	0.00982021	0.0144384	24	18
Q91VR2	ENSG00000165629	0.397524	Atp5c1	ATP synthase subunit gamma, mitochondrial	F0/F1 ATP synthase (complex V)	195105	174468	146102	164580	154062	138478	161911	96593.9	1.3354	0.600596	0.312788	24	18
Q91VR5	ENSG00000079785	0.0425005	Ddx1	ATP-dependent RNA helicase DDX1	Large Drosha complex	337251	299171	270843	264415	231543	237625	225816	221775	1.27546	0.84241	0.457138	24	18
Q91VT1	ENSG00000156831	0.282845	Nsmce2	E3 SUMO-protein ligase NSE2	smc5p-Smc6p complex	22862.4	22395.8	19750.9	16576	16615.5	19272.4	13059.4	19604.9	1.37925	0.644671	0.142176	24	18
Q91VT4	ENSG00000145439	0.15633	Cbr4	Carbonyl reductase family member 4	NA	12401.6	12840.8	10201.7	10580.2	14507.7	12814.2	9853.57	10306.9	1.25869	0.0161884	0.0317395	24	12
Q91VW5	ENSG00000144674	0.02793	Golga4	Golgin subfamily A member 4	NA	2904.12	2092.32	2470.95	2379.72	3157.93	2790.39	1854.26	2081.93	1.38799	0.252714	0.0181643	24	12
Q91VW9	N/A	0.161443	Zkscan3	Zinc finger protein with KRAB and SCAN domains 3	NA	83868	52283.6	58555.6	46410	90301.7	76980.7	81989.4	72161.9	1.80711	0.460202	0.341575	24	18
Q91VX2	ENSG00000137073	0.0883062	Ubap2	Ubiquitin-associated protein 2	NA	72884.1	46120.6	43978.4	30960.2	44414.9	51392.7	47896.5	35742.7	2.35412	0.168305	0.00254673	24	18
Q91VY5	ENSG00000127663	0.404033	Kdm4b	Lysine-specific demethylase 4B	NA	14763.4	13682.3	13232.5	12759.3	13667.1	14634.8	12825.8	13097.7	1.15706	0.131205	0.189764	24	18
Q91VY9	ENSG00000173545	0.483459	Znf622	Zinc finger protein 622	NA	17523.5	16479.3	13776.3	13849.7	15635.4	14995.6	13794.7	11292.5	1.27201	0.10451	0.00130198	24	18
Q91VZ6	ENSG00000112305	0.18369	Smap1	Stromal membrane-associated protein 1	NA	176072	160961	142205	133309	148334	133759	132002	115653	1.32079	0.229112	0.00803666	24	18
Q91W50	ENSG00000009307	0.154589	Csde1	Cold shock domain-containing protein E1	NA	618791	529815	474394	383969	546309	483337	539126	465691	1.61156	0.128066	0.00371761	24	18
Q91W59	ENSG00000153250	0.207233	Rbms1	RNA-binding motif, single-stranded-interacting protein 1	NA	11890.8	11456.6	10328.6	9575.08	8921.66	14114.8	9542.82	11119.3	1.24185	0.38662	0.0808263	6	18
Q91W86	ENSG00000160695	0.0311867	Vps11	Vacuolar protein sorting-associated protein 11 homolog	HOPS complex	18075.9	21720.2	22221.5	16399.6	22541.8	17024.9	17854	23719.7	1.355	0.994527	0.681077	12	18
Q91W92	N/A	0.0838983	Cdc42ep1	Cdc42 effector protein 1	NA	16957.6	12507.7	15092.9	9805.53	10011.3	11777.1	10282.1	13493.1	1.72939	0.966517	0.853431	24	18
Q91W96	ENSG00000053900	0.118695	Anapc4	Anaphase-promoting complex subunit 4	Anaphase promoting complex (APC)	14729.1	12064.7	14232.1	7700.43	16212.3	10488.7	14567.2	11248.1	1.91276	0.0767089	0.114262	24	18
Q91WC0	ENSG00000183576	0.116672	Setd3	Histone-lysine N-methyltransferase setd3	NA	59971.3	49036.8	44414.6	34320.5	53898.6	49517.6	56850.8	49143.7	1.74739	0.358515	0.0435944	24	18
Q91WF7	ENSG00000112367	0.063133	Fig4	Polyphosphoinositide phosphatase	NA	11825.2	9993.75	10282.3	10181.5	9990.27	10903.2	11034.6	10542.5	1.18326	0.907415	0.736166	24	18
Q91WG4	ENSG00000134759	0.465719	Elp2	Elongator complex protein 2	Elongator complex	57666.1	54948.8	44579.5	40200	44280.1	41952.6	40516.8	40463.6	1.43448	0.429692	0.140382	24	18
Q91WJ8	ENSG00000162613	0.131028	Fubp1	Far upstream element-binding protein 1	NA	114054	97849.9	77552	74033	117006	89851.4	84048.2	62760.2	1.54058	0.00766972	1.81e-05	24	18
Q91WK2	ENSG00000147677	0.0236092	Eif3h	Eukaryotic translation initiation factor 3 subunit H	NA	39341.3	33304.7	27648.7	34412.8	33245.6	36245.9	43668.6	42490.1	1.4229	0.947434	0.736166	18	18
Q91WM1	ENSG00000165209	0.214285	Strbp	Spermatid perinuclear RNA-binding protein	NA	5470.1	4576.67	4268.72	4944.85	4683.96	4841.01	5556.6	5032.74	1.28144	0.913901	0.688144	24	12
Q91WN1	ENSG00000213551	0.0919323	Dnajc9	DnaJ homolog subfamily C member 9	NA	58476.9	47654.4	38287.5	36384.5	28248.3	31047.3	31096.4	28365.5	1.60719	0.878643	0.700406	24	18
Q91WP6	N/A	0.596037	Serpina3n	Serine protease inhibitor A3N	NA	22017.4	23805.3	23830.4	20962	22523.1	20093.8	20588	18929.6	1.13684	0.590413	0.700406	24	18
Q91WR3	ENSG00000100325	0.0610576	Ascc2	Activating signal cointegrator 1 complex subunit 2	NA	126557	113399	106925	75704.5	125005	175282	135791	125606	1.67173	0.574392	0.0681661	6	12
Q91WT8	ENSG00000163694	0.189259	Rbm47;Rbm46;A1cf	RNA-binding protein 47;Probable RNA-binding protein 46;APOBEC1 complementation factor	NA	61132.5	65791.2	59239.4	59426.3	57115.3	65503	68471	63319.7	1.1106	0.438477	0.84228	6	18
Q91X20	ENSG00000129691	0.173173	Ash2l	Set1/Ash2 histone methyltransferase complex subunit ASH2	KMT2C/D containing complex	12132.4	9698.11	11633.1	9398.71	7928.27	10616	9388.7	9468.97	1.29086	0.935777	0.827964	12	6
Q91X20	ENSG00000129691	0.173173	Ash2l	Set1/Ash2 histone methyltransferase complex subunit ASH2	HCF-1N	12132.4	9698.11	11633.1	9398.71	7928.27	10616	9388.7	9468.97	1.29086	0.935777	0.827964	12	6
Q91X20	ENSG00000129691	0.173173	Ash2l	Set1/Ash2 histone methyltransferase complex subunit ASH2	COMPASS complex	12132.4	9698.11	11633.1	9398.71	7928.27	10616	9388.7	9468.97	1.29086	0.935777	0.827964	12	6
Q91X58	ENSG00000158552	0.0897801	Zfand2b	AN1-type zinc finger protein 2B	NA	20415.5	17003.5	16790	15605.5	17511.2	16599.5	17633.2	14251	1.30823	0.0935533	0.0609999	24	18
Q91XD6	ENSG00000136100	0.113914	Vps36	Vacuolar protein-sorting-associated protein 36	NA	33741	29389.9	22806.7	28006.5	25500.8	22854.1	20748.2	19445.9	1.47943	0.494068	0.0314776	24	12
Q91XI1	N/A	0.254143	Dus3l	tRNA-dihydrouridine(47) synthase [NAD(P)(+)]-like	NA	13832.7	14494.7	12954.4	10415.7	12057.1	11433.2	10829.5	12150.2	1.39162	0.673077	0.816009	24	18
Q91XU3	ENSG00000166908	0.0791753	Pip4k2c	Phosphatidylinositol 5-phosphate 4-kinase type-2 gamma	NA	17391.5	19072.6	15497.4	17525.7	14745.1	17960.1	15453.6	19178	1.2307	0.130691	0.202557	18	18
Q91YD9	ENSG00000106299	0.171934	Wasl	Neural Wiskott-Aldrich syndrome protein	NA	25249.3	29050.5	22761.2	23280.1	28343.6	27164.3	24831.7	22742.5	1.27632	0.0660613	0.0255586	24	18
Q91YE3	ENSG00000135766	0.316564	Egln1	Egl nine homolog 1	NA	5472.59	6274.72	5461.24	3839.57	4667.28	4398.6	5047.84	3880.19	1.63423	0.225735	0.0749827	6	12
Q91YE3	ENSG00000287856	0.316564	Egln1	Egl nine homolog 1	NA	5472.59	6274.72	5461.24	3839.57	4667.28	4398.6	5047.84	3880.19	1.63423	0.225735	0.0749827	6	12
Q91YE7	ENSG00000003756	0.678158	Rbm5	RNA-binding protein 5	Spliceosome-A	19920.1	19911.6	17784.4	14079	20948.7	21487	17819	20074.1	1.41488	0.402714	0.0176888	6	6
Q91YJ2	ENSG00000114520	0.0701803	Snx4	Sorting nexin-4	NA	8896.12	8953.4	8010.49	6717.82	7383.23	8948.07	10919.4	8752.2	1.33278	0.620223	0.769245	6	18
Q91YJ3	ENSG00000151500	0.158812	Thyn1	Thymocyte nuclear protein 1	NA	7754.16	8770.83	8368.59	8967.77	3986.72	6893.39	6045.43	4153.68	1.15651	0.823317	0.453644	6	18
Q91YK2	ENSG00000160208	0.0281058	Rrp1b	Ribosomal RNA processing protein 1 homolog B	NA	38284.8	34190.7	26697.1	29053.2	26307.9	26741.5	23161.4	21702.8	1.43404	0.54478	0.0625471	6	6
Q91YM2	ENSG00000160007	0.0697088	Arhgap35	Rho GTPase-activating protein 35	NA	3541.04	4163.95	3269.87	3494.08	2496.71	3459.3	3867.69	1893.94	1.27343	0.51953	0.132909	6	12
Q91YP2	ENSG00000123213	0.233438	Nln	Neurolysin, mitochondrial	NA	1382.51	1297.06	644.662	661.355	913.553	1263.76	1326.24	937.32	2.14455	0.515004	0.104263	6	12
Q91YP3	ENSG00000023697	0.0613641	Dera	Deoxyribose-phosphate aldolase	NA	10262.8	9693.77	8960.91	9283.04	8625	8203.58	8214.02	7500.39	1.14529	0.767691	0.923094	24	18
Q91YR1	ENSG00000151239	0.0755095	Twf1	Twinfilin-1	NA	8815.35	5790.68	4255.67	7564.46	5818.6	4753.66	6538.84	6353	2.07144	0.454273	0.209425	24	6
Q91YR5	ENSG00000010165	0.198857	Mettl13	Methyltransferase-like protein 13	NA	6599.92	5446.94	5155.58	4013.28	3522.34	4114.97	4328.89	4150.3	1.64452	0.897984	0.791502	6	12
Q91YR7	ENSG00000101161	0.233526	Prpf6	Pre-mRNA-processing factor 6	Spliceosome-U5	441477	335693	313113	238279	402348	396210	408543	346592	1.85277	0.319559	0.0194577	24	18
Q91YR9	ENSG00000106853	0.116547	Ptgr1	Prostaglandin reductase 1	NA	6242.32	6511.96	6486.89	7011.59	3701.58	6977.02	4503.61	5541.99	1.12323	0.566038	0.153144	6	18
Q91YT0	ENSG00000167792	0.55393	Ndufv1	NADH dehydrogenase [ubiquinone] flavoprotein 1, mitochondrial	NA	20106.2	15211.1	14422.8	15290.8	15759.9	15440.9	14488.2	13083.4	1.39406	0.249535	0.153144	24	18
Q91YT7	ENSG00000198492	0.119688	Ythdf2	YTH domain-containing family protein 2	NA	66665.4	51410	49980	37162.8	54591	55073.3	48808.8	44140	1.79387	0.0588646	0.000778747	24	18
Q91YU6	ENSG00000107816	0.291681	Lzts2	Leucine zipper putative tumor suppressor 2	NA	7063.56	6474.91	6046.53	5209.73	6066.19	6464.79	6843.56	5223.07	1.35584	0.0787418	0.103203	24	18
Q91YU8	ENSG00000130810	0.0577559	Ppan	Suppressor of SWI4 1 homolog	NA	16618.7	10251.1	14867.4	14284.4	14465.8	13720.4	14161.7	10529.9	1.62117	0.378441	0.68315	24	18
[truncated: 688 more rows]

## Sheet: Legend
Dataset EV3 - heavy peptides detected in whole cell pulsed SILAC-TMT timecourse MMC fraction, with MMC annotation
Corresponding to Figure 4. Heavy peptides from the whole cell pulsed SILAC-TMT timecourse with fractionation were analysed for protein complex membership analysis, using data from Ori et al., 2016 which combined CORUM, COMPLEAT and manually annotated complexes and their subunits (Ori et al, 2016; Giurgiu et al, 2019; Vinayagam et al, 2013). Ensembl gene identifiers were converted from human to mo…
For complexes such as ribosomes, RNA polymerase, chaperonin (CCT) complex and others, the majority of component subunits not only showed similar average heavy to total protein ratios but also a similar change in synthesis over the daily cycle.
