# Supplementary material for: Circadian regulation of macromolecular complex turnover and proteome renewal
Source: EMBO J. 2024 May 22;43(13):2813–33. doi: 10.1038/s44318-024-00121-5 (PMC11217436; doi:10.1038/s44318-024-00121-5)
Supplement: Supplementary file 5 — Source data Fig. 1 [file 44318_2024_121_MOESM5_ESM.zip]

Archive with 18 entries (12 files):
- figure 1/
- figure 1/.DS_Store
- __MACOSX/figure 1/._.DS_Store
- figure 1/A/
- figure 1/F/
- figure 1/C/
- figure 1/E/
- figure 1/B/
- figure 1/A/35S incorporation, replicates 3 and 4.png
- figure 1/A/Coomassie gel, replicates 1 and 2.png
- figure 1/A/Coomassie gel, replicates 3 and 4.png
- figure 1/A/35S incorporation, replicates 1 and 2.png
- figure 1/F/puro tissue blots 1F.png
- figure 1/F/1F.xlsx
- __MACOSX/figure 1/F/._1F.xlsx
- figure 1/C/1C.xlsx
- figure 1/E/1E.xlsx
- figure 1/B/1B.xlsx
