# Supplementary material for: Circadian regulation of macromolecular complex turnover and proteome renewal
Source: EMBO J. 2024 May 22;43(13):2813–33. doi: 10.1038/s44318-024-00121-5 (PMC11217436; doi:10.1038/s44318-024-00121-5)
Supplement: Supplementary file 5 — Source data Fig. 1 [file 44318_2024_121_MOESM5_ESM.zip › figure 1/F/1F.xlsx]

## Sheet: Sheet1
		Protein synthesis
		ZT1	ZT13
Puro + BTZ	rep 1	8.03523	9.99729
	rep 2	7.05945	9.75561
	rep 3	7.20408	6.45057
	rep 4		7.44947
Puro	rep 1	7.80174	5.42289
	rep 2	5.18784	3.47243
	rep 3	3.73292	3.3654
		Degradation
		ZT1	ZT13
	rep 1	30.6285	59.1198
	rep 2	21.0397	58.1071
	rep 3	22.6249	36.6427
	rep 4		45.1383
