# Supplementary material for: Circadian regulation of macromolecular complex turnover and proteome renewal
Source: EMBO J. 2024 May 22;43(13):2813–33. doi: 10.1038/s44318-024-00121-5 (PMC11217436; doi:10.1038/s44318-024-00121-5)
Supplement: Supplementary file 5 — Source data Fig. 1 [file 44318_2024_121_MOESM5_ESM.zip › figure 1/C/1C.xlsx]

## Sheet: Sheet1
	Chymotrypsin-like						Trypsin-like						Caspase-like							Clock reporter
Time (h)	rep 1	rep 2	rep 3	rep 4	rep 5		rep 1	rep 2	rep 3	rep 4	rep 5		rep 1	rep 2	rep 3	rep 4	rep 5		Time (h)	rep 1	rep 2	rep 3	rep 4	rep 5
24	1.69818	1.34637	1.69914	1.77449	1.36854		0.895948	1.02428	0.948558	1.00833	0.993798		1.7094	1.59788	1.72688	1.64615	1.70797		0.5	1556.78	1614.49	1659.18	1657.75	1485.69
30	1.29432	1.39227	1.27108	1.34288	1.40522		0.798612	0.697332	0.781752	0.672062	0.688482		1.61191	1.61115	1.53517	1.68634	0.749355		1	1749.84	1858.46	1846.96	1861.13	1723.79
36	1.31734	1.07262	0.93047	1.00819	1.35869		0.876696	0.749176	0.757846	0.839766	0.878116		1.24335	1.19156	1.31346	1.61349	1.42674		1.5	2583.55	2726.34	2869.47	2817.1	2652.76
42	1.38595	2.42793	1.47354	1.43094	1.63503		0.61332	0.86463	0.96093	0.73591	0.85917		0.993042	0.794152	0.859962	0.976652	1.20624		2	4191.55	4076.07	4114.99	3918.26	3906.68
48	0.872194	0.842174	0.871744	0.813904	0.962494		0.653224	0.666074	0.664694	0.759024	0.654334		0.882316	0.585806	0.508026	2.15847	1.0172		2.5	4594.56	4688.48	4712.91	4404.11	4482.66
54	0.52095	0.67275	0.65449	0.66827	0.74015		0.424298	0.625478	0.583768	0.551298	0.558938		0.703734	0.604344	0.529284	0.566524	0.768354		3	4400.77	4554.59	4765.48	4446.43	4530.72
60	1.03164	0.788344	1.02059	1.1642	1.09015		0.613062	0.722462	0.778312	0.697732	0.661652		0.830316	1.16481	0.735776	0.705996	0.844376		3.5	4180.7	4305.23	4493.59	4303.78	4282.35
66	0.82495	0.82109	0.90722	0.86917	0.71342		0.54288	0.55951	0.6029	0.57639	0.6576		0.76816	0.66412	0.82435	0.99499	0.73562		4	3754.15	3959.2	4086.32	4000.38	3927.6
																			4.5	3277.71	3585.92	3655.7	3505.75	3567.42
																			5	2943.29	3243.61	3173.36	3066.19	3168.7
																			5.5	2564.4	2850.38	2726.46	2771.33	2863.01
																			6	2282.7	2539.04	2440.43	2423.54	2506.81
																			6.5	2006.88	2222.25	2129.74	2067.9	2231.85
																			7	1718.9	1891.39	1921.11	1798.28	1980.92
																			7.5	1501.1	1686.63	1655.45	1643.75	1751.13
																			8	1382.28	1510.38	1414.88	1458.2	1530.23
																			8.5	1248.52	1388.84	1306.09	1317.78	1391.53
																			9	1161.04	1242.92	1201.43	1197.95	1294.18
																			9.5	1088.2	1197.52	1134.56	1084.93	1157.24
																			10	984.843	1077.15	1033.76	1016.63	1046.83
																			10.5	907.584	1002.01	997.56	942.759	986.313
																			11	852.018	933.651	918.627	883.645	903.867
																			11.5	800.898	863.241	845.434	858.253	832.03
																			12	770.753	830.596	805.952	805.795	816.892
																			12.5	737.108	793.157	790.024	769.211	789.398
																			13	719.687	759.373	758.741	752.56	759.211
																			13.5	722.404	737.024	734.506	698.596	732.53
																			14	704.265	707.783	730.072	684.56	716.175
																			14.5	691.602	696.217	708.584	692.5	708.151
																			15	673.867	700.422	697.416	686.482	705.861
																			15.5	679.771	683.566	682.843	704.705	689.952
																			16	675.608	673.331	692.428	681.373	682.349
																			16.5	672.741	690.614	686.307	678.127	687.361
																			17	670.56	700.946	704.392	692.928	695.964
																			17.5	689.723	721.91	741.855	730.259	737.53
																			18	719.319	722.627	752.831	763.693	801.916
																			18.5	756.608	743.723	766.97	784.964	825.741
																			19	775.861	779.163	814.506	812.205	781.524
																			19.5	815.669	829.446	846.657	850.145	823.422
																			20	889.512	859.729	887.265	928.855	876.434
																			20.5	944.349	897.458	951.5	1002.1	932.596
																			21	1009.16	989.976	1043.67	1039.25	997.229
																			21.5	1092.02	1049.91	1099.98	1134.34	1054.25
																			22	1149.34	1113.5	1206.22	1199.35	1145.32
																			22.5	1256.63	1215.8	1299.81	1312.84	1223.55
																			23	1335.84	1318.2	1384.78	1355.49	1321.49
																			23.5	1403.3	1419.73	1429.04	1455.48	1405.72
																			24	1474.6	1484.98	1540.29	1572.19	1510.45
																			24.5	1513.87	1554.12	1585.04	1687.42	1606.6
																			25	1600.42	1678.53	1629.52	1719.2	1679.52
																			25.5	1631.66	1725.39	1709.05	1761.4	1736.99
																			26	1688.08	1802.06	1750.08	1790.16	1797.55
																			26.5	1717.14	1879.23	1763.66	1880.37	1809.59
																			27	1688.43	1878.96	1843.54	1880.06	1824.77
																			27.5	1728.11	1835.36	1845.96	1824.88	1797.13
																			28	1720.42	1769.86	1781.74	1803.69	1787.18
																			28.5	1681.19	1793.55	1732.87	1778.81	1778.14
																			29	1646.37	1740.58	1671.57	1716.34	1767.49
																			29.5	1624.57	1699.61	1635.7	1673.08	1721.23
																			30	1521.41	1638.83	1560.05	1629.91	1653.7
																			30.5	1474.19	1588.58	1530.71	1602.07	1619.48
																			31	1421.08	1554.95	1436.12	1545.85	1564.91
																			31.5	1354.89	1503.55	1381.02	1402.73	1502.9
																			32	1299.57	1426.22	1311.59	1319.1	1399.9
																			32.5	1234.52	1347.66	1247.74	1298.42	1323.89
																			33	1154.15	1279.42	1209.24	1219.14	1268.05
																			33.5	1093.07	1198.69	1133.3	1158.61	1196.1
																			34	1043.9	1120.27	1057.83	1086.73	1177.2
																			34.5	1023.63	1087.19	1024.51	1021.74	1144.82
																			35	983.723	1057.28	971.114	985.994	1059.78
																			35.5	941.392	987.729	926.681	931.56	1030.37
																			36	877.886	963.578	892.355	923.488	960.639
																			36.5	855.09	904.735	884.548	885.699	935.157
																			37	826.042	857.627	832.163	843.464	937.849
																			37.5	789.994	842.271	812.548	829.741	905.289
																			38	788.59	804.651	805.241	811.494	889.47
																			38.5	784.663	786.277	797.404	801.97	859.904
																			39	774.976	824.928	783.952	798.024	834.452
																			39.5	771.006	829.729	780.343	774.807	828.108
																			40	748.723	805.578	759.078	749.127	804.133
																			40.5	765.09	788.693	735.627	783.452	817.982
																			41	784.97	812.855	762.681	788.157	816.313
																			41.5	807.223	804.964	762	790.193	822.554
																			42	808.476	811.084	767.759	797.494	801.873
																			42.5	782.572	800.717	759.994	775.91	814.554
																			43	793.687	820.825	748.518	793.048	842.91
																			43.5	827	837.006	764.5	823.801	837.416
																			44	834.151	855.759	790.355	859.211	845.036
																			44.5	866.633	857.048	822.602	875.657	874.265
																			45	911.313	874.386	856.988	882.349	899.283
																			45.5	900.229	920.831	876.494	903.62	912.452
																			46	909.422	951.572	906.608	921.41	957.211
																			46.5	965.295	948.59	908.56	962.53	978.861
																			47	977.223	955.699	918.241	987.084	981.277
																			47.5	991.554	1011.67	957.205	987.181	1005.36
																			48	1000.22	1041.75	961.253	1012.69	1052.28
																			48.5	977.633	1046.43	961.355	1021.08	1044.06
																			49	979.892	1056.77	1024.84	1048.17	1071.56
																			49.5	1011.1	1077.78	1025.96	1054.6	1066.19
																			50	1043.9	1080.6	1020.24	1073.13	1103.1
																			50.5	1040.12	1098.01	1042.22	1088.83	1089.72
																			51	1057.52	1105.77	1057.37	1071.26	1083.42
																			51.5	1076.16	1111.41	1074.88	1075.34	1127.59
																			52	1049.71	1076.54	1069.25	1096.63	1100.78
																			52.5	1066.54	1088.5	1029.4	1093.9	1103.54
																			53	1084.3	1118.44	1054.8	1050.75	1109.47
																			53.5	1025.67	1118.17	1025.11	1058.02	1090.73
																			54	1017.31	1086.17	1032.56	1031.19	1052.15
																			54.5	1038.86	1076.37	987.873	1010.9	1056.97
																			55	1015.29	1064.29	971.657	1003.42	1071.47
																			55.5	992.072	1030.46	949.114	981.759	1056.51
																			56	965.873	1001.42	974.012	970.488	1031.66
																			56.5	981.627	1003.23	936.88	916.078	1014.21
																			57	953.741	973.657	925.404	896.675	1006.12
																			57.5	927.946	943.548	882.247	896.398	985.964
																			58	895.416	931.717	877.241	860.596	962.633
																			58.5	865.994	937.831	865.994	852.627	930.422
																			59	888.59	919.024	845.217	829.699	933.837
																			59.5	881.06	864.735	834.392	803.313	918.566
																			60	847.765	815.777	810.711	782.771	856.669
																			60.5	815.928	803.91	770.627	798.464	830.59
																			61	799.964	826.416	762.295	782.548	841.56
																			61.5	809.331	834.765	750.759	750.235	837.904
																			62	810.97	799.765	768.271	756.62	822.898
																			62.5	785.072	787.349	777.373	742.898	803.452
																			63	775.09	790.47	762.657	737.434	781.373
																			63.5	772.44	789.62	755.669	742.476	776.53
																			64	759.735	792.47	734.355	736.958	775.193
																			64.5	737.38	793.614	710.187	738.681	766.367
																			65	765.235	774.964	708.289	727.976	763.584
																			65.5	762.078	754.765	727.476	722.657	789.753
																			66	763.084	769.217	740.181	725.657	768.771
																			66.5	765.259	770.277	723.855	719.223	746.398
																			67	743.988	761.169	748.151	713.952	760.157
																			67.5	734.084	768	742.331	744.277	774.223
																			68	729.693	757.964	733.108	745.608	791.446
																			68.5	720.367	746.669	738.807	744.639	768.241
																			69	733.771	767.373	754.94	749.849	774.307
																			69.5	762.036	804	747.434	727.428	770.187
																			70	763.928	801.91	739.157	748.337	777.139
																			70.5	765.717	786.614	755.139	766.139	787.602
																			71	767.843	791.813	752.614	753.319	813.458
																			71.5	762.633	778.783	758.319	751.018	811.946
																			72	739.904	799.139	763.404	765.572	801.217
																			72.5	751.53	810.434	768.133	787.211	802.53
																			73	760.928	810.639	788.5	787.614	818.012
																			73.5	786.193	821.343	797.994	785.301	826.602
																			74	803.114	822.464	782.229	780.53	819.163
																			74.5	802.56	819.006	772.259	786.211	823.373
																			75	805.452	833.699	786.416	784.765	820.494
																			75.5	780.801	819.452	793.524	773.506	829.127
																			76	765.367	795.867	771.639	778.982	828.735
																			76.5	793.741	804.066	781.596	780.41	847.054
																			77	800.295	790.199	792.831	762.127	825.633
																			77.5	783.717	785.524	802.663	792.759	816.735
																			78	766.169	760.898	788.536	789.271	834.795
																			78.5	769.018	775.506	780.813	781.916	831.657
																			79	792.114	794.982	795.253	779.855	832.904
																			79.5	781.343	806.295	771.91	764.458	832.723
																			80	754.614	764.313	762.452	776.145	813.753
																			80.5	759.572	775.62	751.476	767.94	815.801
																			81	758.536	754.048	762.006	738.813	775.5
																			81.5	749.608	759.139	773.639	747.651	770.145
																			82	740.458	761.596	764.44	755.735	773.843
																			82.5	738.271	746.44	746.114	751.759	803.62
																			83	746.404	746.855	727.717	740.355	791.97
																			83.5	729.675	764.699	742.482	718.349	768.524
																			84	720.687	737.705	750.771	709.97	762.602
																			84.5	731.12	736.392	729.018	717.247	756.56
																			85	723.825	748.392	737.849	720.886	758.964
																			85.5	702.108	753.452	710.807	705.91	749.681
																			86	712.898	740.139	707.807	717.259	755.934
																			86.5	727.096	708.861	739.271	715.584	746.916
																			87	708.422	704.018	713.946	701.825	743.476
																			87.5	694.054	717.169	712.602	689.548	737.819
																			88	696.886	727.313	718.265	673.982	730.337
																			88.5	697.361	734.807	706.47	687.886	726.681
																			89	689.819	730.223	708.422	700.392	717.265
																			89.5	696.422	708.651	710.741	689.904	735.548
																			90	705.795	697.235	706.747	705.066	727.211
																			90.5	689.325	686.392	706.97	694.795	720.392
																			91	689.663	707.337	722.078	693.205	725.361
																			91.5	692.735	715.355	695.012	687.97	724.916
																			92	697.536	699.054	697.163	675.771	730.398
																			92.5	689.482	690.253	703.404	684.873	731.633
																			93	704.735	723.398	700.759	696.88	746.922
																			93.5	721.265	734.06	714.018	691.651	733.367
																			94	712.958	724.765	716.831	700.295	708.09
																			94.5	703.693	713.181	719.229	685.072	720.627
																			95	682.711	715.904	726.988	694.964	741.175
																			95.5	685.795	727.916	726.295	695.44	750.988
																			96	698.958	720.181	704.627	691.036	744.042
																			96.5	698.404	723.753	706.59	694.229	734.277
																			97	698.434	732.367	727.837	709.916	729.777
																			97.5	701.964	729.036	705.91	702.813	736.795
																			98	696.072	731.078	693.59	701.494	750.325
																			98.5	696.151	733.819	706.09	695.163	738.289
																			99	676.295	744.247	706.211	691.976	736.373
																			99.5	688.235	733.018	709.518	687.205	739.386
																			100	699.271	729.157	726.53	694.633	739.247
																			100.5	701.916	722.807	714.705	697.295	752.361
																			101	702.861	718.964	685.464	694.181	743.506
																			101.5	702.669	712.759	687.711	695.777	739.566
																			102	714.373	713.952	685.777	692.488	731.018
																			102.5	705.886	750.464	689.277	702.536	742.127
																			103	706.723	732.114	706.193	687.217	744.157
																			103.5	708.59	745.825	697.717	693.096	727.602
																			104	704.319	738.47	707.596	678.229	733.566
																			104.5	704.795	747.916	707.729	684.645	744.56
																			105	692.084	740.97	690.542	690.175	739.018
																			105.5	698.211	750.717	695.41	682.56	722.56
																			106	703.705	738.024	701.542	692.741	719.434
																			106.5	711.313	733.488	718.241	690.127	717.253
																			107	700.036	716.133	720.404	677.596	713.361
																			107.5	691.084	732.729	694.735	677.572	715.337
																			108	688.669	745.518	686.373	678.386	708.066
																			108.5	693.09	734.855	694.193	680.018	711.331
																			109	699.536	727.717	691.036	674.392	728.59
																			109.5	689.386	747.458	693.988	675.53	732.602
																			110	711.886	775.548	707.006	685.518	703.373
																			110.5	714.988	732.614	690.651	678.867	683.38
																			111	725.235	735.627	698.488	662.452	685.259
																			111.5	704.157	741.952	696.133	691.042	714.175
																			112	698.452	736.53	677.524	670.705	709.114
																			112.5	698.855	735.976	693.102	681.404	711.235
																			113	703.06	735.765	688.627	679.946	703.133
																			113.5	699.223	709.723	666.994	688.139	698.542
																			114	682.036	709.886	679.699	696.271	703.09
																			114.5	694.97	723.072	677	688.922	697.217
																			115	696.157	714.976	693.145	685.464	702.53
																			115.5	691.88	716.819	677.169	675.572	671.614
																			116	702.536	729.145	700.946	681.211	680.12
																			116.5	697.211	742.386	709.217	690.687	703.494
																			117	684.386	730.861	690.114	658.795	682.651
																			117.5	686.151	726.127	680.807	667.12	668.386
																			118	703.416	725.133	674.47	675.349	689.283
																			118.5	697.217	740.434	682.133	682.283	701.645
																			119	688.434	719.62	669.102	674.976	702.53
																			119.5	702.976	714.428	663.084	685.518	696.861
																			120	688.078	711.934	680.934	697.898	703.199
