# Supplementary material for: Circadian regulation of macromolecular complex turnover and proteome renewal
Source: EMBO J. 2024 May 22;43(13):2813–33. doi: 10.1038/s44318-024-00121-5 (PMC11217436; doi:10.1038/s44318-024-00121-5)
Supplement: Supplementary file 5 — Source data Fig. 1 [file 44318_2024_121_MOESM5_ESM.zip › figure 1/E/1E.xlsx]

## Sheet: Sheet1
		Total protein (Ponceau)							Protein synthesis (normalised anti-puromycin intensity)							Degradation						Clock reporter
									Puro			Puro + BTZ				Puro 10% on top / Puro + BTZ 10% on top
	time, hrs	rep 1	rep 2	rep 3	rep 4	rep 5	rep 6		rep 1	rep 2	rep 3	rep 1	rep 2	rep 3		rep 1	rep 2	rep 3			Time (h)	rep 1	rep 2	rep 3
	24	0.810148	1.13928	0.904842	0.896541	0.812304	0.831075		0.659974	0.995439	0.667709	0.842922	0.820154	0.6168		13.1566	-30.9859	12.1388			0.5	5137.14	5225.02	4941.38
	28	0.971581	1.11298	1.0051	1.00515	0.775528	1.03422		0.782454	0.784516	0.737615	0.822576	0.811674	0.803151		3.69409	3.44023	9.2129			1	5612.1	5576.78	5365.4
	32	1.00715	1.04455	0.984693	1.04219	0.709758	0.991768		0.836176	0.899713	0.795244	0.794123	1.23301	0.747239		9.58204	2.71164	14.0081			1.5	6633.97	6516.96	6327.59
	36	0.970863	1.20752	1.02138	1.03621	0.840823	1.01568		0.654753	0.817989	1.05737	0.880717	1.16018	0.965673		34.6678	18.3798	-5.50544			2	6915.04	6757.86	6554.21
	40	0.933497	0.964132	1.07629	1.05266	0.929577	0.986638		0.745646	0.793533	0.892999	0.943787	0.878956	0.823938		15.4814	10.0534	-1.22096			2.5	6543.83	6374.55	6212.42
	44	0.905638	0.919205	1.04619	1.05325	0.988323	0.936606		0.795858	0.793285	0.985642	0.846364	0.861405	0.857266		6.9185	7.21942	-15.2782			3	6153.23	5976.76	5863.23
	48	0.868044	0.843407	0.953934	1.18337	1.04533	1.06854		0.731121	0.746603	0.918822	0.869341	1.07933	1.06299		27.1711	25.6288	8.47367			3.5	5764.32	5643.18	5495.79
	52	0.923697	0.884296	0.862068	1.11937	1.10169	1.17121		1.2096	0.998739	1.42063	1.5942	1.70419	1.51754		24.6504	37.7853	11.5042			4	5527.01	5347.51	5190.38
	56	1.02308	0.938479	0.924681	1.14524	1.23486	1.05524		0.90502	1.01415	0.921211	1.71308	1.93336	1.42036		46.4147	39.9531	45.456			4.5	5208.58	5023.06	4885.29
	60	0.804917	0.840419	0.993709	0.944227	1.12967	0.983097		0.820852	0.849364	0.997942	1.42779	1.14879	0.978198		30.7254	28.3192	15.7802			5	4871.17	4757.8	4638.56
	64	0.959469	1.02207	1.01462	1.15894	1.07917	0.998779		0.903599	0.990455	1.20455	1.23129	0.835816	1.07745		13.794	5.50757	-14.9178			5.5	4624.95	4549.87	4454.79
	68	0.980385	1.0399	1.08755	1.20437	1.39673	1.05209		1.14935	0.834932	1.44318	1.83942	1.01442	1.08648		12.4928	36.4315	-9.8781			6	4480.08	4383.03	4294.59
																					6.5	4414.78	4230.91	4172.61
																					7	4228.76	4159.72	4200.11
																					7.5	4146.1	4080.49	4029.39
																					8	4100.63	4032.09	3980.95
																					8.5	4060.29	3989.88	3937.32
																					9	3740.34	3695.53	3640.65
																					9.5	3692.84	3647.4	3603.69
																					10	3659.49	3608.39	3575.04
																					10.5	3630.49	3585.53	3545.73
																					11	3599.31	3557.23	3520.11
																					11.5	3575.51	3528.02	3494.93
																					12	3546.74	3503.78	3471.86
																					12.5	3519.08	3486.16	3452.71
																					13	3506.95	3473.67	3432.75
																					13.5	3489.47	3456.26	3415.84
																					14	3483.67	3450.35	3408.59
																					14.5	3479.43	3452.68	3407.59
																					15	3469.56	3442.1	3411.58
																					15.5	3468.8	3446.02	3420.83
																					16	3472.93	3445.58	3418.68
																					16.5	3485.96	3459.45	3417.16
																					17	3498.49	3481.83	3435.78
																					17.5	3509.15	3493.44	3447.82
																					18	3525.96	3505.04	3473.28
																					18.5	3556.12	3532.08	3498.12
																					19	3584.47	3569.54	3524.77
																					19.5	3628.37	3614.4	3548.31
																					20	3663.09	3645.7	3582.71
																					20.5	3699.45	3682.71	3625.71
																					21	3752.37	3732.18	3670.86
																					21.5	3803.65	3774.08	3713.88
																					22	3837.05	3826.8	3751.22
																					22.5	3872.62	3869.12	3778.09
																					23	3920.11	3912.42	3817.72
																					23.5	3959.33	3954.09	3851.56
																					24	3992.25	3977.48	3898.58
																					24.5	4014.93	4011.88	3914.47
																					25	4035.48	4031.48	3930.45
																					25.5	4052.06	4041.91	3938.16
																					26	4050.25	4053.41	3938.16
																					26.5	4042.46	4041.17	3936.45
																					27	4031.25	4013.66	3921.18
																					27.5	4013.46	3999.07	3923.17
																					28	3996.81	3979.13	3904.43
																					28.5	3973.26	3956.65	3878.22
																					29	3957.23	3921.57	3857.59
																					29.5	3927.26	3891.1	3823.68
																					30	3882.22	3861.93	3788.78
																					30.5	3845.28	3830.82	3757.29
																					31	3810.53	3800.88	3738.93
																					31.5	3779.89	3764.67	3708.1
																					32	3756.05	3740.8	3672.53
																					32.5	3723.17	3714.44	3645.73
																					33	3699.29	3679.98	3615.95
																					33.5	3667.6	3654.87	3598.22
																					34	3647.73	3627.27	3575.07
																					34.5	3622.95	3593.27	3543.38
																					35	3596.88	3576.66	3529.66
																					35.5	3586.21	3563.35	3519.37
																					36	3571.6	3548.24	3503.19
																					36.5	3559.05	3533.63	3490.76
																					37	3542.29	3527.01	3481.33
																					37.5	3528.08	3517.56	3481.28
																					38	3518.56	3517.31	3466.18
																					38.5	3524.36	3516.03	3468.06
																					39	3533.66	3509.65	3465.88
																					39.5	3531.72	3518.7	3467.67
																					40	3520.82	3523.95	3472.94
																					40.5	3532.65	3529.47	3471.7
																					41	3545.38	3533.25	3479.32
																					41.5	3547.22	3546.9	3492.31
																					42	3556.41	3546.81	3502.63
																					42.5	3574.39	3553.49	3515.94
																					43	3594.54	3585.47	3533.22
																					43.5	3602.24	3594.08	3554.97
																					44	3625.65	3625.48	3570.28
																					44.5	3638.97	3641.25	3584.38
																					45	3668.25	3647.67	3592.37
																					45.5	3681.83	3663.25	3606.94
																					46	3680.85	3660.52	3623.63
																					46.5	3690.75	3672.19	3639.41
																					47	3712.62	3698.31	3647.89
																					47.5	3728.22	3714.89	3661.8
																					48	3738.23	3718.34	3670.1
																					48.5	3738.12	3734.73	3670.96
																					49	3751.93	3740.74	3672.69
																					49.5	3755.85	3742.2	3685.16
																					50	3755.17	3747.93	3692.62
																					50.5	3750.26	3746.87	3690.37
																					51	3747.12	3731.73	3677.89
																					51.5	3739.25	3738.93	3669.03
																					52	3727.92	3721.55	3664.24
																					52.5	3719.34	3704.23	3655.16
																					53	3707.37	3699.64	3642.73
																					53.5	3696.25	3684.06	3619.11
																					54	3681.24	3665.03	3605.6
																					54.5	3664.4	3660.43	3606.35
																					55	3650.63	3639.2	3594.99
																					55.5	3642.36	3625.75	3572.8
																					56	3630.72	3603.2	3554.14
																					56.5	3601.65	3589.06	3550.33
																					57	3586.55	3584.57	3532.68
																					57.5	3571.8	3569.3	3519.39
																					58	3558.44	3545.85	3506.8
																					58.5	3532.7	3529.41	3498.74
																					59	3521.85	3519.75	3491.63
																					59.5	3519.74	3518.29	3477.51
																					60	3512.49	3505.12	3462.84
																					60.5	3513.61	3490.37	3462.43
																					61	3496.61	3489.68	3448.44
																					61.5	3486.86	3490.29	3441.07
																					62	3482.59	3484.24	3443.78
																					62.5	3478.84	3485.1	3439.3
																					63	3479.09	3476.36	3431.75
																					63.5	3482.66	3470.88	3440.98
																					64	3481.09	3480.08	3443.84
																					64.5	3489.25	3483.76	3439.8
																					65	3488.71	3481.07	3444.14
																					65.5	3493.54	3497.66	3439.58
																					66	3503.17	3508.73	3445.29
																					66.5	3495.76	3498.3	3453.57
																					67	3500.95	3501.76	3459.18
																					67.5	3517.63	3501.92	3464.06
																					68	3521.91	3518.88	3470.79
																					68.5	3529.6	3526.97	3473.59
																					69	3533.5	3527.49	3490.44
																					69.5	3542.64	3541.76	3490.17
																					70	3548.6	3546.52	3497.47
																					70.5	3557.93	3550.04	3492.51
																					71	3556.75	3561.35	3496.98
																					71.5	3562.67	3559.76	3505.97
																					72	3564.8	3566.84	3518.17
																					72.5	3575.49	3580.03	3523.49
																					73	3578.41	3580.13	3523.89
																					73.5	3574.5	3577.24	3529.13
																					74	3576.11	3570.73	3531.9
																					74.5	3579.27	3574.1	3529.75
																					75	3576.04	3573.67	3525.76
																					75.5	3579.32	3569.47	3519.57
																					76	3563.32	3563.95	3524.56
																					76.5	3560.18	3558.46	3509.33
																					77	3562.97	3564.58	3509.01
																					77.5	3551.31	3558.16	3504.61
																					78	3545.82	3547.77	3495.05
																					78.5	3536.64	3545.34	3502.96
																					79	3530.88	3533.47	3487.23
																					79.5	3522.58	3527.82	3466.59
																					80	3509.68	3521.55	3460.63
																					80.5	3503.33	3510.55	3455.77
																					81	3498.72	3498.62	3448.45
																					81.5	3492.2	3480.92	3432.83
																					82	3475.03	3470.19	3425.15
																					82.5	3470.7	3463.56	3431.86
																					83	3464.28	3453.91	3421.5
																					83.5	3456.07	3452.17	3415.7
																					84	3447.39	3454.6	3410.98
																					84.5	3443.42	3450.89	3408.89
																					85	3453.79	3452.76	3402.29
																					85.5	3460.39	3453.45	3402.24
																					86	3447.8	3451.17	3416.14
																					86.5	3437.86	3441.78	3415.45
																					87	3443.13	3441.69	3398.56
																					87.5	3451.94	3445.54	3401.49
																					88	3461.56	3448.45	3401.85
																					88.5	3454.93	3446.16	3394.79
																					89	3449.63	3457.35	3410.13
																					89.5	3446.51	3463.06	3409.8
																					90	3457.3	3467.29	3411.26
																					90.5	3467.91	3459.83	3426.87
																					91	3461.32	3467.19	3424.26
																					91.5	3457.62	3472.75	3420.62
																					92	3469.23	3473.74	3425.32
																					92.5	3479.33	3480.54	3427.5
																					93	3482.61	3486.97	3435.51
																					93.5	3478.21	3489.44	3430.03
																					94	3489.33	3498.21	3435.52
																					94.5	3487.6	3492.4	3442.95
																					95	3486.06	3496.9	3435.01
																					95.5	3490.36	3503.44	3439.38
																					96	3488.11	3505.52	3435.6
																					96.5	3495.26	3496.22	3436.28
																					97	3498.93	3494.71	3443.21
																					97.5	3498.5	3490.72	3442.1
																					98	3498.08	3491.21	3442.61
																					98.5	3500.39	3492.45	3445.62
																					99	3493.51	3499.06	3443.13
																					99.5	3490.56	3489.49	3440.23
																					100	3483.66	3494.39	3435.07
																					100.5	3478.74	3481.75	3437.71
																					101	3474.73	3474.47	3434.73
																					101.5	3471.34	3480.08	3431.56
																					102	3468.58	3475.88	3426.96
																					102.5	3467.15	3474.89	3425.35
																					103	3463.77	3473.82	3409.99
																					103.5	3452.73	3469.19	3402.26
																					104	3450.32	3463.67	3408.03
																					104.5	3453.81	3453.59	3410.6
																					105	3448	3454.03	3402.69
																					105.5	3442.7	3444.93	3391.86
																					106	3447.24	3437.11	3392.82
																					106.5	3432.73	3437.24	3387.9
																					107	3435.01	3428.36	3388.79
																					107.5	3432.64	3432.91	3384.14
																					108	3438.16	3446.3	3383.29
																					108.5	3428.82	3441.45	3383.31
																					109	3430.5	3427.28	3379.93
																					109.5	3431.26	3430.2	3377.43
																					110	3430.41	3432.51	3379.72
																					110.5	3430.9	3428.69	3377.55
																					111	3429.86	3427.52	3384.88
																					111.5	3436.27	3434.53	3389.61
																					112	3432.5	3432.33	3389.59
																					112.5	3433.55	3429.91	3386.58
																					113	3441.62	3433.14	3386.28
																					113.5	3435.04	3438.14	3388.2
																					114	3441.71	3449.42	3395.17
																					114.5	3444.48	3444.55	3398.64
																					115	3446.78	3444.33	3395.44
																					115.5	3439.61	3452.3	3402.66
																					116	3443.87	3446.73	3392.68
																					116.5	3451.02	3454.07	3394.72
																					117	3446.31	3453	3400.51
																					117.5	3459.18	3456.38	3406.69
																					118	3459.05	3449.41	3404.17
																					118.5	3451.42	3453.71	3399.55
																					119	3457.3	3464.93	3402.33
																					119.5	3463.2	3463.89	3405.87
																					120	3447.61	3460.99	3397.56
																					120.5	3452.4	3461.28	3398.34
																					121	3458.05	3461.17	3403.93
																					121.5	3449.98	3459.8	3405.15
																					122	3447.88	3456.8	3408.76
																					122.5	3454.93	3467.05	3413.05
																					123	3454.12	3466.97	3403.53
																					123.5	3449.49	3464.91	3392.38
																					124	3456.15	3458.73	3419.76
																					124.5	3458.27	3458.23	3429.51
																					125	3451.52	3453.13	3396.64
																					125.5	3448.03	3444.34	3390.42
																					126	3453.49	3436.88	3389.49
																					126.5	3449.73	3441.97	3393.19
																					127	3442.44	3438.88	3394.05
																					127.5	3447.75	3444.62	3391.55
																					128	3437.48	3436.25	3381.65
																					128.5	3432.71	3437.71	3376.57
																					129	3431.7	3429.06	3381.89
																					129.5	3426.88	3419.77	3375.7
																					130	3435.09	3421.68	3380.33
																					130.5	3430.88	3429.23	3382.01
																					131	3424.07	3429.66	3377.55
																					131.5	3427.99	3428.97	3384.6
																					132	3427.38	3422.76	3387.71
																					132.5	3423.33	3416.84	3376.44
																					133	3419.95	3419.12	3381.09
																					133.5	3424.42	3417.08	3379.6
																					134	3428.93	3424.86	3376.9
																					134.5	3435.7	3434.58	3385.78
																					135	3439.46	3432.97	3379.31
																					135.5	3430.77	3430.06	3376.8
																					136	3432.6	3427.21	3380.02
																					136.5	3426.51	3427.39	3382.33
																					137	3423.55	3419	3379.34
																					137.5	3431.06	3419.93	3380.35
																					138	3429.54	3426.67	3384.66
																					138.5	3430.03	3430.26	3386.22
																					139	3421.96	3434.95	3386.61
																					139.5	3424.33	3436.55	3388.28
																					140	3438.02	3435.82	3387.82
																					140.5	3439.04	3427.42	3383.55
																					141	3434.79	3426.98	3377.14
																					141.5	3426.2	3432.74	3380.18
																					142	3428.71	3435.11	3382.52
																					142.5	3449.23	3458.49	3400.87
