# Supplementary material for: Circadian regulation of macromolecular complex turnover and proteome renewal
Source: EMBO J. 2024 May 22;43(13):2813–33. doi: 10.1038/s44318-024-00121-5 (PMC11217436; doi:10.1038/s44318-024-00121-5)
Supplement: Supplementary file 5 — Source data Fig. 1 [file 44318_2024_121_MOESM5_ESM.zip › figure 1/B/1B.xlsx]

## Sheet: Sheet1
normalised 35S intensity (35S/coomassie)		Pulse				Chase
	Time (h)	rep 1	rep 2	rep 3	rep 4	rep 1	rep 2	rep 3	rep 4
	24	0.938746	0.84498	0.96814	1.44783	0.829648	0.696964	0.79832	0.909991
	28	1.00569	0.866664	1.36128	1.34509	0.801729	0.606204	0.868972	0.918373
	32	1.03866	0.882165	1.44707	1.18277	0.782881	0.713823	0.969547	0.852584
	36	1.07115	1.32982	1.07515	1.71689	0.647082	0.695207	0.598734	0.99645
	40	1.27181	1.19695	1.17693	1.971	0.87931	0.862348	0.945905	1.37194
	44	1.06007	1.06329	1.21777	1.48721	0.964726	0.831774	0.948377	1.12401
Inferred degradation, 100% * (1-chase(normalised within replicate)/pulse(normalised within replicate, then averaged across replicates))		Degradation
	Time (h)	rep 1	rep 2	rep 3	rep 4
	24	17.0659	25.0809	16.5023	28.304
	28	27.5011	41.0524	16.3515	34.5451
	32	27.5234	28.9382	10.4577	37.7904
	36	48.0181	39.9448	49.6748	36.909
	40	34.1814	30.5883	25.9179	19.0605
	44	17.0091	23.0559	14.6377	23.7893
