# Supplementary material for: Circadian regulation of macromolecular complex turnover and proteome renewal
Source: EMBO J. 2024 May 22;43(13):2813–33. doi: 10.1038/s44318-024-00121-5 (PMC11217436; doi:10.1038/s44318-024-00121-5)
Supplement: Supplementary file 6 — Source data Fig. 2 [file 44318_2024_121_MOESM6_ESM.zip]

Archive with 24 entries (18 files):
- figure 2/
- figure 2/.DS_Store
- __MACOSX/figure 2/._.DS_Store
- figure 2/G/
- figure 2/F/
- figure 2/C/
- figure 2/D/
- figure 2/B/
- figure 2/G/Table EV1.xlsx
- __MACOSX/figure 2/G/._Table EV1.xlsx
- figure 2/F/Table EV1.xlsx
- __MACOSX/figure 2/F/._Table EV1.xlsx
- figure 2/F/Phase difference.csv
- __MACOSX/figure 2/F/._Phase difference.csv
- figure 2/C/Table EV1.xlsx
- __MACOSX/figure 2/C/._Table EV1.xlsx
- figure 2/D/total FC.csv
- __MACOSX/figure 2/D/._total FC.csv
- figure 2/D/syn FC.csv
- __MACOSX/figure 2/D/._syn FC.csv
- figure 2/B/.DS_Store
- __MACOSX/figure 2/B/._.DS_Store
- figure 2/B/2B.xlsx
- __MACOSX/figure 2/B/._2B.xlsx
