# Supplementary material for: Circadian regulation of macromolecular complex turnover and proteome renewal
Source: EMBO J. 2024 May 22;43(13):2813–33. doi: 10.1038/s44318-024-00121-5 (PMC11217436; doi:10.1038/s44318-024-00121-5)
Supplement: Supplementary file 6 — Source data Fig. 2 [file 44318_2024_121_MOESM6_ESM.zip › figure 2/F/Phase difference.csv]

	Leading.razor.protein	phase.syn	phase.tot	Phase difference
1	A8Y5H7	24	24	0
2	O08795	6	6	0
3	O54910	6	6	0
4	O88632-2	6	6	0
5	P11214	24	24	0
6	P16382	24	24	0
7	P22561-2	12	12	0
8	P52480	24	24	0
9	P58929	12	12	0
10	P97348	12	6	6
11	Q0P678	6	6	0
12	Q3UCV8	6	6	0
13	Q60692	6	6	0
14	Q60960	6	6	0
15	Q6KAQ7	6	6	0
16	Q8BFY9	24	24	0
17	Q8BGQ7	6	6	0
18	Q8BJW6	6	24	6
19	Q8BP67	24	24	0
20	Q8BZW8	24	24	0
21	Q8CHU3	24	24	0
22	Q8R1T1	12	12	0
23	Q91V61	18	18	0
24	Q91VW5	6	6	0
25	Q91YR9	24	24	0
26	Q99KB8	6	6	0
27	Q9D1Q4	6	6	0
28	Q9D8Z6	6	6	0
29	Q9D906	24	24	0
30	Q9DC69	6	6	0
31	Q9DD16	18	18	0
32	Q9EST5	6	6	0
33	Q9QYS9	6	6	0
34	Q9QZB7	6	6	0
35	Q9QZE7	6	12	-6
36	Q9WTQ5	12	12	0
