# Supplementary material for: Circadian regulation of macromolecular complex turnover and proteome renewal
Source: EMBO J. 2024 May 22;43(13):2813–33. doi: 10.1038/s44318-024-00121-5 (PMC11217436; doi:10.1038/s44318-024-00121-5)
Supplement: Supplementary file 6 — Source data Fig. 2 [file 44318_2024_121_MOESM6_ESM.zip › figure 2/D/total FC.csv]

	Leading.razor.protein	FCav
1	A1A5B6	1.103880601
2	A2A6T1	1.128426
3	A2AI08	1.126407271
4	A2AWA9	1.150880583
5	A2RTL5	1.356893599
6	A8Y5H7	1.300011964
7	E9Q6J5	1.456518142
8	O08529	1.192476181
9	O08788	1.159314264
10	O08795	1.137888293
11	O09131	1.188983537
12	O35887	1.288669995
13	O54910	1.39022507
14	O54998	1.303728328
15	O55013	1.260318492
16	O55091	1.197077383
17	O70310	1.15978211
18	O70348	1.183946531
19	O70493	1.152362009
20	O88632-2	1.232271958
21	P01901	1.345806909
22	P02802	1.438152331
23	P11214	1.406800699
24	P12787	1.204537509
25	P16382	2.053657395
26	P22561-2	1.234114619
27	P23950	1.232491199
28	P24527	1.088220695
29	P27773	1.074949567
30	P35285	1.07669933
31	P47753	1.222902803
32	P47964	1.330914957
33	P48428	1.340488128
34	P48678	1.124614138
35	P51855	1.261909251
36	P52480	1.056865868
37	P57746	1.090236857
38	P58044	1.156145301
39	P58929	1.207577185
40	P59048	1.164485209
41	P61022	1.424327058
42	P61294	1.512461301
43	P61957	1.228871568
44	P62137	1.11533335
45	P62862	1.157931485
46	P70122	1.062536467
47	P70168	1.109561189
48	P70318	1.240518372
49	P70441	1.179128754
50	P84091	1.147982424
51	P97348	1.331051184
52	P97450	1.175688724
53	Q06138	1.14375833
54	Q07076	1.125587331
55	Q0P678	1.662998587
56	Q3THE2	1.234227892
57	Q3UCV8	1.199576959
58	Q3UHX2	1.108707365
59	Q3UM18	1.175842193
60	Q3UR85-3	1.135912313
61	Q571I9	1.534620999
62	Q5SXY1	1.30176175
63	Q60692	1.220693979
64	Q60766	1.156110136
65	Q60960	1.079402171
66	Q61033	1.306310585
67	Q61595-5	1.185975634
68	Q61879	1.109155239
69	Q64727	1.073062575
70	Q67FY2	1.2565389
71	Q68FF6	1.350852635
72	Q68FL6	1.074333277
73	Q6KAQ7	1.487906415
74	Q6P6J9	1.345826855
75	Q6PGH2	1.238904603
76	Q6Y5D8	1.043358609
77	Q7TNV0	1.176226069
78	Q7TSC1	1.482575627
79	Q80U72	1.219289208
80	Q8BFY9	1.123117182
81	Q8BGQ7	1.114559738
82	Q8BGR9	1.213378793
83	Q8BIA4	1.171428036
84	Q8BJW6	1.154245477
85	Q8BK72	1.15539145
86	Q8BLN5	1.190349428
87	Q8BLY7	1.188351177
88	Q8BP67	1.117266733
89	Q8BVE3	1.186959974
90	Q8BX94	1.12315478
91	Q8BY89-2	1.248261195
92	Q8BYL4	1.385507838
93	Q8BZW8	1.152202894
94	Q8C052	1.088876538
95	Q8C2E7	1.163871724
96	Q8CBG9-2	1.188220658
97	Q8CCH2	1.261896264
98	Q8CCN5	1.30667348
99	Q8CDM1	1.12532051
100	Q8CHU3	1.409463647
101	Q8CI94	1.213088419
102	Q8K296	1.379069874
103	Q8K4S1	1.758091207
104	Q8N9S3	1.514054808
105	Q8R010	1.142791749
106	Q8R1G6	1.151077783
107	Q8R1T1	1.309211108
108	Q8R464	1.301514855
109	Q8VBW5	1.478222763
110	Q8VE62	1.328566758
111	Q8VHN8	1.106814426
112	Q91V61	1.15863727
113	Q91VW5	1.192874158
114	Q91WB7	1.22468232
115	Q91YR9	1.174340865
116	Q921C3	1.11016893
117	Q922P9	1.217178671
118	Q99KB8	1.269649456
119	Q99KN2	1.322049655
120	Q99LC3	1.145355611
121	Q99LE6	1.042776364
122	Q99LJ0	1.498784561
123	Q9CPV4	1.220128236
124	Q9CQ60	1.225377321
125	Q9CQ92	1.26553605
126	Q9CQY6	1.270132684
127	Q9CZ42	1.100414095
128	Q9D1P4	1.161475191
129	Q9D1Q4	1.221854277
130	Q9D4H8	1.12078175
131	Q9D7E4	1.400186946
132	Q9D8Z6	1.358980379
133	Q9D906	1.218745725
134	Q9D958	1.123951391
135	Q9DAU1	1.190193173
136	Q9DB25	1.190504447
137	Q9DBJ1	1.188455502
138	Q9DC11	1.148962765
139	Q9DC69	1.186144145
140	Q9DD16	1.244749431
141	Q9EPL4	1.46120517
142	Q9EQH2	1.264417852
143	Q9EST5	1.384413521
144	Q9JHP7	1.291596076
145	Q9JLV5	1.370270398
146	Q9JMG1	1.41635796
147	Q9QYR9	1.12873671
148	Q9QYS9	1.17782212
149	Q9QZB7	1.16625016
150	Q9QZE7	1.268995432
151	Q9R0E1	1.126003745
152	Q9WTQ5	1.231945629
153	Q9WTX5	1.145873397
154	Q9WUD1	1.155207002
155	Q9WVK4	1.119191324
156	Q9Z1G3	1.279013168
157	Q9Z1T1	1.271172391
