# Supplementary material for: Circadian regulation of macromolecular complex turnover and proteome renewal
Source: EMBO J. 2024 May 22;43(13):2813–33. doi: 10.1038/s44318-024-00121-5 (PMC11217436; doi:10.1038/s44318-024-00121-5)
Supplement: Supplementary file 6 — Source data Fig. 2 [file 44318_2024_121_MOESM6_ESM.zip › figure 2/D/syn FC.csv]

	Leading.razor.protein	FCav
1	A8Y5H7	1.34559155
2	B2RUR8	1.435159301
3	E9Q4N7	1.518426622
4	O08795	1.087463078
5	O35387	1.242807782
6	O54734	1.913930153
7	O54910	1.525918495
8	O70458	1.177024877
9	O88532	1.26556531
10	O88632-2	1.324492315
11	O88708	1.124225067
12	O88822	1.482662095
13	P02301	1.627542757
14	P07901	1.143450179
15	P0DOV2	1.405181456
16	P11214	1.322662905
17	P15307	1.438708193
18	P16382	2.56862691
19	P18654	1.239498777
20	P21107-2	1.337391936
21	P21460	1.246213866
22	P22561-2	1.303083247
23	P23242	1.333022877
24	P27601	1.074057133
25	P32507	1.414231883
26	P46471	1.15201883
27	P52480	1.095359783
28	P58771-2	1.189885786
29	P58929	1.319924662
30	P61161	1.251963245
31	P61924	1.997657753
32	P61982	1.231464624
33	P70670	1.09808421
34	P81117	1.210011513
35	P97311	1.603663768
36	P97348	1.335544737
37	Q04692	1.30030838
38	Q07813	1.255391682
39	Q0P678	1.732473064
40	Q3TB82	1.294993367
41	Q3THK7	1.44926692
42	Q3TW96	1.173411509
43	Q3TXU5	1.149536852
44	Q3U319	1.324009914
45	Q3UCV8	1.308921156
46	Q3UDK1	1.134144364
47	Q3UFY8	1.55380292
48	Q3ULF4	1.673610419
49	Q3ULJ0-2	1.566114853
50	Q4PJX1	1.578015447
51	Q4VBE8	1.250048653
52	Q5ND34	1.249091388
53	Q5RKZ7	1.379356341
54	Q60692	1.180821768
55	Q60710	1.19709837
56	Q60875	1.200945966
57	Q60960	1.11766351
58	Q62073	1.296414709
59	Q62087	1.413829685
60	Q62167	1.293783963
61	Q62381	1.756050347
62	Q64008	1.383203362
63	Q69ZX6	1.126193051
64	Q6A009	1.262833783
65	Q6IR34	1.315394627
66	Q6KAQ7	1.569862554
67	Q6P1B1	1.356547725
68	Q6PFD9	1.456930612
69	Q6ZQ38	1.19822826
70	Q6ZQ93	1.249095645
71	Q78JW9	1.385490875
72	Q7TPM1	1.141440229
73	Q80UZ2	1.17595045
74	Q8BFY9	1.278062137
75	Q8BGQ7	1.171386927
76	Q8BH74	1.650441117
77	Q8BH97	1.226669552
78	Q8BJW6	1.283609051
79	Q8BP67	1.223539193
80	Q8BSY0	1.14344228
81	Q8BUK6	1.134847064
82	Q8BWT5	1.065883559
83	Q8BZW8	1.214799929
84	Q8C0Z1	1.563098251
85	Q8C522	1.163005849
86	Q8CC35	1.156024704
87	Q8CHU3	1.392187782
88	Q8CIB5	1.213846707
89	Q8CIE6	1.061041558
90	Q8K0B2	1.373340648
91	Q8K1J6	1.262337505
92	Q8K1R3	1.229440229
93	Q8K2B0	1.150186625
94	Q8K4J6	1.390102247
95	Q8R1T1	1.384512513
96	Q8R5H6	2.047435461
97	Q8R5J9	1.492907137
98	Q91V01	1.327517382
99	Q91V61	1.14289078
100	Q91VW3	2.715761477
101	Q91VW5	1.228955151
102	Q91XD7	1.292986628
103	Q91YR9	1.186628314
104	Q91YW3	1.136649185
105	Q921C5	1.1126204
106	Q922K9	1.266424358
107	Q922M3	1.243970886
108	Q99K23	1.376704321
109	Q99K41	1.340323636
110	Q99KB8	1.404405521
111	Q99M31	1.37420519
112	Q99NB9	1.203305058
113	Q9CPX6	1.272614838
114	Q9CPX8	1.209243896
115	Q9CR51	1.49491298
116	Q9CRY7	1.235073298
117	Q9CS74	1.287581563
118	Q9CY57	1.167493465
119	Q9D024	1.28233682
120	Q9D1Q4	1.205154196
121	Q9D1Q6	1.273709418
122	Q9D6R2	1.111337652
123	Q9D7S7	1.405284303
124	Q9D8B3	1.510610393
125	Q9D8Z6	1.275710384
126	Q9D906	1.203602925
127	Q9DB20	1.260034283
128	Q9DC60	1.299063381
129	Q9DC69	1.107982015
130	Q9DCG9	1.273233059
131	Q9DCJ5	1.537813761
132	Q9DD16	1.270429509
133	Q9EST5	1.31048655
134	Q9ESV0	1.387662048
135	Q9ET30	1.056925185
136	Q9JII6	1.138199502
137	Q9JLB0-2	1.134429882
138	Q9QYE6	1.405432352
139	Q9QYS9	1.237139553
140	Q9QZB7	1.338992107
141	Q9QZE7	1.398987772
142	Q9R0B9	1.206964434
143	Q9R0I7	1.314996371
144	Q9WTP6	1.239825779
145	Q9WTQ5	1.197520916
146	Q9WUA2	1.115184262
147	Q9WUQ2	1.700908641
148	Q9WVD4	1.23759993
149	Q9WVM3	1.438443241
150	Q9Z148	1.378075288
