# Supplementary material for: Circadian regulation of macromolecular complex turnover and proteome renewal
Source: EMBO J. 2024 May 22;43(13):2813–33. doi: 10.1038/s44318-024-00121-5 (PMC11217436; doi:10.1038/s44318-024-00121-5)
Supplement: Supplementary file 6 — Source data Fig. 2 [file 44318_2024_121_MOESM6_ESM.zip › figure 2/B/2B.xlsx]

## Sheet: Sheet1
		M+F
	Time (h)	rep 1	rep 2	rep 3	rep 4	rep 5	rep 6
	0.5	3059.09	3595.58	3642.77	3297.68	4262.42	4061.11
	1	2955.44	3365.91	3441.26	3077.73	3914.02	3794.16
	1.5	2935.15	3254.92	3350.69	2967.9	3706.14	3627.86
	2	2861.46	3117.88	3215.67	2840.93	3474.14	3457.12
	2.5	2642.79	2873.93	2983.25	2644	3190.95	3172.49
	3	2421.4	2635.46	2721.36	2448.24	2942.17	2910.8
	3.5	2237.5	2456.45	2512.97	2269.41	2726.51	2706.54
	4	2098.47	2313.85	2360.95	2143.64	2569.41	2551.61
	4.5	2007.83	2215.46	2231.11	2058.61	2451.1	2427.34
	5	1931.9	2130.84	2131.19	1978.21	2366.59	2323.98
	5.5	1882.97	2055.4	2058.89	1926.43	2293.95	2256.11
	6	1832.46	2003.94	1991.74	1878.87	2233.58	2200.59
	6.5	1787.58	1954.31	1957.42	1835	2199.67	2154.97
	7	1752.81	1927.64	1921.99	1804.74	2171.52	2123.84
	7.5	1733.69	1912.12	1886.5	1788.41	2154.21	2110.49
	8	1712.19	1893.78	1871.48	1770.4	2145.12	2098.17
	8.5	1710.69	1908.43	1879.23	1771.11	2151.23	2101.41
	9	1700.72	1888.44	1868.66	1763.65	2146.65	2108.24
	9.5	1688.1	1873.58	1847.66	1748.67	2143.62	2087.88
	10	1679.8	1868.34	1831.85	1740.07	2132.03	2085
	10.5	1666.23	1857.28	1825.17	1733.31	2123.35	2090.68
	11	1651.01	1852.52	1820.87	1727.85	2124.82	2082.86
	11.5	1646.05	1847.56	1811.7	1713.89	2112.37	2061.58
	12	1629.55	1835.95	1800.32	1689.9	2107.09	2063.79
	12.5	1618.42	1823.3	1800.49	1685.39	2104.09	2067.31
	13	1637.2	1854.67	1831.61	1703.45	2123.27	2092.42
	13.5	1632.84	1861.04	1847.46	1698.17	2111.94	2092.95
	14	1611.2	1834.28	1810.1	1684.66	2087.38	2062.67
	14.5	1617.25	1847.07	1812.58	1685.83	2105.25	2069.9
	15	1620.01	1844.86	1827.97	1692.6	2124.47	2084.94
	15.5	1624.56	1868.6	1835.91	1698.22	2139.05	2102.71
	16	1634.56	1883.32	1854.52	1714.3	2163.59	2124.06
	16.5	1652.08	1896.7	1878.39	1734.57	2190.4	2150.42
	17	1687.98	1927.39	1910.12	1760.08	2204.94	2172.01
	17.5	1707.46	1957.64	1925.94	1774.39	2243.58	2203.72
	18	1725.82	1986.38	1966.82	1800.52	2284.47	2244.24
	18.5	1755.24	2008.95	2004.89	1824.81	2307.64	2275.09
	19	1784.75	2036.46	2038.62	1851.97	2344.3	2307.03
	19.5	1814.13	2077.91	2073.37	1889	2382.7	2341.39
	20	1838.86	2113.09	2110.5	1924.96	2406.11	2374.27
	20.5	1869.95	2134.64	2136.26	1954.68	2451.06	2404.58
	21	1890.76	2167.37	2181.97	1980.74	2484.04	2433.68
	21.5	1929.03	2205.53	2218.48	2015.59	2519.25	2470.53
	22	1949.73	2233.86	2250.41	2035.89	2544.37	2501.27
	22.5	1967.78	2257.83	2283.87	2042.17	2568.31	2502.88
	23	1989.59	2266.96	2302.85	2081.5	2597.31	2521.03
	23.5	2076.17	2375.86	2425.22	2147.38	2672.08	2609.49
	24	2080.51	2375.81	2416.39	2137.92	2675.54	2609.86
	24.5	2080.33	2374.53	2404.15	2144.5	2666.62	2589.19
	25	2067.55	2352.65	2398.66	2136.32	2651.07	2569.4
	25.5	2047.02	2327.61	2351.58	2121.22	2598.66	2543.65
	26	2016.5	2306.86	2311.58	2104.59	2578.88	2511.23
	26.5	1997.46	2278.02	2292.49	2074.2	2542.74	2470.76
	27	1986.23	2249.72	2266.46	2056.55	2508.65	2436.09
	27.5	1961.78	2224.39	2231.29	2033.91	2481.4	2413.14
	28	1939.1	2203.51	2182.7	2004.35	2447.76	2386.89
	28.5	1920.15	2161.11	2150.4	1977.53	2401.44	2346.08
	29	1895.15	2125.05	2116.96	1956.47	2366.98	2311.99
	29.5	1875.56	2105.61	2079.91	1930.36	2344.2	2268.21
	30	1846.03	2066.95	2054.18	1903.39	2318.14	2234.14
	30.5	1816.29	2045.85	2027.43	1881.55	2285.05	2224.96
	31	1786.68	2021.92	1990.34	1850.34	2261.15	2196.92
	31.5	1759.47	1991.91	1970.7	1834.14	2240.35	2174.35
	32	1749.78	1970.84	1956.25	1822.43	2206.95	2152.2
	32.5	1735.29	1948.64	1931.97	1809.6	2192.97	2134.59
	33	1707.53	1931.25	1901.89	1780.58	2167.49	2114.84
	33.5	1682.3	1918.18	1880.93	1771.02	2155.04	2096.34
	34	1663.97	1903.12	1871.17	1747.36	2155.17	2071.48
	34.5	1653.52	1895.89	1858.45	1735.58	2136.57	2068.54
	35	1650.5	1885.11	1843.04	1720.69	2126.2	2068.9
	35.5	1641.05	1880.17	1846.84	1720.11	2117.33	2056.51
	36	1630.46	1885.15	1844.7	1720.47	2119.14	2052.72
	36.5	1620.45	1878.17	1845.09	1710.53	2122.8	2053.66
	37	1620.52	1867.47	1851.66	1707.29	2115.82	2066.6
	37.5	1625.35	1872.52	1853.6	1706.34	2142.98	2070.4
	38	1637.82	1878.99	1852.85	1715.15	2157.21	2076.64
	38.5	1641.26	1891.25	1871.87	1718.6	2164.05	2086.08
	39	1641.32	1904.64	1884.48	1727.7	2180.13	2106.61
	39.5	1647.03	1911.4	1895.32	1741.72	2188.89	2109.9
	40	1668.81	1923.75	1907.95	1743.76	2204.89	2105.65
	40.5	1681.51	1941.86	1919.93	1758.53	2221.22	2135.34
	41	1678.14	1957.01	1939.51	1771.06	2237.22	2160.55
	41.5	1684.71	1963.07	1946.39	1782.47	2257.16	2175.61
	42	1698.66	1969.59	1964.44	1799.7	2269.7	2194.56
	42.5	1709.49	1984.39	1971.03	1814.18	2308.62	2204.97
	43	1723.07	2004.75	1992.84	1837.9	2329.04	2231.31
	43.5	1738.69	2018.53	2012.11	1853.24	2335.51	2260.96
	44	1751.96	2030.59	2034.09	1860.25	2366.93	2267.24
	44.5	1766.5	2045.09	2047.58	1880.94	2392.16	2280.55
	45	1771.9	2060.22	2067.48	1897.49	2401.29	2302.93
	45.5	1778.72	2070.95	2083.09	1909.16	2419.12	2314.58
	46	1792.23	2075.11	2087.55	1916.74	2426.19	2320.2
	46.5	1804.29	2102.9	2107.13	1937.81	2436.68	2335.47
	47	1829.51	2126.42	2128.79	1959.16	2464.32	2360.49
	47.5	1833.39	2115.61	2121.69	1945.07	2458.78	2363.2
	48	1823.92	2091.09	2096.43	1929.43	2452.5	2346.72
	48.5	1820.11	2095.07	2109.55	1938.94	2444.91	2328.75
	49	1821.08	2103.4	2102.58	1945.16	2434.26	2313.62
	49.5	1814.45	2085.18	2089.72	1944.39	2426.2	2316.83
	50	1800.29	2079.77	2081.75	1921.07	2422.51	2321.86
	50.5	1795.49	2082.68	2072.7	1904.77	2420.8	2293.94
	51	1798.5	2062.33	2060.91	1908.51	2406.51	2292.87
	51.5	1780.74	2043.86	2033.67	1903.32	2390.2	2269.88
	52	1771.91	2038.32	2023.51	1891.48	2371.24	2256.89
	52.5	1768.04	2030.5	2012.49	1875.36	2358.18	2249.39
	53	1764.99	2007.88	1989.44	1858.73	2340.67	2228.78
	53.5	1755.6	2005.18	1978.71	1857.75	2332.52	2216.58
	54	1744.56	1995.93	1960.29	1846.88	2320.73	2204.75
	54.5	1738.92	1982.41	1949.65	1841.45	2305.88	2202.22
	55	1727.55	1968.92	1935.68	1832.69	2295.36	2195.83
	55.5	1715.6	1960.61	1936.04	1820.51	2278.58	2186.55
	56	1711.18	1952.52	1934.67	1813.53	2264.36	2166.71
	56.5	1702.75	1940.13	1927.68	1801.88	2254.2	2149.6
	57	1684.22	1939.54	1918.12	1794.92	2252.58	2145.4
	57.5	1687.23	1938.85	1908.26	1792.81	2251.72	2146.61
	58	1696.46	1943.57	1908.28	1794.5	2247.81	2133.8
	58.5	1688.08	1937.2	1908.19	1799.13	2243.14	2135.85
	59	1684.35	1943.72	1908.48	1795.37	2243.39	2135.91
	59.5	1694.46	1955.21	1909.84	1793.25	2238.34	2136.21
	60	1694.86	1948.55	1905.98	1791.01	2256.53	2142.32
	60.5	1702.42	1955.73	1916.31	1793.02	2269.3	2154.11
	61	1699.42	1971.35	1923.07	1801.12	2278.82	2168.38
	61.5	1698.52	1981.58	1937.89	1810.04	2290.95	2179.21
	62	1717.76	1989.19	1952.52	1828.73	2303.37	2196.59
	62.5	1732.17	2003.39	1968.42	1837.01	2314.45	2214.83
	63	1740.31	2005.25	1980.86	1843.27	2324.31	2229.61
	63.5	1745.85	2018.24	1996.74	1849.29	2341.3	2229.96
	64	1754.29	2035.66	2018.68	1865.55	2352.67	2245.3
	64.5	1761.74	2047.89	2039.56	1881.41	2383.91	2277.83
	65	1769.8	2059.04	2057.58	1899.91	2396.75	2288.12
	65.5	1782.1	2059.18	2066.43	1910.48	2416.49	2297.82
	66	1792.53	2075.05	2087.44	1921.65	2436.08	2313.94
	66.5	1804.09	2095.82	2097.2	1926.42	2457.22	2337.39
	67	1806.39	2100.5	2106.15	1940.54	2471.2	2352.96
	67.5	1831.26	2117.49	2127.42	1956.21	2480.57	2361.9
	68	1831.29	2127.55	2142.52	1965.67	2502.9	2389.87
	68.5	1826.56	2126.87	2139.95	1969.62	2526.21	2394.89
	69	1841.39	2125.28	2143.66	1976.65	2535.53	2395.05
	69.5	1846.41	2128.77	2155.38	1982.1	2545.19	2414.64
	70	1850.78	2147.93	2176.03	2004.29	2564.17	2433.69
	70.5	1858.79	2146.63	2181.66	2002.26	2559.58	2425.74
	71	1852.36	2125.93	2161.98	2002.08	2559.87	2418.59
	71.5	1850.89	2122.74	2151.93	2010.14	2562.25	2413.33
	72	1849.29	2122.29	2155.81	2008.54	2555.28	2413.48
	72.5	1840.16	2107.19	2146.72	2016.2	2550.39	2408.87
	73	1827.68	2093.2	2131.56	2010.69	2558.03	2406.03
	73.5	1821.31	2079.91	2117.48	2005.05	2553.47	2389.34
	74	1815.52	2069.15	2095.38	1992.84	2531.78	2377.74
	74.5	1810.61	2048.05	2087.62	1982.91	2529.49	2363.91
	75	1798.68	2034.05	2068.67	1979.19	2521.98	2353.95
	75.5	1778.89	2021.4	2034.43	1961.28	2518.75	2329.14
	76	1760.33	2000.55	2015.09	1949.49	2504.79	2308.39
	76.5	1752.64	1975.25	2000.96	1934.03	2473.09	2300.11
	77	1736.97	1954.75	1984.56	1913.68	2453.64	2284.25
	77.5	1711.71	1938.74	1963.88	1904.96	2442.35	2275.23
	78	1687.04	1925.04	1936.95	1901.98	2427.98	2254.51
	78.5	1676.15	1907.97	1921.48	1879.61	2399.61	2234.23
	79	1668.86	1893.17	1906.2	1864.24	2390.05	2227.93
	79.5	1642.02	1870.41	1880.3	1854.98	2372.22	2201.88
	80	1636.15	1856.65	1863.58	1839.49	2347.83	2172.81
	80.5	1636.08	1830.38	1851.53	1827.89	2339.74	2159.76
	81	1607	1822.06	1836.29	1813.94	2324.92	2143.77
	81.5	1588.85	1807.6	1821.29	1797.94	2308.66	2125.86
	82	1584.15	1802.74	1823.61	1795.33	2301.62	2115.67
	82.5	1584.31	1796.49	1814.26	1778.29	2289.36	2107.67
	83	1559.01	1775.32	1791.98	1762.65	2283.88	2092.76
	83.5	1557.23	1767.34	1787.9	1766.33	2282.1	2090.17
	84	1556.77	1750.76	1770.37	1749.71	2264.34	2071.78
