# Supplementary material for: Circadian regulation of macromolecular complex turnover and proteome renewal
Source: EMBO J. 2024 May 22;43(13):2813–33. doi: 10.1038/s44318-024-00121-5 (PMC11217436; doi:10.1038/s44318-024-00121-5)
Supplement: Supplementary file 7 — Source data Fig. 3 [file 44318_2024_121_MOESM7_ESM.zip]

Archive with 32 entries (25 files):
- figure 3/
- figure 3/.DS_Store
- __MACOSX/figure 3/._.DS_Store
- figure 3/G/
- figure 3/F/
- figure 3/H/
- figure 3/C/
- figure 3/D/
- figure 3/B/
- figure 3/G/.DS_Store
- __MACOSX/figure 3/G/._.DS_Store
- figure 3/G/3G.xlsx
- __MACOSX/figure 3/G/._3G.xlsx
- figure 3/F/3F.xlsx
- __MACOSX/figure 3/F/._3F.xlsx
- figure 3/H/.DS_Store
- __MACOSX/figure 3/H/._.DS_Store
- figure 3/H/3H quantification.xlsx
- __MACOSX/figure 3/H/._3H quantification.xlsx
- figure 3/H/strep and sypro ruby gels.png
- figure 3/C/3C.xlsx
- __MACOSX/figure 3/C/._3C.xlsx
- figure 3/C/.DS_Store
- __MACOSX/figure 3/C/._.DS_Store
- figure 3/D/total mmc FC.csv
- __MACOSX/figure 3/D/._total mmc FC.csv
- figure 3/D/syn mmc FC.csv
- __MACOSX/figure 3/D/._syn mmc FC.csv
- figure 3/B/3B.xlsx
- __MACOSX/figure 3/B/._3B.xlsx
- figure 3/B/.DS_Store
- __MACOSX/figure 3/B/._.DS_Store
