# Supplementary material for: Circadian regulation of macromolecular complex turnover and proteome renewal
Source: EMBO J. 2024 May 22;43(13):2813–33. doi: 10.1038/s44318-024-00121-5 (PMC11217436; doi:10.1038/s44318-024-00121-5)
Supplement: Supplementary file 7 — Source data Fig. 3 [file 44318_2024_121_MOESM7_ESM.zip › figure 3/G/3G.xlsx]

## Sheet: Sheet1
		Whole-cell	Complexes
	average node degree	0.266	4.38
