# Supplementary material for: Circadian regulation of macromolecular complex turnover and proteome renewal
Source: EMBO J. 2024 May 22;43(13):2813–33. doi: 10.1038/s44318-024-00121-5 (PMC11217436; doi:10.1038/s44318-024-00121-5)
Supplement: Supplementary file 7 — Source data Fig. 3 [file 44318_2024_121_MOESM7_ESM.zip › figure 3/F/3F.xlsx]

## Sheet: Sheet1
Normalised heavy abundance
		Time (h)
	Ribosome	24	30	36	42	48	54	60	66
	Rps3	1.36211	1.06683	0.976541	0.739098	1.10774	1.1262	0.815657	0.805814
	Rpl36a	1.59097	0.954772	0.500244	0.667999	1.25161	1.15989	0.758276	1.11624
	Rps9	1.45945	1.04594	1.01587	0.768858	1.17537	1.11417	0.790008	0.630343
	Rpl19	1.23771	1.06964	0.922438	0.752323	1.25324	1.02786	0.860578	0.876207
	Rpl23a	1.36387	1.11355	0.945749	0.677979	1.08755	0.971041	0.921108	0.919149
	Rpl38	1.39018	1.1552	0.981301	0.741379	1.07502	1.11106	0.71729	0.82856
	Rps25	1.49267	1.11366	0.997229	0.591943	1.01872	1.10598	0.790668	0.889138
	Rpl7l1	1.25547	1.07894	1.01022	0.817279	1.1553	0.935329	1.02095	0.726523
	Rps10	1.39166	1.07957	0.876597	0.899688	0.971155	1.0064	0.924902	0.850021
	Rpl23	1.38546	1.21535	1.04257	0.902838	0.995715	0.980413	0.792102	0.685556
	Rpl18	1.30759	1.00323	0.894216	0.898092	1.07053	1.031	0.87981	0.915543
	Rpl12	1.15777	1.35214	1.06555	0.551503	1.06553	1.15189	0.764519	0.891099
	Rps7	1.34536	1.09157	0.922779	0.907202	0.942621	1.15697	0.781891	0.851609
	Rpl4	1.40393	0.90754	1.17645	0.778892	0.935227	0.989403	1.15693	0.651624
	Rplp2	1.6208	0.942362	0.782778	1.1856	1.22563	0.755349	0.811241	0.676249
	Rpl27	1.24826	1.16388	0.9823	0.878181	1.04242	0.994976	0.811508	0.878477
	Rps13	1.25119	1.00498	1.28329	0.602387	0.900137	1.2395	1.02435	0.694176
	Rps8	1.2423	1.24807	1.03746	0.854694	0.925868	0.980681	0.878043	0.832889
	Rpl24	1.31711	1.01435	1.01125	0.929769	1.05801	0.931289	0.898629	0.839605
	Chaperonin-containing T complex	24	30	36	42	48	54	60	66
	Tcp1	1.24774	1.08109	0.940224	0.863439	0.958753	0.976512	0.980794	0.951452
	Cct7	1.19782	1.07274	0.94711	0.828221	0.986534	1.0739	0.95629	0.937379
	Cct2	1.16961	1.1065	0.91058	0.864611	0.864112	1.00245	0.988057	1.09408
	Cct4	1.04003	1.11151	1.07295	0.760702	0.994321	1.01126	0.95309	1.05614
	Cct3	1.20431	1.07936	0.964551	1.00479	0.902843	0.976726	0.945457	0.921962
	Cct8	1.22067	1.02836	0.882584	0.916022	1.03875	0.995628	0.9699	0.948084
	Cct5	1.24425	0.978495	0.965254	0.96888	1.04646	1.00919	1.0544	0.733072
	RNA Polymerase II	24	30	36	42	48	54	60	66
	Polr2a	1.16065	1.08266	0.877634	0.810407	1.09392	1.0547	0.970467	0.949569
	Polr2l	1.3432	1.02347	0.964134	0.811784	0.99101	1.06349	0.921774	0.881142
	Polr2e	1.23113	0.9844	0.942967	0.89838	1.02315	0.974245	1.02566	0.920064
	Polr2b	1.1739	1.15616	0.962908	0.946719	1.09374	0.927096	0.828435	0.911043
