# Supplementary material for: Circadian regulation of macromolecular complex turnover and proteome renewal
Source: EMBO J. 2024 May 22;43(13):2813–33. doi: 10.1038/s44318-024-00121-5 (PMC11217436; doi:10.1038/s44318-024-00121-5)
Supplement: Supplementary file 7 — Source data Fig. 3 [file 44318_2024_121_MOESM7_ESM.zip › figure 3/H/3H quantification.xlsx]

## Sheet: Sheet1
		normalised strep hrp intensity
	time, hrs	rep 1	rep 2	rep 3
	24	1.76861	1.12772	0.346189
	30	1.03315	1.00709	1.2062
	36	0.40788	0.906874	0.485611
	42	0.665019	0.274682	0.832838
	48	0.949126	1.17167	0.715846
	54	1.66094	1.93682	1.61876
	60	1.03994	0.536662	1.08529
	66	0.475345	1.03849	1.70927
