# Supplementary material for: Circadian regulation of macromolecular complex turnover and proteome renewal
Source: EMBO J. 2024 May 22;43(13):2813–33. doi: 10.1038/s44318-024-00121-5 (PMC11217436; doi:10.1038/s44318-024-00121-5)
Supplement: Supplementary file 7 — Source data Fig. 3 [file 44318_2024_121_MOESM7_ESM.zip › figure 3/C/3C.xlsx]

## Sheet: Sheet1
	% rhythmic	Whole-cell	Complexes
Algorithm	RAIN	5.933	27.3
	ANOVA	2.61	7.8
