# Supplementary material for: Circadian regulation of macromolecular complex turnover and proteome renewal
Source: EMBO J. 2024 May 22;43(13):2813–33. doi: 10.1038/s44318-024-00121-5 (PMC11217436; doi:10.1038/s44318-024-00121-5)
Supplement: Supplementary file 7 — Source data Fig. 3 [file 44318_2024_121_MOESM7_ESM.zip › figure 3/D/total mmc FC.csv]

Leading.razor.protein	FCav
A2A6Q5	1.260232131
A2AJI0	1.375177643
A2AL36	1.573764046
A2ALU4	1.208426848
A2AN08	1.135218137
A2APB8	2.454582797
A2AR02	1.253486309
A2BH40	1.260115419
A6H8H2	1.312481252
B1AXD8	1.542496747
B1AY10	1.427627513
B2RQC6	1.243815918
B2RR83	1.236218763
B2RRE7	1.295428454
B2RXS4	1.32560934
C0HKG6	1.498223965
D3YXK2	1.62344911
D3Z7P3-2	1.212641226
E1U8D0	1.201060036
E9PVA8	1.260099825
E9PZJ8	1.344026128
E9Q394	1.198708142
E9Q7D5	1.746720404
E9Q7F2	1.238517987
E9Q7X6-2	1.468018747
E9Q9R9	1.577313985
E9QAM5	1.248634307
F8VPZ5	1.16043904
G3X9K3	1.168711209
O08553	1.170977829
O08609	1.261412149
O08663	1.216923058
O08808	1.179183848
O08848	1.860164006
O08917	1.33506549
O08967	1.228253092
O08970	1.416216983
O08983	1.27197643
O09000	1.341988081
O35071	1.19986614
O35134	1.350750251
O35239	1.238008306
O35664	1.544826395
O35841	1.364456694
O54784	1.220351634
O54825	1.324610397
O54931-5	1.776324636
O54941	1.276971885
O54988-2	1.145606773
O55028	1.397808352
O70305	1.238173934
O70311	1.317097373
O70318	1.2963904
O70326	1.25951956
O70405	1.222828353
O70422	1.41955184
O70439	1.489136711
O70551	1.255291259
O70566	1.146650967
O88207-2	1.203026819
O88447	1.142535588
O88448	1.244162357
O88512	1.158192639
O88543	1.154651283
O88708	1.338758979
O88738	1.161344449
O88895	1.186088519
O89051	2.077924707
O89079	1.274872487
P06798	1.398646962
P06801	1.249715623
P08042	1.303127976
P09055	1.456433353
P0DP28	1.324949301
P10810	1.524768112
P11276	1.315630297
P11499	1.154791472
P12023	1.685079747
P12970	1.206822503
P13020-2	1.186458936
P14115	1.192770744
P14131	1.366673319
P14869	1.249286574
P14873	1.360040071
P16092	1.69374066
P16254	1.219330992
P16546	1.485705481
P16675	1.326034656
P17426	1.280015601
P17742	1.181625004
P18242	1.376498793
P19096	1.157468656
P19182	1.388557659
P19788	1.235520911
P21126	1.387089774
P21956-2	1.382871618
P23949	1.442167707
P24547	1.802732716
P25444	1.183323691
P26039	1.111743995
P26041	1.179768409
P26443	1.248299359
P26450	1.25186266
P27046	1.314335486
P27546	1.373181702
P27659	1.151639011
P28658	1.230890563
P28660	1.2881915
P28740-2	1.578998153
P28741	1.419925638
P28862	1.304002538
P29341	1.201176451
P29533	1.629276639
P30416	1.195050073
P32233	1.311294349
P32921	1.473186126
P33435	1.542911367
P35601	1.254203681
P35831	1.347221445
P35922-9	1.253555087
P35980	1.173199285
P40124	1.258211028
P43135	1.725430386
P43275	1.443505905
P46061	1.283840506
P47757-2	1.118283864
P47857	1.199987324
P47963	1.304166433
P48725	1.337844639
P50580	1.247912358
P50615	1.307805092
P51125	1.462341074
P51410	1.277966186
P51954	1.264524675
P53690	1.404951181
P53996	1.399312566
P54823	1.298024249
P55937	1.340865161
P56873	1.337079127
P57780	1.499942564
P58462	2.678661434
P58468	1.6296952
P58871	1.235993876
P59383	2.081647229
P60335	1.34465018
P60670	1.13475192
P60710	2.01913321
P60843	1.223177492
P60867	1.107665722
P61079	1.298028045
P61222	1.36680011
P61358	1.160241084
P61514	1.140945961
P61979-3	1.194241757
P61982	1.181864802
P62141	1.388099522
P62301	1.196803902
P62717	1.230332993
P62737	1.765749109
P62751	1.150891658
P62827	1.179581906
P62830	1.397759
P62852	1.18652845
P62876	1.269178201
P62880	1.881830523
P62889	1.219495445
P62908	1.281700914
P62911	1.132701339
P62915	1.183816783
P63028	1.377188711
P63037	1.337696088
P63073	1.377522951
P63154	1.317141118
P63158	1.571949639
P70168	1.255521328
P70195	1.234394775
P70336	1.229708935
P70340	1.186586068
P70372	1.315064431
P70670	1.515920071
P70699	1.879287144
P70700	1.334520588
P80313	1.083593079
P84091	1.22680851
P84099	1.296137947
P84104-2	1.285562321
P97311	1.36787383
P97314	1.596763742
P97329	2.457068135
P97351	1.152959502
P97357	1.322673762
P97370	1.375401436
P97371	1.281148905
P97372	1.48735049
P97379	1.239049421
P97386	1.322123326
P97432	1.319467721
P97434	1.779964137
P97461	1.265066442
P97479	1.193462047
P97789	1.159491367
P97819	1.680293543
P97855	1.297070516
Q00493	1.72263355
Q01279	1.364087086
Q01320	2.698590118
Q02053	1.39076779
Q03265	1.218767847
Q06335	1.603598768
Q07797	2.614559612
Q08943	1.575358867
Q0KL01	1.1713232
Q0KL02	1.390619044
Q0VGY8	1.173181747
Q14AX6	1.283686251
Q1HFZ0	1.264882392
Q3TC46	1.161818798
Q3TCN2	1.504737183
Q3TFK5	1.459791265
Q3TIX9	1.23511249
Q3TLH4	1.259257167
Q3TMW1	1.424083153
Q3U0M1	1.46689852
Q3U0V1	1.403698048
Q3U1J4	1.212581772
Q3U487	1.207710848
Q3U6N9	1.217210302
Q3UEB3-2	1.314541936
Q3UFM5	1.306971035
Q3UHJ0	1.275886071
Q3UKC1	1.246488841
Q3UKU1	1.363779135
Q3UMC0	1.638439422
Q3UMW8	1.220876129
Q3UMY5	1.180196982
Q3UPF5	1.210776041
Q3URU2	1.309485802
Q3USH5	1.382138244
Q3V1V3	1.482744362
Q497V5	1.214402497
Q499E4	1.202881738
Q4FZF3	1.892769036
Q4VA53	1.181947253
Q4VA55	1.345234915
Q4VC33	1.247499325
Q501J6	1.259684251
Q569Z6	1.784983046
Q5EG47	1.258575785
Q5F2E7	1.295789343
Q5H8C4	1.786688574
Q5PSV9	1.552963655
Q5RJH6	1.439944789
Q5S006	1.181210072
Q5SFM8	1.323945499
Q5SSH7	1.268493738
Q5SSI6	1.383264329
Q5SVQ0	1.358188302
Q5SW19	1.272817224
Q5SYD0	1.445100017
Q5XG71	1.474909485
Q60596	1.449572053
Q60865	1.196192776
Q60875	1.300401495
Q60953	1.402480917
Q60973	1.247656046
Q61035	1.19035228
Q61037-6	1.249834185
Q61048	1.23095909
Q61166	1.220268454
Q61183	1.279145431
Q61194	1.448696758
Q61207	1.501609022
Q61210-5	1.260870218
Q61211	1.180253573
Q61235	1.565327089
Q61286	1.236616228
Q61553	1.319459595
Q61584-3	1.557138924
Q61595-5	1.600538042
Q61655	1.273057133
Q61656	1.203656493
Q61881	1.330819316
Q61990	1.257377449
Q62167	1.386102188
Q62188	1.188809926
Q62261	1.371057309
Q62312	1.407128077
Q62448	1.351029061
Q63844	1.127377847
Q63961	1.270208013
Q64191	1.651799862
Q64331	1.625468892
Q64511	1.933606975
Q68FG3	1.272630344
Q69Z38	1.250026129
Q69ZQ2	1.314071479
Q69ZR2	1.420081248
Q6A026	1.139143562
Q6A065	1.690844814
Q6A0A2	1.154405698
Q6A0A9	1.238804931
Q6DFV5-3	1.22764797
Q6GQX2	1.258699318
Q6NS46	1.372180733
Q6NSQ7	1.420783918
Q6NXH3	1.489649225
Q6NZJ6	1.19187871
Q6P2L6	2.228273158
Q6P542	1.283190512
Q6P549	1.14247799
Q6P5B0	1.233979757
Q6P5D8	1.115850703
Q6P9R4	1.440777314
Q6PAC3	1.406273001
Q6PAM1	1.279150882
Q6PAQ4	1.272374036
Q6PB44	1.271000142
Q6PCL9	1.20809198
Q6PDH0	2.072771611
Q6PDI5	1.368105207
Q6PDM2	1.167881151
Q6PEV3	1.326377148
Q6PGB6-2	1.220997886
Q6PGC1	1.259945317
Q6PGG6	1.293735386
Q6PGH1	1.189533882
Q6PHQ8	1.182788136
Q6QI06	1.413594713
Q6Y7W8	1.543603003
Q6ZPR6	1.451481222
Q6ZPS6	1.398034236
Q6ZQ06	1.53830459
Q6ZQ08	1.15785836
Q6ZQ38	1.170787108
Q6ZQ58	1.336371744
Q6ZQF0	1.417203352
Q6ZQK0	1.713902784
Q6ZWN5	1.234176181
Q6ZWQ0	1.357873434
Q6ZWV3	1.2088418
Q6ZWX6	1.121784347
Q76KJ5	1.344844616
Q78WZ7	1.337548709
Q791N7	1.357000816
Q7TME2	1.967373465
Q7TPH6	1.649297238
Q7TPM1	1.223302053
Q7TPM9	1.238642987
Q7TPR4	1.559455248
Q7TPV4	1.217523397
Q7TQF2	1.176829042
Q7TQH0-2	1.204085026
Q7TS74	2.799890786
Q7TT37	1.203754841
Q80TL7	1.102087976
Q80TV8	1.315426808
Q80U12	1.480185843
Q80U35	1.162608873
Q80U49	1.251891749
Q80U58-2	1.428173793
Q80U62	1.482864091
Q80U70	1.294763235
Q80U78-2	1.332386169
Q80U87	1.252229561
Q80UG5	1.141748294
Q80UM3	1.212944399
Q80VD1	1.269493596
Q80VI1	1.194084229
Q80VQ0	1.465096912
Q80W68	1.266293312
Q80WJ7	1.304144007
Q80X41	1.489488034
Q80X50	1.343041488
Q80X73	1.187927908
Q80XQ2	1.291654936
Q80YR4	1.234293667
Q80ZA4	1.457896828
Q811L6	1.348732566
Q8BFR4	1.681204203
Q8BFY9	1.327507763
Q8BG81	1.622947767
Q8BGF3	1.38895417
Q8BGT7	1.179176863
Q8BGZ2	1.600085664
Q8BHB4	1.682436508
Q8BHG9	1.201587463
Q8BIA4	1.295499328
Q8BIG4	1.376462789
Q8BJL0	1.366981644
Q8BJW5-2	1.322599362
Q8BK63	1.30774495
Q8BKX1	1.206630628
Q8BM85	1.20040816
Q8BMC4	1.295129984
Q8BML9	1.162660826
Q8BMZ5-2	1.221494104
Q8BND3-2	1.264978279
Q8BNE1	1.254857102
Q8BNV1	1.346618271
Q8BP48	1.166804423
Q8BP67	1.167328539
Q8BPM2	1.327428262
Q8BPU7	1.213241768
Q8BQM4	1.301930482
Q8BVG4	1.269857541
Q8BVY0	1.225025019
Q8BVZ5	1.804050693
Q8BW10	1.203408378
Q8BWW4	1.199757887
Q8BWW9	1.162989789
Q8BWY3	1.321288026
Q8BX17	1.233678766
Q8BYJ6	1.366457533
Q8BYK6	1.317946974
Q8BZ03	1.330683573
Q8BZ20	1.35860337
Q8C0D0	1.127354997
Q8C0D5	1.253650231
Q8C0V9	1.21904799
Q8C1B1	1.414706445
Q8C754	1.224289428
Q8C8U0	1.162191075
Q8CCP0	1.466178275
Q8CD15	1.20733396
Q8CE90	1.274626161
Q8CFX1	1.53339369
Q8CG46	1.293170231
Q8CG47	1.244359967
Q8CG73	1.229237558
Q8CGB6	1.175965063
Q8CGC4	1.179866131
Q8CGI1	1.227460848
Q8CGK3	1.411084656
Q8CH25	1.536034095
Q8CH72	1.268137631
Q8CH77	1.541183906
Q8CHC4	1.151937648
Q8CI08-2	1.255540742
Q8CJF7	1.382131799
Q8K039	1.548260587
Q8K0S9	1.493104634
Q8K124	1.306316259
Q8K1A6	1.301127063
Q8K1M6-3	1.325715034
Q8K1N4	1.328071514
Q8K202	1.458326657
Q8K2F8	1.403562186
Q8K2H2	1.302909439
Q8K2H6	1.154236985
Q8K2L8	1.293693552
Q8K2Z4	1.602675972
Q8K301	1.315158572
Q8K310	1.306635126
Q8K4F6	1.758398701
Q8R050	1.208060265
Q8R081	1.717950068
Q8R0A0	1.735033833
Q8R0S2	1.315772529
Q8R151	1.223330002
Q8R1A4	1.202434327
Q8R1S4	1.36584579
Q8R2M0	1.293184187
Q8R2N2	1.372191023
Q8R323	1.360460077
Q8R3L2	1.215080467
Q8R3V5	1.249145644
Q8R4U7	1.457599763
Q8R5K4	1.398364131
Q8VC42	1.33892655
Q8VC70	1.197522414
Q8VCG3	1.484667469
Q8VDJ3	1.178050469
Q8VDK1	1.386809832
Q8VDN2	1.441193758
Q8VDP2	1.360338615
Q8VDS7-2	1.607818338
Q8VE11	1.331550017
Q8VE18	1.198639139
Q8VE73	1.25537436
Q8VE98	1.508365002
Q8VEH5	1.402475343
Q8VI75	1.209864435
Q8VI84	1.282433762
Q91VC3	1.23512582
Q91VJ2	1.153008186
Q91VK4	1.461985091
Q91VM5	1.422869078
Q91VN6	1.255971462
Q91VR5	1.14306256
Q91VW5	1.220429293
Q91VX2	1.368054775
Q91VY9	1.294704115
Q91W50	1.247296215
Q91WC0	1.21381428
Q91WJ8	1.354990879
Q91XD6	1.209987436
Q91YE7	1.352784528
Q91YR5	1.223863783
Q91YT7	1.365225849
Q91YU8	1.20632108
Q91ZW3	1.237954502
Q91ZX7	1.404643516
Q920B0	1.425921104
Q920B9	1.691951867
Q920P5	1.580878606
Q921F2	1.375259322
Q921N6	1.347399566
Q921Y0	1.27283604
Q921Y2	1.356594354
Q922J3	1.285218232
Q922K7	1.206142883
Q922M3	1.195319987
Q922V4	1.472027089
Q924W5	1.410042438
Q925J9	1.302720306
Q99J83	1.522413081
Q99JF8	1.481936791
Q99JX7	1.252196967
Q99K43	2.280269851
Q99K51	1.596340598
Q99KY4	1.141772102
Q99L48	1.37067563
Q99LE6	1.260227561
Q99LF4	1.248621989
Q99LH1	1.481449797
Q99LJ7	1.26137791
Q99LL5	1.337520049
Q99ME9	1.289753057
Q99MN1	1.136760964
Q99MS8	1.264508282
Q99MY8	1.217304209
Q99P88	1.181417861
Q99PJ2	1.270021565
Q99PL5	1.301268401
Q99PU8	1.144292043
Q9CPN8	1.182605924
Q9CPR4	1.281305079
Q9CPT5	1.491132006
Q9CQ33	1.295310393
Q9CQ79	1.482468434
Q9CQC6	1.283787705
Q9CQE8	1.3896465
Q9CQG2	1.208330985
Q9CQK7	1.218873672
Q9CQS5	1.221567177
Q9CQT2	1.293473715
Q9CQU5	1.420546542
Q9CS42	1.161797667
Q9CSH3	1.342588159
Q9CU62	1.238236014
Q9CW03	1.276040115
Q9CWK3	1.210440842
Q9CWW7	1.209257616
Q9CWX9	1.418304565
Q9CX34	1.305811383
Q9CX66	1.355903837
Q9CX97	1.315918937
Q9CXV9	1.332539126
Q9CY58	1.171128547
Q9CYG7	1.281444485
Q9CZ04-2	1.213088751
Q9CZX0	1.212856174
Q9D0D4	1.410362211
Q9D0F6	1.209529206
Q9D0L8	1.237354669
Q9D0P7	1.418978746
Q9D0R2	1.147660785
Q9D4H8	1.270920939
Q9D6T0	1.204450481
Q9D706	1.285512566
Q9D787	1.230834742
Q9D7S7	1.253871144
Q9D883	1.241642522
Q9D8M4	1.618193054
Q9D8S3	1.355835005
Q9D924	1.144076542
Q9D945	1.397540627
Q9DB42	1.368977241
Q9DB98	1.403089569
Q9DBC3	1.356802496
Q9DBE9	1.241340289
Q9DBF7	1.277135437
Q9DBR1	1.337760051
Q9DBR3	1.17622802
Q9DBZ9	1.566754461
Q9DCE5	1.384711192
Q9EP71	1.255326211
Q9EPU0	1.222219372
Q9EQ61	1.237344261
Q9EQH2	1.691444929
Q9ER69	1.217061675
Q9ERA6	1.418347603
Q9ERG0	1.409330845
Q9ERK4	1.174061196
Q9ERU9	1.21427605
Q9JHI7	1.205266768
Q9JHS4	1.373681476
Q9JHW4	1.210955106
Q9JI13	1.386203404
Q9JIK5	1.246339051
Q9JIX8	1.35706944
Q9JIY2	1.263131591
Q9JJA2	1.219136198
Q9JJI8	1.294766984
Q9JJZ6	1.463678001
Q9JK91	1.423011853
Q9JK92	1.288553846
Q9JKX4	1.347713457
Q9JLM8	1.250314792
Q9JLM9	1.248262999
Q9JM52	1.263401233
Q9JMB0	1.353834049
Q9JMD0	1.33565635
Q9JMG1	1.261294329
Q9JMH9	1.583022391
Q9QWR8	1.309475199
Q9QWT9	1.818815783
Q9QWY8-4	1.226346504
Q9QX15	1.772659834
Q9QXB9	1.247737754
Q9QXN0	1.235134738
Q9QXS6	1.759360089
Q9QY06-2	1.217798295
Q9QY36	1.300522568
Q9QYB5-2	1.268178961
Q9QYH6	1.210845975
Q9QYJ0	1.271662894
Q9QYJ3	1.482006394
Q9QYL7	2.040390593
Q9QZ05	1.240185253
Q9QZB7	1.455630481
Q9QZB9	1.39157522
Q9R0M6	1.446413122
Q9R1R2	1.125366333
Q9R1X5	1.483912525
Q9WTI7-3	1.561033255
Q9WU42	1.215646079
Q9WUK2	1.488246345
Q9WUK4	1.237327027
Q9WUM3	1.491528295
Q9WUM4	1.361972843
Q9WUP7	1.496070795
Q9WUV0	1.386500295
Q9WV03	1.215207559
Q9WV70	1.266313482
Q9WVA2	1.516609954
Q9WVA3	1.49480214
Q9WVB3	1.185498654
Q9WVG6	1.239282443
Q9WVJ3	1.376912395
Q9Z0H1	1.347368111
Q9Z0J0	1.685744319
Q9Z108	1.197175935
Q9Z1M8	1.636470077
Q9Z1R2	1.189367766
Q9Z1Y4	1.428100152
Q9Z1Z2	1.229376143
Q9Z204-2	1.224831437
Q9Z207	2.439638063
Q9Z248	1.329628091
Q9Z277	1.481324444
Q9Z2B9	1.311879686
Q9Z2D0	1.292572286
Q9Z2D6	1.770405684
Q9Z2Y8	1.777516157
Q9Z315	1.18928818
