# Supplementary material for: Circadian regulation of macromolecular complex turnover and proteome renewal
Source: EMBO J. 2024 May 22;43(13):2813–33. doi: 10.1038/s44318-024-00121-5 (PMC11217436; doi:10.1038/s44318-024-00121-5)
Supplement: Supplementary file 7 — Source data Fig. 3 [file 44318_2024_121_MOESM7_ESM.zip › figure 3/D/syn mmc FC.csv]

Leading.razor.protein	FCav
A2A6Q5	1.266671512
A2AGH6	1.237753052
A2AGT5	1.460213448
A2AL36	1.885515768
A2AN08	1.251951507
A2RSY6	1.252522659
A6H8H2	1.407734012
B1AXD8	1.716828024
B1AY10	1.396259157
B1AZI6	1.810883309
B2RQC6	1.59932486
B2RX14	1.189665731
B2RXC1	1.395764876
B2RXS4	1.283044078
E1U8D0	1.303525971
E9PVA8	1.400100986
E9Q394	1.352890378
E9Q7D5	1.915049162
E9Q9R9	1.636389193
E9QAT4-2	1.264410865
F8VPZ5	1.314217618
G3X9K3	1.375174358
O08553	1.424724995
O08573	1.433281358
O08665	1.401841541
O08756	1.363047398
O08848	2.009994201
O08970	1.412918898
O08983	1.335441362
O35071	1.288278323
O35130	1.677568445
O35134	1.460241688
O35286	1.516554682
O35345	1.58626635
O35737	1.223379865
O54724	1.429427353
O54774	1.357489083
O54931-5	1.469819894
O54941	1.165945703
O54950	1.317263576
O54988-2	1.337866794
O55028	1.727346583
O55029	1.265871738
O55102	1.311312587
O55131	1.583503321
O70133-2	1.367389452
O70194	1.499236401
O70305	1.20664869
O70318	1.559544966
O70326	1.275571254
O70422	1.704524513
O70439	1.672852566
O70551	1.411553047
O88196	1.335972541
O88351	1.289342009
O88466	1.384302958
O88477	1.956810484
O88532	1.234550014
O88569	1.44350024
O88738	1.292549167
O88895	1.426283615
O89079	1.701756708
P05213	2.344649423
P07742	1.408064989
P08042	1.374888236
P08249	1.730908398
P08775	1.292099995
P09103	2.475053973
P11103	1.630192316
P11214	1.198550525
P11276	1.599623701
P12032	1.62978601
P12970	1.420337748
P14576	1.453896564
P16092	1.434088942
P16254	1.279635559
P17426	1.305335081
P17751	1.480440623
P19788	1.388368654
P20029	1.932223442
P20060	1.446843017
P21279	2.074922052
P21460	1.837422751
P23116	1.245851295
P23249	1.280216103
P24547	2.275474898
P25444	1.770027322
P26450	1.673570062
P27046	1.283935324
P27546	1.714332247
P27600	1.363781588
P27659	1.949508716
P28658	1.549736919
P28660	1.386080618
P28741	1.880976649
P29268	1.818162173
P30280	1.241280272
P30999-2	1.20131032
P32233	1.399866666
P34022	2.547213409
P35601	1.281646616
P35689	1.51722911
P35922-9	1.337869665
P35979	1.979211409
P35980	1.339524777
P40336	1.566954316
P42230	1.41921583
P42859	1.425180248
P42932	1.239350011
P43135	1.744375177
P43275	2.716244228
P47199	1.472018587
P47713	1.345241524
P47857	1.395529761
P47934	1.328282063
P47962	1.455931812
P48036	1.694681857
P50580	1.483941729
P50615	1.333470109
P51410	1.415780415
P51660	1.272083073
P51954	1.437498143
P52293	1.952446429
P52479	1.555978754
P53995	1.19883012
P53996	1.546054382
P54823	1.328749331
P56581	1.394694871
P58022	1.320105847
P58252	1.34441861
P58462	2.720884704
P58468	1.682880606
P58871	1.365033896
P60710	1.707866131
P60762-2	1.56386594
P60843	1.25893994
P61021	1.621081679
P61079	2.221980766
P61161	1.44331805
P61222	1.561258567
P61255	2.422363163
P61358	1.3529841
P61750	1.864193125
P61957	1.757257652
P61979-3	1.494731224
P62075	1.757121205
P62082	1.481343834
P62141	1.405464419
P62242	1.318853141
P62301	1.957955399
P62717	1.321715111
P62746	1.698334831
P62751	1.59744361
P62806	1.549159223
P62827	1.413252268
P62830	1.493491579
P62852	1.960222048
P62858	1.579572423
P62876	1.430787023
P62908	1.620269953
P62960	2.206668713
P63005	1.427611863
P63028	1.66555249
P63037	1.437832736
P63101	1.695793785
P63154	1.430429354
P63158	1.868695321
P63325	1.385776113
P68373	1.971931281
P70168	1.68013405
P70195	1.449634774
P70210	1.463859152
P70279	1.99523079
P70340	1.389838977
P70362	1.42685071
P70372	1.501013874
P70398	1.287880949
P70404	1.627652373
P70670	1.760348151
P70677	1.581417811
P70700	1.547847923
P80313	1.29595388
P80316	1.363686076
P83877	1.611394755
P83882	2.415500129
P84099	1.550734004
P84104-2	1.498318496
P97310	1.832655785
P97315	1.577167646
P97329	2.613697893
P97366	1.242456194
P97372	2.221443498
P97379	1.350263706
P97386	1.448635834
P97434	1.773150739
P97820	1.230838014
P97855	1.608032332
P99027	1.941485343
Q00PI9	1.485979649
Q01320	2.904628981
Q02053	2.030138807
Q02248	1.299330919
Q03963	1.512460719
Q05793	1.385134267
Q05895	1.663412663
Q06138	1.575357001
Q08093	1.494792068
Q08639	1.667447721
Q08943	1.532544362
Q09XV5	1.219231164
Q0GNC1	1.278001672
Q0KL02	1.580548545
Q14AX6	2.173510516
Q2KN98	1.55718228
Q3KNM2	1.375757984
Q3TDD9	1.335257376
Q3TIV5	2.187324809
Q3TIX9	1.316372462
Q3TLH4	1.350005942
Q3TMW1	1.564789967
Q3TWW8	1.579622025
Q3U0M1	1.873057708
Q3U0V1	1.60360915
Q3U1J4	1.349440105
Q3U6N9	1.259192092
Q3UB74	1.346726861
Q3UCQ1	1.31507128
Q3UEB3-2	1.288123813
Q3UFM5	1.508537377
Q3UHC2	1.461053459
Q3UHC7	1.307983969
Q3UHJ0	1.225793018
Q3UKJ7	1.58761594
Q3UM18	1.325238941
Q3UMC0	1.805107168
Q3UMU9	1.260726337
Q3UPF5	1.404875576
Q3UPH7	1.409231507
Q3URQ0	1.54564372
Q3UVL4	2.11838601
Q3V3R1	1.599663121
Q499E4	1.523447408
Q4FZF3	1.870262775
Q4VA53	1.389397338
Q4VA55	1.368542487
Q4VC33	1.449085497
Q501J6	1.444288701
Q5BLK4	1.266971072
Q5F2E7	1.381453091
Q5PSV9	1.540745459
Q5SSI6	1.821361339
Q5SVQ0	1.38711724
Q5SW19	1.357930572
Q60598	1.381593889
Q60631	1.690606573
Q60710	1.380931207
Q60864	1.764643452
Q60872	1.29056566
Q60875	1.265868334
Q61037-6	1.345290699
Q61048	1.294277305
Q61103	1.366621341
Q61166	1.453737098
Q61183	1.350478934
Q61194	1.692666626
Q61286	1.266272622
Q61466	1.335720881
Q61468	1.296270184
Q61550	1.348472586
Q61584-3	1.424203933
Q61595-5	1.924513403
Q61656	1.230574354
Q61768	1.129185561
Q61771	1.537738226
Q61818	1.783705812
Q61937	1.949348761
Q61990	1.366232942
Q62167	1.425936835
Q62261	1.252068066
Q62448	1.432289414
Q64012	1.288245525
Q64213	1.847579049
Q64511	1.934906826
Q64707	2.485355081
Q69Z38	1.306030831
Q69ZF8	1.488719997
Q69ZK6	1.53003356
Q6A065	2.140101349
Q6A0A9	1.373392277
Q6GQX2	1.291657798
Q6IRU5-2	2.446629553
Q6NS46	1.644759457
Q6NS57	1.314891273
Q6NV83	1.432316309
Q6NXH3	1.825755118
Q6NZJ6	1.347339375
Q6NZN0	1.442424123
Q6P1H6	1.304732772
Q6P2L6	1.929670439
Q6P3B9	1.252405904
Q6P3Y5	1.263388611
Q6P4T2	1.351315713
Q6P542	1.310974921
Q6P5F9	1.455231443
Q6P9R4	1.662736997
Q6PAC3	1.370781731
Q6PAJ1	1.354137116
Q6PAM1	1.507597264
Q6PAQ4	1.452061262
Q6PB44	1.371829188
Q6PDI5	1.509155811
Q6PDK2	1.665380222
Q6PDL0	1.786674075
Q6PDM2	1.607841859
Q6PE01	2.602764067
Q6PEV3	1.51641821
Q6PF93	1.340500924
Q6PFX9	1.330532763
Q6PGB6-2	1.480408432
Q6PGG6	1.370114171
Q6PHQ8	1.365538306
Q6QI06	1.711002045
Q6WKZ8	1.538371153
Q6ZPE2-2	1.234029411
Q6ZPS6	1.443705658
Q6ZQ03	1.793371178
Q6ZQ38	1.448975776
Q6ZQ58	1.305097569
Q6ZWN5	1.881427649
Q76KJ5	1.663950105
Q78WZ7	1.4026171
Q7TMB8	1.355170239
Q7TME2	2.100185373
Q7TPD1	1.420719214
Q7TPH6	1.639426346
Q7TPV4	1.236461042
Q7TQH0-2	1.566561312
Q7TS68	1.601408355
Q7TS74	2.91844431
Q80TL7	1.313087884
Q80TV8	1.320678102
Q80U58-2	1.525463218
Q80U62	1.495762523
Q80U70	1.266861268
Q80U78-2	1.638057217
Q80U93	1.691577769
Q80UW8	1.242582246
Q80VD1	2.406478723
Q80VI1	1.224733639
Q80VQ0	1.295101804
Q80X41	1.483384768
Q80X50	1.57801062
Q80X73	1.437689657
Q80YR4	1.431805647
Q80YV3	1.212739732
Q811P8	1.419219846
Q8BG81	1.464246701
Q8BGT7	1.33768253
Q8BH57	1.4209653
Q8BIA4	1.296449233
Q8BJW5-2	1.498749656
Q8BK63	1.234371492
Q8BKX1	1.329842823
Q8BKX6	1.373241163
Q8BMC4	1.508922257
Q8BMJ3	1.415703443
Q8BMZ5-2	1.339631157
Q8BND3-2	1.323620549
Q8BNE1	1.347403084
Q8BNV1	1.364234451
Q8BP67	1.338363766
Q8BPM2	1.396003265
Q8BPU7	1.422510043
Q8BRF7	1.838013269
Q8BT07	1.858785368
Q8BTI8	1.338160674
Q8BTT6	1.360690482
Q8BU11	1.486878556
Q8BUN5	1.645736089
Q8BV57	1.167961016
Q8BVZ5	2.081035066
Q8BWW4	1.234336401
Q8BX17	1.344465961
Q8BZ03	1.63319904
Q8BZ20	1.469924211
Q8C0C7	1.9082481
Q8C0D5	1.419707415
Q8C0V9	1.353749854
Q8C547	1.290040506
Q8C7Q4	2.160445099
Q8C9B9	1.188921398
Q8CBW3	1.342243769
Q8CCP0	2.491758172
Q8CDG3	1.227822215
Q8CE90	1.339232329
Q8CE96	1.335621642
Q8CFI7	1.280108168
Q8CG46	1.426789415
Q8CG73	1.45847384
Q8CGB6	1.2153127
Q8CGC4	1.293146573
Q8CGC7	1.69483536
Q8CGF7	1.296803558
Q8CGY8	1.389834391
Q8CH02	1.498757362
Q8CH72	1.326598231
Q8CH77	1.545037933
Q8CHC4	1.234275645
Q8CHT3	1.754331467
Q8CI08-2	1.202724521
Q8CIB5	1.433674674
Q8CIE6	1.165673582
Q8CJF7	1.59126141
Q8CJG0	1.407290669
Q8JZQ9	1.614093638
Q8K019	1.577925435
Q8K114	1.285976241
Q8K1A6	1.532429189
Q8K1N2	1.387672536
Q8K1N4	1.274812171
Q8K268	1.541621607
Q8K284	1.233191827
Q8K297	1.707149449
Q8K2L8	2.093443353
Q8K301	1.406032143
Q8K310	1.468626501
Q8K327	1.435155055
Q8K371	1.489364028
Q8K4F6	1.418119599
Q8R010	3.385930184
Q8R035	1.448221331
Q8R081	1.746844137
Q8R0S2	1.682503227
Q8R151	1.453667373
Q8R2M0	1.288751546
Q8R323	1.801628369
Q8R349	1.645068394
Q8R3C6	1.430282087
Q8R3L2	1.340189427
Q8R3V5	1.571186524
Q8R4U7	2.131472833
Q8R5C5	1.923909053
Q8R5K4	2.040947725
Q8R5L3-2	1.269214978
Q8VCG3	1.434752567
Q8VDJ3	1.281518768
Q8VDP2	1.371719759
Q8VDV8	1.549420231
Q8VE18	1.468630698
Q8VE62	1.436073163
Q8VE73	1.359607985
Q8VI75	1.264884085
Q91V81	1.350499601
Q91VC3	1.456841527
Q91VJ4	1.795488542
Q91VN6	1.467747873
Q91VT4	1.365514239
Q91VW5	1.545529806
Q91VX2	1.895990397
Q91VY9	1.328296507
Q91VZ6	1.301684723
Q91W50	1.392341238
Q91WC0	1.452110276
Q91WJ8	1.702460926
Q91XD6	1.395405758
Q91YD9	1.261303092
Q91YE7	1.310366801
Q91YR7	1.515759155
Q91YT7	1.520788621
Q91ZW3	1.279927393
Q920P5	1.662265361
Q921F2	1.799455537
Q921F4	1.422950539
Q921J4	1.718430155
Q921Q7	1.931473667
Q922H4	1.286951316
Q922J3	1.244300993
Q922K7	1.420189079
Q922M3	1.298897586
Q922V4	1.581272365
Q924H2	1.316291201
Q925J9	1.562854336
Q99104	1.393921768
Q99JF8	1.877470375
Q99JP6-2	1.242016169
Q99JX7	1.467450058
Q99K48	1.455720369
Q99KC8	1.82725886
Q99KG3-2	1.456740963
Q99KJ8	1.186669911
Q99KY4	1.312445328
Q99L45	1.648268368
Q99L48	1.368967343
Q99LE6	1.313369451
Q99LF4	1.584942816
Q99LH1	1.725058859
Q99LJ7	1.525252563
Q99M51	1.34447508
Q99ME9	1.4690988
Q99MI1	1.433375121
Q99MJ9	1.14411112
Q99MN1	1.435414539
Q99MQ1	1.178373887
Q99MS8	1.361017947
Q99NB9	1.418305921
Q99NH0	1.271045436
Q99PJ2	1.18317757
Q99PN3	1.310531836
Q99PU8	1.396408854
Q99PV0	1.295164242
Q9CPN8	1.353756252
Q9CPR4	1.691065894
Q9CPR5	1.331459194
Q9CPV2	1.682389705
Q9CPZ8	1.538157559
Q9CQ33	1.515370143
Q9CQC6	1.484219591
Q9CQF0	1.374524183
Q9CQF8	1.475623877
Q9CQK7	1.318963426
Q9CQU5	1.46743247
Q9CQV8	1.365987552
Q9CR61	1.672554877
Q9CS42	1.472751835
Q9CU62	1.488414531
Q9CW03	1.588979093
Q9CWX9	1.326484875
Q9CWY8	1.655092256
Q9CX34	2.224359539
Q9CX97	1.434163884
Q9CXT8	1.272245049
Q9CXV9	1.477764845
Q9CY58	1.390050977
Q9CYA6	1.38347482
Q9D0E1	1.630658105
Q9D0G0	1.313253218
Q9D0I9	1.241712609
Q9D0M5	1.308456561
Q9D0P7	1.482957102
Q9D0R4	1.544213413
Q9D115	1.297611161
Q9D1B9	1.600012364
Q9D1H8	1.246356832
Q9D287	1.576571339
Q9D2R0	1.286097157
Q9D4H1	1.526936241
Q9D4H8	1.772775697
Q9D4J7	1.464151736
Q9D6T0	1.426581417
Q9D6Z1	1.675825977
Q9D787	1.382418915
Q9D8E6	1.788964568
Q9D8M4	1.563165698
Q9DB20	1.48081959
Q9DB34	1.331140297
Q9DB77	1.387524082
Q9DB98	1.649081488
Q9DBD5	1.322615278
Q9DBF1	1.261021176
Q9DBR7	1.252538174
Q9DBZ5	1.500180682
Q9DCA5	1.758624436
Q9DCD2	1.690712853
Q9DCE5	1.499107081
Q9DCU6	1.492329956
Q9EP71	1.45437583
Q9EPU0	1.38698656
Q9EQ61	1.254522361
Q9EQH3	2.102173658
Q9ERA6	1.3350129
Q9ERK4	1.379103403
Q9ERU9	1.391377345
Q9ERV1	1.406111079
Q9ESV0	1.399231201
Q9JHD1	1.330397924
Q9JHI7	1.419397146
Q9JHP7	1.648788111
Q9JI08	1.416726772
Q9JII5	1.572765722
Q9JIK5	1.366927176
Q9JIY2	1.600307801
Q9JJ28	1.242012408
Q9JJ89	1.504718643
Q9JJD0	1.30835877
Q9JJI8	1.712054115
Q9JJY4	1.553458379
Q9JJZ6	1.52742602
Q9JK48	2.374741741
Q9JK91	1.652533112
Q9JKF7	1.330239104
Q9JKX4	1.691190373
Q9JLM8	1.297223283
Q9JLV5	1.253813735
Q9JMB0	1.421930025
Q9JMD0	1.569632075
Q9JMH9	1.466295239
Q9QUG2	1.277353554
Q9QWY8-4	1.2480016
Q9QX47	1.389252688
Q9QXS6	1.411628479
Q9QYH6	1.216527681
Q9QYJ3	1.778810641
Q9QYL7	1.649382234
Q9QYR6	1.299280809
Q9R1B9	1.267831507
Q9R1K5	1.40431741
Q9WTX6	1.343549608
Q9WUA2	1.766515667
Q9WUK2	1.812261839
Q9WUU9	1.370924655
Q9WV70	1.441625352
Q9WVA3	1.884549414
Q9Z0H4-6	1.245187455
Q9Z0N1	1.28478998
Q9Z0S9	1.65398495
Q9Z1M8	1.682281974
Q9Z1Z2	1.261506637
Q9Z207	2.627745598
Q9Z277	1.703869046
Q9Z2B9	1.362867312
Q9Z2D0	1.469464807
Q9Z2D6	1.796139143
Q9Z2I8	1.527295312
Q9Z2Q2	1.553553922
Q9Z2U1	1.481614908
Q9Z2V6	1.357799297
Q9Z2X1	1.475120694
Q9Z2Y8	1.649315861
Q9Z321	1.201068774
