# Supplementary material for: Circadian regulation of macromolecular complex turnover and proteome renewal
Source: EMBO J. 2024 May 22;43(13):2813–33. doi: 10.1038/s44318-024-00121-5 (PMC11217436; doi:10.1038/s44318-024-00121-5)
Supplement: Supplementary file 7 — Source data Fig. 3 [file 44318_2024_121_MOESM7_ESM.zip › figure 3/B/3B.xlsx]

## Sheet: Sheet1
	PER2::LUC bioluminescence (RLU)
Time (h)	rep 1	rep 2	rep 3
0.5	9.22908	9.01972	8.56645
1	9.41261	9.21166	8.80997
1.5	10.8274	10.6387	10.3073
2	11.9267	11.9207	11.6896
2.5	11.4624	11.3829	11.3071
3	10.361	10.3058	10.2613
3.5	9.20803	9.22631	9.22848
4	8.19911	8.23308	8.21153
4.5	7.31188	7.3319	7.33351
5	6.55912	6.63244	6.58746
5.5	5.95329	5.98501	5.98876
6	5.4896	5.48054	5.50489
6.5	5.12483	5.10182	5.11569
7	4.82982	4.7836	4.80144
7.5	4.59922	4.56292	4.56151
8	4.42146	4.39863	4.38056
8.5	4.29844	4.25853	4.24071
9	4.19303	4.15551	4.11572
9.5	4.11717	4.0668	4.03816
10	4.0706	4.01212	4.00328
10.5	4.00461	3.96456	3.97099
11	3.97381	3.95968	3.95615
11.5	3.9861	3.97703	3.9452
12	4.02984	4.00262	3.96063
12.5	4.05005	4.0114	3.98669
13	4.08103	4.06604	4.03041
13.5	4.15805	4.15821	4.09181
14	4.23287	4.2443	4.16628
14.5	4.30092	4.27365	4.2501
15	4.3946	4.35718	4.34466
15.5	4.50623	4.47797	4.44659
16	4.62713	4.61701	4.58262
16.5	4.79679	4.7359	4.73407
17	4.99749	4.86178	4.83186
17.5	5.13661	5.04078	4.952
18	5.29791	5.2085	5.10486
18.5	5.48948	5.37362	5.30682
19	5.64903	5.55896	5.46192
19.5	5.80504	5.72543	5.60344
20	5.96406	5.86185	5.74268
20.5	6.14197	6.0308	5.87669
21	6.3074	6.17391	6.01939
21.5	6.39752	6.27123	6.11442
22	6.49785	6.35919	6.15739
22.5	6.56122	6.44329	6.22664
23	6.58935	6.47006	6.26948
23.5	6.57444	6.48815	6.26065
24	6.56953	6.48824	6.2873
24.5	6.54929	6.43071	6.24924
25	6.46556	6.39395	6.18999
25.5	6.3637	6.28922	6.15617
26	6.22701	6.18841	6.02216
26.5	6.13719	6.10014	5.87088
27	5.98072	5.95448	5.77861
27.5	5.80967	5.82944	5.65398
28	5.67907	5.66519	5.48991
28.5	5.53917	5.51658	5.36258
29	5.38701	5.38175	5.21996
29.5	5.24137	5.23376	5.07524
30	5.06786	5.07231	4.93002
30.5	4.90853	4.931	4.80847
31	4.78148	4.81394	4.71632
31.5	4.70587	4.71671	4.6498
32	4.62194	4.61122	4.53977
32.5	4.54132	4.53331	4.47503
33	4.48048	4.4603	4.41236
33.5	4.43523	4.39272	4.34243
34	4.37475	4.35257	4.30736
34.5	4.3187	4.31346	4.26232
35	4.31092	4.30194	4.25329
35.5	4.30267	4.30063	4.27285
36	4.28157	4.29935	4.24778
36.5	4.30829	4.27992	4.22491
37	4.32223	4.29014	4.27869
37.5	4.34843	4.30748	4.30416
38	4.39573	4.35306	4.33085
38.5	4.45153	4.39441	4.38335
39	4.45661	4.43625	4.39711
39.5	4.46633	4.48981	4.44199
40	4.53724	4.52516	4.473
40.5	4.61489	4.58651	4.50718
41	4.69085	4.64913	4.57979
41.5	4.74213	4.70394	4.61763
42	4.75737	4.7376	4.69204
42.5	4.83277	4.80976	4.73194
43	4.90886	4.8544	4.77028
43.5	4.9336	4.89933	4.80083
44	4.97541	4.9336	4.82296
44.5	5.0228	4.96759	4.8775
45	5.0522	4.9743	4.88501
45.5	5.052	5.00227	4.9163
46	5.06331	5.04342	4.96551
46.5	5.07085	5.07147	4.92632
47	5.05914	5.04527	4.95057
47.5	5.02481	5.01962	4.94855
48	5.04315	5.02838	4.93402
48.5	5.02867	5.01975	4.9061
49	5.01009	4.96642	4.87377
49.5	4.91775	4.93922	4.83317
50	4.84935	4.88531	4.7928
50.5	4.86561	4.84283	4.74669
51	4.79051	4.77592	4.73317
51.5	4.7472	4.70803	4.68439
52	4.69575	4.66434	4.6099
52.5	4.62741	4.66507	4.59546
53	4.57961	4.62147	4.54591
53.5	4.54299	4.53087	4.50283
54	4.51112	4.4962	4.43535
54.5	4.46921	4.48376	4.38766
55	4.41612	4.41869	4.33712
55.5	4.37601	4.37033	4.31443
56	4.33976	4.32428	4.29025
56.5	4.3351	4.28697	4.24912
57	4.29927	4.26663	4.22747
57.5	4.28341	4.24579	4.20023
58	4.26018	4.2198	4.19342
58.5	4.22511	4.21764	4.17083
59	4.20269	4.21498	4.15189
59.5	4.21374	4.19604	4.15478
60	4.21821	4.2069	4.14866
60.5	4.23229	4.19889	4.16748
61	4.22911	4.19224	4.16387
61.5	4.22726	4.19967	4.15808
62	4.22889	4.21761	4.15068
62.5	4.22374	4.22402	4.16004
63	4.22119	4.22697	4.19419
63.5	4.25706	4.23222	4.19866
64	4.29171	4.24253	4.22984
64.5	4.30938	4.27492	4.21934
65	4.31942	4.25832	4.21355
65.5	4.32423	4.29692	4.23358
66	4.33687	4.3264	4.26686
66.5	4.34962	4.32871	4.29994
67	4.38638	4.32742	4.28115
67.5	4.4117	4.35605	4.28852
68	4.41298	4.36414	4.33173
68.5	4.38756	4.37867	4.33164
69	4.40971	4.37692	4.3173
69.5	4.43694	4.3738	4.31745
