# Supplementary material for: Circadian regulation of macromolecular complex turnover and proteome renewal
Source: EMBO J. 2024 May 22;43(13):2813–33. doi: 10.1038/s44318-024-00121-5 (PMC11217436; doi:10.1038/s44318-024-00121-5)
Supplement: Supplementary file 8 — Source data Fig. 4 [file 44318_2024_121_MOESM8_ESM.zip]

Archive with 12 entries (8 files):
- figure 4/
- figure 4/.DS_Store
- __MACOSX/figure 4/._.DS_Store
- figure 4/A/
- figure 4/C/
- figure 4/B/
- figure 4/A/Table EV2.xlsx
- __MACOSX/figure 4/A/._Table EV2.xlsx
- figure 4/A/4A.xlsx
- __MACOSX/figure 4/A/._4A.xlsx
- figure 4/C/4C.xlsx
- figure 4/B/4B.xlsx
