# Supplementary material for: Circadian regulation of macromolecular complex turnover and proteome renewal
Source: EMBO J. 2024 May 22;43(13):2813–33. doi: 10.1038/s44318-024-00121-5 (PMC11217436; doi:10.1038/s44318-024-00121-5)
Supplement: Supplementary file 8 — Source data Fig. 4 [file 44318_2024_121_MOESM8_ESM.zip › figure 4/A/Table EV2.xlsx]

## Sheet: synthesis
Uniprot ID	Gene names	Protein names	t1.1H	t1.2H	t2.1H	t2.2H	t3.1H	t3.2H	t4.1H	t4.2H	t5.1H	t5.2H	t6.1H	t6.2H	t7.1H	t7.2H	t8.1H	t8.2H	Average expression	Relative amplitude	Fold-change	ANOVA p-value	RAIN p-value	Phase	Peak shape
A2A432	Cul4b	Cullin-4B	3406.69	2635.77	2138.99	2761.88	2328.08	2476.63	2098.46	1196.7	3403.69	2480.01	2726.08	1745.44	2786.49	2180.32	3540.93	2005.87	2494.5	0.93976	1.83374	0.439569	0.434973	24	18
A2A6Q5	Cdc27	Cell division cycle protein 27 homolog	20992.5	18650.7	18323.1	16607.9	17838.9	16264.3	15035.3	13770.4	17968.8	18968.6	15538.9	18783.8	16515.4	21621.2	14944.9	18013.5	17489.9	0.448875	1.37623	0.118044	0.0281145	24	18
A2AAY5	Sh3pxd2b	SH3 and PX domain-containing protein 2B	55412.7	42164.1	45562.1	59235.2	49598.3	53689.8	43692.6	43687.7	49869.3	61783.9	50273	49762	39050.1	55990	43199.3	51137.5	49631.7	0.45805	1.19932	0.280282	0.676678	24	18
A2AGH6	Med12	Mediator of RNA polymerase II transcription subunit 12	33988.5	33596.4	27741.8	25516.4	26639.9	26905.5	28887.5	25678.8	27799.4	32270.7	30095.2	30132.7	27077.7	27607.7	24162	25757.6	28366.1	0.346417	1.26901	0.143745	0.0023345	24	18
A2AGT5	Ckap5	Cytoskeleton-associated protein 5	271206	318919	258759	263184	238381	191253	180159	144628	180054	219636	182688	192649	188714	216208	175885	191071	213337	0.816973	1.81696	0.418996	0.0306703	24	18
A2AH22	Ambra1	Activating molecule in BECN1-regulated autophagy protein 1	5224.5	4929.23	3108.37	5617.17	4472.01	5266.07	2074.06	3555.89	4942.05	6518.74	4262.32	4896.88	7141.79	6973.08	5843.43	5324.2	5009.36	1.01165	1.80352	0.551957	0.83243	12	18
A2AI05	Ndor1	NADPH-dependent diflavin oxidoreductase 1	2895.52	2674.14	3363.32	2741.89	2535.66	2193.65	3950.27	2872.78	2552.17	1964.81	1914.88	2524.13	3356.11	2467.06	2439.34	2262.33	2669.25	0.762531	1.44272	0.939212	0.700892	18	18
A2AI08	Tprn	Taperin	7325.24	6395.44	6600.24	5347.52	7121.04	6838.18	4294.6	6425.32	6591.93	6685.9	5053.36	5979.3	5209.74	6604.11	6391.1	6270.11	6195.82	0.489143	1.30218	0.335262	0.473099	24	6
A2AIV2	Kiaa1429	Protein virilizer homolog	2259.07	2984.94	1949.07	2926.55	2114.02	2073.36	2374.84	2591.87	1968.22	2348.64	2771.07	2564.72	2202.69	1432.63	1609.02	1259	2214.36	0.77943	1.25233	0.497107	0.227819	6	6
A2AJI0	Map7d1	MAP7 domain-containing protein 1	28791.6	19245	25955.7	17993.8	16759.1	20294.7	15787.9	19020.7	13115.3	20164	19574.9	21270.8	14672.6	19700.9	18370.2	15592	19144.3	0.81885	1.38002	0.467381	0.279223	6	12
A2AKB9	Dcaf10	DDB1- and CUL4-associated factor 10	49480.7	41545	44157.1	40009.5	38916.1	32488	39935.7	30222.9	38390.3	36031	40903.6	37939	37863.3	35190.6	35880.2	38174.6	38570.5	0.499288	1.29743	0.290962	0.0625471	6	6
A2AL36	Cntrl	Centriolin	3696.23	3583.98	3687.2	3192.37	3304.45	1748.5	3302.92	1842.06	2799.84	3315.59	1840.31	2482.03	1622.59	1759.68	801.979	1822.4	2550.13	1.13494	1.44078	0.376903	0.0181643	24	12
A2ALU4	Shroom2	Protein Shroom2	26178.1	25069.7	21958.3	23608.3	28813.5	24088.1	27991.8	26711.8	24648.1	21814.9	21179.6	20493.5	20962.7	21695.7	19805.6	20021.2	23440.1	0.384296	1.20052	0.873663	0.700406	24	6
A2AN08	Ubr4	E3 ubiquitin-protein ligase UBR4	512559	457303	493576	444806	413643	389179	398862	297143	489698	435063	435377	428757	477089	435564	422484	410312	433838	0.496536	1.39347	0.206031	0.00526516	24	18
A2APB8	Tpx2	Targeting protein for Xklp2	160749	149283	88968.3	100287	75602.4	64355	54716.1	54949.7	53389.5	66752.9	54174.5	69940	40130.6	42898.7	31157.4	46196.9	72096.9	1.79746	2.82706	0.410674	0.0508333	24	18
A2AR02	Ppig	Peptidyl-prolyl cis-trans isomerase G	34953.4	38164.6	43792.7	36871.1	35041.2	31646.5	36278.8	20299.2	28629.5	37159.9	31837.9	34515	25733.2	34040.9	29257.6	32466.3	33168	0.708321	1.42571	0.241651	0.152264	24	18
A2AVA0	Svep1	Sushi, von Willebrand factor type A, EGF and pentraxin domain-containing protein 1	86144.1	76795.6	87596.2	81618.6	71614.2	81347.6	75865.2	75585.8	105615	85145.1	91175.1	96874.1	97080.6	100906	107052	101303	88857.5	0.398819	1.11729	0.998578	0.700892	6	6
A2BE28	Las1l	Ribosomal biogenesis protein LAS1L	4224.57	4659.65	2896.13	3470.85	2807.7	3700.48	2384.66	4770.96	1947.39	4190.24	3066.72	3208.52	3630.03	2358.51	2969.11	3498.41	3361.49	0.839973	1.39536	0.636547	0.752344	24	12
A2BH40	Arid1a	AT-rich interactive domain-containing protein 1A	5515.95	7495.34	7231.52	8193.55	8191.79	6012.17	8508.18	8879.99	10046.8	6539.75	6710.97	7958.72	8604.47	7859.56	11011.8	8129.2	7930.61	0.692997	1.33639	0.304329	0.153144	18	6
A2CG49	Kalrn	Kalirin	1473.7	685.539	1398.66	548.921	1070.21	1392.38	1431.95	776.836	625.855	1355.36	1204.68	1163.51	1520.92	1201.77	535.728	1123.93	1094.37	0.90024	1.26443	0.268937	0.83243	12	6
A2RSJ4	Uhrf1bp1l	UHRF1-binding protein 1-like	11821.3	11129.2	12522.8	8965.05	12324.7	10779.4	8730.06	7885.2	11548.1	10473.4	8667.69	8537.02	9407.63	10704.6	8680.4	8409.17	10036.6	0.462067	1.39054	0.116825	0.153144	24	18
A2RSY6	Trmt1l	TRMT1-like protein	93945.1	87246.8	79195.6	77492.2	68427.6	78243.8	70937.3	67007.9	83854.7	93156.7	80061.6	79001.4	78508.4	79591.3	75930.9	72626.6	79076.7	0.340646	1.31351	0.0181075	3.73863e-05	24	18
A3KFM7	Chd6	Chromodomain-helicase-DNA-binding protein 6	2216.04	1861.81	1668.58	2305.8	1791	2410.42	1339.61	2172.57	2271.33	1693.11	2041.09	3077.97	2742.97	2518.07	2252.79	2409.01	2173.26	0.799883	1.19624	0.700701	0.453644	12	12
A6H8H2	Dennd4c	DENN domain-containing protein 4C	58285.2	48798.9	48101.2	48356	46183.8	45074.3	40390.8	30099.7	44688.6	43078.5	39307.4	45240	37190.8	48573.5	32906.2	34797.8	43192.1	0.652562	1.51913	0.0649502	0.0281145	24	18
B1AXD8	Akirin2	Akirin-2	95222.3	105085	59402.8	74563.4	78593.1	64008.9	67422.3	58402.3	79176.5	84808.5	80734.4	79914.2	49854.7	57418.9	46146.9	42893.3	70227.9	0.885566	1.59195	0.150363	0.000256069	24	18
B1AY10	Nfx1	Transcriptional repressor NF-X1	21915	15966.8	22049	20201.8	19311.2	15508.8	14066.9	15758.1	15564	18891.9	18912.9	20172.6	15881.2	22278.9	15316.7	13090.8	17805.4	0.516027	1.41663	0.0178272	0.000860923	6	12
B1AZI6	Thoc2	THO complex subunit 2	99343.5	101920	114659	104195	73797.7	87268.7	60691.8	33809.8	94916.7	113565	119649	96701.3	89486.2	76186.7	96419.2	100705	91457.2	0.938574	2.31587	0.375808	0.00337965	6	6
B2RQC6	Cad	CAD protein;Glutamine-dependent carbamoyl-phosphate synthase;Aspartate carbamoyltransferase;Dihydroorotase	119377	102901	95887.6	94726.9	87565.7	68795.3	66750	55530.4	63321.2	76595.3	66016.3	60929.1	52805.8	50081.7	44309.6	57015.3	72663	1.03309	1.81778	0.432436	0.0255586	24	18
B2RR83	Ythdc2	Probable ATP-dependent RNA helicase YTHDC2	7172.51	7838.54	5981.53	4957.66	6490.48	6291.71	5634.33	1632.92	2972.8	6242.05	5087.13	5507.97	3982.9	5746.19	5543.13	2922.92	5250.3	1.18196	2.06558	0.32581	0.548152	24	18
B2RRE7	Otud4	OTU domain-containing protein 4	20632	20516.5	15917.3	14564.1	12821	14773.1	12187	14931.8	11742.2	11640.7	8040.15	15307.9	14276.6	13056	11105.6	10279.3	13862	0.908374	1.51734	0.768392	0.546765	24	18
B2RUR8	Otud7b	OTU domain-containing protein 7B	8671.98	8827.66	3824.18	9558.71	9285.5	5837.45	7401.28	6677.73	6126.43	6818.94	8819.02	6924.34	10353.7	8397.21	5075.13	3107.58	7231.68	1.002	1.30761	0.391409	0.264523	12	6
B2RVL6	Zcchc24	Zinc finger CCHC domain-containing protein 24	4963.42	6129.09	3058.43	5559.26	5736.1	3912.56	5718.83	7161.73	7051.83	6047.95	6403.57	6253.69	8181.12	4889.71	5009.28	3665.23	5608.86	0.91332	1.49466	0.915779	0.799883	24	18
B2RWS6	Ep300	Histone acetyltransferase p300	15169.4	12410.6	8044.43	11554.6	11922.6	10501.6	8782.14	13166	10080.1	9178.19	10784	12992.9	12864.5	12236.5	13805.9	9697.77	11449.5	0.622297	1.40721	0.933535	0.736166	24	6
B2RX14	Zcchc11	Terminal uridylyltransferase 4	5576.95	5968.32	4905.12	6863.42	5182.17	5173.11	5921.67	5363.15	6155.8	5593.81	4589.32	5202.74	5048.08	4405.68	6136.79	4883.96	5435.63	0.452154	1.13648	0.288974	0.0468103	24	12
B2RXC1	Trappc11	Trafficking protein particle complex subunit 11	42510.2	48191.2	40573.2	37801.7	34325.5	35289.3	33355.6	19978.3	33960.1	38798.9	40054.6	34025.8	33185.9	36279.5	30793.7	37114.4	36014.9	0.783369	1.70063	0.202398	0.012032	24	18
B2RXS4	Plxnb2	Plexin-B2	57124.8	54251.1	57700.9	42194	42315.1	44484.1	51474.9	42342.1	50983.3	53067.4	46292.6	45554.9	33471	47632.4	44120.7	52292.7	47831.4	0.506567	1.28315	0.0260776	0.0119697	24	12
B2RY04	Dock5	Dedicator of cytokinesis protein 5	80747.7	64211.3	52195.4	56644.5	46568.1	49960.6	47084.9	36276.8	44725.7	46689.8	38198.3	45648.8	40464.3	49356.4	36160.4	34754.3	48105.4	0.956095	1.73892	0.365642	0.0609999	24	18
B2RY56	Rbm25	RNA-binding protein 25	40205.4	29984.9	31159.5	34140.7	31327.2	32122.9	34535.2	7679.49	35158.5	39145.1	37748.2	40869.2	33090.6	28656.6	41519.7	21452.6	32424.7	1.04365	1.6627	0.255775	0.266379	24	18
C0HKG6			13064.1	10466.6	12476.7	12916.5	10954.2	11188.5	14696.5	14980.7	9872.81	10894.9	10679.1	11638.6	11561.6	7951.16	9846.42	11182.7	11523.2	0.610032	1.34027	0.633492	0.827964	6	18
D0QMC3	Ifi205a;Mndal	Interferon-activable protein 205-A;Myeloid cell nuclear differentiation antigen-like protein	47958.3	47669.1	70584.5	61224.7	47491.9	61512.7	40334.4	44998.2	57934.7	59633.9	46691	50614.6	59661.2	62269.2	49574.5	48908.1	53566.3	0.564722	1.54465	0.467823	0.10474	12	6
D2EAC2	Zbed6	Zinc finger BED domain-containing protein 6	15702.9	16752.9	18029.1	12185.2	11224.4	13583.6	10773.9	12853	14492.5	11616.8	14800.3	13611.5	18454.4	13171.5	15382.3	17614.1	14390.5	0.533722	1.37368	0.985161	0.799883	24	18
D3YXK2	Safb;Safb2	Scaffold attachment factor B1;Scaffold attachment factor B2	5174.64	2534.16	2533.18	3804.24	2919.92	2268.47	1777.77	2418.83	3685.45	2220.49	2984.5	2267.46	3239.18	1740.76	2114.33	1707.56	2711.93	1.27845	1.83692	0.049159	0.0681749	24	18
D3YYU8	Obsl1	Obscurin-like protein 1	1351.9	1409.16	1745.18	1508.15	1658.44	1555.73	1612.01	790.927	1030.48	1361.6	938.103	1873.42	653.017	1131.76	682.885	600.651	1243.96	1.02316	1.3539	0.458096	0.0973213	6	12
D3Z7P3-2	Gls	Glutaminase kidney isoform, mitochondrial	13344.2	13734.4	12979.1	12230	10131.1	10375.1	11451.8	14597.9	8349.16	11003.1	11175.6	11511.9	11433.9	9978.47	10988.6	10989.3	11517.1	0.542558	1.32051	0.759413	0.202692	6	6
E1U8D0	Soga1;Soga3;Mtcl1	Protein SOGA1;N-terminal form;C-terminal 80 kDa form;Protein SOGA3;Microtubule cross-linking factor 1	122258	126059	128287	111237	110913	103910	84952.3	84474.5	104116	113051	110219	113187	91220.4	104506	89948.2	109132	106717	0.410553	1.46563	0.12935	0.00212227	24	18
E9PVA8	Gcn1l1		193831	182707	155020	162932	136908	145815	131535	108024	124669	154607	123595	148293	117561	125440	109945	117404	139893	0.613371	1.57179	0.216362	0.00212227	24	18
E9PVX6	Mki67		527699	536382	327710	401498	336033	298549	280109	288162	214671	295433	227939	245273	221844	233751	167610	204797	300466	1.22733	1.87249	0.643552	0.264523	24	18
E9PYK3	Parp4		27227.1	26815.2	21532.2	21251.5	18707.1	25377.8	22292.2	22317.9	27947.2	23965.2	20129.9	22055.9	24690.7	23502	17006.5	22240.3	22941.2	0.476902	1.26315	0.0440709	0.0559166	24	6
E9PZJ8	Ascc3	Activating signal cointegrator 1 complex subunit 3	300781	285493	263795	232942	233856	260283	236035	142676	223747	262208	225320	227478	202551	230465	217052	180210	232806	0.679125	1.54808	0.0939212	0.0700731	24	18
E9Q1P8	Irf2bp2	Interferon regulatory factor 2-binding protein 2	40516.6	45046.6	40731.3	41873.8	49766.7	46991.2	41243.6	42193.5	42083	42744.4	46386.8	45960.8	40054.8	50496.9	38374	40645	43444.3	0.279044	1.17133	0.170532	0.0840877	12	6
E9Q394	Akap13		26561.3	24094.8	21428.6	23951.3	21564.9	20157.5	20132.7	17634.9	25959.2	27890.8	21252.6	27589.1	20128.4	27189.3	18260	21204.4	22812.5	0.449574	1.34125	0.0274631	0.00130198	24	18
E9Q3L2	Pi4ka		13828.2	12916.3	12835.2	11327.6	12033.1	10533.6	12542.3	9152.49	10996.4	10376.4	10374.3	12544.9	12387.2	10672.4	9043.32	11559.5	11445.2	0.418072	1.23276	0.534778	0.68315	24	18
E9Q555	Rnf213	E3 ubiquitin-protein ligase RNF213	1.13487e+06	980189	979936	1.05476e+06	842762	1.14941e+06	839774	767740	1.28346e+06	1.31507e+06	1.07271e+06	1.11224e+06	1.17593e+06	1.25981e+06	1.17898e+06	1.09366e+06	1.07758e+06	0.507922	1.31573	0.664938	0.858038	24	18
E9Q5C9	Nolc1		42874.2	49217.1	31948.7	40736.1	38271.3	22231.5	29985.4	28970.2	32289.7	36843.3	39108.9	31834.2	34384.9	38475.4	37542.1	39372.6	35880.3	0.752099	1.56204	0.650017	0.435894	24	18
E9Q634	Myo1e;Myo1f	Unconventional myosin-Ie;Unconventional myosin-If	5033.79	6088.95	5941.16	4429.47	5678.1	5924.22	4795.97	4861.01	1678.37	3607.05	3992.02	4564.35	3077.52	4600.39	4315.79	4844.89	4589.57	0.961001	1.20144	0.876553	0.727997	12	12
E9Q6J5	Bod1l		100274	72278.6	65568.8	74454.4	63742.5	75040.1	72439.4	54378.2	76537.4	96531.4	74211.9	74259.7	84231.1	90873.9	66307.3	66756	75492.8	0.60795	1.36064	0.11065	0.202557	24	18
E9Q7D5	Arhgef5		3514.6	3175.11	3091.39	2987.73	1919.33	2264.37	1707.83	1686.22	2427.5	4148.68	1943.32	2495.86	1914.06	2526.76	1272.61	2264.71	2458.75	1.16972	1.97101	0.0190339	0.000256069	24	18
E9Q7E2	Arid2		131603	122065	91802	91724.8	88754.6	107990	112983	86154.2	101783	104439	109142	128683	116516	146667	137991	119780	112380	0.538466	1.38218	0.947775	0.801846	18	12
E9Q7F2	Rnf169	E3 ubiquitin-protein ligase RNF169	50367	62672.9	42297.2	40951	47129	46185.3	34773.2	38481.2	45815.3	49522.2	45743.8	50835.3	42794.9	45062.1	45127.4	48695.9	46028.4	0.606143	1.54312	0.415296	0.185677	24	18
E9Q7G0	Numa1		719987	659497	521223	570516	565054	494032	490876	507533	599517	639840	600062	640531	678686	595159	658783	608370	596854	0.383866	1.38168	0.653863	0.265547	24	18
E9Q7X6-2	Heg1	Protein HEG homolog 1	7632.59	9455.67	10134.7	10843.9	8089.58	8116.37	7779.2	11481.9	6223.32	5621.79	8444.47	5614.15	8922.66	8346.88	10069.3	11336.5	8632.06	0.679763	1.2945	0.447632	0.434973	18	6
E9Q9R9	Dlg5		45609.3	39974.2	23016.2	32791.6	28579.3	25911.4	16899.4	31727.8	34327.6	36289.2	28285.8	29087.5	25798.8	31073.9	25753.7	20926.6	29753.3	0.964934	1.75999	0.0103569	0.0023345	24	18
E9QAM5	Helz2	Helicase with zinc finger domain 2	32935.5	28770.8	37479.6	35454.8	28347.9	33503.3	29856.1	26272.2	39593.8	35792.3	36802.4	33548.3	33976.1	35972.9	39051.7	24735.3	33255.8	0.446796	1.29942	0.397354	0.22517	6	12
E9QAT4-2	Sec16a		14598	14212.1	14362.7	12402.8	10913.7	13035.2	9870.94	10943.4	14479	14423.2	12084.9	13631.9	13117.1	12132.3	14176.2	12038.6	12901.4	0.366402	1.38415	0.218476	0.00212227	24	18
F6ZDS4	Tpr	Nucleoprotein TPR	324919	319827	263003	282536	289594	255731	296242	262114	226439	307989	289045	275976	277868	269145	274827	295526	281924	0.349316	1.18232	0.752717	0.405385	24	12
F8VPU2	Farp1	FERM, RhoGEF and pleckstrin domain-containing protein 1	68716	46306.8	38254.4	33571.2	56098.4	52814.7	55964.1	84514.5	82162	57644.6	61541.9	75126.9	78626.1	78656.6	83441.5	68196.4	63852.3	0.797831	1.95583	0.589109	0.22517	18	12
F8VPZ5	Ercc6		7156.82	5063.79	6329.18	5044.52	5051.33	4186.42	4298.33	4747.52	5643.83	5269.17	6158.18	5624.61	4416.39	4807.18	5588.91	4894.58	5267.55	0.563906	1.35096	0.0568933	0.00803666	6	6
F8VQB6	Myo10	Unconventional myosin-X	80682	73173.3	82376.5	73063.1	83312.8	73454.9	64481.8	71754.6	74214.4	87820.7	85097.7	74029.7	70270.2	83515.5	88584	84979.9	78175.7	0.308308	1.1507	0.988783	0.764533	24	12
G3X9G7-2	Zfp809	Zinc finger protein 809	26744.4	24568.7	27252.5	25464.1	29578.3	25541.2	28473.4	29660	29043	26576.8	31409.6	30610.4	29996.4	34104.6	39109.2	33425.2	29472.4	0.493358	1.13292	0.474206	0.114262	18	6
G3X9J0	Sipa1l1;Sipa1l2;Sipa1l3	Signal-induced proliferation-associated 1-like protein 1;Signal-induced proliferation-associated 1-like protein 2	10157.2	10078.6	5806.83	11606.3	8161.98	7732.91	7031.56	8087.11	12148.5	9475.47	10456.4	11441.7	7616.08	12074.4	12641	8192.67	9544.29	0.716051	1.33847	0.696255	0.598407	6	6
G3X9K3	Arfgef1	Brefeldin A-inhibited guanine nucleotide-exchange protein 1	7337.56	6627.51	6632.81	7923.25	5881.99	7713.52	6609.21	2866.27	7215.88	6350.65	6435.62	6905.55	5892.92	5280.65	5523.87	5897.42	6318.42	0.800356	1.53618	0.124579	0.0317395	6	12
G5E870	Trip12	E3 ubiquitin-protein ligase TRIP12	95798.8	77381.1	82662	60376.2	66866.9	70118.7	49615.4	64028	73179.4	96271.9	67054.1	76976	70543.8	80909.2	81649	68268.9	73856.2	0.631721	1.52389	0.213585	0.153144	24	18
G5E8K5-2	Ank3	Ankyrin-3	3758.76	5149.92	2431.81	2572.37	4958.75	2685.78	3989.72	2524.08	2784.19	3247.46	3296.56	3070.43	3657.72	3088	3682.31	1644.58	3283.9	1.06743	1.78025	0.452663	0.897535	24	6
O08539-2	Bin1	Myc box-dependent-interacting protein 1	31947.8	44971.1	56364.6	34187.8	34146.8	31735.4	37063.4	41531.9	39957.9	22548.9	25859.2	36466	30801.7	44672.3	25149.4	25853.8	35203.6	0.960573	1.37446	0.887701	0.862219	6	12
O08550	Kmt2b	Histone-lysine N-methyltransferase 2B	3189.09	2887.75	4615.7	3336.02	3365.24	2462.92	3376.47	2895.77	3208.55	3314.76	2449.59	2875.72	3119.84	3474.65	2883.75	3598.29	3190.88	0.678843	1.36436	0.989126	0.769245	18	6
O08553	Dpysl2	Dihydropyrimidinase-related protein 2	324505	312957	269675	294209	269109	235579	246004	181331	213437	282527	224164	231737	199029	193017	199197	166092	240161	0.659613	1.49171	0.26745	0.012032	24	18
O08573	Lgals9	Galectin-9	55964	66657.7	43177.3	55818.6	49534.4	46916.8	45304.1	33437.5	66589.7	51137.6	51368.7	51775.7	44482.5	52375.7	46142.8	43773.9	50278.6	0.660722	1.55727	0.0102628	0.0023345	24	18
O08585	Clta	Clathrin light chain A	7262.83	5947.54	6586.4	4554.16	8201.79	3453.95	6884.84	6359.35	5406.21	6839.95	5779.06	5449.65	5060.84	5149.98	3790.41	4908.76	5727.23	0.828993	1.18883	0.715647	0.620653	24	12
O08599	Stxbp1	Syntaxin-binding protein 1	3462.27	4311.94	4342.38	5753.53	5346.7	3977.51	3698.4	5317.77	3669.29	4804.31	3705.83	4081.95	5073.71	2974.25	4994.45	2624.61	4258.68	0.734716	1.29864	0.885468	0.897535	6	18
O08605	Mknk1	MAP kinase-interacting serine/threonine-protein kinase 1	7367.48	7351.28	7944.43	6974.2	7099.34	5882.42	4426.26	4517.01	5419.99	6867.93	5530.35	5211.95	5078.08	6674.02	5170.62	6476.98	6124.52	0.574441	1.66814	0.468114	0.0840877	24	18
O08609	Mlx	Max-like protein X	15570.6	14575.8	14522.4	13413.4	11100.1	10599.2	9966.14	11618.6	8641.08	13312.3	13266.1	10886.2	10811.7	15321.6	11660.2	11576.5	12302.6	0.563259	1.39666	0.711933	0.379288	24	18
O08663	Metap2	Methionine aminopeptidase 2	542582	544132	501173	558007	398029	459349	399900	415474	396500	475576	406678	423928	367439	424751	332980	399941	440402	0.510958	1.33278	0.343511	0.0938207	24	18
O08664	Bcl7c;Bcl7b;Bcl7a	B-cell CLL/lymphoma 7 protein family member C;B-cell CLL/lymphoma 7 protein family member B;B-cell CLL/lymphoma 7 protein family member A	2562.5	1920.19	1905.55	1348.25	1972.55	2114.9	2257.37	866.025	974.67	1667.31	2562.4	2132.92	2304.68	2018.9	2568.82	2569.37	1984.15	0.858476	1.4352	0.907684	0.816009	18	6
O08665	Sema3a	Semaphorin-3A	26948.3	29842.7	20057.9	25676.1	25393.5	19138.5	23890.3	16666.7	21600.4	21081.5	18406	21743.1	17751.9	20519.5	11317.4	19095.7	21195.6	0.874018	1.40028	0.340648	0.0399615	24	18
O08746	Matn2	Matrilin-2	6112.06	7463.94	8982.86	11942.3	11384.7	8955.68	8624.04	9467.34	11180.5	10065.6	12446.3	10683.2	11440.5	12752.2	10754.7	8978.82	10077.2	0.658932	1.54134	0.456706	0.084613	6	18
O08756	Hsd17b10	3-hydroxyacyl-CoA dehydrogenase type-2	34827.2	33387.1	34409	33898.1	30715.9	31633.4	32598.6	15039.8	37870.6	36198.5	33355.3	37592.7	34087.9	35985.7	24546.9	32772.2	32432.4	0.703951	1.43387	0.0626235	0.00526516	24	18
O08784	Tcof1	Treacle protein	71104.2	61519.8	53623.2	50997.9	46225.9	56204	37842.9	42719.6	62492.2	54195.9	49087	50913.7	52758.6	61693.8	55994.4	53821.4	53824.7	0.617958	1.64623	0.295872	0.156394	24	18
O08788	Dctn1	Dynactin subunit 1	214607	184197	175420	171805	150402	168963	121714	153388	193067	137944	157625	194784	192072	168874	170315	175047	170639	0.544382	1.44966	0.564411	0.284466	24	18
O08808	Diaph1	Protein diaphanous homolog 1	29682.4	28980.3	27012.2	20024	26615.6	19557.7	19865	20590	15770.5	27165.4	21831.5	23459	19557.6	22760	21105.4	21778.3	22859.7	0.608576	1.45007	0.516542	0.264523	24	18
O08810	Eftud2	116 kDa U5 small nuclear ribonucleoprotein component	35120.4	44851	30660.1	26061.2	34674.6	37917	32237.8	42553.7	28240.7	27926.8	23711.7	38383.5	25431.6	25228	25638.2	25233.6	31491.9	0.671263	1.4099	0.949771	0.879417	24	12
O08848	Trove2	60 kDa SS-A/Ro ribonucleoprotein	22201.8	17450.5	18528.5	18006.9	11412.6	11567.2	13391.1	12242.1	25834.6	26651.7	12057.3	14700.7	15875.7	15169.7	11217.6	11657.8	16122.9	0.95728	1.72553	0.0918134	0.00130198	24	18
O08915	Aip	AH receptor-interacting protein	43221.4	31672.6	28004.6	32429	28064.8	28531.7	30290.3	30063	30365.4	28771	30111.2	37073.1	41305.6	28951.2	38428.6	27844.8	32195.5	0.477602	1.3233	0.966156	0.791502	24	12
O08917	Flot1	Flotillin-1	5410.28	6084.75	6192.59	3855.89	5675.49	6384.34	7680.27	4486.69	5573.88	5542.63	6296.85	6514.88	6282.12	5740.65	5685.62	4858.08	5766.56	0.663199	1.21083	0.900329	0.378897	6	18
O08919	Numbl	Numb-like protein	22780.1	21898.3	18189.1	24087.3	18370.6	16358.5	15006.9	21167.3	14663.8	19235.3	21579.1	18117.2	16689.7	20092.6	15086.8	18682	18875.3	0.499253	1.28648	0.48104	0.379288	24	18
O08967	Cyth3	Cytohesin-3	15797	19706.1	15444.4	15832.5	12272.6	14290.8	13515.6	13509.1	9026.17	10631.7	10543.1	14473	15027.1	15849.8	13079.1	17497.1	14155.9	0.754448	1.33654	0.980468	1	6	18
O08970	Tuft1	Tuftelin	18809.7	18016.6	15969.7	12167.1	15509.2	10674.7	10296.2	12193.2	13378.7	14393	11890.3	13373.3	11550.5	14565.9	11088.5	12281.9	13509.9	0.630171	1.6375	0.143297	0.0281145	24	18
O08983	Hps1	Hermansky-Pudlak syndrome 1 protein homolog	21274	21482.9	23881.6	24621.6	18053.2	20374.1	18530.6	13495.6	18062.5	19672	18461.1	21041.2	16650.2	17509.8	17061.3	17928.5	19256.3	0.577787	1.51449	0.174829	0.0083317	6	12
O08989	Mras	Ras-related protein M-Ras	149875	145794	117919	103334	141942	95060.2	112929	121934	112576	78050.1	100010	86245.6	111948	122717	107035	125442	114551	0.627018	1.33634	0.759739	0.546765	24	6
O09000	Ncoa3	Nuclear receptor coactivator 3	3405.24	1404.29	1411.24	1543.83	1693.74	554.344	1129.29	1129	3000.16	1132.14	1299.98	2102.88	864.221	2231.04	2113.22	2119.72	1695.9	1.68105	2.13939	0.354977	0.688144	24	12
O09053	Wrn	Werner syndrome ATP-dependent helicase homolog	4628.72	3020.65	3917.76	2953.54	3598.66	2815.44	2426.98	3080.39	5336.36	3880.31	2840.69	3574.28	3737.57	3555.74	2841.6	2964.87	3448.35	0.843703	1.38893	0.0435533	0.0609999	24	18
O09061	Psmb1	Proteasome subunit beta type-1	88038.7	82941.8	78409.9	74274.7	65392.9	69706.8	107350	44215.7	94918	68963.3	76684.9	76742.8	86359.9	63495.6	62051.5	69954.6	75593.8	0.835173	1.26559	0.149462	0.202557	24	18
O09131	Gsto1	Glutathione S-transferase omega-1	14042.3	12455.2	9888.85	9462.51	11741.3	6103.54	8472.34	2611.32	6071.71	9788.78	8634.31	14174.3	10525.6	10224.9	15041.4	8322.39	9847.55	1.26226	2.39068	0.846763	0.833768	24	18
O09159	Man2b1	Lysosomal alpha-mannosidase	53577.3	47923.5	74047.2	49203	56117.3	60088.2	57235.6	60971.6	62859.1	48926.2	62142.9	55320.8	60883.9	57098	58183.3	66318.9	58181	0.449007	1.21428	0.110003	0.434973	18	6
O09164	Sod3	Extracellular superoxide dismutase [Cu-Zn]	43355.9	50230.7	58004.1	36297.3	42288.9	53117.4	38623.6	41942.5	45487.9	53515.4	46004.3	37969.6	44722.2	34929.7	47467	31539.3	44093.5	0.600199	1.1842	0.267753	0.548152	24	18
O09167	Rpl21	60S ribosomal protein L21	27133.2	33283.5	39794.9	25250.2	32704.1	30019.1	11049.5	25054.6	11351.5	27733.4	31833.9	23108.9	22791.7	8335.32	9912.97	12868.5	23264.1	1.35228	1.8016	0.310831	0.107053	6	12
O35071	Kif1c	Kinesin-like protein KIF1C	237765	225752	188813	193354	179450	167380	167014	144699	203184	205777	207837	193899	185825	215470	204666	170683	193223	0.481653	1.487	0.231585	0.00371761	24	18
O35074	Ptgis	Prostacyclin synthase	18418.5	22454.4	19276.4	15148.8	13847.4	16199	16273.9	12178.7	9723.59	14717.9	13188.6	17112.7	14748.5	15246.9	16723.2	15797.8	15691	0.811344	1.43653	0.977644	0.796134	6	6
O35126	Atn1	Atrophin-1	12673	16907.7	13204.2	13979.4	17599.3	12170	12737.8	13655.7	12303.8	13068.9	16094.8	16102	13818.5	17302.6	17257.9	13265.4	14508.8	0.374211	1.1279	0.728595	0.42114	12	12
O35127	Grcc10	Protein C10	11163.7	12279.4	13736.3	10645	6203.84	9854.34	10265	5984.22	12894.5	11616.8	8114.33	10883.5	11778.6	8910.13	14682.5	14753	10860.3	0.807411	1.51831	0.741521	0.274076	24	12
O35130	Emg1	Ribosomal RNA small subunit methyltransferase NEP1	6846.55	6680.47	4483.13	5728.22	4725.96	3426.95	5756.66	6845.7	7730.81	8588.82	6327.1	6622.56	6008.76	5551.15	5256.64	4365.99	5934.09	0.869867	1.65917	0.289487	0.00155314	24	12
O35134	Polr1a	DNA-directed RNA polymerase I subunit RPA1	77898.1	76028.8	66995.8	58067.4	57736	51038.4	53939.4	42433.5	47443	63078	59755.4	54273.6	51872	52520	37660.3	48511.4	56203.2	0.715935	1.5972	0.165444	0.00212227	24	18
O35144	Terf2	Telomeric repeat-binding factor 2	60404.6	45990.8	45002.4	42188.5	48836.5	44906.3	47072.4	44619.9	47253.7	63789.4	42293.2	60591.5	38941	46998.2	42862.5	54053.2	48487.8	0.512467	1.22026	0.17927	0.217487	24	12
O35166	Gosr2	Golgi SNAP receptor complex member 2	12856.8	14494	18191.4	13197.6	12341.9	11125	14903.1	5126.9	9943.49	12994	10730.5	11264.6	12167	15348.3	12447.8	9551.34	12292.7	1.06278	1.5671	0.535664	0.88722	6	12
O35188	Cx3cl1	Fractalkine;Processed fractalkine	13055.1	11002.6	9651	9910.83	10679.5	8559.43	9108.74	9138.82	8743.88	7699.77	8979.09	9146.42	12836.7	11639.5	11112.7	8890.16	10009.6	0.535016	1.31841	0.825138	0.875677	12	12
O35218	Cpsf2	Cleavage and polyadenylation specificity factor subunit 2	27162.3	22432.6	18351.1	19192.1	20574.7	19164.5	19965.4	1789.3	15724.6	18633.9	20714.3	21832.7	16409.1	19335.1	18084.8	16559.9	18495.4	1.37186	2.27974	0.346512	0.265547	24	18
O35226	Psmd4	26S proteasome non-ATPase regulatory subunit 4	370499	317078	306542	277774	254287	266181	310922	192880	263565	248699	291165	301395	251230	290176	251891	268804	278943	0.636757	1.36478	0.487932	0.190387	24	18
O35239	Ptpn9	Tyrosine-protein phosphatase non-receptor type 9	40962.6	41110.4	45606.1	45307.2	27678.2	54779	15653.5	21181.8	41651.5	40479.9	21353.5	35846.5	36203.1	40387.6	9726.82	37453.6	34711.3	1.29791	2.4681	0.0629464	0.0749924	24	18
O35286	Dhx15	Pre-mRNA-splicing factor ATP-dependent RNA helicase DHX15	104364	82644.1	93970.7	73433.2	55537.5	62194.6	61868.9	49049	57388.9	63699	56676.7	64699.3	50762	46825.3	35380.3	54721.5	63325.9	1.08934	1.686	0.288544	0.00526516	24	18
O35326	Srsf5	Serine/arginine-rich splicing factor 5	228114	164024	165877	154122	143691	159017	184783	126991	226895	194432	188910	171079	175458	180017	174364	167910	175355	0.576672	1.29543	0.144747	0.251236	24	12
O35345	Kpna6;Kpna1	Importin subunit alpha-7;Importin subunit alpha-5;Importin subunit alpha-5, N-terminally processed	3505.41	4287.73	2436.84	3473.23	2067.02	2791.78	2161.42	2933.69	3603.9	3925.04	3920.21	2782.21	4294.87	2680.25	2241.9	2557.87	3103.96	0.717746	1.60392	0.12923	0.0435944	24	18
O35382	Exoc4	Exocyst complex component 4	130291	111979	138344	121676	126286	128419	112468	86605.1	118289	115340	107956	105220	115107	121637	105653	117024	116394	0.444521	1.30616	0.40929	0.434973	12	6
O35405	Pld3	Phospholipase D3	24500	32186.7	17294.6	28126	13114.6	21180.8	19726.4	18471.3	14719.4	15702.7	21155.6	15537.4	23067.5	19465	18869.4	27738.7	20678.5	0.922315	1.65289	0.978679	0.700822	18	18
O35459	Ech1	Delta(3,5)-Delta(2,4)-dienoyl-CoA isomerase, mitochondrial	4270.05	3196.67	2958.32	5282.42	4072.8	3398.44	4198.53	4011.02	4893.76	3613.5	3316.06	3414.66	2620.69	6639.26	6580.68	1872.29	4021.2	1.18546	1.10366	0.748351	0.769245	24	6
O35492	Clk3	Dual specificity protein kinase CLK3	32980	24111	13278.5	26623.2	25351.2	19407.7	16901.6	19736.5	18037.6	20141.1	21323	22142.9	17395.2	19125.9	17614.9	17790.6	20747.6	0.949585	1.55824	0.531017	0.242479	24	18
O35613	Daxx	Death domain-associated protein 6	7087.69	4567.57	4980.33	6827.37	6412.41	4610.09	4823.22	1244.21	5321.75	4578.8	5383.21	7741.49	8048.37	6367.23	6183.27	4986.02	5572.69	1.22098	1.94608	0.389185	0.152264	12	6
O35615	Zfpm1	Zinc finger protein ZFPM1	8135.48	6816.91	6287.17	4096.78	7076.11	4972.73	5060.04	7325.9	7992.05	5913.04	9905.85	5641	6903.88	8180.68	6424.98	4222.48	6559.69	0.885571	1.43995	0.639522	0.83243	24	18
O35638	Stag2	Cohesin subunit SA-2	15723.6	18794.9	24287.5	14066.6	17767	19541.5	19096.4	16391.5	25529.7	15514.8	17607.7	14785.7	14771.5	16792.1	15194	11987.3	17365.7	0.779831	1.11112	0.624562	0.764533	24	18
O35640	Anxa8	Annexin A8	96997.4	117686	115706	135214	77620	89534.1	96820.1	120052	56898.9	77149.9	110252	87530.4	62976.1	70903.6	67508.7	67319.4	90635.6	0.864069	1.50113	0.550675	0.341223	6	6
O35664	Ifnar2	Interferon alpha/beta receptor 2	2203.04	3064.21	3420.93	2846.97	2031.08	2513.07	2486.09	3341.22	1038.98	1711.63	2408.03	1620.65	2280.24	2240.4	3140.79	2495.69	2427.69	0.981158	1.37933	0.567063	0.548152	18	6
O35691	Pnn	Pinin	2507.15	2729.64	1108.7	2182.05	1402.96	1511.76	1719.53	1431.37	818.657	1569.64	1651.13	762.184	1022.72	870.401	1266.46	1054.8	1475.57	1.33335	1.79667	0.72261	0.480281	24	12
O35730	Ring1	E3 ubiquitin-protein ligase RING1	1167.35	1014.21	1120.12	664.253	978.35	1195.01	623.464	1495.44	682.561	784.228	426.698	725.723	510.687	1426.52	1007.68	1233.31	940.976	1.13578	1.22259	0.340555	0.405385	18	12
O35737	Hnrnpf;Hnrnph1	Heterogeneous nuclear ribonucleoprotein F;Heterogeneous nuclear ribonucleoprotein F, N-terminally processed;Heterogeneous nuclear ribonucleoprotein H;Heterogeneous nuclear ribonucleoprotein H, N-terminally processed	190305	153331	148713	168616	134307	136601	128930	163492	149676	146733	145605	147730	126242	125317	125914	133177	145293	0.447288	1.26846	0.170867	0.00884439	24	12
O35841	Api5	Apoptosis inhibitor 5	11291.1	9962.17	10576.9	4876.12	6842.06	9384.94	5796.11	7310.88	6509.02	11050.1	5082.18	5082.38	8291.95	9143.66	8401.97	9366.19	8060.48	0.795852	1.62152	0.302294	0.202557	24	6
O35955	Psmb10	Proteasome subunit beta type-10	21752.8	18520.7	24708.8	18835.5	15952.4	20672.5	17971.2	15916.1	20706.5	22927.4	20330.5	18974.4	18685.1	19427.1	17198.9	20616.7	19574.8	0.449187	1.28498	0.150033	0.0700731	24	18
O35988	Sdc4	Syndecan-4	10641.4	9445.72	17853	14245.6	10939.8	10159.5	9531.46	8323.5	11192.9	6237.16	7275.74	7503.52	10490.2	7347.98	7193.9	6859.79	9702.57	1.19719	1.79774	0.766056	0.371603	6	12
O54724	Ptrf	Polymerase I and transcript release factor	531394	498785	441880	430122	433480	403300	338086	317403	504856	407423	392167	398966	361903	460944	348261	360453	414339	0.516465	1.57162	0.0214958	0.000856622	24	18
O54774	Ap3d1	AP-3 complex subunit delta-1	123319	90280.1	112514	98535.3	106720	97147.1	89958.9	69910.6	119672	115310	100650	114350	76674.6	93739.2	98676.9	94177.3	100102	0.533542	1.33609	0.182091	0.00803666	24	18
O54781	Srpk2	SRSF protein kinase 2;SRSF protein kinase 2 N-terminal;SRSF protein kinase 2 C-terminal	38543.4	29862.6	30422.1	29905.3	22915.2	27312.6	27134.4	27927.8	29431.5	41187.2	29362.8	43507.5	29797.8	38051.3	30310.8	36590.8	32016.5	0.64318	1.36191	0.638867	0.257363	6	6
O54784	Dapk3	Death-associated protein kinase 3	121888	114847	118522	95281.7	101524	107770	98857	65671.8	112897	101129	96243.2	87435.5	84759	103647	91763.8	95596	99864.5	0.562927	1.43887	0.181401	0.0840877	24	18
O54825	Bysl	Bystin	16329.2	12041.7	7443.21	9274.68	11276.6	5807.19	5244.96	12183.3	6237.1	9795.43	8488.12	11021.8	11356.5	8348.5	10991.7	9530.42	9710.65	1.14146	1.69704	0.872249	0.858038	24	6
O54833	Csnk2a2	Casein kinase II subunit alpha	5821.85	3841.49	6771.42	4852.86	4149.07	3773.29	4914.19	2259.73	4600.08	7442.74	6320.72	4404.11	6713.76	4788.17	7506.81	5026.58	5199.18	1.00921	1.62035	0.876794	0.853431	6	6
O54931-5	Akap2	A-kinase anchor protein 2	71252.8	92799.9	69169.2	91709.7	87624.4	82677.7	94296.7	84886.2	45700.7	55203.6	79155.8	69525.1	83847	86451.2	89586.1	94652	79908.6	0.61259	1.11378	0.345912	0.0212265	18	6
O54941	Smarce1	SWI/SNF-related matrix-associated actin-dependent regulator of chromatin subfamily E member 1	71048.3	61069.7	53785.5	56762.9	51918.1	59433.7	68931.8	64960	57723.3	59582.9	52816.3	51852.8	54280.1	59263.3	52589.6	58992	58438.1	0.328476	1.21116	0.341602	0.0255586	24	6
O54950	Prkag1	5-AMP-activated protein kinase subunit gamma-1	105840	88403.7	99696.5	89580.4	73246.6	78657.5	72825.6	64531	94855.5	79677.2	67527.2	75536	84746.6	76259.3	70417.3	72599.5	80900	0.51062	1.41416	0.234637	0.00405557	24	18
O54988-2	Slk;Stk10	STE20-like serine/threonine-protein kinase;Serine/threonine-protein kinase 10	28465.5	27179.2	27899	24729.9	22691	24750.4	21564.4	16502	20726.8	22001	20425.2	25878.5	15884.5	23221.6	18170.5	19972.4	22503.9	0.559061	1.46178	0.269293	0.0340831	24	18
O55022	Pgrmc1	Membrane-associated progesterone receptor component 1	7389.56	8155.86	6460.5	6093.51	6030.22	4966.63	5558.8	4653.94	5325.07	6356.06	4155.04	6059.24	6364.8	6639.26	6758.67	7750.36	6169.84	0.648448	1.52216	0.820584	0.807733	24	6
O55028	Bckdk	[3-methyl-2-oxobutanoate dehydrogenase [lipoamide]] kinase, mitochondrial	1916.41	1266.97	1463.44	1376.64	1144.77	1157.89	1658.31	847.554	1394.64	1847.06	1019.31	1612.77	831.9	1272.55	704.072	860.295	1273.41	0.952042	1.38248	0.145784	0.0255586	24	18
O55029	Copb2	Coatomer subunit beta	100834	102450	111594	93596.6	79104.7	78741.7	97490.1	62132.2	111901	94226	88054.9	104944	97288.3	83991.4	82814.9	84523.7	92105.5	0.540349	1.29994	0.0355242	0.0157388	24	18
O55091	Impact	Protein IMPACT	40084	36023.7	64996.4	63784.1	36805.6	63789.4	47158	53705.6	63320.9	71540.4	51521.2	51913	49906.2	56921.9	60135.3	58248.3	54365.9	0.653291	1.69208	0.935073	0.827964	6	6
O55098	Stk10	Serine/threonine-protein kinase 10	4800.61	7266.69	5189.38	5359.66	4675.17	3418.34	5479.65	1233.44	2985.03	4077.74	3621.94	4103.48	4673.38	4669.45	4611.86	5305.15	4466.94	1.35065	1.79758	0.965297	0.700822	6	6
O55102	Bloc1s1	Biogenesis of lysosome-related organelles complex 1 subunit 1	41716.7	59546.1	63632.7	62389.4	52471	54047.5	52032.7	37494.7	44013.2	50009	44136.4	58291.6	50679.3	40597.7	39221.1	45083	49710.1	0.525808	1.40764	0.194422	0.0186339	6	12
O55131	2007-09-01	Septin-7	27644.2	44608.7	25375.9	23310.2	22719.8	22955.6	44289.9	44103.1	23516.5	35133.3	26050.1	43520	34501.4	27200.8	28484.6	43758.1	32323.3	0.677189	1.93525	0.314119	0.0255586	18	18
O55135	Eif6	Eukaryotic translation initiation factor 6	18151.2	16396.9	11504	15461.7	14650.9	16492.7	11260.7	20440.6	17397.2	22316.2	24009	19916.5	21152	24030.7	22869.7	17333.4	18336.5	0.696424	1.28119	0.981527	0.700822	12	18
O55187	Cbx4	E3 SUMO-protein ligase CBX4	5736.24	4102.09	5847.33	5902.6	3709.7	4301.12	4912.45	3737.34	5392.63	5289.35	4522.93	5647.21	4783.45	4868.21	5912.01	5754.9	5026.22	0.438164	1.46676	0.52236	0.264523	6	6
O55201	Supt5h	Transcription elongation factor SPT5	18593	12241.4	13589.1	6920.3	8337.77	10203.3	12967.3	13881.3	9640.27	9357.31	13312	9296.47	14576.5	8135.79	13789.7	13434.2	11767.2	0.991967	1.66303	0.532165	0.265547	18	18
O55222	Ilk	Integrin-linked protein kinase	171362	217348	174098	156365	132055	158100	139918	159917	90701.3	139879	118466	160216	121365	157547	133288	164474	149694	0.846038	1.33966	0.986768	0.88722	24	12
O55234	Psmb5	Proteasome subunit beta type-5	34212.8	32872.8	30796.2	38100.4	30993.1	34121.4	26851.6	63529.3	20531	31985.8	26383	32477.2	36436.5	32637.9	22017.8	28503.6	32653.2	1.31682	1.38803	0.934659	0.90163	12	6
O55236	Rngtt	mRNA-capping enzyme;Polynucleotide 5-triphosphatase;mRNA guanylyltransferase	12553.2	12330.1	12085.7	9975.37	10539.3	10098.5	9919.85	8492.46	9575.81	7730.98	8322.15	9721.97	8978.18	7917.25	6490.83	8117.4	9553.07	0.6346	1.35145	0.62778	0.435894	24	18
O70133-2	Dhx9	ATP-dependent RNA helicase A	401793	354154	205612	345740	324765	250304	266077	239248	347923	323855	311621	323354	271092	317637	279595	262681	301591	0.650485	1.49596	0.0489879	0.00631819	24	18
O70194	Eif3d	Eukaryotic translation initiation factor 3 subunit D	128178	123659	83971.9	106102	108461	79262.6	99429.9	47606.7	96615.5	118983	81537.7	116953	90848.9	86780.7	83361	84325.9	96004.8	0.839242	1.71275	0.0286769	0.0306703	24	18
O70251	Eef1b	Elongation factor 1-beta	46478.9	48541.5	59285.8	33279.9	35964.1	35679.8	52060.1	22280.5	42698.1	35990.4	35506	33975.6	31289	17707.5	18803.8	46611.3	37259.5	1.11591	1.32629	0.324046	0.253839	24	12
O70305	Atxn2	Ataxin-2	88548.5	85762.9	82663.7	107895	77939.4	80052.3	86429.9	67057.6	94546.9	97717.4	87347.2	106080	85793.5	96391.4	82501.7	82572	88081.3	0.463639	1.24153	0.152168	0.0317395	6	12
O70310	Nmt1	Glycylpeptide N-tetradecanoyltransferase 1	141675	121972	107408	143601	134047	90505.3	89012.1	59446.3	97656.4	132263	98281	116523	119290	123381	117011	108106	112511	0.747967	1.7759	0.397362	0.413769	24	18
O70311	Nmt2	Glycylpeptide N-tetradecanoyltransferase 2	37347.7	38554.2	35217.4	44897.9	30578.2	30078	23821.4	29497.3	17430.7	30641.4	23418.6	32046.2	22404.6	12554.5	38924.5	28034.5	29715.4	1.08844	1.50257	0.662751	0.399569	6	6
O70318	Epb41l2	Band 4.1-like protein 2	10398.5	15517.4	10842.2	13564.1	22521.1	17686.7	19834.1	16712.5	11813.9	17509	10055.3	9869.72	13202.9	14348.5	11878.9	13966.6	14357.6	0.88116	1.64743	0.322523	0.0176888	12	18
O70325	Gpx4	Phospholipid hydroperoxide glutathione peroxidase, mitochondrial	27007.1	23085.4	29079.9	24574.1	30166.1	17965.3	15714.8	20035.1	13522.6	8869.46	25058	19655.1	23002.1	20237.6	18769.2	15333.6	20754.7	1.02611	1.50082	0.542607	0.0928384	6	12
O70326	Grem1;Grem2	Gremlin-1;Gremlin-2	194470	216725	146224	183043	146454	167976	163569	131820	219293	173867	198170	174130	192864	184442	165191	174005	177015	0.494152	1.39205	0.223255	0.0363286	24	18
O70400	Pdlim1	PDZ and LIM domain protein 1	3480.42	6702.7	2231.31	4324.3	3640.45	2941.76	4103.83	4365.33	2855.8	2809.02	4395.67	3708.56	2721.48	2566.3	2682.67	3223.22	3547.05	1.26059	1.55334	0.792078	0.800468	6	6
O70405	Ulk1	Serine/threonine-protein kinase ULK1	19682.9	13537.6	15693.4	12979.1	14140.3	15706.1	11086	12077.4	15706	17409.6	13641.8	13650.5	16483.3	15814.4	15593	12786.4	14749.2	0.582873	1.43418	0.102	0.217487	12	6
O70422	Gtf2h4	General transcription factor IIH subunit 4	6544.69	7686.84	4607.15	5400.47	5836.33	5136.24	3541.6	3209.63	6340.01	4678.65	4910.89	4668.49	4554.59	4474.41	4176.33	4292.7	5003.69	0.894782	2.10799	0.0950527	0.000281676	24	18
O70435	Psma3	Proteasome subunit alpha type-3	3690.74	2662.53	2411.43	2269.84	2059	2093.09	2137.9	1996.82	1731.12	1787.35	2710.68	1991.65	2462.08	2410.8	2155.58	2198.07	2298.04	0.852737	1.53656	0.953168	0.862219	6	12
O70439	Stx7	Syntaxin-7	21591.2	18947.6	12554.9	10407.7	12624.7	14912.8	9835.85	16118.3	23394.2	16808.4	14926.8	18569.4	17167.3	8828.56	10632.7	14807.5	15133	0.962509	1.76543	0.0828008	0.0257457	24	18
O70475	Ugdh	UDP-glucose 6-dehydrogenase	69736.9	83941.2	84026.1	90833.5	66340.7	65904.3	72468.1	51587.5	57489.2	46132.5	46102.1	66873.1	56981.9	60934.1	43081.7	46626.9	63066.2	0.757169	1.40953	0.711273	0.304607	6	12
O70551	Srpk2;Srpk3;Srpk1	SRSF protein kinase 2;SRSF protein kinase 2 N-terminal;SRSF protein kinase 2 C-terminal;SRSF protein kinase 3;SRSF protein kinase 1	23446.7	31394	24045.1	27198.5	14807.6	23775.6	28634	23141.2	26984.9	23617.4	26293.5	23877.3	19043.5	17056.1	22443.2	25233.6	23812	0.696553	1.42136	0.00598642	0.0234052	6	6
O70566	Diaph2	Protein diaphanous homolog 2	33859.5	28253.8	30298.6	23793.4	25918.7	19834.8	21026.9	17238.4	32518.3	27139.6	19005.5	24404	29395.9	33688	25409.1	25160.5	26059.1	0.637825	1.62323	0.378129	0.264523	24	18
O70583	Mid1	E3 ubiquitin-protein ligase Midline-1	23897	16803.4	18872.5	24027.2	21016.4	17259.1	15191.9	21386.2	23056.1	27517.3	24996.9	27556.6	19078.2	22786.7	17455.8	23938.2	21552.5	0.573702	1.17282	0.383691	0.139611	6	6
O88196	Ttc3	E3 ubiquitin-protein ligase TTC3	15551.4	12788.4	17338.7	12161.1	10501.5	13051.8	11410	11178.6	12453.8	14680.9	13923	14222.2	9661.14	11665.7	10773.6	9830.81	12574.5	0.610565	1.30596	0.0116386	0.00690145	24	18
O88207-2	Col5a1	Collagen alpha-1(V) chain	17424.5	16748.7	17252.4	18604.3	13718.2	17982.3	18569.1	15820.6	14365.5	21421.9	16974.5	16067.2	14099.3	17703.7	16546	12568	16616.6	0.532835	1.13111	0.413665	0.664928	24	18
O88286-3	Wiz	Protein Wiz	10828	8153.32	9886.46	6828.21	8084.81	4413.89	6938.11	3262.57	6622.6	7923.41	6481.18	7468.78	5213.88	6403.33	7596.15	5785.15	6993.11	1.08183	1.86079	0.184679	0.0535267	24	18
O88322	Nid2	Nidogen-2	34391.9	38683.5	29325.3	32689.6	31467.7	37706.1	33085.2	28038.2	37333.3	53226.3	47355	46447.3	40848.9	46761.3	46253.8	46190.8	39362.8	0.639897	1.19554	0.986641	0.748934	24	18
O88342	Wdr1	WD repeat-containing protein 1	156596	164651	148886	176310	153369	156247	152510	252760	119444	128166	158558	171058	170279	153333	142919	169888	160936	0.828381	1.30894	0.449692	0.68315	6	18
O88351	Ikbkb	Inhibitor of nuclear factor kappa-B kinase subunit beta	6473.54	5366.52	5649.22	4938.6	4576.92	4530.17	4822.74	4946.38	5266.31	5605.04	4289.13	4240.15	4312.32	4931.45	4960.47	3542.16	4903.2	0.597851	1.30009	0.217851	0.0207044	24	12
O88413	Tulp3	Tubby-related protein 3	2874.23	2183.78	3799.65	2008.79	2309.71	2427.64	1828.04	2896.49	1943.76	2696.47	2172.63	2742.69	2310.46	2398.58	3020.79	3458.36	2567	0.768057	1.22942	0.606647	0.79513	18	6
O88428	Papss2	Bifunctional 3-phosphoadenosine 5-phosphosulfate synthase 2;Sulfate adenylyltransferase;Adenylyl-sulfate kinase	2937.54	3630.31	1683.3	2327.94	2695.15	1862.78	2261.6	4367.41	2368.12	2786.35	2528.44	3778.48	3600.24	2764.97	3732.73	3165.4	2905.67	0.92375	1.65261	0.605835	0.494884	18	12
O88447	Klc1	Kinesin light chain 1	275002	270710	236020	254977	204816	210641	190543	177601	244308	222819	202612	239470	234486	217234	234060	250018	229082	0.425178	1.48233	0.521387	0.0559166	24	18
O88448	Klc2	Kinesin light chain 2	86834	71454	61962.6	66702.4	63371	53056.1	48372	59906.6	72582.8	56661.4	52402.9	64789.6	59748.9	62133.4	57345.7	64797.8	62632.6	0.61409	1.46186	0.22787	0.202557	24	18
O88466	Znf106	Zinc finger protein 106	8612.93	6353.2	7331.26	6213.25	6396.02	6500.54	6458.26	5455.42	8183.66	7852.05	7589.7	6077.14	6374.62	7209.77	4948.77	5654.14	6700.67	0.546834	1.25621	0.0153691	0.0144384	24	18
O88477	Igf2bp1	Insulin-like growth factor 2 mRNA-binding protein 1	6037.1	5786.55	5736.77	6516.9	5505.02	4684.91	3275.67	1782.42	6288.5	7105.1	4945.13	4285.97	4024.57	6465.42	3243.25	5739.53	5088.92	1.04593	2.42259	0.184703	0.00884032	24	18
O88491	Nsd1	Histone-lysine N-methyltransferase, H3 lysine-36 and H4 lysine-20 specific	33992.5	26459.7	27553.3	27045.5	25878.1	26163	27933.5	24911.1	27307.8	25426.7	27309.1	29959.5	21898.1	30369.4	23876.9	24658.2	26921.4	0.449248	1.16163	0.323226	0.149985	6	12
O88512	Ap1g2	AP-1 complex subunit gamma-like 2	6452.58	4893.41	5952.48	3798.27	2843.28	4237.92	2973.78	2501.64	2680.15	2622	4200.41	3526.69	2467.86	3308.26	3451.59	2760.48	3666.92	1.08667	2.07217	0.574242	0.167491	6	12
O88532	Zfr	Zinc finger RNA-binding protein	268029	241195	248115	241442	191548	225672	235348	150561	241209	229277	248966	253818	228634	208740	223716	233252	229345	0.512189	1.31954	0.141058	0.000453315	6	6
O88543	Cops3	COP9 signalosome complex subunit 3	34212.7	29067.7	34871.3	28281.4	29455	26703.2	23900.2	15220.7	25329.3	25827	22195.2	27372.8	25601.5	23118.3	23835.8	26294.9	26330.4	0.746307	1.61756	0.437529	0.170612	6	12
O88544	Cops4	COP9 signalosome complex subunit 4	21989.3	17241	17971.8	17150.4	20288.4	12331	10622.3	14879.4	21498	13069	20997.6	21728.2	22043.9	9836.91	15257.8	13736.3	16915.1	0.721661	1.53834	0.0646756	0.199363	6	12
O88545	Cops6	COP9 signalosome complex subunit 6	16240.7	16620.2	14913.6	13025.8	13108.3	16868.1	13893.9	20095.8	19598.3	18384.3	11310.6	11595.2	6776.15	12079.8	14430.4	5193.59	14008.4	1.06381	1.21655	0.525594	0.0818099	24	6
O88559	Men1	Menin	8809.02	8782.55	4109.05	7954.58	7100.15	3558.78	5795.35	5944.13	9130.98	8997.91	6439.14	11387.1	7523.69	10099.5	9403.63	7661.94	7668.59	1.02083	1.65041	0.752396	0.51385	24	12
O88569	Hnrnpa2b1	Heterogeneous nuclear ribonucleoproteins A2/B1	169261	116008	110399	114037	106015	95969.5	84127.1	101073	125186	111935	115709	97214.3	82839.9	108089	89828	86252.2	107121	0.806761	1.54033	0.0282738	0.000140038	24	18
O88574	Sap30	Histone deacetylase complex subunit SAP30	41735.7	37295.9	34824.3	42931.1	33251.7	51743.6	27728	45291.4	41922	47001.9	39414.2	39359.8	40515.1	29931.6	48370.4	42160.4	40217.3	0.597146	1.16401	0.874853	0.816009	18	18
O88685	Psmc3	26S protease regulatory subunit 6A	4431.51	3698.75	1673.99	3027.8	3026.91	1643	6623.52	1164.93	4129.92	2505.18	2966.43	3763.95	4149.79	2568.4	4158.18	2024.32	3222.29	1.69401	1.74099	0.51829	0.791502	24	12
O88708	Orc4	Origin recognition complex subunit 4	5445.24	4753.65	4109.44	4078.84	4548.01	4133.92	3863.41	3128.09	3225.24	4460.84	3119.46	3166.59	2436.45	3365.38	2749.43	3198.33	3736.4	0.805267	1.45876	0.536941	0.202557	24	18
O88712	Ctbp1	C-terminal-binding protein 1	4335.15	3300.71	3771.6	3631.92	3296.08	2585.38	3339.63	1483.23	2813.21	3535.9	4017.79	5098.33	4327.05	3798.25	3552.02	3644.5	3533.17	1.02319	1.58326	0.529537	0.279223	6	12
O88738	Birc6	Baculoviral IAP repeat-containing protein 6	394008	337101	333258	324013	304548	289938	257089	259137	297226	286193	298748	317569	286503	294876	271828	255463	300469	0.461095	1.41626	0.164411	0.00045907	6	12
O88796	Rpp30	Ribonuclease P protein subunit p30	23365	36056.5	15191.8	28586.6	23659.2	24728.4	22312.7	39086.6	18364.8	27981.7	26930.6	27702.8	16543.6	18448.5	20693.6	14507.8	24010	1.02369	1.4025	0.811824	0.688144	24	18
O88844	Idh1	Isocitrate dehydrogenase [NADP] cytoplasmic	6763.97	10061.9	11075.2	8577.06	8735.45	10427.1	10115.6	8781.61	7340.85	6822.48	9196.04	9938.32	8987.45	8177.15	9234.42	8769.36	8937.74	0.482361	1.16798	0.13004	0.548152	6	18
O88845	Akap10	A-kinase anchor protein 10, mitochondrial	2198.11	1673.3	1440.8	1756.7	1657	978.662	1398.22	2004.42	2072.89	1819.29	2135.73	2710.69	2305.44	1824.15	2424.72	1931.39	1895.72	0.913653	1.46886	0.856837	0.832428	6	6
O88852	Tspyl1	Testis-specific Y-encoded-like protein 1	151482	130248	136050	131193	122109	130812	120629	116603	196090	145850	151292	139117	142701	144319	151108	138199	140488	0.565799	1.18758	0.521495	0.264523	24	18
O88874	Ccnk	Cyclin-K	7869.58	12272.8	12196.5	14190.5	10798.4	11710.2	7427.16	3542.13	10977.4	10764.9	14553	13375.8	11115.4	10509.5	16482.5	14301.7	11380.5	1.13707	2.40553	0.766231	0.251236	6	12
O88878	Zfand5	AN1-type zinc finger protein 5	4389.94	3065.54	2804.99	3631.54	3676.38	3412.65	2999.78	3368.01	3891.88	3518.01	3530.82	3730.8	3349.35	3351.53	3060.12	2739.55	3407.56	0.484333	1.17081	0.100437	0.0609999	24	18
O88895	Hdac3	Histone deacetylase 3	39646	29687.9	22499.8	35392.6	26722.7	23282.4	21998.7	22966.5	30753.9	32349.8	26098.6	29198.5	27172.9	30548.6	21737.3	26410.7	27904.2	0.641792	1.54194	0.0281738	0.00371761	24	18
O88939	Zbtb7a	Zinc finger and BTB domain-containing protein 7A	53359.9	49679.3	35794.1	52445.9	53553.5	37972	35026.5	35399.6	47026.7	57498.4	49809.8	44031.3	51914.1	49843.6	41244	48505.5	46444	0.483848	1.46308	0.176364	0.264523	24	18
O89032	Sh3pxd2a	SH3 and PX domain-containing protein 2A	5010.82	4849.07	6405.15	5779.03	4559.72	5541.52	4476.9	2765.72	4755.83	2706.88	4897.38	2995.72	3265.9	3567.2	3611.62	3246.72	4277.2	0.864649	1.68229	0.599671	0.116786	6	12
O89050	Mkln1	Muskelin	62517.5	60925.8	51490.5	46354.2	46984.7	46314.1	44633.4	37055.1	39161.4	48449.9	44337.5	49697.1	42646.9	44178.7	48937.7	52684.5	47898.1	0.531597	1.51115	0.760488	0.405385	24	12
O89051	Itm2b	Integral membrane protein 2B;BRI2, membrane form;BRI2 intracellular domain;BRI2C, soluble form;Bri23 peptide	11842	14254	8179.77	9021.18	8831.45	10938	8000.59	8024.3	3588.14	2445.37	6410.98	6766.58	9105.81	9553.42	9391.53	15605.8	8872.44	1.4833	1.62847	0.813835	0.403066	12	18
O89079	Cope	Coatomer subunit epsilon	11924.5	10900.1	14685.9	9050.89	11996.1	9983.08	9946.48	3843.5	20501.9	8676.71	13195.8	12654.3	8896.04	10826.6	8456.83	8888.67	10901.7	1.52805	1.72131	0.0502385	0.00457157	6	12
O89086	Rbm3	RNA-binding protein 3	72795.2	62312.8	42170.8	58226.4	66368	37528.7	46647.6	47093.3	46843.9	61584	60966.1	61029.2	57853.6	66286.3	60338.5	44791.2	55802.2	0.631992	1.44129	0.541527	0.548152	24	18
O89090	Sp1	Transcription factor Sp1	10199.2	10594.9	6841.86	8134.24	8527.42	9743.15	5202.15	10499.1	12914.2	8613.68	10621.1	10357.1	12682.9	9533.27	13777.9	9255.51	9843.61	0.871201	1.38849	0.818096	0.836216	24	6
P00493	Hprt1	Hypoxanthine-guanine phosphoribosyltransferase	28132.9	33464.2	24169.4	27079.6	23233.4	20213.7	23046.5	10900.1	21182.9	20592.3	21466.4	22361.3	24940	21328.7	20053.3	20666.1	22676.9	0.995025	1.81453	0.379489	0.101278	6	12
P01027	C3	Complement C3;Complement C3 beta chain;C3-beta-c;Complement C3 alpha chain;C3a anaphylatoxin;Acylation stimulating protein;Complement C3b alpha chain;Complement C3c alpha chain fragment 1;Complement C3dg fragment;Complement C3g fragment;Complement C3d fragment;Complement C3f fragment;Complement C3c alpha chain fragment 2	1.32177e+06	1.28106e+06	1.55458e+06	1.44298e+06	1.35701e+06	1.54542e+06	1.50162e+06	1.57452e+06	2.27735e+06	1.97703e+06	1.98276e+06	1.80582e+06	2.03293e+06	2.07704e+06	2.40289e+06	2.1022e+06	1.76481e+06	0.635669	1.18184	0.972073	0.858038	18	6
P01887	B2m	Beta-2-microglobulin	59231.1	64213.2	81276.6	72790.8	59704.9	77140.4	65928.1	65979.5	110408	86205.6	92993	85463	75408.9	79721.1	95452	81815.3	78358.2	0.653119	1.24807	0.934714	0.751358	6	6
P02340	Tp53	Cellular tumor antigen p53	367074	338237	376794	312884	337807	343777	305123	239597	310033	339231	308749	313234	325709	314732	293180	325359	321970	0.426118	1.29482	0.25509	0.156394	24	18
P02463	Col4a1	Collagen alpha-1(IV) chain;Arresten	147583	204325	152494	131332	129057	123020	122445	125933	160241	152491	156953	154071	244408	138612	124710	200538	154263	0.790615	1.41682	0.852658	0.185677	24	18
P02468	Lamc1	Laminin subunit gamma-1	101916	102616	93081.4	109180	83280.9	97911	100907	77857.2	125487	101000	105046	103545	115457	117110	116086	121997	104530	0.455657	1.14414	0.981439	0.731536	24	6
P02469	Lamb1	Laminin subunit beta-1	23112.8	22531	10091.9	26931.4	22689.2	19049.1	20481.8	12424	13242.7	15142	18514.4	17833.8	17609	19579.6	17283.1	16653.1	18323.1	0.919035	1.3871	0.821665	0.751358	12	6
P02798	Mt2	Metallothionein-2	8637.36	23225.4	26218.6	32495.3	22612.6	27390.3	18329	27781.2	21347.5	22448.3	23227.2	19989.2	17254.5	19873.8	18230	17642.9	21668.9	1.10102	1.84271	0.584471	0.405385	6	12
P02802	Mt1	Metallothionein-1	8969.48	8634.17	15362.6	19426.6	16914.9	15568.1	18806.8	16072.1	26143.5	18829.5	15570.7	8261.29	10679.2	16652.1	12417.6	24698	15812.9	1.13086	1.98135	0.898046	0.791502	18	12
P04202	Tgfb1	Transforming growth factor beta-1;Latency-associated peptide	30348.1	30756.5	23416	25642.8	26130.4	22096	19555	21978.6	26180.7	28859.8	26431.7	25171.2	24017.2	26236.3	27970.9	26059.4	25678.1	0.43623	1.47121	0.347594	0.0535267	24	18
P04627	Araf;Raf1;Braf	Serine/threonine-protein kinase A-Raf;RAF proto-oncogene serine/threonine-protein kinase;Serine/threonine-protein kinase B-raf	20709.3	22518.9	23491.7	22493.9	20128	19363.4	20062.4	16509.2	18615.9	20167.1	16269.8	18520.6	17404	16325.4	14885.1	19806.8	19204.5	0.448153	1.25741	0.631872	0.257363	24	18
P05017	Igf1	Insulin-like growth factor I	11199.5	11011.9	11159	8207.84	15683	8604.57	17326	12122.6	12845.8	13512	14883	15369.9	12932.7	11922.2	7828.29	11450.5	12253.7	0.775089	1.52057	0.999224	0.727997	12	12
P05064	Aldoa	Fructose-bisphosphate aldolase A	51961.9	40782.4	34714.6	57084.6	79675.5	45881.8	56327.3	57461.3	34441.9	28522.3	31742.5	34041.6	58587.8	33595.9	34577.1	38003.8	44837.6	1.14085	1.36774	0.585312	0.31402	12	18
P05201	Got1	Aspartate aminotransferase, cytoplasmic	23930.8	32741.7	31286.2	29760.5	27547.6	22816.9	27772.8	14499.1	32557.3	25929.9	19884.8	32054.1	25809.8	23779.8	25636.8	30251.7	26641.2	0.684751	1.44414	0.450395	0.20874	24	12
P05202	Got2	Aspartate aminotransferase, mitochondrial	13428.2	22402.8	18406.5	15130.1	16979.7	12356.4	19354.4	2355.21	20366.2	14410.7	19436	20565.3	17502.1	15423.8	14019.9	12121.9	15891.2	1.26155	1.65047	0.0396289	0.107053	6	12
P05213	Tuba1b;Tuba4a	Tubulin alpha-1B chain;Tubulin alpha-4A chain	9771.65	7773.19	5954.24	5699.83	5685.31	4096.3	2259.68	3289.27	3548.14	3616.04	2780.26	4915.94	4528.41	4867.92	3452.08	2699.53	4683.61	1.60388	3.16183	0.391597	0.0173127	24	18
P06537	Nr3c1	Glucocorticoid receptor	3160.97	2756.06	3677.27	3095.42	3249.34	3079.35	3249.04	1854.17	3543.79	4255.92	3885.11	2587.14	1900.47	3713.44	3066.47	2954.06	3126.75	0.768129	1.32714	0.419816	0.435894	24	18
P06797	Ctsl	Cathepsin L1;Cathepsin L1 heavy chain;Cathepsin L1 light chain	131150	165254	156254	142148	151974	112933	119616	161767	89762.5	98211.2	140480	168675	131352	135725	186599	110114	137626	0.70362	1.12644	0.508228	0.548152	6	18
P06798	Hoxa4	Homeobox protein Hox-A4	20636.5	16769.5	12509.8	14652.8	12293.3	9288.39	11694.6	10650.2	14610.6	12447.9	14424.6	15119.1	17425.8	16618.7	14625	14445.5	14263.3	0.795616	1.73322	0.785772	0.68315	24	18
P06801	Me1	NADP-dependent malic enzyme	5923.7	3650.43	5294.4	4440.21	3944.56	4505.34	4842.39	1976.98	7911.54	5426.55	3282.96	5419.7	3983.44	3770.08	3845.07	7511.55	4733.06	1.25385	1.42749	0.544442	0.405385	24	12
P06869	Plau	Urokinase-type plasminogen activator;Urokinase-type plasminogen activator long chain A;Urokinase-type plasminogen activator short chain A;Urokinase-type plasminogen activator chain B	1166.68	1064.12	783.538	1206.65	841.621	436.548	845.181	1411.91	1662.52	1132.66	1158.84	1077.1	1217.9	724.654	1229.86	988.843	1059.29	1.15735	1.76588	0.191177	0.206406	24	12
P06909	Cfh	Complement factor H	97916.2	91125.2	150576	73123	127312	112670	104697	123693	131203	150285	109407	144253	128187	137592	129674	133765	121592	0.63699	1.26946	0.944933	0.736166	6	18
P07356	Anxa2	Annexin A2	159696	154700	139716	138928	140349	136369	110355	118547	117932	130845	102385	132353	80559	120120	111594	109531	125249	0.631841	1.3735	0.564779	0.202557	24	18
P07742	Rrm1	Ribonucleoside-diphosphate reductase large subunit	146161	127415	123709	114563	94600.7	94803.4	88952.2	81831.4	104987	93116.5	76814.6	90227.7	83429.4	86003.3	76073.2	87076.9	98110.2	0.714381	1.60189	0.372418	0.0132352	24	18
P07901	Hsp90aa1	Heat shock protein HSP 90-alpha	163624	162111	97770	142521	107987	111621	111945	105781	120844	101205	118111	105772	125774	124525	148606	117734	122871	0.535961	1.49608	0.791847	0.83243	24	6
P08003	Pdia4	Protein disulfide-isomerase A4	18244.6	13886.4	10913.9	12765.6	12532	11729.2	8959.9	23970.6	19293.6	11416.8	15264.2	8823.11	11265.4	11576.4	12443.9	13067.9	13509.6	1.12124	1.39068	0.087062	0.274076	24	12
P08030	Aprt	Adenine phosphoribosyltransferase	2891	3963.04	4502.12	2987.26	3754.28	3383.64	1926.48	3258.25	2398.69	2196.06	3383.87	2958.41	4013.22	1521.94	1145.45	2386.67	2916.9	1.15077	1.44451	0.302312	0.0701909	6	12
P08042	Zfp1	Zinc finger protein 1	31650	26772.3	29275	23296.2	24620.8	24153.5	15291.4	23649.8	30160.1	30598.1	28601.9	25801.4	28035.1	28404.3	24736.3	23889.8	26183.5	0.624769	1.50027	0.118593	0.0023345	24	18
P08113	Hsp90b1	Endoplasmin	326448	320826	89523.6	237997	214516	143089	346127	264438	185876	163536	257807	325726	290179	193866	292370	173844	239135	1.07305	1.97628	0.88082	0.791502	18	18
P08121	Col3a1	Collagen alpha-1(III) chain	252963	195190	250088	254656	266537	259867	228613	241060	301755	219282	287805	244011	223305	283305	219129	250208	248611	0.428642	1.17461	0.358032	0.31402	12	6
P08122	Col4a2	Collagen alpha-2(IV) chain;Canstatin	23282	19939.4	14016.8	19044.6	23407.8	19382.6	18049	13965.3	21793.1	15663.1	19533	19611.6	21741.1	22771.8	29078.5	21439.2	20169.9	0.749297	1.35007	0.767618	0.68315	12	18
P08249	Mdh2	Malate dehydrogenase, mitochondrial	54689.3	47135.2	60268.2	52730.8	36663.4	37658.6	40371.3	15337.5	64242.6	40404.6	41189.9	47569.4	28829.2	44175.7	43953.2	42512.4	43608.2	1.12146	2.02839	0.183716	0.022722	6	6
P08556	Nras;Kras	GTPase NRas;GTPase KRas;GTPase KRas, N-terminally processed	18292.4	17234.9	16177.7	16446.1	16232.3	15569.8	21386.5	23007.2	7384.17	10717	12401.6	14430.4	11991.3	12419.8	14873	18027.6	15412	1.0137	1.39594	0.574163	0.243418	18	18
P08775	Polr2a	DNA-directed RNA polymerase II subunit RPB1	700278	669704	643623	634307	493236	542690	466962	489612	646961	644261	639270	605653	557460	588042	560223	560611	590181	0.395331	1.43218	0.0630517	8.28298e-06	24	18
P09055	Itgb1	Integrin beta-1	57301.2	78314.1	54914	28290.7	39782	37976.4	33580.5	25635.3	29383.5	34990.6	21429.8	42381.8	38625.7	39113.1	34744.8	23488.8	38747	1.46809	2.29019	0.500507	0.264523	24	18
P09103	P4hb	Protein disulfide-isomerase	13431.5	18424.7	8147.94	12686.4	19500.7	13987.7	20688.6	54896.3	17099.7	15519.1	16222.4	26906.9	19664	13730	19528.7	18489.1	19307.7	2.42122	3.62789	0.441749	0.0468103	18	12
P09405	Ncl	Nucleolin	219821	201442	127248	235435	215889	206753	210668	96956.1	208938	188888	171770	219507	169429	171903	146019	172900	185223	0.747635	1.37389	0.119164	0.676678	24	18
P09411	Pgk1	Phosphoglycerate kinase 1	32044.4	33579.8	27540.5	29833.4	26145.5	18443.9	23702.4	43551	14418.9	18575.6	20281.6	22659.6	14293	10243	11707.6	12835	22490.9	1.48095	1.50828	0.846783	0.31402	6	6
P09671	Sod2	Superoxide dismutase [Mn], mitochondrial	14108.4	18235.6	8456.48	12198.2	9721.36	3379.97	8744.12	8908.22	13407.5	15585.1	10091.3	14047.6	15645.6	16327.4	12896.6	14072.6	12239.1	1.21378	2.46875	0.694972	0.266379	24	18
P0DOV2	Mndal	Myeloid cell nuclear differentiation antigen-like protein	92562.4	49070.1	95451.2	92112.5	79526.1	113952	74215.8	105473	79826.2	103625	89685.8	98251.4	79729.2	116367	93981.5	93246.3	91067.2	0.738981	1.36606	0.327373	0.883399	12	12
P0DP28			21523.9	31932.4	14361.4	21154.5	17162.5	16431.7	18773.2	28208.4	8934.97	16783.4	11556	22947.6	17634.1	28700.4	22763.9	23548.6	20151.1	1.14125	1.59123	0.770665	0.486837	18	12
P10107	Anxa1	Annexin A1	54887.2	72210.3	46622.1	47788.2	31692.7	36860.1	38614.8	12925.9	30277	46368.8	38455.6	34884.9	44111.2	42339.5	49935.4	51804.1	42486.1	1.39538	2.46596	0.796122	0.553813	24	12
P10126	Eef1a1;Eef1a2	Elongation factor 1-alpha 1;Elongation factor 1-alpha 2	1.31536e+06	1.63969e+06	1.3154e+06	1.13204e+06	1.27535e+06	953714	1.04955e+06	1.22857e+06	942939	926159	855595	1.05376e+06	862766	980278	970534	1.04064e+06	1.0964e+06	0.715154	1.32569	0.901446	0.862219	24	12
P10493	Nid1	Nidogen-1	28060.1	40668.6	45258.7	34806.7	25083.9	31001.3	31740	26532.3	31579.9	26765.6	35871	35420.1	31410.7	32693.5	33614	32981.1	32718	0.616627	1.42757	0.228226	0.0559166	6	6
P10518	Alad	Delta-aminolevulinic acid dehydratase	7896.81	7622.93	9947.08	7036.4	6960.21	8031.27	7712.75	7207.7	7421.27	7963.25	7580.47	9146.42	8144.91	7777.8	7896.46	8559.41	7931.57	0.376581	1.13827	0.249226	0.749185	6	18
P10605	Ctsb	Cathepsin B;Cathepsin B light chain;Cathepsin B heavy chain	228197	296414	288915	229416	280131	257550	295389	332702	312970	261047	361922	327089	299758	286025	389553	304957	297002	0.543282	1.21176	0.467756	0.42114	18	18
P10630	Eif4a2	Eukaryotic initiation factor 4A-II;Eukaryotic initiation factor 4A-II, N-terminally processed	14000.8	11583.9	10831.8	10588.9	8956.98	12061.3	7855.74	6224.14	10777.4	10343.7	13053.1	12538.2	10402.1	11793.3	11095.5	14490.2	11037.3	0.748915	1.81711	0.789668	0.858038	6	12
P10711	Tcea1	Transcription elongation factor A protein 1	87255.6	77593	96052.3	103230	61208.9	54346.1	61054.4	82305.2	63866.7	68436.5	54088.1	87056.5	66215.5	80074.1	50533.7	59267.4	72036.5	0.731517	1.72456	0.496934	0.149985	6	12
P10810	Cd14	Monocyte differentiation antigen CD14	1881.34	1571.8	841.334	990.616	1072.37	1607.22	1311.11	1691.29	772.314	980.521	652.074	597.292	993.701	1244.08	850.342	666.63	1107.75	1.15915	1.88495	0.574281	0.162279	24	6
P10852	Slc3a2	4F2 cell-surface antigen heavy chain	12782.8	19666.3	12572.3	15078.7	8566.51	12138.2	13039	3138.22	5811.19	7237.3	8324.91	7860.16	9806.76	9089.89	15396.4	12746.7	10828.5	1.52635	2.00585	0.997637	0.799883	18	6
P11087	Col1a1	Collagen alpha-1(I) chain	1.95519e+06	1.50361e+06	1.38018e+06	1.63428e+06	1.64404e+06	1.32115e+06	1.44745e+06	1.35738e+06	1.29479e+06	1.15625e+06	1.17263e+06	1.07692e+06	1.34105e+06	1.3514e+06	1.16162e+06	1.1387e+06	1.37104e+06	0.640583	1.23316	0.846752	0.796134	12	6
P11103	Parp1	Poly [ADP-ribose] polymerase 1	30851.5	31642.5	28174.9	25770.1	25947.1	28895.8	18435.1	20015.4	37380.4	22686.1	21769.9	22521.6	24059.9	26451.4	21248.5	15487.9	25083.6	0.87278	1.62531	0.0145961	0.00884032	24	18
P11214	Plat	Tissue-type plasminogen activator;Tissue-type plasminogen activator chain A;Tissue-type plasminogen activator chain B	138697	143156	130136	130820	146216	118992	133027	140673	169104	158552	134038	148429	126176	122611	146137	109523	137268	0.434056	1.08008	0.219797	0.0314776	24	12
P11276	Fn1	Fibronectin;Anastellin	2.01164e+06	1.92784e+06	1.54532e+06	1.77185e+06	1.67001e+06	1.49697e+06	1.28531e+06	1.17765e+06	1.9583e+06	1.59156e+06	1.44007e+06	1.50982e+06	1.31535e+06	1.42999e+06	1.17017e+06	1.04883e+06	1.52192e+06	0.632623	1.59949	0.0219318	9.11127e-06	24	18
P11440	Cdk1	Cyclin-dependent kinase 1	78833.6	89751.5	68359.5	74137.4	58638.9	45385.3	44379.5	41577.2	32718.7	37371.8	35994	36529.9	28064.5	25411.8	20626.9	25372.4	46447.1	1.48824	1.96128	0.691582	0.140382	24	18
P11499	Hsp90ab1	Heat shock protein HSP 90-beta	302627	338308	241346	257162	206894	205293	222629	132188	225497	196472	220320	229627	235200	210416	234041	238899	231057	0.892071	1.80638	0.616829	0.313111	24	12
P11679	Krt8	Keratin, type II cytoskeletal 8	28660.5	19056	18172.5	17881.7	25754.6	16876.4	23636.4	15995.2	26756.9	28476.1	25289.2	26118.7	29830.5	20900.6	23521.2	21206.1	23008.3	0.60132	1.32346	0.613944	0.68315	24	18
P11983	Tcp1	T-complex protein 1 subunit alpha	247148	250820	218635	212824	195629	179611	201523	143073	167557	215079	165934	223789	186292	205140	193746	185976	199549	0.539954	1.44508	0.42537	0.10474	24	18
P12023	App	Amyloid beta A4 protein;N-APP;Soluble APP-alpha;Soluble APP-beta;C99;Beta-amyloid protein 42;Beta-amyloid protein 40;C83;P3(42);P3(40);C80;Gamma-secretase C-terminal fragment 59;Gamma-secretase C-terminal fragment 57;Gamma-secretase C-terminal fragment 50;C31	29117.3	30516.1	32634.4	19333.5	22085.3	28592.5	28028.3	23847.6	18152.6	16316.7	13852.9	23451.2	24044.9	31938.3	24206.9	30114.1	24764.5	0.758404	1.17672	0.768599	0.792615	12	18
P12032	Timp1	Metalloproteinase inhibitor 1	39755.8	45425.8	25902.9	36803.9	28468.9	23007.4	17494	23725.8	26327.9	24657.6	22918	26647.8	23344.6	27676.5	20803.5	21961.8	27182.6	1.02756	2.06652	0.293975	0.0176888	24	18
P12815-2	Pdcd6	Programmed cell death protein 6	4539.08	7416.62	4988.13	3028.73	4864.19	5366.47	5583.69	5345.19	3097.15	4589.41	5302.08	5202.74	5636.57	4495.13	4120.46	4314.52	4868.14	0.901349	1.49132	0.963696	0.862219	12	12
P12970	Rpl7a	60S ribosomal protein L7a	152480	130841	111987	108249	107901	114497	109746	62863.1	101523	114729	102668	116464	89186.2	107887	93985.8	88735.9	107109	0.836693	1.6414	0.137586	0.0176888	24	18
P13020-2	Gsn	Gelsolin	129751	204469	179544	236964	209355	175681	207874	100869	95988.5	104189	141287	168674	134103	153300	151044	140687	158361	0.890217	1.34905	0.582651	0.140382	6	18
P13864	Dnmt1	DNA (cytosine-5)-methyltransferase 1	220720	233049	165376	169441	155154	148606	116184	88712.3	104628	132740	86610.2	133236	119224	110093	95685.9	108042	136719	1.07109	2.21463	0.515936	0.114262	24	18
P14115	Rpl27a	60S ribosomal protein L27a	147977	111100	99890.7	102220	93649.2	106064	115182	28375.7	76660.6	97024.4	104596	95316.9	90133.5	100930	86090	77790.2	95812.5	1.24828	1.80468	0.28078	0.546765	24	18
P14131	Rps16	40S ribosomal protein S16	134330	90625.5	69074	63533.6	82308.9	79113.2	63980.9	154501	146494	107103	76910.1	73186.4	101766	94696.3	67266.8	55772.9	91291.4	1.08146	1.6964	0.260369	0.264523	24	6
P14148	Rpl7	60S ribosomal protein L7	161172	202550	167806	136788	143488	134983	144117	83026.8	98818.7	128611	131309	148267	100015	134023	80686.2	120201	132241	0.921528	1.60129	0.411071	0.13635	6	12
P14152	Mdh1	Malate dehydrogenase, cytoplasmic	60050.1	95220.8	70007	63619.6	70792.6	54023.1	72398.5	115307	43541.9	57502.2	73019.8	74526.2	55796.2	56200	62449.3	55388.5	67490.2	1.06334	1.50386	0.752518	0.752344	6	6
P14206	Rpsa	40S ribosomal protein SA	171746	212889	152567	157607	168222	141993	162998	175902	156747	180423	160528	250005	150861	179485	139443	144046	169091	0.653864	1.24006	0.599572	0.398726	24	18
P14211	Calr	Calreticulin	27882.8	12710.6	15543.7	10765.5	18734.9	16158.3	9786.2	25340.4	10522.5	19142.5	19393.2	20363.2	17264.3	24514.9	21196.8	6685.05	17250.3	1.22884	1.54294	0.792847	0.748934	12	6
P14576	Srp54	Signal recognition particle 54 kDa protein	95874.3	95990.4	83994.1	83140.8	87090.6	92659.9	75854.2	44149.6	89660.1	91718.7	68477.2	89507.4	60056.7	78509.6	75035.8	67534.9	79953.4	0.648387	1.59882	0.139833	0.0023345	24	18
P14602	Hspb1	Heat shock protein beta-1	146191	146639	106216	140263	96419.3	90518.1	103802	90282.3	136657	123050	113419	105397	154349	126352	140526	111186	120704	0.530778	1.56646	0.650412	0.265547	24	18
P14685	Psmd3	26S proteasome non-ATPase regulatory subunit 3	87342.8	92533.4	56926.3	82914.4	94583.9	45455.3	50028.5	199950	69773.1	69509	84776.1	123591	90797	57612	43204.5	72457.6	82590.9	1.89785	1.78759	0.942189	0.833768	24	18
P14824	Anxa6	Annexin A6	5472.69	4877.15	4207.42	4960.74	4786.39	3434.67	3284.88	852.07	3838.51	2737.58	5176.06	3479.36	2584.58	3088.67	4136.3	3594.32	3781.96	1.22175	2.50181	0.515733	0.0947842	6	6
P14869	Rplp0	60S acidic ribosomal protein P0	544339	616196	390550	421039	388671	428463	446309	250500	318311	411558	364696	541160	307264	379581	282184	406680	406094	0.900519	1.6655	0.470722	0.378897	24	18
P14873	Map1b	Microtubule-associated protein 1B;MAP1B heavy chain;MAP1 light chain LC1	67295.2	101611	77950.9	51755.5	68940.7	47652.1	56455.8	34163.2	50298.8	59914.1	56241.9	47957.6	56021	42026.9	46472.3	45643	56900	1.18537	1.86391	0.300591	0.0559166	24	18
P14901	Hmox1	Heme oxygenase 1	98934.5	133613	93360.5	93713.5	86037	76877.7	93806.4	53190.1	55397.8	86360.4	91287.9	97947.4	92440.1	87580.7	94118	96587.5	89453.3	0.899048	1.58199	0.930064	0.494884	24	12
P15105	Glul	Glutamine synthetase	29328.3	26617.5	20344.7	25904	21722.9	19207.1	18803.1	20728.4	26089.6	21532.9	23111.1	25431.8	28182.3	22782.3	23143	21462	23399.4	0.449806	1.41522	0.392702	0.0840877	24	18
P15379	Cd44	CD44 antigen	9829.58	12921.8	6921.6	4522.69	6822.78	5540.26	1945.02	5212.33	2750.2	3766.72	2338.03	4706.77	4040.49	6162.44	3039.75	4439.67	5310.01	2.06718	3.17874	0.724963	0.742326	24	18
P16045	Lgals1	Galectin-1	41263.8	51613.1	31729.2	39867.5	39564.5	29267.5	32245.4	31846.1	16846.7	19394.6	42976.3	34306.4	27948.1	32625.1	35148.1	21518.2	33010	1.05321	1.44913	0.886312	0.600351	6	12
P16092	Fgfr1	Fibroblast growth factor receptor 1	2992.66	3700.74	3477.28	2861.92	3075.98	3892.33	3969.67	3842.87	2151.13	2038.24	2390.66	2181.68	2795.91	3276.36	3045.38	3807.45	3093.77	0.624295	1.23242	0.455655	0.0363286	18	6
P16110	Lgals3	Galectin-3	11647.3	14378.5	13027.7	13942	12811.4	7949.93	8749.72	745.382	11634.4	6651.68	6971	9954.71	9797.72	10109.3	8643.18	11340.4	9897.15	1.37748	2.84038	0.539645	0.342696	24	18
P16254	Srp14	Signal recognition particle 14 kDa protein;Signal recognition particle 14 kDa protein, N-terminally processed	339472	270597	268052	270932	243158	239885	219511	267513	298457	287313	258220	317082	259256	234079	248977	202902	264088	0.517138	1.26297	0.00959707	0.000778747	24	18
P16374	Zfp60	Zinc finger protein 60	1529.61	1555.3	2350.26	1519.54	2377.04	1586.58	1238.96	648.007	1559.55	1420.96	1927.79	1450.35	945.89	1037.2	2013.86	1677.26	1552.39	1.11379	2.10052	0.8155	0.833768	6	12
P16546	Sptan1	Spectrin alpha chain, non-erythrocytic 1	465608	563750	475384	580946	586316	569065	553436	485170	369455	367217	423048	490883	482297	543933	533225	597859	505475	0.456289	1.12243	0.432014	0.0749924	18	6
P16675	Ctsa	Lysosomal protective protein;Lysosomal protective protein 32 kDa chain;Lysosomal protective protein 20 kDa chain	202071	183521	204413	182687	167410	190128	186629	181731	183076	150319	208049	209977	199217	165010	245917	241516	193855	0.493141	1.08268	0.47005	0.688144	6	18
P16858	Gapdh	Glyceraldehyde-3-phosphate dehydrogenase	748614	659122	868806	691396	693321	555597	576848	425263	311173	299069	375565	348838	288200	262332	269329	252891	476648	1.29218	1.55691	0.904955	0.405385	6	12
P17012	Zfx;Zfa	Zinc finger X-chromosomal protein;Zinc finger autosomal protein	7988.02	9410.56	10215.7	7717.58	5501.69	7797.37	7179.27	6898.46	9290.21	8658.61	8484.7	12464.7	8745.95	8419.85	6339.57	8759.74	8367	0.832195	1.34847	0.157798	0.0625471	24	18
P17156	Hspa2	Heat shock-related 70 kDa protein 2	17475.5	19368.9	15133.7	13082.7	10025.7	25780.3	16422.5	43391.8	19755.8	14393.1	22169.5	26163	22514.4	14441.9	27812	22793.9	20670.3	1.6142	2.11984	0.235556	0.31402	18	6
P17182	Eno1	Alpha-enolase	9255.75	13651.9	13632.4	7394.97	2387.04	10543.5	12814.4	5161.56	12420.9	10432	1241.58	13135	8456.52	6543.51	1989.43	9935.54	8687.25	1.42857	1.77159	0.208704	0.342696	24	18
P17225	Ptbp1	Polypyrimidine tract-binding protein 1	11323.6	13540.5	15423.6	8413.61	11561.6	8508.02	8615.95	8402.23	16397.2	14285.8	12282.8	12793	13432.2	11794.3	13662	10677.8	11944.6	0.669333	1.46103	0.422744	0.185677	24	18
P17426	Ap2a1	AP-2 complex subunit alpha-1	78262.2	85280.3	71211	81009	67668.8	59890.1	64268	64102.7	71810	77462.9	56170.3	62837.7	57185.3	73298.4	55754.6	56601.4	67675.8	0.436282	1.28209	0.223089	0.0176888	24	18
P17427	Ap2a2	AP-2 complex subunit alpha-2	82412.5	85373.8	82414.9	93002.7	84999.6	68798.9	78589.8	72455.4	74872.2	66501.5	73876.8	88313	87228.7	69885.5	66909.4	78651.4	78392.9	0.338056	1.16136	0.399718	0.206406	6	12
P17710	Hk1	Hexokinase-1	14314.1	16564.8	12732.2	13944.5	10101.1	14992.8	14735.5	4195.19	12895.7	12607.4	11230.2	10398.7	10925.1	8956.26	11004.4	10983.9	11911.4	1.03847	1.63116	0.278754	0.16362	24	12
P17742	Ppia	Peptidyl-prolyl cis-trans isomerase A;Peptidyl-prolyl cis-trans isomerase A, N-terminally processed	360798	495909	418782	407585	310607	404181	409093	269913	255722	386882	336275	375780	284802	248974	264644	288645	344912	0.715937	1.26171	0.489996	0.257363	6	6
P17751	Tpi1	Triosephosphate isomerase	31099.8	45550.8	32367.9	45147.5	27336.9	27182.2	35739.6	19300.3	32340.5	31474	46054.8	43305.5	31161.3	28495	27539.7	30521.4	33413.6	0.800709	1.4218	0.0333036	0.00212227	6	6
P17918	Pcna	Proliferating cell nuclear antigen	55302.9	65790.9	47539.3	45108.3	37755.3	25077.2	40088.8	48380.2	25187	24018.9	21415.3	41847.5	23854	21744	27283.5	24099	35905.8	1.23589	1.92725	0.796099	0.279223	24	12
P18242	Ctsd	Cathepsin D	250677	306597	275558	338923	250085	277072	257759	235285	311253	227912	300646	320312	327528	260930	325480	311142	286072	0.388053	1.2463	0.649044	0.826685	6	18
P18406	Cyr61	Protein CYR61	319114	336479	384950	396927	396715	406058	432408	430581	603680	528393	651639	676167	343197	393999	605565	503835	463107	0.770995	1.31635	0.760103	0.688144	6	6
P18654	Rps6ka3;Rps6ka2;Rps6ka1	Ribosomal protein S6 kinase alpha-3;Ribosomal protein S6 kinase alpha-2;Ribosomal protein S6 kinase alpha-1	40897.6	38587.3	48990.8	39730.2	34467.4	38664.1	40199.5	34277.4	38916.7	37908.5	37177.1	33437.6	39592.3	28602	36845.3	33007.7	37581.4	0.542524	1.21317	0.541171	0.378897	24	18
P18760	Cfl1;Cfl2	Cofilin-1;Cofilin-2	95116.9	102913	141023	128044	115846	115338	104334	8484.04	97820.3	66705.1	75014.4	90710.9	100135	53098.8	92771.7	82109.2	91841.5	1.44313	2.38496	0.576893	0.494884	6	12
P19096	Fasn	Fatty acid synthase;[Acyl-carrier-protein] S-acetyltransferase;[Acyl-carrier-protein] S-malonyltransferase;3-oxoacyl-[acyl-carrier-protein] synthase;3-oxoacyl-[acyl-carrier-protein] reductase;3-hydroxyacyl-[acyl-carrier-protein] dehydratase;Enoyl-[acyl-carrier-protein] reductase;Oleoyl-[acyl-carrier-protein] hydrolase	279116	286836	270484	279851	234411	216534	235265	162154	211416	202627	190525	243375	201044	206640	198341	192795	225713	0.55239	1.42407	0.468887	0.103203	24	18
P19182	Ifrd1	Interferon-related developmental regulator 1	61269.6	75688.7	59176.4	53256.6	60548.9	50005.7	52062.5	47375.6	80485.3	79443.2	80645	82802.6	53295.1	54207.7	67487.9	62327.2	63754.9	0.555675	1.37732	0.360283	0.0562657	6	6
P19253	Rpl13a	60S ribosomal protein L13a	40132.3	27858.1	33752.7	26393.4	23470	24432.7	25305.2	5081.88	30749.8	16317.4	20548.8	37887.2	18611.5	17823.1	20991.1	18129.8	24217.8	1.4473	2.23748	0.113081	0.0734785	24	18
P19324	Serpinh1	Serpin H1	141537	159376	125360	166274	160068	107376	133088	168727	152513	137853	130489	147402	140245	137448	108949	160309	142313	0.4311	1.12852	0.485798	0.83243	24	12
P19788	Mgp	Matrix Gla protein	502890	475565	452284	404491	401175	449170	317645	386959	492284	512912	392061	464700	368635	355533	382180	344802	418955	0.466082	1.38866	0.02043	1.80593e-05	24	18
P20029	Hspa5	78 kDa glucose-regulated protein	198624	384734	215605	229349	198602	216991	549136	371857	198782	278295	217814	334976	246594	216578	406015	357455	288838	1.2136	2.21609	0.0269737	0.0399615	18	18
P20060	Hexb	Beta-hexosaminidase subunit beta	56498.3	46472.2	46759.4	52845.6	39991.8	44340.7	44215.8	32981	78410	56709.6	41498.5	48214.3	46924	39701.6	52252.6	35065	47680	0.952789	1.33387	0.100325	0.00803666	24	18
P20152	Vim;Des;Prph;Krt7;Krt8	Vimentin;Desmin;Peripherin;Keratin, type II cytoskeletal 7;Keratin, type II cytoskeletal 8	1.8048e+06	2.57828e+06	2.27139e+06	2.94757e+06	2.234e+06	1.64825e+06	1.82688e+06	1.96745e+06	2.02028e+06	1.77685e+06	1.3802e+06	1.40245e+06	1.56318e+06	1.51377e+06	1.32493e+06	1.50285e+06	1.8602e+06	0.872295	1.37546	0.840022	0.700406	24	18
P20664	Prim1	DNA primase small subunit	18417.9	17795.5	13839.4	11807.8	12704	11826.4	9350.03	8374.72	8930.93	4043.93	6274.79	7556.35	3140.24	4479.09	2947.58	4365.99	9115.91	1.69706	2.0431	0.770298	0.434973	24	18
P21107-2	Tpm3;Tpm1;Tpm2	Tropomyosin alpha-3 chain;Tropomyosin alpha-1 chain;Tropomyosin beta chain	19825	23945.7	14928.2	15206.4	18313.8	19317.2	14989	18040.3	16841.2	9960.82	17397.5	15666.5	20312.5	15237.2	18027.1	18004.9	17250.8	0.810679	1.45251	0.874127	0.434973	12	18
P21126	Ubl4a	Ubiquitin-like protein 4A	12493.7	9608.58	8798.35	9584.86	8993.27	8493.39	6808.06	7847.91	12247.9	4737.11	5983.65	8816.37	9108.86	8740.78	6573.73	5111.27	8371.74	0.926522	1.50807	0.183104	0.0609999	24	18
P21279	Gnaq	Guanine nucleotide-binding protein G(q) subunit alpha	6588.61	15484.7	4579.48	8771.33	3036.36	5869.8	6182.37	8589.48	6468.82	6725.95	6342.12	6010.14	4591.57	4489.69	8830.85	6347.66	6806.81	1.82881	2.47843	0.0899905	0.00155314	24	12
P21460	Cst3	Cystatin-C	15514.6	13785.3	7529.24	7674.89	7669.39	7818.6	13671.1	11725.3	13471.7	12562.3	8032.44	6863.36	11637.9	13173.4	10317	8848.8	10643.5	0.812822	1.9271	0.142989	0.000256069	24	6
P21956-2	Mfge8	Lactadherin	37872.2	56477.6	30358.1	40074.8	40172.9	36285.9	49648.8	37019.4	32210.1	28581.9	26673.5	39483.3	34460.2	37537.3	38329.7	38872.7	37753.6	0.789436	1.33957	0.753196	0.807733	18	12
P22315	Fech	Ferrochelatase, mitochondrial	57870.8	65961.2	69769.4	60313.5	56290.9	58354.2	62987.1	54362.1	56742.4	62467.4	73043.6	63600.3	66974.7	62281.4	60835.5	69166.1	62563.8	0.2986	1.13466	0.453371	0.36451	6	18
P22437	Ptgs1	Prostaglandin G/H synthase 1	25459.2	48568.1	25764.5	28339.9	37659.8	29573.9	32207.9	15283	17931.9	20131.8	25752.4	30292.2	19431.8	17581.5	23755.1	23611.1	26334	1.26396	1.55877	0.96321	0.692266	6	12
P23116	Eif3a	Eukaryotic translation initiation factor 3 subunit A	724204	717742	512155	602670	535396	508945	566385	475654	589406	612861	543865	701353	583912	580279	561020	562899	586172	0.424021	1.38377	0.2563	0.0176888	24	18
P23249	Mov10	Putative helicase MOV-10	112977	114810	112450	120813	107233	90421.1	96347.4	77952.6	96826.2	109827	91762.5	104151	92091	101143	83324.9	85765.5	99868.4	0.429164	1.33828	0.090798	0.00337965	24	18
P23492	Pnp	Purine nucleoside phosphorylase	11471.8	9128.84	14714.9	7399.83	6594.77	12266.1	12456.6	12630.4	7983.87	8800.18	14424.6	11444.6	9842.98	9731.08	12602.1	12834	10895.4	0.745276	1.33011	0.0654483	0.42114	18	6
P23881	Tcea3	Transcription elongation factor A protein 3	5479.31	5841.61	8555.34	5834.23	6922.56	7476.61	4838.65	5114.41	8139.42	9192.02	6025.88	7387.86	5514.4	4342.21	6376.88	6888.35	6495.61	0.746629	1.44671	0.755737	0.435894	24	18
P23949	Zfp36l2	Zinc finger protein 36, C3H1 type-like 2	17421.7	21969.4	17304.6	20019.7	9913.18	16017.1	16631.6	11678.3	20456.3	21965.6	14516.9	15621.6	17746.5	22027.7	16493.6	18128.8	17369.5	0.697458	1.51912	0.533324	0.167491	24	12
P23950	Zfp36l1	Zinc finger protein 36, C3H1 type-like 1	43993.6	27708.8	35424.3	24105.1	37845.3	31354.5	28136.2	29145.9	43272.2	41605.4	38716.1	36722.2	29288.4	43832.8	27588.1	38869.8	34850.5	0.57068	1.25174	0.359236	0.548152	24	18
P24369	Ppib	Peptidyl-prolyl cis-trans isomerase B	88685.9	77314.2	81118.8	78945.2	60902.9	82801.6	93062	57384.9	96115.5	84187.1	88678.5	105079	76313.4	81413.2	86012.2	80581.3	82412.2	0.578722	1.15515	0.362946	0.342696	6	6
P24547	Impdh2;Impdh1	Inosine-5-monophosphate dehydrogenase 2;Inosine-5-monophosphate dehydrogenase 1	111352	114780	68372.9	81311.2	52842	50252.9	36559.8	39643.8	63289.8	47724.2	40803.6	72759.3	52415.4	52335.3	25953.1	45764.9	59760	1.4864	2.96748	0.163349	0.00254673	24	18
P25206	Mcm3	DNA replication licensing factor MCM3	87794.8	85670.5	59733.4	85306.4	63572	49999	59886.7	15729.4	46663	35702.6	39781.3	31948.7	22567.3	32467.3	21332.7	28744.8	47931.2	1.50352	2.29403	0.563895	0.0770804	24	18
P25322	Ccnd1	G1/S-specific cyclin-D1	39804	56828.4	44454	38497.3	45300.9	31382.1	42820.3	38351.7	20083.2	35245.7	31772	33240	26889.7	22786.1	22443.2	25547.9	34715.4	1.05847	1.26015	0.907024	0.700406	24	18
P25444	Rps2	40S ribosomal protein S2	284951	287708	222138	279446	180429	191059	211741	63884.8	188362	177847	179107	244969	168010	166523	132932	157058	196010	1.1419	2.07767	0.12156	0.012032	24	18
P25976	Ubtf	Nucleolar transcription factor 1	49852.3	49629.4	57166.2	38284.9	41074.3	47950.5	34607.1	34222.3	40307.5	47533.1	57097.8	54216.4	62307.6	53079.3	31672	50863.8	46866.5	0.653677	1.44533	0.210848	0.0514913	6	12
P26039	Tln1	Talin-1	1.30684e+06	1.22214e+06	1.09955e+06	1.11812e+06	1.04273e+06	968291	962384	873435	938779	1.00434e+06	937514	1.1569e+06	1.04328e+06	943314	1.00837e+06	993493	1.03872e+06	0.417248	1.37758	0.518254	0.264523	24	18
P26040	Ezr	Ezrin	345129	426490	355945	290125	375440	321767	352444	321955	318081	359523	316937	436609	415970	380715	409328	397365	363989	0.40244	1.19433	0.925006	0.876279	12	18
P26041	Msn;Rdx	Moesin;Radixin	846346	794468	600634	713260	611797	522915	617993	555724	574820	638362	519032	706859	632874	693060	630956	702177	647580	0.505442	1.44602	0.725366	0.688144	24	12
P26187	Mgmt	Methylated-DNA--protein-cysteine methyltransferase	10295.9	10559.8	12638.2	8720.15	10261.7	8203.14	9032.45	10493.6	6459.39	9393.92	7264.13	7974.67	9354.95	9017.68	7736.02	6515.56	8995.08	0.686915	1.15671	0.949114	0.769245	24	18
P26231	Ctnna1;Ctnna2	Catenin alpha-1;Catenin alpha-2	724220	774841	703044	701939	728130	683007	547505	534423	658482	575423	579631	709391	571867	609937	638526	583531	645244	0.3726	1.38555	0.468127	0.112585	24	18
P26369	U2af2	Splicing factor U2AF 65 kDa subunit	26206.5	32358.1	15823	30044.5	19612.9	19662.7	26441.3	21716.7	27391.1	21147	22090.6	23834.8	26344.3	26121.5	12542.6	21124.8	23278.9	0.851221	1.49112	0.532112	0.435894	24	18
P26443	Glud1	Glutamate dehydrogenase 1, mitochondrial	128904	144418	139592	146403	123779	109770	110175	76094.5	99373.5	98078.9	116742	106054	84234	89644.5	82653.6	105691	110100	0.638588	1.53539	0.433479	0.0514913	6	12
P26450	Pik3r1	Phosphatidylinositol 3-kinase regulatory subunit alpha	20923.9	12711.9	27361.6	22231.9	20474.6	17956.4	16929.9	14791	30600.5	21595.2	23982.7	29167.3	16872.1	21799.9	16579.9	13217.8	20449.8	0.874757	1.56344	0.125379	0.00045907	6	12
P26516	Psmd7	26S proteasome non-ATPase regulatory subunit 7	20227.9	21216	22075.4	16702	22330.8	16049.7	23232.8	10294.2	12917.9	20297.5	22663.5	24288.5	22699.9	20869.1	20538.2	17604.1	19625.5	0.713072	1.23614	0.508645	0.453644	6	18
P26638	Sars	Serine--tRNA ligase, cytoplasmic	7104.05	4896.53	4874.34	6518.77	6673.07	5331.11	5199.35	4564.23	7493.08	6128.62	7092.84	6541.2	4639.9	4710.67	5122.82	5093.72	5749.02	0.509454	1.22949	0.245607	0.0952184	24	18
P26645	Marcks	Myristoylated alanine-rich C-kinase substrate	141179	113557	107898	115539	112208	106024	128272	78683.6	107732	95794.9	102040	88917.1	114014	103418	125091	102447	108926	0.573741	1.23088	0.823565	0.827964	24	6
P27046	Man2a1;Man2a2	Alpha-mannosidase 2;Alpha-mannosidase 2x	24571.7	29932.3	25783.4	22209.9	19926.3	19686.9	25865.1	22757.5	23040.8	19514.9	17592.8	20124.8	16450.6	20404.9	20670.4	23260	21987	0.613165	1.3759	0.405846	0.0476092	24	12
P27048	Snrpb;Snrpn	Small nuclear ribonucleoprotein-associated protein B;Small nuclear ribonucleoprotein-associated protein N	109463	113076	95484	106701	86382.8	98601.4	72043.6	75010.2	52920.1	96501.3	75808.8	78341.3	87590	98046.3	88268.3	75876.6	88132.2	0.682569	1.51332	0.749908	0.434973	24	18
P27090	Tgfb2	Transforming growth factor beta-2;Latency-associated peptide	52223.7	51075.7	54486.1	55099.4	55341.1	51128.4	50381.3	61193.4	45346.9	48789.9	40998.7	55714.3	48323.2	46017.3	40026.8	48874.4	50313.8	0.420691	1.08011	0.978253	0.862219	6	12
P27546	Map4	Microtubule-associated protein 4	252968	175647	148665	183960	145717	170773	144490	71812.9	210976	162830	152980	176673	137883	148382	127188	131123	158879	1.1402	1.98155	0.0163439	3.73863e-05	24	18
P27600	Gna12	Guanine nucleotide-binding protein subunit alpha-12	12735.7	11628.2	14602.9	13078.1	11081.2	12289.5	11326.3	10262.8	17127.8	13617.1	12801	14361.3	10783.4	15374.1	9808.6	11462.4	12646.3	0.57876	1.28217	0.144814	0.0083317	6	12
P27612	Plaa	Phospholipase A-2-activating protein	11702.6	14007.5	17439.2	13941.1	6650.78	10659.4	8712.76	12200.5	10239.7	6087.07	6650.48	12568.4	3959.66	3981.36	6268.18	13539.1	9912.98	1.35979	1.81283	0.331921	0.114262	6	6
P27641	Xrcc5	X-ray repair cross-complementing protein 5	9709.58	12737.1	6714.57	10012.6	10121.2	9007.51	11442.4	10425.8	10613.7	8740.16	12344.5	9541.7	12340.4	10720.6	9644.74	9234.09	10209.4	0.589903	1.34193	0.898476	0.764533	12	18
P27659	Rpl3	60S ribosomal protein L3	128857	112327	60417	101000	80104.2	88893.8	62417.4	26468	80219.2	83363.6	88325.2	87934.2	73022.5	80074	66038.8	82628.9	81380.6	1.25815	2.71342	0.263723	0.0281145	24	18
P27773	Pdia3	Protein disulfide-isomerase A3	87198.9	89026.9	79286.7	82116.4	72290.1	77168.4	87124.4	95627.1	63273.4	89972.7	86138.4	89124.9	88070.7	67642.1	106669	78197.4	83683	0.518573	1.22276	0.136445	0.202557	18	18
P28301	Lox	Protein-lysine 6-oxidase	74676.5	82762.7	70599.6	58898.1	65546.9	62590.3	57398.6	59200.5	67188.7	58449.1	67029.8	63115.6	73321.4	66341	53163.4	68862.7	65571.6	0.451404	1.35026	0.399145	0.341223	24	18
P28474	Adh5	Alcohol dehydrogenase class-3	3124.66	4284.74	4242.01	3888.3	2596.81	3257.67	3555.91	690.109	4246.91	3414.72	2864.18	4665.21	3456.36	4316.23	4022.35	1831.62	3403.61	1.16791	1.91481	0.12855	0.42114	6	12
P28653	Bgn	Biglycan	1.45903e+06	1.61176e+06	1.52724e+06	1.51256e+06	1.25607e+06	1.35214e+06	1.23832e+06	1.32457e+06	1.20232e+06	1.16073e+06	1.2341e+06	1.17951e+06	1.13588e+06	1.05472e+06	1.2013e+06	1.2179e+06	1.29176e+06	0.431226	1.19818	0.770726	0.700406	6	6
P28656	Nap1l1	Nucleosome assembly protein 1-like 1	179826	173146	141928	133934	104467	117283	123503	66282.5	108490	96579	121917	150749	127814	111574	150115	149736	128584	0.883028	1.85985	0.868028	0.51385	24	12
P28658	Atxn10	Ataxin-10	23401.9	13662.6	25474	19553.6	14585.2	15280.6	10345.4	15186.1	15446.9	16248.7	18384.1	17435.8	9882.14	16932	17034.1	13767.2	16413.8	0.949923	1.7636	0.114346	0.0127793	6	12
P28659	Celf1	CUGBP Elav-like family member 1	29052.6	28878.6	24511.8	17838.8	26454.4	20331.5	21412.6	5474.97	13367.1	31092.2	23454.5	19547.8	25062.6	16378	24570.9	26275.9	22106.5	1.15881	2.15457	0.674588	0.68315	24	6
P28660	Nckap1	Nck-associated protein 1	229758	233932	179237	226450	216711	162176	172042	113952	239896	209258	202831	197142	236242	208530	198996	191292	201153	0.626113	1.62133	0.233306	0.0306703	24	18
P28667	Marcksl1	MARCKS-related protein	28613.4	23879.9	22495.5	26242.1	22643.3	17631.3	24313.4	23825.4	23161	11890.4	15630.6	18070.4	14847.1	24328.7	26062.4	20679.5	21519.6	0.777106	1.30339	0.801205	0.600351	18	18
P28740-2	Kif2a	Kinesin-like protein KIF2A	4147.46	5140.3	3693.74	4682.87	4892.56	5877.07	4406.22	2442.9	5790.05	4091.36	3284.77	5482.27	3993.04	5672.07	4100.3	3518.06	4450.94	0.771561	1.57241	0.0164686	0.548152	12	6
P28741	Kif3a	Kinesin-like protein KIF3A	11441.6	10605.8	16963.8	14608.9	15001.2	13344.5	6324.86	8166.66	8313.82	10122.2	13442.1	15746.6	9665.07	9496.97	12810.8	11858.1	11744.6	0.905859	2.1787	0.344895	0.0083317	6	12
P28798	Grn	Granulins;Acrogranin;Granulin-1;Granulin-2;Granulin-3;Granulin-4;Granulin-5;Granulin-6;Granulin-7	61670.8	57654.4	73222.1	67041.7	65987.3	46803.9	55625.3	64708.4	49863	41265.2	65246.4	48730.4	51257.5	65571.1	62766.5	53986.7	58212.5	0.548968	1.24357	0.524959	0.341223	6	18
P28862	Mmp3	Stromelysin-1	29276.2	33501.6	42241.1	34889.4	34656.5	37936.9	36641.5	33930.3	34124.4	29547.1	34350.5	30205.7	30814.6	30982	36087.8	31490.3	33792.2	0.383667	1.22863	0.643054	0.36451	18	6
P29037	Tbp;Tbpl2	TATA-box-binding protein;TATA box-binding protein-like protein 2	34486	32289.5	25536.9	30876.7	27391.8	26059.5	24003.5	28483.5	22486.4	29524.6	31174.7	27775.2	24569.5	27671.7	22001.5	26511.9	27552.7	0.453114	1.27223	0.41635	0.0952184	24	18
P29268	Ctgf	Connective tissue growth factor	161982	202143	101551	112961	133172	102139	91178.6	93836.6	140012	133221	142706	155891	81952.5	97037.1	115090	142282	125447	0.958094	1.96808	0.331066	0.0199807	24	12
P29341	Pabpc1	Polyadenylate-binding protein 1	460410	473952	366491	348657	310669	299092	348090	64032.4	330370	306013	239956	334420	251123	321314	270642	297632	313929	1.30577	2.2672	0.260497	0.0700731	24	18
P29391	Ftl1	Ferritin light chain 1	3177.66	4072.9	3738.39	3591.47	2635.26	3219.46	2170.01	1505.22	2312.79	2327.73	2537	3836.09	2342.42	2531.15	3374.34	2979.35	2896.95	0.886339	1.9944	0.636419	0.149985	6	12
P29416	Hexa	Beta-hexosaminidase subunit alpha	158570	164483	170083	134686	151546	147490	169564	141923	165840	163977	147503	143930	158334	161929	159808	182257	157620	0.301811	1.08031	0.258595	0.257363	24	6
P29533	Vcam1	Vascular cell adhesion protein 1	359813	412351	310327	307920	283606	294356	320367	277668	172822	172857	220130	219983	271808	285695	311988	299561	282578	0.847653	1.33601	0.94571	0.600351	18	12
P29758	Oat	Ornithine aminotransferase, mitochondrial	17736.1	13057.9	14426.3	13454	13823.9	18183.7	13612	10137.5	15784.2	16000.2	17733.4	22517.9	17994.8	14192.2	20873.5	17072.2	16037.5	0.771967	1.34771	0.958731	0.799883	6	18
P30280	Ccnd2	G1/S-specific cyclin-D2	109073	119518	134071	115871	100289	91173.5	96898.8	106661	92500	96968.2	101277	95774.2	91623.1	75778.2	96879	83638.4	100500	0.580033	1.30544	0.43539	0.0363286	6	6
P30282	Ccnd3	G1/S-specific cyclin-D3	63460.2	57921.9	45827.5	47700.1	45057.8	40242.4	36397.9	38570.8	38640	34645.5	29983.9	38615.3	30655.2	35024.4	35619.1	30233.8	40537.2	0.825817	1.61911	0.653869	0.341223	24	18
P30285	Cdk4	Cyclin-dependent kinase 4	125952	113995	131293	113011	92855.9	101041	112542	115139	92997.5	98502.5	97510.1	113177	103852	100434	90069.4	74591.2	104810	0.540993	1.25997	0.725968	0.379288	6	6
P30412	Ppic	Peptidyl-prolyl cis-trans isomerase C	29508.4	17287.6	37574.4	25188.2	26724.8	24868.9	55461.5	31529	44056.3	40975.7	23975.5	14876.6	21144.6	35228.9	16306.9	33907	29913.4	1.35675	1.85893	0.806448	0.586278	24	6
P30416	Fkbp4	Peptidyl-prolyl cis-trans isomerase FKBP4;Peptidyl-prolyl cis-trans isomerase FKBP4, N-terminally processed	33434	26754.1	32534.7	32071.5	32651.4	20543.5	19845.9	42251.3	24815.6	22595.1	23548.5	28150	22724.5	16633.9	19017.1	25576.2	26446.7	0.968642	1.21452	0.706801	0.516108	6	6
P30681	Hmgb2	High mobility group protein B2	37968.6	43547.3	30003.3	41662.7	31963	26087.1	25378.6	41014.3	21643.9	21709.7	18902.4	24181.3	11292.1	13886	5559.97	11523.9	25395.3	1.49584	1.40423	0.76908	0.457138	24	18
P30999-2	Ctnnd1	Catenin delta-1	90280	91287.6	100209	84226.9	81934.6	89948.7	79390	72673.2	92209.2	79724.9	78341.8	86046	71404.6	81700.6	72079.9	72435.7	82743.3	0.348116	1.21289	0.145067	0.012032	24	18
P31230	Aimp1	Aminoacyl tRNA synthase complex-interacting multifunctional protein 1;Endothelial monocyte-activating polypeptide 2	300558	384572	273420	228003	256947	213104	258144	183300	282925	228581	263226	296123	297449	239647	296638	283853	267906	0.751279	1.55202	0.712762	0.685393	24	12
P31266	Rbpj	Recombining binding protein suppressor of hairless	64794.3	64555	68827.5	67668.4	60907.6	68882.6	56371.7	65949.7	55024.3	51280.5	54522	64164.9	56368.9	66539.8	55960.6	67289.3	61819.2	0.284737	1.11588	0.785971	0.435894	6	18
P31938	Map2k1	Dual specificity mitogen-activated protein kinase kinase 1	3293.3	3683.05	4487.28	4015.42	3185.31	3793.27	3696.78	900.506	3112.28	3160.92	3092.45	2982.6	2686.79	2500.3	2902.1	1874.17	3085.41	1.1625	1.84951	0.192151	0.170612	6	12
P32020	Scp2	Non-specific lipid-transfer protein	49707.1	49317.1	48179.8	45834.9	31366.2	49576.4	43609.9	31021	46093.1	38801.1	51402.5	52974.7	46665.3	42673.1	42191.6	51904.2	45082.4	0.486968	1.32685	0.48995	0.313111	6	12
P32067	Ssb	Lupus La protein homolog	25314.3	34005	31797.1	24628.8	26252.9	28341.3	36274.8	20745.4	29445.9	23551.1	27477.5	32160.5	27335.5	30312.7	32321.9	44339.2	29644	0.795904	1.08655	0.506842	0.792615	18	18
P32233	Drg1	Developmentally-regulated GTP-binding protein 1	161862	159289	144498	148595	114518	117045	108385	98752.2	121988	132728	109540	122473	108525	123300	92658.7	111227	123462	0.560524	1.55043	0.155666	0.000453315	24	18
P32921	Wars	Tryptophan--tRNA ligase, cytoplasmic;T1-TrpRS;T2-TrpRS	5113.23	8727.82	9072.17	3806.2	6238.33	6242.81	8909.01	2646.98	8307.81	12384.5	9364.38	14982.6	7428.46	5460.79	8938.55	5673.78	7706.09	1.60076	1.19774	0.565409	0.548152	6	6
P33174	Kif4	Chromosome-associated kinesin KIF4	118205	107320	71482.6	71469	71636.4	53341.2	53258.4	57025.8	28273	31248.2	32099.1	34430.3	28195.4	28559	16250.1	40470.5	52704	1.93448	2.04495	0.934211	0.813315	24	18
P33215	Nedd1	Protein NEDD1	23130.7	20155	22250.3	17324.1	17272.4	16422.5	13856.5	12851.2	13561.9	13048.1	11951.7	14953.3	10395.3	18711.4	11149	15790.3	15801.5	0.805967	1.62072	0.750587	0.546765	24	18
P33435	Mmp13	Collagenase 3	5445.8	4373.08	4247.04	3958.36	3464.03	3023.6	2880.44	3800.42	1940.24	2614.2	1686.14	3377.44	3493.34	4231.7	3810.48	3501.7	3490.5	1.07711	1.51348	0.990291	0.686523	24	12
P33609	Pola1	DNA polymerase alpha catalytic subunit	3392.13	3020.76	2023.28	2365.3	2227.04	1620.01	2378.2	870.369	588.145	2138.31	952.731	990.597	1165.65	1196.9	275.518	842.226	1627.95	1.91444	1.97407	0.648203	0.548152	24	18
P34022	Ranbp1	Ran-specific GTPase-activating protein	37957.4	38933.4	36568.9	49129.2	30902.1	33479.5	19125.4	7923.84	19031.4	23726.6	32034.5	42549.5	20489.9	18231	25774	27161.5	28938.6	1.42389	3.16823	0.355601	0.0132996	6	12
P35235-1	Ptpn11	Tyrosine-protein phosphatase non-receptor type 11	18053.1	17050.7	23012.6	11062.8	14444.1	15239.3	11644.9	15850.5	10855.9	12602.7	10524.8	18977.6	13139.8	16358.7	10505.3	14217.4	14596.3	0.856884	1.27671	0.67865	0.908872	6	12
P35278	Rab5c	Ras-related protein Rab-5C	40043.8	42720.3	31056	45368.8	41805	50743	57874	40877.6	38388.2	44641.7	32322.7	35195.1	29964.7	36283.3	37511.9	39759.4	40284.7	0.6928	1.29214	0.648642	0.546765	24	6
P35282	Rab21	Ras-related protein Rab-21	18011.1	17876.2	9425.73	15841.8	16198.1	14659.5	9254.95	16073.9	13858.3	15954.4	16646.4	14264.7	15580.1	16943.4	14005.8	15591	15011.6	0.583294	1.42029	0.405823	0.83243	24	18
P35285	Rab22a	Ras-related protein Rab-22A	4542.33	6943.73	5094.16	6058.96	5061.5	4923.32	5527.44	7968.46	7137.22	5672.03	3630.31	5788.83	4680.36	6107.33	7746.61	4930.38	5738.31	0.755998	1.35164	0.0888975	0.403066	18	18
P35441	Thbs1	Thrombospondin-1	492792	461135	458800	420675	386597	434477	425257	463622	674185	442406	608398	542715	506519	518896	611916	522366	498172	0.577286	1.1618	0.887397	0.88722	24	12
P35486	Pdha1	Pyruvate dehydrogenase E1 component subunit alpha, somatic form, mitochondrial	17044	14433.3	16273.8	18261.3	13133.2	12677.1	15695.4	6674.53	16692.9	18406.7	15968.3	23803.9	17527.7	18204	16363.6	19304.5	16279	1.05224	1.54381	0.638147	0.688144	6	6
P35550	Fbl	rRNA 2-O-methyltransferase fibrillarin	89081.7	85484.8	78211.7	73076.8	91806.8	74838	88336	60764.4	84776.8	76192.6	81154.8	82441.9	60049.4	83375.2	53840	62367.8	76612.4	0.495569	1.1708	0.296845	0.341223	24	18
P35601	Rfc1	Replication factor C subunit 1	78620.1	53992	47571.3	60589.6	48393.1	45361	46532.9	47276.2	47678.7	49911	38659.6	54767	41646.3	43301.6	46968.4	38163.6	49339.5	0.819961	1.41447	0.324537	0.0350366	24	12
P35689	Ercc5	DNA repair protein complementing XP-G cells homolog	18684.5	16922	12931.3	12852	12072.7	14531.6	8609.73	11515.4	16907	14425.3	12182.8	13336.8	13358.1	13752.3	10877.7	13887.2	13552.9	0.74337	1.76926	0.0408136	0.0194577	24	18
P35700	Prdx1	Peroxiredoxin-1	518796	662680	583730	761384	616319	559745	441819	640571	839848	548965	569980	533822	335302	495830	424165	351061	555251	0.908682	1.24273	0.364221	0.120826	24	18
P35762	Cd81	CD81 antigen	71557	70708.8	52176.8	26544.8	63556.7	41616.8	37820.2	47208.2	24744.5	32115.7	29032.8	53861.1	67428.8	63846.1	61583.6	28233.5	48252.2	0.970164	1.8072	0.717421	0.688144	12	18
P35831	Ptpn12	Tyrosine-protein phosphatase non-receptor type 12	1751.81	2843.52	2824.11	2397.24	2430.57	1989.76	1729.74	2706.08	2210.61	2686.8	1849.16	2930.05	2210.32	2404.5	1656.72	1552.95	2260.87	0.609101	1.18121	0.254712	0.149985	6	12
P35922-9	Fmr1	Fragile X mental retardation protein 1 homolog	331450	281223	297094	300905	273320	249116	240066	250080	329825	297415	268595	211520	205516	250901	227344	212591	264185	0.476687	1.24998	0.140875	0.00337965	24	18
P35979	Rpl12	60S ribosomal protein L12	41998.9	51127.2	53705.2	55055	54228.2	31480	33440.6	10919.9	35438.3	50268.7	44094.9	48558.1	29206.1	32288.6	35096.5	36579.7	40217.9	1.0974	2.45173	0.176453	0.012032	6	6
P35980	Rpl18	60S ribosomal protein L18	216826	200292	143337	176689	148247	137005	146821	139668	170360	171135	146531	182353	137149	143508	136895	155161	159499	0.50114	1.46227	0.0483139	0.0083317	24	12
P36916	Gnl1	Guanine nucleotide-binding protein-like 1	20406.8	21653.1	20283.1	25988	18171.2	24877.4	14273.4	14305.5	19540.2	20151.5	23128.2	25376.9	27266	20687.6	18619.3	32447.4	21698.5	0.837568	1.61906	0.739422	0.170612	6	12
P37804	Tagln	Transgelin	97327.6	114610	84070.9	102679	69392.7	83225.6	91046.2	39461.1	70339.1	54484.7	89208.9	101055	80970.7	78434.2	105355	86147.6	84238	0.892102	1.62395	0.83578	0.546765	6	6
P37889	Fbln2	Fibulin-2	120211	171148	108372	118547	108978	97633.8	111587	107335	114056	125118	149118	158426	124845	106581	149266	142246	125842	0.584181	1.41017	0.666241	0.149985	24	12
P38532	Hsf1	Heat shock factor protein 1	7038.27	6560.07	10303.5	6910.03	7791.32	8081.68	8370.43	9891.79	6112.23	7485.18	6219.34	8589.84	6039.63	7610.26	5535.26	8027.75	7535.41	0.632782	1.34297	0.625893	0.79513	6	18
P38647	Hspa9	Stress-70 protein, mitochondrial	49034.1	63271.9	17675.9	53321.3	27888.9	44642.3	75174.6	74978.6	29995.5	22628.4	57265.8	43322.2	57582.7	52374	52772.3	58641.8	48785.7	1.1786	2.11492	0.52761	0.0928384	18	12
P39053	Dnm1	Dynamin-1	4519.59	4339.69	5734.38	4483.09	5584.09	5066.69	2626.71	6694.38	2848.24	3710.14	3383.68	4011.49	3327.86	3680.87	3630.68	3526.39	4198	0.968956	1.20222	0.933637	0.83243	6	12
P39054	Dnm2;Dnm3	Dynamin-2;Dynamin-3	8137.61	9218.17	10386.3	8860.81	11871.7	12047.8	9163.61	6000.06	8254.75	10232.6	8326.72	7325.03	7437.18	9558.1	7401.03	7942.76	8885.27	0.680651	1.57742	0.393474	0.153144	12	6
P39447	Tjp1	Tight junction protein ZO-1	11072.7	10193.2	9148.26	10031.1	9861.49	7771.78	10372.7	5679.41	6549.44	7720.57	5639.16	7042.48	8161.05	8966.67	6926.16	9449.89	8411.63	0.645954	1.32481	0.929304	0.764533	24	6
P39876	Timp3	Metalloproteinase inhibitor 3	306020	300447	247794	213834	235612	228914	224977	198428	259616	268435	217326	259669	230275	310326	227208	230684	247473	0.452165	1.43236	0.11821	0.0609999	24	18
P40124	Cap1	Adenylyl cyclase-associated protein 1	186696	168998	132705	202530	160185	136057	142115	177900	176217	136185	134528	170824	130165	123479	155842	145901	155020	0.509938	1.20069	0.237578	0.107053	24	12
P40142	Tkt	Transketolase	55824.2	77516.3	78868.3	52349.7	52592.3	54499.8	44561.7	111313	47271.6	46901	41500.9	63503.8	46012.6	49519	42569	41739	56658.9	1.23215	1.45552	0.942084	0.742326	6	12
P40224	Cxcl12	Stromal cell-derived factor 1	338195	350864	360057	336584	297415	379056	329410	339853	509185	474704	432185	411146	443132	394685	325241	422338	384003	0.55148	1.04091	0.836493	0.633201	24	18
P40336	Vps26a	Vacuolar protein sorting-associated protein 26A	4173.91	3438.92	3756.63	2593.2	2020.1	3253.65	2863.89	4447.14	4747.75	4363.69	3525.3	2476.27	3273.87	2116.33	3611.22	3009.6	3354.47	0.81314	1.44353	0.0169639	0.0083317	24	12
P40694	Ighmbp2	DNA-binding protein SMUBP-2	14112.9	13034.6	9301.34	12166.5	13908.9	9917.03	8157.51	11688.2	17819	13744	9107.58	11803.5	10921.3	12454.2	10956.4	13386.4	12029.9	0.803117	1.36792	0.0745017	0.0770804	24	6
P41105	Rpl28	60S ribosomal protein L28	113979	170713	17260.6	62775.1	116341	74235.2	60792.1	104719	81243.9	83939.9	81710.2	102392	47718.8	47762.3	30599.2	49737.2	77869.9	1.97063	3.55705	0.613751	0.243418	24	18
P41230	Kdm5c	Lysine-specific demethylase 5C	5680.1	6247.72	6966.76	5874.11	4466.06	6331.59	5711.36	3695.71	5644.97	5417.29	6383.97	4781.58	5661.23	4806.13	3909.2	5169.68	5421.72	0.603323	1.36502	0.0398605	0.0749827	6	12
P41778-2	Pbx1	Pre-B-cell leukemia transcription factor 1	17766.8	11694.5	10931.6	14539.8	14309.6	11023.8	13757	13345.3	9378.92	14323.4	11376.3	12664.1	14990	12442.8	12831	13955.6	13083.2	0.641124	1.16294	0.771546	0.833768	18	12
P42208	2002-09-01	Septin-2	2782.23	5899.55	3353.89	3621.83	4396.45	2727.16	3907.96	2421.63	1680.44	3341.29	2240.06	4565.86	3322.41	3743.91	2976.12	5083.6	3504.02	1.20407	1.37162	0.979741	0.736166	18	6
P42225	Stat1	Signal transducer and activator of transcription 1	3618.13	5492.56	5104.48	3731.39	3382.26	3536.04	4299.45	3544.94	3616.95	6014.15	3680.24	2920.47	4211.64	4159.68	4722.89	3845.92	4117.58	0.751334	1.3169	0.433721	0.546765	24	6
P42227	Stat3	Signal transducer and activator of transcription 3	117955	93949.7	138310	147805	109965	125081	92564.5	135245	110084	107524	115330	129204	129369	104177	119272	104507	117521	0.470047	1.35021	0.0792004	0.152303	6	18
P42230	Stat5a;Stat5b	Signal transducer and activator of transcription 5A;Signal transducer and activator of transcription 5B	11572.7	11564	12762.8	12517.7	10977.6	10247.2	9877.54	7932.08	15646.9	13283.2	12266.5	11987	9798.69	10589.8	11915.4	11067.7	11500.4	0.67083	1.41948	0.249545	0.00526516	6	6
P42669	Pura	Transcriptional activator protein Pur-alpha	2973.62	3419.13	1818.13	2544.07	2625.53	2654.85	2800.68	58.2801	1189.35	2274.89	2597.97	1717.26	2639.12	1196.14	2844.42	1643.99	2187.34	1.5365	2.23604	0.799645	0.794179	24	6
P42859	Htt	Huntingtin	27702.4	24772.1	20426.7	22530.9	24245.7	21325.3	18143.7	15906.1	25771.5	17975.1	22194.6	22163.2	20895.7	23970.8	18803.4	15465.4	21393.3	0.572002	1.54111	0.0235531	0.0194577	24	18
P42932	Cct8	T-complex protein 1 subunit theta	184768	186036	145607	166779	142275	125828	158676	119585	161051	154490	135246	167197	165310	129317	138944	149056	151885	0.437512	1.38307	0.123421	0.0279583	24	12
P43135	Nr2f2;Nr2f1	COUP transcription factor 2;COUP transcription factor 1	75071	49660.5	41128	38446.9	36680.9	30847.9	26456.6	30347.2	50822.6	51572.4	47879.1	43091	41789.7	44068.8	34452.3	44744.8	42941.2	1.13211	2.19583	0.127864	0.000934497	24	18
P43247	Msh2	DNA mismatch repair protein Msh2	8300.2	7114.89	5425.21	6777.77	3508.16	5197.94	7779.7	14738.1	5666.83	5325.13	7497.54	3947.32	5284.57	7878.95	4592.6	7064.68	6631.23	1.6935	2.58645	0.601907	0.548152	18	18
P43275	Hist1h1a	Histone H1.1	302931	268453	150220	169734	137607	114443	125853	55476.4	144363	142268	122343	121413	76205.5	97914.5	56627.3	69011.4	134679	1.83736	3.15109	0.132413	0.000256069	24	18
P43276	Hist1h1b	Histone H1.5	118797	104284	6589.17	63553.2	39734.7	34460.9	59194.3	35798.7	72100.7	46355.9	29885.9	67461.1	47511.6	54505.7	37228.5	36958.8	53401.3	2.10122	3.1804	0.192569	0.121239	24	12
P43277	Hist1h1c;Hist1h1d	Histone H1.2;Histone H1.3	784863	677380	246416	427442	354011	354136	357941	440056	415031	462003	341275	417688	374023	377716	300639	322487	415819	1.29491	2.16996	0.201251	0.0749924	24	18
P43406	Itgav	Integrin alpha-V;Integrin alpha-V heavy chain;Integrin alpha-V light chain	4971.38	10518.1	9455.04	6153.85	3034.74	8139.36	5245.33	10809.5	4869.62	5086.3	2355.24	4890.77	7549.76	5828.14	2599.98	8344.01	6240.69	1.35469	1.43679	0.9293	0.833768	18	12
P45376	Akr1b1	Aldose reductase	21369.3	29992	17888.2	24664.5	26248.1	14564.2	17645.8	22027.1	15742.2	15187.8	23414.5	18964.6	19767.8	11166.7	21584	10508.4	19421	1.00323	1.29462	0.810472	0.896558	6	6
P45481	Ep300;Crebbp	Histone acetyltransferase p300;CREB-binding protein	23452.3	10609	11521.8	18099.3	15474	12531.1	8150.29	10960.6	10387.7	8926.77	13490.6	15402.7	13898.1	17951.1	13776.9	17690.5	13895.2	1.10125	1.7823	0.85393	0.257363	12	12
P45591	Cfl2	Cofilin-2	21069	19793.4	7021.72	22535.9	21782.3	14014.1	20367.3	33841.2	16321.5	12306.4	18127.3	20100.9	16456.1	12963.3	13549	14234.3	17780.2	1.50838	1.83399	0.928778	0.723758	18	18
P46061	Rangap1	Ran GTPase-activating protein 1	81874.7	91573.6	63876.8	65331.5	42367.8	45733.1	55531.7	44542.5	45558.6	35837.5	46717.8	38818.2	37516	42790.8	29924.9	44523.7	50782.5	1.21398	1.96875	0.692166	0.251236	24	12
P46471	Psmc2	26S protease regulatory subunit 7	726487	502602	670878	496655	504488	549003	477654	498695	886939	660229	757896	471450	714220	699433	653499	484721	609678	0.681489	1.25886	0.42604	0.434973	24	18
P46664	Adss	Adenylosuccinate synthetase isozyme 2	10616.1	11576.2	15750	12689.5	6780.82	7501.43	11588.6	11928.1	11871.7	7747.1	7934	10440.4	11014	8570.86	11135.9	9776.66	10432.6	0.859729	1.99125	0.479597	0.266379	6	6
P46935	Nedd4;Nedd4l	E3 ubiquitin-protein ligase NEDD4;E3 ubiquitin-protein ligase NEDD4-like	194257	239676	225204	202247	198493	183111	171735	187546	173331	175452	173381	200427	192563	196285	208485	177393	193724	0.35071	1.20778	0.895883	0.620653	6	12
P47199	Cryz	Quinone oxidoreductase	11223.1	11330.7	14957.6	15911.9	12362.7	14207.2	14390.4	10502.7	10215.2	16517.1	12076.3	15791.8	14960.5	11599.4	7567.72	10122.6	12733.5	0.702821	1.3687	0.249461	0.0227748	6	12
P47713	Pla2g4a	Cytosolic phospholipase A2;Phospholipase A2;Lysophospholipase	24484.1	23479.6	18525.7	24230.4	21174.3	19020.3	16326.3	16508.5	27891.1	22804.1	22617.2	24934.2	23253.1	25648.5	19485.7	21739.1	22007.6	0.525486	1.46075	0.217544	0.0435944	24	18
P47738	Aldh2	Aldehyde dehydrogenase, mitochondrial	76742.7	81655.7	87520.8	82300.2	57139.7	64812.1	70038.4	40544.1	81931.4	77288	64313.1	84397	74904.5	85312.3	86037.4	84406.9	74959	0.626699	1.5357	0.785407	0.83243	6	6
P47753	Capza1	F-actin-capping protein subunit alpha-1	13897.3	16765.9	17914.4	18689.6	18150.6	12814.6	16146.8	15453.2	13771.8	10369.3	9595.12	17200.5	12337.1	11664.5	8919.49	15398.8	14318.1	0.682365	1.19375	0.85628	0.688144	6	6
P47754	Capza2	F-actin-capping protein subunit alpha-2	90758.6	96215.5	100017	84603.5	92702.9	104144	104641	121229	87272.3	98429.1	95691.1	105466	90272	106541	90866.7	94127.4	97686.1	0.374929	1.22342	0.696906	0.807733	18	6
P47757-2	Capzb	F-actin-capping protein subunit beta	45138.3	44812	38801.8	50631.5	35795.7	38262.2	51394.2	20254.2	43932.9	39489.4	47133.3	46526	60166.9	42098.4	43954.3	46127.1	43407.4	0.919491	1.25544	0.837405	0.874741	6	6
P47856	Gfpt1	Glutamine--fructose-6-phosphate aminotransferase [isomerizing] 1	115160	125208	118344	113784	104855	92229.3	100922	66995.4	85090.6	77556.9	74081.3	87506.1	69286	84315	82836.9	71447.1	91851	0.633768	1.43146	0.749761	0.242479	24	18
P47857	Pfkm	ATP-dependent 6-phosphofructokinase, muscle type	114438	121806	99764.9	132207	91063.5	85431	95556.1	73963.8	97422	109571	82840.1	93599.2	76993.9	90550.2	70159.2	77963.2	94583.1	0.656012	1.39361	0.143066	0.00212227	24	18
P47911	Rpl6	60S ribosomal protein L6	45210.5	52445.6	46015.6	49201.9	58834.1	41803.1	60734.9	21042.5	42729.8	37467.4	47683.1	45820.6	52742.9	42079.4	37056.1	43830.1	45293.6	0.876334	1.23062	0.205795	0.546765	12	6
P47934	Crat	Carnitine O-acetyltransferase	13103.3	10459.7	11336.8	11770.5	8393.96	10301.6	9686.27	7714.51	13084.2	12774.5	8412.32	11441.9	8436.7	11526.8	10363.4	11034	10615	0.507654	1.35413	0.17658	0.0234052	24	18
P47955	Rplp1	60S acidic ribosomal protein P1	17960.7	17816.5	9817.28	7915.87	16409.7	13309.4	12341.2	19090.3	12804.4	20715.3	17084.9	20154	12011	10319.5	17774.2	9077	14662.6	0.872932	2.01753	0.714934	0.274076	24	12
P47962	Rpl5	60S ribosomal protein L5	173386	230282	148193	173949	139277	117243	126583	153107	157343	173614	153889	186719	162155	156031	139277	115245	156643	0.734385	1.57363	0.138976	0.00337965	24	18
P47963	Rpl13	60S ribosomal protein L13	60128.9	61296.4	34079.6	46950.6	41509.9	42212.6	43915.2	48367.6	42657.7	39269.8	42730.1	45786.2	34678.5	38455.7	31206	27816.7	42566.3	0.786529	1.49852	0.591055	0.199363	24	12
P47968	Rpia	Ribose-5-phosphate isomerase	2383.11	1231.15	1647.95	1511.7	1878.08	2029.05	1579.78	582.484	894.451	1420.69	765.428	1617.64	851.567	936.631	525.301	1374.83	1326.87	1.40015	1.80696	0.735118	0.676678	12	6
P48036	Anxa5	Annexin A5	3095.24	2943.36	3597.9	2719.1	3542.25	1689.06	3297.32	204.162	1980.45	2459.42	3318.75	3719.63	2424.56	2336.59	2275.07	2406.93	2625.61	1.33892	1.80409	0.136331	0.0346253	6	12
P48678	Lmna	Prelamin-A/C;Lamin-A/C	41274.7	59266.8	49769.6	57385.2	47181.2	38066.8	44076.4	42388.9	39958	32297.7	29957.3	39995.9	41690.1	33171.7	36170.1	38663.4	41957.1	0.698558	1.25698	0.967483	0.736166	6	6
P48725	Pcnt	Pericentrin	10031.2	9584.59	8319	8645.34	5838.85	6706.85	5645.16	5639.32	5202.47	6890.82	5942.94	5739.29	6156.57	8211.15	5547.67	6291.83	6899.56	0.699855	1.7383	0.655851	0.153144	24	18
P48962	Slc25a4	ADP/ATP translocase 1	35012.7	30103.7	20612.6	21469.3	24822.6	22110.4	21391.5	24869.8	32228.5	23169.1	24938.2	27582	30840.6	24011.5	29137	23440.5	25983.7	0.554194	1.54737	0.32909	0.413769	24	6
P49025	Cit	Citron Rho-interacting kinase	18059.3	19705	11830.5	14547.3	11276.6	8330.04	6953.29	6632.03	6020.1	6988.7	5222	5967.69	4654.19	6327.78	2814.57	3061.96	8649.44	1.95277	2.77979	0.552546	0.114262	24	18
P49135	Ercc3	TFIIH basal transcription factor complex helicase XPB subunit	7149.65	6291.28	5399.43	5697.02	5277.81	5816.22	5233.38	3945.4	4151.37	4862.45	4212.67	4132.02	3545.04	5082.26	4972.07	4218.52	4999.16	0.721043	1.46435	0.81709	0.836216	24	18
P49312	Hnrnpa1	Heterogeneous nuclear ribonucleoprotein A1;Heterogeneous nuclear ribonucleoprotein A1, N-terminally processed	55825.3	55417.9	33646.8	47535.6	43452.6	41511.7	48688.8	47510.6	43744.6	36831.7	36625.6	56470.5	44111.6	38548.4	36534.9	28409.1	43429.1	0.646143	1.37029	0.806048	0.791502	24	18
P49586	Pcyt1a	Choline-phosphate cytidylyltransferase A	42335.8	47129.7	39849.1	48410.9	36074.5	49418.8	29357.1	30857.3	37035.5	42039.1	35318.7	41020.6	42433.1	44562.6	25272.1	38210.5	39332.8	0.613908	1.48578	0.0258045	0.0770804	12	6
P49615	Cdk5	Cyclin-dependent-like kinase 5	12637.1	13411.6	17455.6	13575.9	9505.23	17763.4	15217.9	25285.2	12242.7	14845.5	12274.1	17463.3	8948.18	12616.6	18408.5	10830.7	14530.1	1.12435	1.5549	0.220681	0.800468	18	18
P49717	Mcm4	DNA replication licensing factor MCM4	21991.2	20756.7	24502.9	14742.6	13014.9	12624.4	14066	5458.13	11345.8	10130.3	8494.59	11186.2	8389.03	10641.1	6617.77	7296.57	12578.6	1.51406	2.18949	0.469515	0.103203	24	18
P49718	Mcm5	DNA replication licensing factor MCM5	219915	209366	127379	170094	148783	127444	100911	64553.9	75949.1	83503.7	67771.7	89122.2	64357.7	76031	45356.8	67503.4	108628	1.60694	2.59439	0.650506	0.153144	24	18
P49962	Srp9	Signal recognition particle 9 kDa protein	20470.6	22662.6	24597.3	16225.7	17041.9	20384.1	18035.3	7253.59	21478.1	17308.7	16766.2	19299.7	19322.7	23126.1	15866.3	16287.2	18507.9	0.937098	1.70562	0.0907165	0.185677	24	18
P50431	Shmt1	Serine hydroxymethyltransferase, cytosolic	6722.4	5429.65	4568.03	5006.6	3059.96	2919.77	4024.31	3825.58	2739.84	4017.2	3730.46	4110.84	2673.81	5132.12	2282.84	3403.02	3977.9	1.11606	2.03221	0.5932	0.181239	24	18
P50518	Atp6v1e1	V-type proton ATPase subunit E 1	92707.7	110851	99821	74877.1	76076.3	70874.7	99655.5	52629.8	83721.4	73976.5	93942.2	109430	94015.8	87822.7	83426	85935.2	86860.2	0.670287	1.38522	0.629736	0.546765	6	6
P50540	Mxi1	Max-interacting protein 1	4146.34	3571.04	4318.23	3859.44	3447.91	3807.65	3349.46	3101.12	4588.68	4329.98	4567.63	2841.06	4956.01	4699.73	4064.2	3175.81	3926.52	0.538632	1.26774	0.441717	0.36451	12	6
P50544	Acadvl	Very long-chain specific acyl-CoA dehydrogenase, mitochondrial	12714.9	11854.4	6827.39	13610.3	7122.94	8105.59	11516.7	9445.98	12833.9	8349.47	8943.23	10006.7	11320.5	9675.97	8733.24	9234.38	10018.5	0.677038	1.61337	0.457616	0.403066	24	12
P50580	Pa2g4	Proliferation-associated protein 2G4	715110	667144	503560	610680	475282	413034	392035	375152	520940	453464	384938	472406	409052	441087	440159	395406	479341	0.70922	1.80172	0.246403	0.0023345	24	18
P50615	Btg3	Protein BTG3	114686	99628.3	94513.9	86228.3	82616.7	93102.9	73461.5	74135	105944	98749	94400.9	86353	83163.8	98593.6	82076.5	86407.4	90878.8	0.453616	1.45203	0.0233119	0.000154042	24	18
P51125	Cast	Calpastatin	8134.58	8620.57	5880.03	10549.7	6065.61	5324.25	5897.9	5598.05	5691.6	7182.9	4754.33	10315.4	5809.47	5459.36	4452.23	6408.16	6634.01	0.919122	1.47106	0.055345	0.189764	6	6
P51150	Rab7a	Ras-related protein Rab-7a	26170.7	20973.2	14000.4	26485.9	20228.9	18342.7	18080.1	34772.4	14032.4	17229.6	16037.7	9977.75	15807	17882.3	13745.6	25467.6	19327.1	1.28289	1.37024	0.60782	0.791502	18	12
P51174	Acadl	Long-chain specific acyl-CoA dehydrogenase, mitochondrial	23526.3	20680.2	30125.3	24646.8	16092.7	19718.7	25037.6	4807.07	23457.4	24085.5	16497.1	29891.6	20800.8	29292.6	24103	25090.7	22365.8	1.132	1.83524	0.67475	0.875677	6	18
P51410	Rpl9	60S ribosomal protein L9	300884	243228	129209	284857	194233	169718	182255	251819	250078	203466	180915	208064	168773	170568	163811	189331	205700	0.834591	1.49501	0.107941	0.0468103	24	12
P51612	Xpc	DNA repair protein complementing XP-C cells homolog	18477.2	6735.32	8241.15	5154.83	9207.15	9042.62	11156.4	15617.8	6472.24	14431.5	15877.9	16143.6	17296	11287	12359.1	11516.9	11813.6	1.12772	1.99868	0.952706	0.79513	18	6
P51660	Hsd17b4	Peroxisomal multifunctional enzyme type 2;(3R)-hydroxyacyl-CoA dehydrogenase;Enoyl-CoA hydratase 2	87605.1	84199.6	70500.3	77017	53585.5	81474.3	66316.3	68976.4	89789.6	87674.2	66827.7	86625.8	68167.4	71337.6	72688.4	68006.1	75049.5	0.482404	1.27206	0.00203233	0.00803666	24	18
P51807	Dynlt1	Dynein light chain Tctex-type 1	24065.2	18266.5	21478	20323.2	15115.6	19398.5	21174.9	18916.6	15700.8	15904.4	15832.2	18278.7	23082.8	18324.6	12822.9	16344.7	18439.4	0.60969	1.2265	0.933842	0.801846	6	18
P51859	Hdgf	Hepatoma-derived growth factor	53941.5	47561.9	49808.4	50341.5	43811.4	39729.2	44960.7	43628.9	38651.4	41766.6	37386.4	35526.6	37348.5	49060.4	38492	42931	43434.1	0.423972	1.21502	0.962916	0.833768	24	12
P51949	Mnat1	CDK-activating kinase assembly factor MAT1	19353.5	12438.6	19149.8	24204.1	15231.8	16945.8	12568.6	22624.4	12798.1	11945.5	11316.4	17712.3	13206.5	25209.3	19518.8	21187.3	17213.2	0.807111	1.36367	0.481294	0.537421	18	6
P51954	Nek1	Serine/threonine-protein kinase Nek1	3519.87	4586.92	3500.67	3659.47	2662.55	3025.69	3530.53	2082.71	3382.65	3768.07	3771.17	3640.22	1959.54	3220.48	2385.9	3088.05	3236.53	0.811788	1.44423	0.00774469	0.00803666	6	6
P52293	Kpna2	Importin subunit alpha-1	349782	361078	235154	231104	187992	164235	159592	129649	163192	161102	117929	156544	124283	145448	109686	114397	181948	1.38167	2.45768	0.443177	0.0194577	24	18
P52332	Jak1	Tyrosine-protein kinase JAK1	34618.2	26579.9	31852.2	27371.3	29089.3	32106	29425.4	24521.3	27306.2	28390.8	26904.2	32139.2	28900.1	32543	28161.9	32473.2	29523.9	0.341991	1.13442	0.644443	0.800468	12	12
P52431	Pold1	DNA polymerase delta catalytic subunit	14793	18432.4	12613.1	14035.4	11932.2	10695.3	9314.06	5585.29	7575.78	9082.59	6834.04	9387.49	5657.41	7956.51	8389.47	8138.52	10026.4	1.28132	2.22999	0.692046	0.312788	24	18
P52479	Usp10	Ubiquitin carboxyl-terminal hydrolase 10	45252.2	40175.3	25818.7	38114.9	35690	23609.9	20838	28375.8	38530	37047.5	28933	27854.8	32724.5	36659.9	27587.5	27333.8	32159.1	0.759171	1.73585	0.0366402	0.00579168	24	18
P52480	Pkm	Pyruvate kinase PKM	218840	229836	185373	248364	231568	202849	204067	259082	177146	176212	206370	207372	162003	175933	175904	160007	201308	0.492156	1.06781	0.939428	0.676678	6	6
P53349	Map3k1	Mitogen-activated protein kinase kinase kinase 1	18245.1	12115.5	16347.9	13733.6	12197.2	14828.7	13990.9	15238.3	14999.6	17229.4	14233.5	13206.6	12305.3	13173.9	15506.4	13161.6	14407.1	0.425457	1.12339	0.0722945	0.16362	24	12
P53690	Mmp14	Matrix metalloproteinase-14	33668	48415.4	41890.8	30517.2	32267.8	26296.9	38606.3	41662	22238.8	24589.9	32342.6	32993.7	35892.2	40608.4	34168.7	44175.6	35020.9	0.747456	1.40159	0.745503	0.494884	18	6
P53810	Pitpna	Phosphatidylinositol transfer protein alpha isoform	10263	11261.1	7796.52	11245.5	7620.31	9373.66	7295.13	8603.87	3606.59	10577.7	7426.49	9366.22	7666.8	5182.75	6051.37	7056.55	8149.6	0.939249	1.3538	0.625223	0.185677	24	18
P53995	Anapc1	Anaphase-promoting complex subunit 1	79396.1	63711.8	66290	59792.9	59218.4	58330.9	55310.8	54484.4	64568.1	63755.2	58349.9	65017.5	61782.2	57259.5	59142.5	58128.2	61533.6	0.404847	1.30341	0.0654179	0.000778747	24	18
P53996	Cnbp	Cellular nucleic acid-binding protein	292569	262465	291536	298193	258392	242160	233302	96089.3	277233	291857	322408	248960	217396	245199	181481	257444	251043	0.901513	1.79036	0.049777	0.00168982	6	12
P54071	Idh2	Isocitrate dehydrogenase [NADP], mitochondrial	5650.52	4828.39	7910.1	5583.45	4997.11	5417.63	5200.41	6472.92	5318.12	4526.37	5992.3	4915.94	2092.62	4126.83	4354.52	4362.32	5109.35	1.13859	1.29562	0.436946	0.114262	6	6
P54103	Dnajc2	DnaJ homolog subfamily C member 2;DnaJ homolog subfamily C member 2, N-terminally processed	34557.4	22301.1	22012.7	21331.5	18793	20883.8	13692.8	25435	22499.1	21821.8	17543.1	16383.8	18558.2	21981.1	18697.2	17972.5	20904	0.998115	1.45315	0.232415	0.167491	24	18
P54276	Msh6	DNA mismatch repair protein Msh6	11220.8	16007.7	6755.45	11583.7	10651.6	9149.62	13314	10548.8	8377.55	7753.24	10740	8627.33	6966.28	5813.15	11094.5	8697.76	9831.34	1.03694	1.48472	0.637104	0.546765	18	18
P54775	Psmc4	26S protease regulatory subunit 6B	104480	92268.1	106184	106121	105427	82677.6	129912	49429.5	101704	96009.9	97991.3	122929	107992	54307.7	108171	79415.4	96563.7	0.833467	1.1838	0.0665711	0.688144	6	6
P54823	Ddx6	Probable ATP-dependent RNA helicase DDX6	369047	324097	301520	295134	287274	278740	264433	238869	334750	301565	267944	304608	245186	269729	256134	240870	286244	0.45478	1.37719	0.0158218	8.28298e-06	24	18
P55194	Sh3bp1	SH3 domain-binding protein 1	73364.7	65208.6	69226.7	73021.3	61460	63736.7	65181.5	65961.7	59121.8	60753	57928.7	57653.1	58070.9	71651.4	52387.5	53171.2	62993.7	0.333004	1.1362	0.848647	0.874741	24	18
P55258	Rab8a	Ras-related protein Rab-8A	15643.5	13600.7	16601.5	13033.2	16252.1	9852.67	12204.5	11119	6309.33	19699	12132.4	12610	10869.4	17673.2	7876.79	11795.6	12954.6	1.03359	1.2706	0.168706	0.546765	24	18
P55937	Golga3	Golgin subfamily A member 3	38673.7	38538.4	46379.8	33157.2	40190.9	39483.9	36813.2	15639.7	40784.8	29550.7	36946	39687.9	35763.9	33285.1	36921	37433.4	36203.1	0.849102	1.51898	0.483223	0.586278	6	12
P56183	Rrp1	Ribosomal RNA processing protein 1 homolog A	37539.4	47620.5	31123.9	37874.3	37111.4	32362.7	34230.1	33779.6	26087.5	46855.2	32639.4	37800.8	32569.6	31451.2	26047.2	28501.3	34599.6	0.623512	1.25217	0.218624	0.242479	24	18
P56212	Ensa;Arpp19	Alpha-endosulfine;cAMP-regulated phosphoprotein 19	62706.1	51351	40011.5	44296.6	54802.5	42066.5	66573.7	27751.3	24182.8	47929.7	42132.5	37432.1	35505	29679.4	28872.8	32183.6	41717.3	1.01615	1.35286	0.915926	0.68315	24	18
P56480	Atp5b	ATP synthase subunit beta, mitochondrial	34577.7	38580.7	37609.1	34624	34084.4	33440.9	34056.5	36250.3	28531	32438.7	27621.1	36708.8	35838.2	32542.7	30112.9	29481	33531.1	0.326848	1.08342	0.942793	0.807733	6	12
P56581	Tdg	G/T mismatch-specific thymine DNA glycosylase	4446.75	4443.63	6358.49	6219.61	5741.41	5170.18	3016.09	6027.84	4168.67	4824.9	4776.02	6745.49	5387.1	4503.06	4945.45	3436.34	5013.19	0.743918	1.4148	0.0115283	0.0176888	6	18
P56873	Sssca1	Sjoegren syndrome/scleroderma autoantigen 1 homolog	90653.8	80638.5	58389.5	79449.6	62763.3	54815	53190.1	33257.6	54732	53923.8	64077	66511.6	62489	56985.9	62992.3	58769.6	62102.4	0.924219	1.98146	0.533713	0.181239	6	12
P56959	Fus	RNA-binding protein FUS	14033.5	9444.72	21710.7	9421.13	16204.7	16786.7	2943.16	11802.5	12532.4	16224	14721.2	17833	8698.71	6987.12	12289.9	10746.9	12648.8	1.48374	2.23737	0.458471	0.149985	6	12
P57746	Atp6v1d	V-type proton ATPase subunit D	8961.52	9837.89	5141.08	8039.91	7342.4	6751.24	6636.71	7778.41	8997.98	6831.73	6740.64	6390.89	11360.9	5466.62	8165.6	7057.44	7593.81	0.819058	1.42625	0.15001	0.114262	24	6
P57759	Erp29	Endoplasmic reticulum resident protein 29	8541.11	12179.9	7223.47	12030.1	5602.64	12046.2	12282.7	13777	6613.59	8321.91	9705.17	13133.8	9050.39	5632.91	14276.1	11350.3	10110.5	0.857866	1.47657	0.103214	0.153144	18	18
P57776	Eef1d	Elongation factor 1-delta	269178	248262	237509	204574	195898	180088	182251	157099	121212	154260	144287	160156	153474	187057	129630	153930	179929	0.822358	1.5248	0.884258	0.826685	24	18
P57780	Actn4	Alpha-actinin-4	138738	172953	183319	132843	159283	109523	177950	198168	83461	83811.4	132991	130252	119731	99299.8	143300	158743	139023	0.825091	1.39922	0.488991	0.341223	18	18
P58022	Loxl2	Lysyl oxidase homolog 2	20392.1	21040.1	23539.6	20399	18862	22915.8	18952.3	14892.3	32111.5	19788.4	23481	24014.6	26708.4	22909.4	22058.3	16616.4	21792.6	0.790144	1.29825	0.234412	0.0314776	6	12
P58044	Idi1	Isopentenyl-diphosphate Delta-isomerase 1	17463.2	20585.1	14815.5	17526.8	16762.7	14210.5	18594	14674.8	16840.7	14653.1	19729.9	14180.5	17676.7	12475.2	17927.5	10950.7	16191.7	0.595022	1.22842	0.505819	0.791502	24	12
P58059	Mrps21	28S ribosomal protein S21, mitochondrial	14915.1	15113.2	16454.4	20710.8	14230.4	11030.5	15087.3	15121	14007.5	11746.8	19864	17185.9	13792.3	18686.6	11821.6	15495.8	15328.9	0.631505	1.47125	0.158345	0.0928384	6	18
P58252	Eef2	Elongation factor 2	291214	297785	229779	275168	217464	254197	218739	185776	201280	235325	214175	254502	165699	214483	185955	199743	227580	0.580391	1.45606	0.338609	0.0363286	24	18
P58283	Rnf216	E3 ubiquitin-protein ligase RNF216	10165.8	8517.08	7879.03	9881.88	8567.86	7029.7	7223.95	9327.97	5062.06	9870.53	8342.13	9394.58	8918.19	9656.58	7196.02	7939.48	8435.8	0.605015	1.19781	0.756811	0.791502	24	18
P58462	Foxp1	Forkhead box protein P1	58913.2	26871.8	27385.8	24969	22686.5	21011.1	13651.2	15559.9	54641.4	45171.1	38949.1	33190.3	40025.3	30035.7	14212.5	25632.2	30806.6	1.46923	2.93673	0.0573339	0.00143218	24	18
P58468	Fam207a	Protein FAM207A	42493.2	36317.4	31545.3	37383	34031.5	24309.8	26283.3	17131	37246.2	46844.8	44017.6	34465.7	32376.5	21987.6	27412.6	26824.3	32541.9	0.913094	1.81532	0.0181151	0.000778747	24	18
P58544	Btbd1	BTB/POZ domain-containing protein 1	6412.92	6005.47	5697.15	5953.97	5129.13	5837.37	5875.38	5304.28	5367.66	6225.83	6630.79	5671.85	7028.56	6335.8	4956.54	5663.37	5881	0.352325	1.13239	0.557283	0.209425	24	18
P58771-2	Tpm1;Tpm2	Tropomyosin alpha-1 chain;Tropomyosin beta chain	18467.9	15777.5	10590.9	13474.2	12505.8	11158.2	13812.9	2395.48	12791.4	12054.3	12393.3	13301.7	8080.66	11221.4	11765.5	9588.63	11836.2	1.3579	2.11283	0.182867	0.0535267	24	18
P58854	Tubgcp3	Gamma-tubulin complex component 3	7835.52	8343.71	6322.39	7120.74	4928.13	6396.37	4086.41	3394.61	5265.06	4507.75	4658.84	5567	5274.42	5239.2	5979.07	3760.83	5542.5	0.892935	2.1627	0.438282	0.112585	24	18
P58871	Tnks1bp1	182 kDa tankyrase-1-binding protein	495503	500189	382906	482772	413612	393733	362167	277246	406072	454963	431070	446540	397547	461491	383189	365074	415880	0.536077	1.5572	0.0752191	0.00156238	24	18
P59016	Vps33b	Vacuolar protein sorting-associated protein 33B	7381.04	4234.77	6089.58	5144.83	6964.53	4977.66	3968.44	6680.35	6439.28	4847.48	4224.37	5152.13	4398.72	5500.52	4470.28	5381.42	5365.96	0.635972	1.12146	0.645311	0.723758	24	18
P59325	Eif5	Eukaryotic translation initiation factor 5	172130	177383	147251	161640	145903	156469	136685	149252	132829	175708	137525	161815	148481	161139	134740	142870	152614	0.291937	1.22234	0.129266	0.0840877	24	18
P59383	Lrrn4	Leucine-rich repeat neuronal protein 4	1124.77	6536.85	2271.56	618.542	7294.4	3379.63	4308.91	10624.9	3219.43	4685.52	4607.77	6048.34	547.579	5526.31	6585.73	9432.83	4800.81	2.09908	5.1672	0.353979	0.107053	18	12
P59438	Hps5	Hermansky-Pudlak syndrome 5 protein homolog	9792.49	7503.86	9726.47	10648.7	7606.35	8722.44	8873.29	5217.04	9601.93	6682.57	5072.29	9059.57	6891.78	8450.32	7282.94	8383.08	8094.7	0.688897	1.44604	0.765953	0.494884	6	12
P59470	Polr3b	DNA-directed RNA polymerase III subunit RPC2	16440.2	14888.7	14800.4	11647.2	14007	11350.7	10468.3	11570.6	11218.8	14266.2	10034.3	10932.3	11017.2	11953.7	8628.36	11211.5	12152.2	0.642829	1.42153	0.244254	0.114262	24	18
P59999	Arpc4	Actin-related protein 2/3 complex subunit 4	7555.17	6865.67	11560.7	6144.6	5662.52	5759.54	7113.94	9230.23	7862.52	5772.51	3422.11	8650.55	5145.82	4985.22	6786.2	8839.87	6959.82	1.16937	1.5501	0.173357	0.0770804	18	18
P60122	Ruvbl1	RuvB-like 1	111721	91227.7	119457	96074.6	72358.2	75424.5	110651	43454.1	66703.6	115389	75372.5	92360.3	95309.8	80952.8	64018.9	67798.9	86142.1	0.882293	1.45843	0.19688	0.121239	6	12
P60229	Eif3e	Eukaryotic translation initiation factor 3 subunit E	385811	362196	298363	275638	331816	302806	225944	706624	304299	345504	283397	442838	292608	258443	289726	227062	333317	1.44211	1.62468	0.881058	0.264523	24	18
P60335	Pcbp1	Poly(rC)-binding protein 1	102396	122185	113893	121837	108952	91099.1	68889.8	115719	89354.9	94520.7	92158.2	103687	65055.2	82926.2	65888.9	63275.3	93864.7	0.6276	1.27692	0.400529	0.0808263	6	12
P60670	Nploc4	Nuclear protein localization protein 4 homolog	58874.7	75916.1	59822.4	50473.8	70942.8	51008.5	50089.9	74724	28353.6	56556.8	52913	70715.7	51188.9	53016.1	52601.2	41835.7	56189.6	0.846464	1.22208	0.970092	0.853431	24	18
P60710	Actb;Actg1	Actin, cytoplasmic 1;Actin, cytoplasmic 1, N-terminally processed;Actin, cytoplasmic 2;Actin, cytoplasmic 2, N-terminally processed	2.09795e+06	2.71966e+06	2.01765e+06	2.43904e+06	3.18929e+06	2.45627e+06	3.29845e+06	2.5492e+06	1.15466e+06	1.32321e+06	1.88442e+06	1.74668e+06	2.20274e+06	2.2341e+06	2.67523e+06	2.53731e+06	2.28287e+06	0.939078	1.3121	0.391984	0.00803666	18	6
P60762-2	Morf4l1	Mortality factor 4-like protein 1	32956.5	43887.8	49814.7	45738.7	38110.1	45573.4	26371.9	31193.1	31675.2	35172.9	43917.7	53263.7	33458.6	32750.2	44562.7	40365.4	39300.8	0.684258	1.65992	0.331669	0.0146296	6	12
P60843	Eif4a3;Eif4a2;Eif4a1	Eukaryotic initiation factor 4A-III;Eukaryotic initiation factor 4A-III, N-terminally processed;Eukaryotic initiation factor 4A-II;Eukaryotic initiation factor 4A-II, N-terminally processed;Eukaryotic initiation factor 4A-I	503193	432084	541198	480347	450587	403070	437364	309663	424821	473364	399127	475405	441819	438342	376622	404139	436947	0.529892	1.36748	0.078317	0.0207044	6	12
P60867	Rps20	40S ribosomal protein S20	50278.5	64761.5	46592.2	55868.1	53505.8	46598.3	61393.2	71401.9	40095	37950.2	46838.6	61383.8	36132.2	38023.6	35736	40745.2	49206.5	0.72482	1.32657	0.877557	0.876279	6	6
P61021	Rab5b	Ras-related protein Rab-5B	3611.97	4431.68	2016.36	4248.27	4228.5	5530.23	4795.97	4190.48	3600.58	3546.2	2948.17	3165.18	5691.12	4606.31	5132.2	4864.53	4162.99	0.882722	1.55775	0.00404555	0.000778747	12	18
P61027	Rab10	Ras-related protein Rab-10	14711.8	12945.7	8470.19	9254.41	8913.67	10379.5	9847.67	8230.1	8404.19	6936.27	5486.5	11671.7	8394.38	8708.5	8793.34	6688.62	9239.78	0.998429	1.5604	0.80278	0.836216	24	18
P61079	Ube2d3;Ube2d2b;Ube2d2	Ubiquitin-conjugating enzyme E2 D3;Ubiquitin-conjugating enzyme E2 D2B;Ubiquitin-conjugating enzyme E2 D2	31787.8	42587.6	35102.3	38190	30094.3	27302.6	20816.6	2900.11	28793.2	32271.8	26666.4	30602.4	25229.5	26757.6	16756.8	29930.4	27861.8	1.42444	3.136	0.160721	0.00337965	24	18
P61161	Actr2	Actin-related protein 2	209493	202742	226649	238500	230472	187652	171929	111718	179350	192639	181666	206123	156358	154684	186050	175106	188196	0.673675	1.63989	0.4078	0.0207044	6	12
P61202	Cops2	COP9 signalosome complex subunit 2	13905.6	14605.7	17127.3	10114.4	9408.87	8137.94	9755.33	14789.7	14715.3	10884.5	5882.17	11527	1893	13565.1	9584.64	1019.79	10432.3	1.54401	1.62487	0.466252	0.149985	24	12
P61205	Arf3;Arf1	ADP-ribosylation factor 3;ADP-ribosylation factor 1	9753.61	6732.77	5434.27	10157.4	8242.85	6188.72	4952.27	8761.7	4617.28	4905.62	8003.43	7896.15	7136.99	4190.44	5470.52	5852.49	6768.53	0.881575	1.20216	0.697562	0.826685	6	18
P61222	Abce1	ATP-binding cassette sub-family E member 1	140862	134617	117660	119866	93659.2	87937.6	77096.2	75314.9	108967	108347	90418.2	95704.2	86979.5	115440	77106.5	88146.7	101133	0.648128	1.80747	0.110366	0.000256069	24	18
P61255	Rpl26	60S ribosomal protein L26	27853.9	27085.1	27771	32330.1	23243.4	19600.7	17532.8	385.029	22349.6	24397.9	24626.9	39529.7	21894.7	21150.2	27451.7	20748.5	23622	1.65713	3.35427	0.324131	0.00300838	6	12
P61358	Rpl27	60S ribosomal protein L27	113951	102454	104475	97300.1	80477.8	89818.4	90445.6	61800.1	96896.8	83821.8	93280.6	79213.2	73062.6	67624.2	67079.7	85217.2	86682.4	0.601627	1.42142	0.160404	0.0176888	24	18
P61514	Rpl37a	60S ribosomal protein L37a	173431	173092	116592	145439	125780	135827	133307	26414.4	130371	123578	119691	121710	111286	113613	112141	121706	123999	1.18563	2.16955	0.281001	0.0840877	24	18
P61750	Arf4	ADP-ribosylation factor 4	10214.1	13822.9	14004.2	13955.1	13048.9	12230.1	7770.49	8740.07	8421.7	5621.48	13717.9	14859.4	10839	8246.39	12373.2	11301.7	11197.9	0.824967	1.69342	0.434549	0.0113874	6	18
P61957	Sumo2;Sumo3	Small ubiquitin-related modifier 2;Small ubiquitin-related modifier 3	113732	111052	92482.6	115752	50230.5	65673.3	86088.6	97777.6	65966.9	96113.2	126270	121731	74948.9	92964.9	100251	57199	91764.6	0.828636	1.9394	0.225415	0.00579168	6	6
P61965	Wdr5	WD repeat-containing protein 5	74624.9	94652.9	68696.1	80476.6	58251.7	50386.4	77818.2	36053.9	40553	65132	40060	78520.7	49780.5	63858	45772.5	60319.8	61559.8	0.951903	1.55818	0.612906	0.334134	24	18
P61969	Lmo4	LIM domain transcription factor LMO4	12676.7	43497.2	35382.1	40826.2	33608.6	33279.6	36279.4	33951	37307.1	36289.1	37899.2	37648.9	31227.8	36578.5	30388.7	36629.4	34591.8	0.890977	1.35665	0.467469	0.0952184	6	6
P61979-3	Hnrnpk	Heterogeneous nuclear ribonucleoprotein K	133885	93526.5	99269.3	101566	106002	98919.4	91421	43779.5	119629	83887.1	111612	111997	85727.3	97030.6	86664.2	84365.3	96830.1	0.93055	1.68203	0.0914026	0.0132996	6	12
P61982	Ywhag;Ywhab	14-3-3 protein gamma;14-3-3 protein gamma, N-terminally processed;14-3-3 protein beta/alpha;14-3-3 protein beta/alpha, N-terminally processed	15409.3	14078.3	14663.3	13711.3	12533.8	11397.5	14792.3	18429.7	9049.48	13385.1	10802.8	15314.1	11995.7	13945.2	11049.2	10752.3	13206.8	0.710254	1.38823	0.955017	0.769245	6	6
P62075	Timm13	Mitochondrial import inner membrane translocase subunit Tim13	18379.8	28036.1	16508.5	10897.2	16868.1	16484.4	10450	24750.3	31406.8	19989.3	18290.9	19055.9	14032.3	14198.3	16716.4	11534.8	17974.9	1.16589	1.69366	0.0960701	0.0199807	24	12
P62082	Rps7	40S ribosomal protein S7	385454	382843	281107	342261	253910	273064	254081	263998	258290	280015	254230	406484	206134	240383	211385	274946	285537	0.701663	1.48297	0.216904	0.012032	6	6
P62137	Ppp1ca	Serine/threonine-protein phosphatase PP1-alpha catalytic subunit	194951	181817	144675	194847	162241	168553	148025	135482	160507	174782	122375	146640	113834	175786	122282	147912	155919	0.52025	1.32895	0.262554	0.202557	24	18
P62141	Ppp1cb	Serine/threonine-protein phosphatase PP1-beta catalytic subunit	10473.3	12838.9	15428	13928	12242.9	12498.5	10741.9	9556.03	13103.9	12166	13473.5	13109.9	15268.2	12233.6	9907.13	10245.6	12325.9	0.476392	1.44626	0.0204141	9.11912e-06	6	12
P62192	Psmc1	26S protease regulatory subunit 4	20959.1	21449.3	15017.3	20227.3	16258.5	19268	15619	41946.3	11578.7	19845.8	18730.7	12895.7	16953.2	18331.3	17761.5	14202.1	18815.2	1.61399	1.63331	0.754524	0.827964	24	18
P62196	Psmc5	26S protease regulatory subunit 8	7985.33	6704.91	5195.79	4993.52	5721.06	5958.33	8717.99	1860.98	4975.53	5118.34	4737.97	6563.53	6260.85	5335.67	4801.24	4798.88	5608.12	1.22269	1.44173	0.597212	0.883399	12	6
P62242	Rps8	40S ribosomal protein S8	238764	235092	268938	207120	200115	195607	186641	139369	177000	176158	174782	199284	166113	168804	147023	170670	190717	0.679377	1.46026	0.363697	0.0257457	24	18
P62245	Rps15a	40S ribosomal protein S15a	9168.7	14400	16357.5	8500.47	11460.3	12597.1	8368.93	8994.74	5148.69	15102.5	10294.9	13476.8	7885.62	9362.58	8410.04	10026.4	10597.2	1.05772	1.43161	0.271406	0.371603	6	12
P62257	Ube2h	Ubiquitin-conjugating enzyme E2 H	20601.7	21522.7	23197.4	19403.2	18822.3	20217.8	20256.6	16822.4	22080.2	20693.5	24147.8	22964.4	23044.6	18327.4	23929.6	25052.1	21317.7	0.386049	1.14892	0.795403	0.68315	6	6
P62264	Rps14	40S ribosomal protein S14	5850.64	15809.1	10523.9	3688.43	5220.36	11494.8	4804.56	12668.3	4000.38	12448.4	9736.17	15344.7	5611.05	15701.3	4221.1	10360.3	9217.72	1.31493	1.52401	0.871649	0.764533	24	18
P62270	Rps18	40S ribosomal protein S18	142520	97944.1	76533.8	85861.2	95024.1	86912.5	70538.8	28372.3	91868.3	78102.4	55256.8	97245.9	63590	79575.5	56139.1	78339.7	80239	1.42259	2.43111	0.152526	0.0609999	24	18
P62301	Rps13	40S ribosomal protein S13	15457.7	11463.1	10833.7	10789.6	10517.9	17093.6	7492.99	5468.06	8447.5	10920	12923.8	13745.3	13747.7	8292.34	7558.54	7377.47	10758.1	1.08064	2.13035	0.0713682	0.0227748	6	12
P62309	Snrpg	Small nuclear ribonucleoprotein G	10788.4	14803.2	11017.8	8269.68	10614.3	12411.8	11411.3	5958.61	7686.76	10326.2	9284.4	10931.1	10017.5	9080.91	8139.38	9722.32	10029	0.8819	1.47333	0.565328	0.79513	6	12
P62317	Snrpd2	Small nuclear ribonucleoprotein Sm D2	10335	9661.13	7018.74	8825.73	10210.4	7604.84	7963.94	8542.2	9004.07	10608.1	7636.68	8900.04	9687.87	8082.17	6522.98	8758.78	8710.17	0.46901	1.26202	0.00708862	0.140382	24	18
P62320	Snrpd3	Small nuclear ribonucleoprotein Sm D3	39770.3	38640.6	23571.9	24100.1	33207.7	33801.4	35216.4	28743	26552.7	26649.9	17243.9	32874.2	20912.6	25445.5	27780.8	18272.6	28299	0.796017	1.6448	0.683769	0.341223	24	6
P62334	Psmc6	26S protease regulatory subunit 10B	122732	119343	76673.2	107874	90348.4	106163	96263	57133.7	122267	76862.9	98172.2	117942	127055	88996	110076	102444	101272	0.690436	1.5781	0.649832	0.826685	24	18
P62488	Polr2g	DNA-directed RNA polymerase II subunit RPB7	2187.8	4851.72	3586.83	2940.09	4560.62	4286.24	5857.7	4586.06	4276.96	4131.31	2578.47	5559.02	7127.83	2649.11	4413.11	4011.15	4225.25	1.16917	1.60011	0.260773	0.31402	18	12
P62627	Dynlrb1	Dynein light chain roadblock-type 1	20639.8	17749.1	20222.7	17703.3	18009.1	17835.3	12438.2	13132.6	12068.6	15120.1	11657.8	15442.6	14612.6	14472.5	12717.1	14290.8	15507	0.579224	1.50128	0.649989	0.251236	6	12
P62700	Ypel5	Protein yippee-like 5	16469.3	14194.4	14377.8	13581.5	15854.1	11589.8	13596.5	9883.65	14998.2	10488.2	12822	13040.7	10298.4	13137.2	18517.4	13923.9	13548.3	0.63726	1.30594	0.907291	0.688144	24	12
P62702	Rps4x	40S ribosomal protein S4, X isoform	36042.4	63107.4	24831.1	41165.8	47725.2	43568.7	31241.3	10807.7	43334	38180	35089.5	53178.6	35397	31742.5	29083.3	44846.2	38083.8	1.37328	2.35796	0.412113	0.548152	24	18
P62717	Rpl18a	60S ribosomal protein L18a	54413.2	42813.9	53843	53775.9	36631.4	42555.1	40236.6	45632.6	43464.1	41567.9	42776.5	45370.5	31723.8	45184.4	40487	28143.6	43038.7	0.610372	1.35906	0.257311	0.0486606	6	6
P62737	Acta2;Actg2	Actin, aortic smooth muscle;Actin, gamma-enteric smooth muscle	96055.6	122662	114880	76018.6	157355	96141.6	102071	70360.3	77717	56794.3	76752.1	69887.1	92472.7	96267.9	146167	100779	97023.9	1.03645	1.47013	0.677584	0.31402	12	18
P62746	Rhob	Rho-related GTP-binding protein RhoB	12025.3	14392.3	12032.4	7987.79	10186	11313.9	14823.5	13981.5	7221.16	5542.32	10254.9	8109.39	9282.3	11185.8	12452.9	12536.4	10833	0.856747	1.4388	0.545854	0.0385402	18	12
P62751	Rpl23a	60S ribosomal protein L23a	237338	238364	207568	180827	145896	183971	150297	86174.6	190777	188548	166206	172482	173219	148053	154813	165776	174394	0.872676	2.01167	0.14169	0.000778747	24	18
P62754	Rps6	40S ribosomal protein S6	109865	103428	83275.6	88954.7	75154.9	87047.9	92738.6	84784.2	62803.3	77170.1	89486.8	91660.3	77421.5	52912.2	76755.6	53178.2	81664.8	0.697392	1.31498	0.731756	0.243418	6	6
P62806	Hist1h4a	Histone H4	24345.1	26563.8	20961.4	23390.8	22989	19190.1	33315.8	19731.6	28004.5	26614.8	17284.8	20472.5	11324.2	18349.9	16699.8	22186.4	21964	1.00126	1.25767	0.285338	0.0083317	24	12
P62827	Ran	GTP-binding nuclear protein Ran	114223	134392	140532	125071	117711	94522.8	97379.1	85780.1	75673.8	101954	95629.6	120598	73762	83336.6	92749.8	70490	101488	0.690149	1.45012	0.382101	0.0314776	6	12
P62830	Rpl23	60S ribosomal protein L23	199988	182336	167972	167408	148252	139450	146531	102611	124188	150585	105379	165171	98636.4	119948	87440.1	101742	137977	0.815698	1.53456	0.301816	0.00803666	24	18
P62849	Rps24	40S ribosomal protein S24	13891.2	18699	14451.2	15294.8	14112.1	12923	12795.1	15186.8	11440.1	10991.4	13697.1	16234.6	10836.8	10543.7	14057.4	13849	13687.7	0.595814	1.20548	0.612309	0.341223	6	6
P62852	Rps25	40S ribosomal protein S25	58671.9	51391.4	37916.6	44199.6	36312.6	37218.8	32102.1	11545.2	37516.1	37599.6	40244.7	41305.2	29081.4	29219	33539.3	32021.9	36867.8	1.27826	2.52165	0.203308	0.00130198	24	18
P62858	Rps28	40S ribosomal protein S28	23969.4	33382.3	13173	34974.2	25650.1	18963.6	20039.7	21410.5	29521.8	37679	24418.4	22562.8	21823.8	22634	15691.7	22157	24253.2	1.01042	1.38363	0.00961597	0.0176888	24	18
P62876	Polr2l	DNA-directed RNA polymerases I, II, and III subunit RPABC5	70374.3	65765.4	50756	52977.4	49793.8	47925.8	54341.8	27936.4	45950.1	54493.5	48144.8	59644.8	48645.6	44780.6	43785	45523	50677.4	0.837414	1.65463	0.174846	0.012032	24	18
P62880	Gnb1;Gnb2	Guanine nucleotide-binding protein G(I)/G(S)/G(T) subunit beta-1;Guanine nucleotide-binding protein G(I)/G(S)/G(T) subunit beta-2	72730.9	76124.5	40843	70322.1	74502.6	58644.4	64626.5	64480.5	71164.4	59661.8	75304.7	79519.7	70986.1	87009.4	72466.6	69850.4	69264.8	0.66652	1.33905	0.907076	0.832428	12	6
P62889	Rpl30	60S ribosomal protein L30	221288	203985	121188	158941	139530	133174	115502	139832	125309	129923	121286	138167	80242.6	128416	88174.5	104002	134310	1.05015	1.66556	0.431292	0.264523	24	18
P62900	Rpl31	60S ribosomal protein L31	80075.2	62621	44204.9	56445.3	49180.5	52261.1	57450.9	55406.7	37029.7	48826.3	43055	63016.4	48394.1	49365.1	46152.9	48841.7	52645.4	0.81765	1.41774	0.952144	0.736166	24	6
P62908	Rps3	40S ribosomal protein S3	554057	509126	389367	443340	398615	363614	316451	260445	447166	417471	387179	491867	312414	324239	269528	359441	390270	0.75233	1.84294	0.0358882	3.73863e-05	24	18
P62911	Rpl32	60S ribosomal protein L32	216270	206393	73842.2	180480	159594	202077	139872	353697	131764	164110	124406	203792	141861	203619	103675	143017	171779	1.62915	1.94073	0.86998	0.827964	24	18
P62915	Gtf2b	Transcription initiation factor IIB	84484.4	74859.4	64821.3	63140.3	67206.6	65919.1	63636.8	67344.7	75559.9	66642.6	68837.8	68130.2	65296.3	66271.3	58270	70477.2	68181.1	0.384482	1.24525	0.102612	0.121239	24	12
P62918	Rpl8	60S ribosomal protein L8	57970.6	65724	31970.7	52696.4	62859.4	47505.1	33370.3	52488.9	34396.8	40067.9	40854.2	59018.2	40398.2	38141.2	36792.8	32437.5	45418.3	0.743166	1.46095	0.792185	0.494884	24	18
P62960	Ybx1;Ybx2;Ybx3	Nuclease-sensitive element-binding protein 1;Y-box-binding protein 2;Y-box-binding protein 3	2219.96	3602.78	3397.16	2447.77	3640.18	2751.49	1994.92	512.663	2420.66	2556.88	2806.26	2881.57	2744.06	3342.65	1205.55	2059.13	2536.48	1.23301	2.54894	0.00657	0.00212227	12	6
P62962	Pfn1	Profilin-1	49492.9	43929.1	44285.5	36794.2	33090.5	32183.8	39631.2	37799	29990.8	31429.4	43523.1	45504.5	37364.5	26539	39284.5	34417.2	37828.7	0.606786	1.43122	0.45194	0.114262	6	6
P62983	Rps27a;Ubc;Ubb;Uba52	Ubiquitin-40S ribosomal protein S27a;Ubiquitin;40S ribosomal protein S27a;Polyubiquitin-C;Ubiquitin;Ubiquitin-related 1;Ubiquitin-related 2;Polyubiquitin-B;Ubiquitin;Ubiquitin-60S ribosomal protein L40;Ubiquitin;60S ribosomal protein L40	105571	109054	114829	90915.7	98405	96433.2	80004	113858	124220	92639.7	91613.6	103185	115970	129341	89270.1	90357	102854	0.479681	1.10711	0.367753	0.42114	12	6
P63005	Pafah1b1	Platelet-activating factor acetylhydrolase IB subunit alpha	42114.3	39823.6	46115.5	44601.5	38862.3	32801.4	30174.7	31604.8	34570.3	36644.4	35612.7	40622.7	28384.5	26587	27747.9	34539	35675.4	0.547393	1.4684	0.171176	0.00212227	6	6
P63017	Hspa2;Hspa8	Heat shock-related 70 kDa protein 2;Heat shock cognate 71 kDa protein	890513	859332	683028	856879	838259	651761	672733	536323	846202	643807	712672	961739	746710	818065	888493	736487	771438	0.551459	1.44728	0.669274	0.688144	24	18
P63028	Tpt1	Translationally-controlled tumor protein	154437	171966	136081	129193	116599	111803	87876.2	81646.7	88363.2	138264	96172.9	102444	82885.7	89625.7	55961.2	105261	109286	1.06148	1.92542	0.207781	0.00579168	24	18
P63037	Dnaja1	DnaJ homolog subfamily A member 1	716192	579420	590895	527966	507549	466297	437714	419671	751368	524040	540732	555929	492686	532262	478124	456555	536087	0.618735	1.51112	0.0024368	3.73863e-05	24	18
P63073	Eif4e	Eukaryotic translation initiation factor 4E	24307.3	21622.2	13020.6	24895.2	14149.3	16399.9	10426.9	8005.29	18100.8	24766.8	11793.8	15159	19881.2	14840.2	16290.9	15618.7	16829.9	1.00357	2.4918	0.227842	0.10474	24	18
P63085	Mapk1	Mitogen-activated protein kinase 1	62323.8	71306.9	65594.1	60708.8	55433	57793.1	58467.7	59164.6	51981.2	48339.3	46812.1	65017.8	45691.6	56758.5	38994.1	47774.2	55760	0.579496	1.18021	0.741843	0.227819	6	6
P63094	Gnas	Guanine nucleotide-binding protein G(s) subunit alpha isoforms short;Guanine nucleotide-binding protein G(s) subunit alpha isoforms XLas	180858	169435	127738	136549	145850	145819	136387	88705.7	133934	139732	125209	132098	111911	119075	117225	127102	133602	0.689754	1.55622	0.298462	0.0609999	24	18
P63101	Ywhaz	14-3-3 protein zeta/delta	91805.8	90586.3	78112.9	83929.7	76101.3	79052	73640.8	20610.5	60353.4	74884	82443.5	89948.7	61963.9	56403.6	71902.8	75032.2	72923.2	0.976305	1.93517	0.451014	0.0350366	6	12
P63154	Crnkl1	Crooked neck-like protein 1	26228.6	22732.9	27823.5	19150.8	16552.8	16212.3	18945.2	17655.4	21965	25693	17873.9	21511.9	20428.2	22529	17534.7	17340.4	20636.1	0.562663	1.49432	0.17442	0.012032	24	18
P63158	Hmgb1	High mobility group protein B1	30477.9	40295.6	31697.5	31266.2	21610.3	23892.7	23844.2	7899.32	25017	27463	20030.5	27030.7	18166.5	25313.4	17380	17424.7	24300.6	1.33315	2.22954	0.0562356	0.00130198	24	18
P63166	Sumo1	Small ubiquitin-related modifier 1	10759	8610.06	7116.31	5472.21	6869.88	4199.8	4778.92	6566.96	3052.18	6082.18	6160.18	6326.98	6425.13	7754.97	11016.9	5638.87	6676.91	1.19287	1.74974	0.986225	0.700822	24	6
P63168	Dynll1	Dynein light chain 1, cytoplasmic	71531.3	59979.5	61675.6	65707	51716.4	46238	30861.5	59613.2	88052.3	59001.4	38261.4	54585.2	54224.5	78412.2	55855.8	56061.4	58236	0.982052	1.45356	0.410924	0.199363	24	12
P63242	Eif5a;Eif5a2	Eukaryotic translation initiation factor 5A-1;Eukaryotic translation initiation factor 5A-2	70080.2	65782	63256.6	66414.1	62577.8	48308.7	69484.3	75542.3	39976.9	68598.2	38078.8	60080.1	43596.6	46109	45609.4	42415.3	56619.4	0.661673	1.30788	0.855662	0.676678	18	18
P63276	Rps17	40S ribosomal protein S17	37351.4	42784.4	18473.4	35735.4	41872.6	28762.2	42917.3	38514.6	47650.6	36089.3	39313.3	33640.6	24041.5	35137.1	9635.96	20858.9	33298.7	1.14163	1.50219	0.643929	0.31402	24	18
P63323	Rps12	40S ribosomal protein S12	215239	152333	130938	134660	101407	127594	132839	33818.5	107919	180260	120744	208190	115159	134715	122062	93291.9	131948	1.37494	2.20555	0.0727734	0.0508333	24	18
P63325	Rps10	40S ribosomal protein S10	155410	150720	126017	111460	100150	92678.4	100418	97489.9	98967.5	114661	107421	113961	99436.2	104018	93542.8	93439.5	109987	0.570355	1.58758	0.255509	0.00212227	24	18
P63330	Ppp2cb;Ppp2ca	Serine/threonine-protein phosphatase 2A catalytic subunit beta isoform;Serine/threonine-protein phosphatase 2A catalytic subunit alpha isoform	31531.4	31043.8	28362.2	36504.9	37951.8	29287.1	24985.7	28251.7	29842.9	30450.3	31168.5	31316	22818.5	36368.9	29151.7	24999.5	30252.2	0.500239	1.263	0.0728968	0.0749827	6	12
P67778	Phb	Prohibitin	5077.04	4888.65	3736.51	3202.27	3425.94	3885.14	4217.07	1996.55	4168.78	3231.03	2666.07	3601.58	3635.91	2513.48	1606.5	2217.31	3379.36	1.02698	1.60385	0.212773	0.0840877	24	18
P68040	Gnb2l1	Guanine nucleotide-binding protein subunit beta-2-like 1;Guanine nucleotide-binding protein subunit beta-2-like 1, N-terminally processed	80161.3	101591	68294.7	111026	82384.9	91352.8	82932.3	126699	113467	91740.1	93012.1	107246	92321.9	82059.4	63781.7	78880.1	91684.4	0.686241	1.2066	0.82691	0.594461	24	18
P68181	Prkacb	cAMP-dependent protein kinase catalytic subunit beta	7330.06	6364.48	6365.03	6937.02	6757.77	6405.32	6203.35	4633.76	4940.71	7506.71	7254.53	7046.2	6239.8	7328.68	6267.57	6302.64	6492.73	0.442488	1.26367	0.223057	0.0701909	6	12
P68372	Tubb5;Tubb2a;Tubb2b;Tubb4b;Tubb4a	Tubulin beta-5 chain;Tubulin beta-2A chain;Tubulin beta-2B chain;Tubulin beta-4B chain;Tubulin beta-4A chain	394872	402289	221669	304625	237761	171463	218560	48135.7	176942	125562	208411	212354	159870	128822	124903	163921	206260	1.71702	2.98902	0.462884	0.0749924	24	18
P68373	Tuba1b;Tubal3;Tuba1c;Tuba4a	Tubulin alpha-1B chain;Tubulin alpha chain-like 3;Tubulin alpha-1C chain;Tubulin alpha-4A chain	434539	480076	297263	284843	240649	196286	208870	134104	196050	180448	197519	233013	201674	186207	167600	169507	238040	1.45342	2.66672	0.477344	0.0314776	6	12
P68510	Ywhah	14-3-3 protein eta	35068.3	32785.6	12569.2	35132.9	24317.3	17584.4	21017.4	31372.4	22824.7	23031.5	26991.6	24801.9	14520.1	24321.1	25509.6	23442.2	24705.6	0.913301	1.61936	0.296085	0.42114	24	12
P69566	Ranbp9	Ran-binding protein 9	22089.8	20382.7	18642.9	19969.2	24293	19377.6	17006.2	25799.2	22955.8	18698.4	23774	30042.3	24715.7	23526.3	23402.2	27769.4	22652.8	0.575475	1.13101	0.869416	0.692266	18	6
P70122	Sbds	Ribosome maturation protein SBDS	30852.2	37346.8	28204.6	26882.8	29453.2	28360.1	25405.5	17854.8	22007.3	23727.6	25550.7	28771.3	22629.3	26558.9	26890.3	25162.1	26603.6	0.732682	1.57648	0.77048	0.586278	6	12
P70168	Kpnb1	Importin subunit beta-1	81026.2	100722	56802.2	79188.1	76453.3	47221.2	56013.6	33071.5	64998	56190.9	56607.5	78169.1	51372.5	66876.1	55526.7	46569.5	62925.5	1.0751	2.04017	0.147932	0.00803666	24	18
P70175	Dlg3	Disks large homolog 3	16116.3	32000.6	19363.8	15863.9	19760.5	21131.7	16887.4	12964.5	17872.4	20602.1	21079.5	25168.7	35934.8	29573.4	18593.1	23825.3	21671.1	1.05995	1.61185	0.54265	0.264523	12	6
P70195	Psmb7	Proteasome subunit beta type-7	65128.7	61566.2	57648.2	46665.3	43948.3	38935	38426.3	51850.9	52156.3	54128.2	43884.4	44100.5	42275.7	52307.9	43145.8	34396.1	48160.2	0.638131	1.52859	0.142387	0.00212227	24	18
P70210	Tead3;Tead2;Tead1	Transcriptional enhancer factor TEF-5;Transcriptional enhancer factor TEF-4;Transcriptional enhancer factor TEF-1	21284.1	16606.9	15668.3	14141	13727	9427.16	9534.82	11815.9	20647	16975.8	18817.8	19325.4	18498.1	18212.8	16562.1	16519.2	16110.2	0.735991	1.7747	0.542804	0.0363286	24	18
P70257-2	Nfix;Nfia	Nuclear factor 1 X-type;Nuclear factor 1 A-type	5682.23	4958.53	3861.53	4547.53	3525.81	5477.23	2684.95	3682.23	7088.1	3921.81	7725.9	3945.46	6545.11	3315.23	6040.98	4452.66	4840.96	1.04131	1.67119	0.647054	0.600351	24	18
P70268	Pkn1	Serine/threonine-protein kinase N1	2725.6	3296.95	3787.57	2277.41	2603.38	3656.59	2244.34	2291.49	2271.23	2469.71	2723.71	3193.01	1731.83	2876.92	2875.89	2088.77	2694.65	0.762897	1.38011	0.512423	0.371603	6	12
P70279	Surf6	Surfeit locus protein 6	31473.3	32028.3	37304.2	40279.7	21250.8	29921	24332	5756.38	22457.5	29537.4	34224.5	32119	29066.7	21740	34611.2	37124.4	28951.6	1.19245	2.57853	0.604928	0.0399615	6	6
P70318	Tia1;Tial1	Nucleolysin TIA-1;Nucleolysin TIAR	6625.81	5831.33	5704.06	5163.8	4198.24	3946.67	4734.75	4242.79	6426.64	2460.46	3953.97	5103.3	4661.82	3307.12	4622.35	6719.06	4856.39	0.876909	1.52944	0.438446	0.0749827	24	12
P70335	Rock1	Rho-associated protein kinase 1	26578.7	21654.2	18593.4	21226.2	18566.3	17154.3	14065.2	19996.4	15404.2	15770.1	16249.3	19296.8	10829.9	17550.9	22537.6	14527.3	18125.1	0.868892	1.41605	0.726194	0.620653	24	12
P70336	Rock2	Rho-associated protein kinase 2	32741.9	39209.4	34821	28268.3	23478.9	21752.6	26448	27542.4	29075.9	25933	21506.7	30135.5	32507.8	26288.4	24886.1	22416.3	27938.3	0.633636	1.59074	0.545459	0.199363	24	12
P70340	Smad1	Mothers against decapentaplegic homolog 1	21824.2	28584.5	30003.3	21922.3	23189.9	19598.3	19447.7	21153.8	18627.3	23796.3	22147.6	21236.2	15668.5	13239.4	14984	16498.4	20745.1	0.80809	1.27891	0.346326	0.0324404	6	6
P70362	Ufd1l	Ubiquitin fusion degradation protein 1 homolog	30721.9	31749.3	30507.2	26531.6	22092.6	20404.2	17424.3	18480.5	18109.9	26762.7	23386.5	24793.1	22927.1	25329.4	18332.1	24994.3	23909.2	0.599143	1.73991	0.315238	0.0132352	24	18
P70372	Elavl1	ELAV-like protein 1	63545.7	55689	49165.8	48636.5	44692	39749.7	42303.6	33750.2	47137.9	50844.9	45812	45651.4	31956	40527.4	35922.5	32393.7	44236.1	0.714115	1.56777	0.0464231	3.73863e-05	24	18
P70388	Rad50	DNA repair protein RAD50	56928.6	63359.3	54095.3	40863.2	42266.4	41206.7	51606.7	27260.8	28989.5	29916.5	46467.5	49469.9	35069.3	37254.4	37780.6	45440.8	42998.5	0.839531	1.52519	0.866989	0.473099	6	6
P70398	Usp9x	Probable ubiquitin carboxyl-terminal hydrolase FAF-X	316223	272786	287917	254250	234691	226961	215749	187204	287862	301060	269644	290728	289160	266263	278601	250043	264321	0.488115	1.46173	0.315054	0.00803666	24	18
P70404	Idh3g	Isocitrate dehydrogenase [NAD] subunit gamma 1, mitochondrial	31662.3	34008.8	45269	39678.8	32215.1	28244.7	26492.3	14935.4	30230.6	30112.4	26469.5	32608.9	27008.6	28670.8	21604.2	28481.5	29855.8	1.016	2.05051	0.153457	0.00507952	6	12
P70441	Slc9a3r1	Na(+)/H(+) exchange regulatory cofactor NHE-RF1	186169	190992	98829.5	129322	132062	128868	130446	82388.9	92836.7	147779	125513	144808	143164	172190	155255	142625	137703	0.788676	1.77208	0.77009	0.84228	24	6
P70662	Ldb1	LIM domain-binding protein 1	14870.3	8667.89	8132.35	9691.34	9299.91	8816.91	6302.09	9864.64	12725.6	9580.95	8967.01	10103.6	8762.96	13511.6	7501.36	13526.2	10020.3	0.855088	1.45597	0.361746	0.856645	24	18
P70670	Naca	Nascent polypeptide-associated complex subunit alpha, muscle-specific form;Nascent polypeptide-associated complex subunit alpha	255309	269824	235508	261590	205018	216389	150798	70270.6	239258	200257	183232	249364	213178	223314	169504	214263	209817	0.951081	2.37543	0.210375	0.00803666	24	18
P70677	Casp3	Caspase-3;Caspase-3 subunit p17;Caspase-3 subunit p12	7881.57	9666.49	7998.98	8650.1	5599.85	6039.67	7007.66	2093.02	4958.17	7217.49	5852.96	7056.66	4570.74	5885.64	5967.66	4732.76	6323.71	1.19763	1.92822	0.178106	0.0476092	24	18
P70699	Gaa	Lysosomal alpha-glucosidase	21702.7	27233.7	28631.7	16974.5	24425.4	21300.9	19910.3	38913.3	19178.3	22560	24352.1	19831.3	20698.6	21501.1	24108.7	22882.8	23387.8	0.938044	1.28982	0.388174	0.862219	18	12
P70700	Polr1b	DNA-directed RNA polymerase I subunit RPA2	11619.7	13730	9549.12	10036	9304.41	8943.14	7765.39	6732.48	8690.82	7341.53	7511.23	8529.84	8304.49	8017.16	5219.63	6895.79	8636.92	0.985349	1.74851	0.306901	0.0194577	24	18
P80313	Cct7	T-complex protein 1 subunit eta	838308	779635	690713	758277	643384	635910	629250	489456	672239	660306	669368	781186	647137	644557	596719	669430	675367	0.516536	1.44626	0.154946	0.00130198	24	18
P80314	Cct2	T-complex protein 1 subunit beta	350362	280939	286618	310621	268561	222927	198224	268453	255072	211335	285179	255898	289350	243957	268041	322490	269877	0.563732	1.35276	0.891218	0.879417	6	12
P80315	Cct4	T-complex protein 1 subunit delta	63606.3	51368.2	60326.1	62549.9	66962.9	51650	53185	30909.6	61696.1	48224.9	54006.2	57787.4	55656.5	49706.5	45408.1	71346.7	55274.4	0.731569	1.46116	0.633069	0.633201	6	12
P80316	Cct5	T-complex protein 1 subunit epsilon	271359	195277	172582	194388	188826	173178	179407	183957	213072	179387	184131	194350	206418	189019	137317	137610	187517	0.714823	1.28904	0.239563	0.0435944	24	18
P80317	Cct6a	T-complex protein 1 subunit zeta	94593	146204	53287.4	148813	78609.5	60708.9	128971	54650.2	92758.4	61157.5	121849	145987	151623	71664.7	68797.2	67444.7	96694.9	1.01697	1.7284	0.589671	0.692266	6	12
P80318	Cct3	T-complex protein 1 subunit gamma	834954	907739	738524	823355	696752	698993	743289	710681	600884	705568	686023	727341	735934	632182	687765	646353	723521	0.424114	1.24858	0.814485	0.494884	24	12
P83741	Wnk1;Wnk2;Wnk4	Serine/threonine-protein kinase WNK1;Serine/threonine-protein kinase WNK2;Serine/threonine-protein kinase WNK4	91134.6	83921.3	75874.1	92649.8	98038.2	79329.8	62087.2	71125.3	67728.2	63192.1	77675.1	91256.4	65892.9	74534.8	78654.7	72091.8	77824.2	0.461952	1.33147	0.671096	0.206406	6	12
P83877	Txnl4a	Thioredoxin-like protein 4A	3155.47	3022.53	2730.03	1921.92	2577.26	2494.26	1681.58	2436.93	3779.75	3162.27	1215.71	3528.02	2415.61	2888	2181.39	1848.29	2564.94	0.999649	1.50006	0.00204892	0.0132352	24	18
P83882	Rpl36a	60S ribosomal protein L36a	10517	7151.15	5434.65	5168.37	3711.05	1844.3	5522.58	1895.73	8048.01	5851.46	6559.55	6321.4	3978.75	4442.12	5598.9	6797.21	5552.64	1.56191	3.18039	0.121762	5.2713e-05	24	12
P83887	Tubg1;Tubg2	Tubulin gamma-1 chain;Tubulin gamma-2 chain	5491.18	6751.1	6771.42	6016.07	4911.56	4760.24	5535.9	146.648	4402.56	3773.38	3293.33	3558.86	3290.88	4841.28	4218.02	3288.18	4440.66	1.49184	2.25031	0.529488	0.546765	24	18
P84091	Ap2m1	AP-2 complex subunit mu	12441	11962.1	9701.44	10383.4	7705.68	8404.78	9076.63	13744.4	9891.16	8122.29	8686.33	10211.7	7651.2	7698.81	7179.07	7661.01	9407.57	0.69788	1.51474	0.537787	0.0638099	24	12
P84099	Rpl19	60S ribosomal protein L19	123740	97664.8	93781.9	97558.8	96001.5	69007.1	85171.4	49406.5	102578	121606	98439.4	85427.8	68090.2	85852.8	72668.9	84069.9	89441.6	0.831089	1.64518	0.00785586	0.000140038	24	18
P84104-2	Srsf3	Serine/arginine-rich splicing factor 3	42938	48600.4	33769.3	33375.8	33540.9	26941.2	28683.5	28768.9	35641.8	31537.2	18468.7	33823	29182.1	24228.3	26744.2	21126.6	31085.6	0.969312	1.59329	0.212101	0.00803666	24	18
P97310	Mcm2	DNA replication licensing factor MCM2	111638	123757	91413.2	82852.7	68559.6	62761	62241.2	36472	63092.8	64625.6	52619.2	61153.6	43677.7	56766.4	54283.4	45443.6	67584.8	1.29148	2.38463	0.341067	0.00803666	24	18
P97311	Mcm6	DNA replication licensing factor MCM6	84422.8	82110.3	58720.4	62203.5	50891.3	46003.5	45510.8	67250.9	36163.2	35352.2	32629	45544.1	24329.1	35022.9	20103	32140.4	47399.8	1.35696	1.7187	0.826559	0.457138	24	18
P97314	Csrp2	Cysteine and glycine-rich protein 2	30113.8	32518.4	35099.8	50528.3	44666	33210.3	43087.8	38441.3	21849.1	23354.3	27259.9	29307.5	25528.4	25254.2	25777	27703	32106.2	0.893263	1.36716	0.800068	0.856645	6	18
P97315	Csrp1	Cysteine and glycine-rich protein 1	243477	254398	298907	352787	395478	290283	376901	352024	166860	198024	204380	186470	261336	269139	286605	330148	279201	0.81883	1.46407	0.36273	0.0176888	18	6
P97329	Kif20a	Kinesin-like protein KIF20A	185571	149709	93737.8	114426	86077.5	51052.3	49074.7	56626.7	71345.3	82664.6	51133.8	63065.1	52468.3	45091.7	32400.1	42528.3	76685.8	1.99739	3.17196	0.236173	0.00130198	24	18
P97351	Rps3a	40S ribosomal protein S3a	47849.9	97382.1	71207.3	47569.5	26104.8	31595.9	21583	102888	68319.2	35400.4	37431.5	39712.6	122071	49519.2	55996.4	37784.2	55776	1.80164	2.51699	0.941538	0.801846	24	12
P97352	S100a13	Protein S100-A13	26011.6	25195.7	19000.1	16971.1	17772.2	13139.7	15912.3	14826.8	14744.3	13532.8	14352.3	13069.1	14938.7	12443.7	12393.4	11807.5	16007	0.887367	1.66586	0.614294	0.264523	24	18
P97357	Taf1a	TATA box-binding protein-associated factor RNA polymerase I subunit A	10735.5	9705.44	8828.78	8070.54	10690.3	6677.01	9846.05	2963.74	9134.35	9645.33	6907.56	8658.17	5797.47	8595.5	10432	6851.86	8346.23	0.931173	1.59573	0.317976	0.251236	24	12
P97366	Evi5	Ecotropic viral integration site 5 protein	47814.5	49653.8	46671.4	41876.6	45671.9	40715.6	48206.1	22626.3	49990.5	53365.7	47612.8	48875.8	47242.2	45966.7	44115.9	52535.8	45808.9	0.671036	1.37604	0.515254	0.0207044	24	12
P97370	Atp1b3	Sodium/potassium-transporting ATPase subunit beta-3	19462.2	19800.1	16415.4	17740.7	15229.1	15830.6	14659.2	18716.6	16026.2	22104	20041.9	16202.1	21398.5	15681.7	25626.7	20347.3	18455.1	0.594281	1.26409	0.660591	0.435894	18	18
P97371	Psme1	Proteasome activator complex subunit 1	119557	113615	120468	164583	89708.8	114840	132744	130259	123278	104727	102281	120795	109558	93185.7	92909.7	116990	115594	0.647739	1.39356	0.435677	0.36451	6	6
P97372	Psme2	Proteasome activator complex subunit 2	135022	126697	175147	179079	105400	111049	111344	22388.2	136676	168489	87077.3	136647	85401.1	93005.9	92085	78007.4	115220	1.35993	2.64877	0.0899602	0.0103522	24	18
P97377	Cdk2;Cdk3;Cdk1	Cyclin-dependent kinase 2;Cyclin-dependent kinase 3;Cyclin-dependent kinase 1	72962.2	85995.6	64969.7	68528.7	59271.9	43917.3	40365.1	48963.9	33129.1	35067.8	32240.9	45248.2	28948.1	31645.1	28024.7	21089.6	46273	1.40268	1.77946	0.730363	0.10474	24	18
P97379	G3bp2	Ras GTPase-activating protein-binding protein 2	204683	152924	161163	161082	137502	140806	126710	115293	174430	134240	158466	131633	116203	136221	122433	146360	145009	0.616447	1.4777	0.0880402	0.0176888	24	18
P97386	Lig3	DNA ligase 3	51058.2	50273.6	45114.8	38030.9	35689.5	40965.5	38514.9	24852.7	42342.8	52031.1	42122.7	46893.4	42767.8	44338.5	32139.2	40559	41730.9	0.651275	1.59911	0.0351149	0.000856622	24	18
P97393	Arhgap5	Rho GTPase-activating protein 5	6066.45	8420.55	5945.69	4670.36	5331.67	5670.09	7707.53	4920.1	5660.93	5829.2	5149.62	7067.74	5549.64	5012.73	4057.54	6634.86	5855.92	0.745061	1.36463	0.522658	0.537421	24	12
P97432	Nbr1	Next to BRCA1 gene 1 protein	59337.1	50620	62792.4	58858.3	44580.3	50602.5	60364.9	41871	50582.5	57779.7	46130.3	57603	51943.8	49069.1	55670.1	61800.2	53725.3	0.389414	1.27807	0.414859	0.451119	6	6
P97434	Mprip	Myosin phosphatase Rho-interacting protein	454999	430291	381019	395912	328914	310368	296260	254582	367658	408534	302034	335107	219176	281510	186235	214041	322915	0.832303	1.60716	0.0892784	1.80593e-05	24	18
P97447	Fhl1	Four and a half LIM domains protein 1	54156.9	69288.5	59479.6	55706.1	60707.7	50583.3	44737.1	27761.5	50879.5	39752.6	45960.5	42150.2	38676.6	33863.3	52211.5	36682.2	47662.3	0.871274	1.70273	0.637899	0.31402	24	18
P97461	Rps5	40S ribosomal protein S5;40S ribosomal protein S5, N-terminally processed	50913.4	77947.5	11121	12100.2	36249.6	8821.92	44865	34950.8	11129.7	7894.81	56548.6	42751.6	58140.5	37171.6	29600.9	45203.2	35338.1	1.98235	5.54929	0.935985	0.642484	18	12
P97477	Aurka	Aurora kinase A	17630.1	19905.1	17103.4	12377.6	12354.6	9626.12	8395.69	9336.11	8274.55	7790.06	6466.15	6936.39	4949.58	7154.75	5503.4	4604.3	9900.49	1.54546	2.11683	0.680406	0.202557	24	18
P97479	Myo7a	Unconventional myosin-VIIa	23057.6	24746.4	16522.7	16550.2	19214.6	21274.2	17419.8	18045.4	15572.1	25616.7	19509.8	21560.1	22208.1	23853.2	20014.4	21051.7	20388.6	0.492656	1.44541	0.40605	0.688144	24	6
P97496	Smarcc1	SWI/SNF complex subunit SMARCC1	107280	92341.9	78127.6	83409.1	71573.2	69719.7	69091.1	75500.4	71508.7	74934.3	90802.6	88487	99132.2	89398	72690.6	80953.1	82184.3	0.464669	1.41282	0.80251	0.435894	24	18
P97499	Tep1	Telomerase protein component 1	3375.66	3757.46	2468.53	2874.34	2488.02	2146.17	3064.49	1957.54	3147	2348.74	2137.15	2413.26	3468.8	1565.97	1868.89	2170.8	2578.3	0.849973	1.53924	0.228352	0.264523	24	18
P97770	Thumpd3	THUMP domain-containing protein 3	7356.28	5373.59	7515.65	5294.65	6096.86	5659.39	4494.57	7215.13	3492.7	3437.71	5438.76	5378.75	5904.15	5431.37	5136.54	5428.92	5540.94	0.735966	1.09399	0.753258	0.279223	12	12
P97789	Xrn1	5-3 exoribonuclease 1	11329.5	18858	16139.9	14232.5	14506.8	12680.7	9429.3	11395.9	12177.4	10868.9	10111.3	13046.1	9794.66	12267	11606.8	11420.8	12491.6	0.754807	1.45845	0.629473	0.371603	6	12
P97813	Pld2	Phospholipase D2	3012.16	3660.93	1649.46	3506.85	3418.37	2605.95	2476.88	2482.81	1313.6	2433	3156.56	3047.48	1735.6	1491.56	1987.07	1875.46	2490.86	0.94238	1.34546	0.833328	0.742326	6	12
P97819	Pla2g6	85/88 kDa calcium-independent phospholipase A2	4776.3	2442.06	3403.19	4152.07	4730.46	6615.81	4314.38	5115.22	4095.3	4112.9	4046.71	5385.49	5174.5	5605.59	6290.06	2152.65	4525.79	0.986162	1.57186	0.084636	0.0749827	12	12
P97820	Map4k4;Tnik;Mink1	Mitogen-activated protein kinase kinase kinase kinase 4;Traf2 and NCK-interacting protein kinase;Misshapen-like kinase 1	167887	157184	142394	167776	139938	151844	133867	121560	161988	176393	158870	159058	142743	146323	139188	145403	150776	0.363673	1.27266	0.0278468	0.000140038	24	18
P97855	G3bp1	Ras GTPase-activating protein-binding protein 1	1.23585e+06	1.14646e+06	994757	913141	1.04084e+06	764500	725250	636828	826122	783355	709832	783272	608798	814641	611960	485137	817547	0.918257	1.74903	0.263253	0.00803666	24	18
P97857	Adamts1	A disintegrin and metalloproteinase with thrombospondin motifs 1	9176.21	12052.7	17521	10347	10831.7	6533.81	10932.5	6947.6	20539.2	12948.2	14535.9	9943.19	15438.3	13221.2	12767.5	13658.1	12337.1	1.13522	1.60479	0.836287	0.769245	24	18
P97863	Nfib	Nuclear factor 1 B-type	31132.8	35157.7	30602.5	27415.6	26864.5	28885.8	26401	24819.9	30553.7	42125	35078.8	31363.6	35772.1	31093.7	35264.4	27155.5	31230.4	0.554112	1.29421	0.429253	0.202557	24	18
P97873	Loxl1	Lysyl oxidase homolog 1	5065.95	11365	12079.9	10282.6	7809.87	11030.5	6399.4	7911.99	15526.7	10890.7	13878.7	14873.6	4785.74	12952.8	12826	14350.3	10751.9	0.998986	1.56257	0.7342	0.718028	6	6
P97927	Lama4	Laminin subunit alpha-4	18983.8	17566.3	21980.1	18723.5	22359	20746.9	21496.8	22105.8	22535.9	19949.8	26077.6	22209.6	28282.7	22897.5	19105.6	17860.7	21430.1	0.500062	1.19295	0.472976	0.0928384	12	12
P97946	Figf	Vascular endothelial growth factor D	82247.9	67637.3	86260.3	54082.3	59099	82984.4	83419.3	70340.3	86615	73519.3	82149.6	72641.4	82445	66870.1	94135.1	79322.4	76485.5	0.523665	1.0956	0.36213	0.816009	18	18
P98063	Bmp1	Bone morphogenetic protein 1	80224.5	87953	83145.4	78411	86330.4	84824.7	66875.1	81540.5	91337.5	85010.3	80800.6	87403.2	95638.8	96849.4	82673.8	83589.1	84538	0.354566	1.15322	0.257881	0.341223	12	6
P98078	Dab2	Disabled homolog 2	64513.4	107152	49453	79033.8	80154.1	69388.5	92116.2	30003.9	77472.4	47574.6	66084	61669.6	69596.7	71732.6	68259.2	70566.8	69048.2	1.11731	1.40571	0.613329	0.751358	12	18
P99024	Tubb5	Tubulin beta-5 chain	284901	286325	177379	188840	147399	119605	139969	60046.3	107355	104440	115553	150800	118862	103902	118265	116155	146237	1.54734	2.85591	0.615192	0.274076	6	12
P99026	Psmb4	Proteasome subunit beta type-4	87411.6	93567.7	92776.8	108484	87770.3	96471.2	91947.7	118137	93419.8	87550.3	98750.9	111718	90728.3	74170.5	92198.7	87495.4	94537.3	0.465066	1.16082	0.223227	0.266379	6	6
P99027	Rplp2	60S acidic ribosomal protein P2	140664	111741	54430	92322.7	47893	74007.8	78563.2	106068	80267.7	110598	55712.1	61917.4	54677	71656.4	58535.5	46775.8	77864.3	1.20579	2.07057	0.203485	0.0146296	24	12
P99029-2	Prdx5	Peroxiredoxin-5, mitochondrial	200864	238677	193467	229682	198680	161550	189249	155195	159500	194409	201314	191515	221365	175828	183916	171303	191657	0.435576	1.27609	0.442815	0.121239	6	12
Q00493	Cpe	Carboxypeptidase E	37652.8	26991.1	29445.5	35296.1	25813.7	30524.6	34445.1	37264.7	26892.1	23850.2	29575.6	31247.2	31254.1	31263.7	33313.1	35286.1	31257.2	0.44158	1.27284	0.310159	0.114262	18	6
Q00519	Xdh	Xanthine dehydrogenase/oxidase;Xanthine dehydrogenase;Xanthine oxidase	17378	14715.9	30318.4	15960	10065.5	15361.9	22223.7	10920.2	23591.3	19582.5	26092.2	16058.3	15743.9	12128.6	16272.4	19505.8	17869.9	1.13335	1.82002	0.0525004	0.0609999	6	6
Q00547	Hmmr	Hyaluronan mediated motility receptor	419425	481530	349828	332676	288930	232708	187821	195452	156032	188829	150466	170079	126426	138159	104511	108115	226937	1.66134	2.35069	0.65612	0.0770804	24	18
Q00612	G6pdx	Glucose-6-phosphate 1-dehydrogenase X	43023.2	44563.4	46256.4	41569.3	37865.1	34742.6	30312.7	40705.7	27081.3	27773	43771.2	43951.6	30980.3	33542	41862.1	35590.2	37724.4	0.508294	1.23666	0.526037	0.140382	6	6
Q00780	Col8a1	Collagen alpha-1(VIII) chain;Vastatin	97054.3	104688	101229	91360.7	90504.6	88787.7	104213	67309.4	105484	115221	91806.3	90914.7	90773.4	113396	95557	110548	97427.9	0.491768	1.17618	0.549965	0.0681661	24	12
Q00899	Yy1;Yy2	Transcriptional repressor protein YY1;Transcription factor YY2	19788.2	22532.1	11533.3	15330.9	18036.1	12210.1	13017.8	18861.4	19152.7	21934.4	27025	23004.3	27581.3	24831.1	24542.7	26778.7	20385	0.787246	1.57534	0.981777	0.686523	18	12
Q00PI9	Hnrnpul2	Heterogeneous nuclear ribonucleoprotein U-like protein 2	14370.1	9494.92	8316.74	10380.1	8457.54	10685	11832.5	8528.66	11167.6	11715.4	6011.52	11643.3	5909.93	7586.1	8782.14	6168.16	9440.6	0.89615	1.27642	0.275536	0.0468103	24	12
Q01147	Creb1;Crem;Atf1	Cyclic AMP-responsive element-binding protein 1;cAMP-responsive element modulator;Cyclic AMP-dependent transcription factor ATF-1	61734.6	52301.9	39943.5	35390.8	40572.2	28729.6	42938.5	3471.45	89696.9	82717.7	65661.1	70416.8	95102.8	74562.9	89416.7	67729.1	58774.2	1.55904	2.45716	0.863751	0.874741	24	6
Q01149	Col1a2	Collagen alpha-2(I) chain	576846	439460	498922	510572	560077	514725	537418	496407	573754	435553	497554	448710	545066	504077	535148	497711	510750	0.276639	1.06469	0.104964	0.598357	12	18
Q01279	Egfr	Epidermal growth factor receptor	9623.41	10205	11229.7	10064.8	6819.79	9341.72	10561.6	6806.24	5911.52	7692.49	7498.58	7333.18	8061.79	8128.81	8384.73	9243.61	8556.68	0.621526	1.3176	0.940091	0.764533	6	6
Q01320	Top2a	DNA topoisomerase 2-alpha	65389.9	51110.5	33698.9	33022.8	26240.7	23332.6	19073.5	11451.3	28121	22928.5	24396.1	21166.2	20028.9	16380.3	13072.3	12546.4	26372.5	2.04526	3.81658	0.152685	0.000256069	24	18
Q01405	Sec23a	Protein transport protein Sec23A	3001.4	2848.61	4359.24	3155.38	2892.9	3164.12	3364.65	3388.37	2283.87	2353.63	2445.12	3079.12	2684.93	2384.82	2440.35	2543.98	2899.41	0.715789	1.28455	0.718063	0.792615	6	18
Q01853	Vcp	Transitional endoplasmic reticulum ATPase	1.25068e+06	1.12234e+06	1.13524e+06	1.0413e+06	898369	924015	920486	914862	952194	781592	803524	1.03735e+06	1.01892e+06	812534	863238	849656	957894	0.489704	1.30215	0.680188	0.314138	24	18
Q02053	Uba1;Uba1y	Ubiquitin-like modifier-activating enzyme 1;Ubiquitin-like modifier-activating enzyme 1 Y	102517	87758.2	73690.3	91308.2	67914.7	76595	60609.1	14504.6	79671.9	84201.4	87728.4	83148	57668.1	79197.1	66836.7	45059.2	72400.5	1.21564	2.53317	0.039122	0.000140038	24	18
Q02085	Snai1	Zinc finger protein SNAI1	15492.2	13178.3	10355.9	9946.33	9682.64	11637.4	10494.8	9546.08	22279.1	17893.3	18393.6	14247.9	18949.7	19933.1	21971.2	18000.9	15125.1	0.841847	1.4306	0.905297	0.839176	24	6
Q02248	Ctnnb1	Catenin beta-1	149502	169696	140676	134890	130017	117320	116676	127992	154064	152871	149538	159931	143236	158543	111887	127264	140256	0.412171	1.30462	0.128998	0.00130198	24	18
Q02257	Jup;Ctnnb1	Junction plakoglobin;Catenin beta-1	88466.7	93928.2	65278.1	54236.4	48078.1	61800.3	79862.1	55003.4	68829.2	78106.4	51119.5	59883.4	69218.2	66636.1	54362.5	49621	65276.9	0.702395	1.65997	0.190853	0.104263	24	6
Q02788	Col6a2	Collagen alpha-2(VI) chain	464237	451848	601348	450933	419906	505141	465411	485899	566058	504852	553957	482953	573137	556868	512511	459979	503440	0.360404	1.14867	0.811089	0.816009	6	18
Q02819	Nucb1	Nucleobindin-1	38686.8	36031.1	38295.8	46467.2	36423.4	21516.9	37104.7	31775.9	35364.3	38162.4	23572.4	43270.9	38289.8	35972	65838.1	45226.8	38249.9	1.15873	1.46294	0.627102	0.879417	6	6
Q03172	Hivep1	Zinc finger protein 40	51406.9	47900.3	49651.1	53578.8	44703	60514.6	56647	40512	38728.1	43091.8	44415.1	46855.9	47721	48669.7	64165.1	60820.8	49961.3	0.509134	1.08294	0.514516	0.341223	18	6
Q03265	Atp5a1	ATP synthase subunit alpha, mitochondrial	111385	126218	139276	138203	125072	122297	132849	92538.5	95636.2	102002	106031	118604	97890.7	120507	91390.8	100664	113785	0.420838	1.23112	0.530374	0.149985	6	12
Q03350	Thbs2	Thrombospondin-2	176056	183890	212174	224618	209151	221791	214084	225109	295981	247431	286360	250814	313841	295210	311074	293260	247553	0.556589	1.22016	0.901567	0.90163	18	6
Q03366	Ccl7	C-C motif chemokine 7	17553.9	19852	23187.3	16412.5	17464.2	17896.3	20585.1	20510.3	25886.5	28439.7	29735.6	27577.5	23257.3	25601.9	27133.3	27147.6	23015.1	0.578887	1.16218	0.933308	0.79513	6	6
Q03958	Pfdn6	Prefoldin subunit 6	38640.9	41901	35834.4	42300.6	46770.6	34287.9	35032.7	13911	28654.4	39003.9	23874.9	37831.8	30990.1	43154.7	29436.5	21512.6	33946.1	0.967995	1.65616	0.0499477	0.209425	12	6
Q03963	Eif2ak2	Interferon-induced, double-stranded RNA-activated protein kinase	53128.2	59661	49201.6	53998	47782.1	46827.5	43346.5	18610.1	58436.4	47616.6	45565.6	50798.7	50366.7	59906.8	43845.9	47708	48550	0.850603	1.82046	0.21407	0.0281145	24	18
Q04207	Rela	Transcription factor p65	10045.1	8400.98	8326.55	10430.1	7185.43	8406.45	10013.5	6985.71	7934.44	10756.6	10239.7	9929.9	7993.28	7777.89	9432.77	9928.2	8986.66	0.419606	1.20298	0.0559087	0.10474	6	6
Q04690	Nf1	Neurofibromin	67259.9	64550.3	65789.8	60070.2	58312	56735.2	63318.3	54679.1	57279.2	66607.3	57275.9	67267.9	57463	62617.8	52089.4	63340.7	60916	0.24917	1.14571	0.0718823	0.120826	24	18
Q04692	Smarcad1	SWI/SNF-related matrix-associated actin-dependent regulator of chromatin subfamily A containing DEAD/H box 1	15517.1	13868.8	18456.6	10547.5	11714.8	16313	12165.5	9047.96	14287.9	15710.6	15445	10712.7	12575.4	20471.9	14944.4	15148	14182.9	0.805467	1.38524	0.599019	0.873596	12	6
Q04750	Top1;Top1mt	DNA topoisomerase 1;DNA topoisomerase I, mitochondrial	91600.1	83688.6	75974.5	67478.4	65999	53912.8	61120.4	60448.6	60816.7	96688.1	81735.1	88800.8	70096.4	90129.2	78526.1	74751.9	75110.4	0.569499	1.46181	0.551729	0.242479	24	18
Q04857	Col6a1	Collagen alpha-1(VI) chain	16657.5	19805.6	13443.2	22337	20507.2	14930.3	13463.3	20040.6	25936.2	23226.3	26648.3	22541.7	29990.9	29178.9	36908.8	24803.1	22526.2	1.0417	1.08832	0.987276	0.801846	12	18
Q05793	Hspg2	Basement membrane-specific heparan sulfate proteoglycan core protein;Endorepellin;LG3 peptide	186735	182824	173189	183688	163694	151700	150935	121896	219513	185848	170148	177508	144887	148058	146526	139800	165434	0.590064	1.35453	0.00715672	1.42391e-06	24	18
Q05895	Thbs3	Thrombospondin-3	4390.28	2784.92	6200.76	5966.21	5329.41	3192.21	2430.84	3553.35	3739.13	5639.79	4518.17	5251.48	5457.46	6544.41	4137.2	5140.43	4642.25	0.886115	2.03319	0.424312	0.0486606	12	6
Q05A80	Caprin2	Caprin-2	4305.01	4950.24	5596.9	3488.83	3399.91	4373.59	3535.13	2953.87	3484.83	3308.83	3346.49	3273.92	3512.76	3011.11	2549.66	2291.59	3586.42	0.92162	1.4263	0.391892	0.265547	24	18
Q05D44	Eif5b	Eukaryotic translation initiation factor 5B	146535	143958	133558	134286	133126	114749	107739	100493	113967	124300	88344.3	146013	145732	139325	118040	108007	124886	0.465951	1.39504	0.307245	0.156394	6	12
Q06138	Cab39	Calcium-binding protein 39	2459.52	2372.18	4370.06	3035.27	2029.46	2784.59	1916.52	1900.44	2382.01	2587.15	2824.43	2794.09	2575.42	2065.71	2084.08	3089.14	2579.38	0.957447	1.94011	0.194501	0.00507952	6	12
Q06335	Aplp2	Amyloid-like protein 2	44814.1	54688	50593.6	36867	45149	47487.2	41042.5	49069.5	39796.7	37784.5	36227.9	30913.2	39646.4	49337.8	48670.5	42964.9	43440.8	0.547292	1.13768	0.561478	0.274076	18	12
Q06890	Clu	Clusterin;Clusterin beta chain;Clusterin alpha chain	84472.1	80823.3	90589.8	80712	74202	104382	95600.9	86029.6	144790	121451	128127	99305.2	128277	118295	159892	128659	107850	0.794521	1.09882	0.958748	0.718028	18	12
Q07076	Anxa7	Annexin A7	18791	19272.7	15408.6	14117.7	14080.4	10397.8	14244.2	11181.5	15001.6	12054.1	17869.1	16036.5	14159.2	15328.4	14492.8	11042.2	14592.4	0.608186	1.555	0.399199	0.0634598	24	18
Q07797	Lgals3bp	Galectin-3-binding protein	729.588	1413.25	1079.42	839.726	850.581	601.693	1971.03	705.069	913.829	839.201	987.352	1113.35	1619.43	1324.13	1134.16	1797.01	1119.93	1.2227	1.84269	0.543977	0.84228	18	6
Q07832	Plk1	Serine/threonine-protein kinase PLK1	9443.79	12780.3	10325.7	8634.13	5866.86	7121.41	6288.89	6784.43	4080.8	5306.72	2338.31	3023.02	4172.48	4850.45	1045.72	2535.75	5912.42	1.98473	1.71109	0.782841	0.751358	24	18
Q08093	Cnn2	Calponin-2	50205.2	71686.2	80043.1	71690.3	64768.9	62020.1	55914	44809.1	48462.3	69002.4	66191.8	71059.4	37871.3	54669.9	51496.3	49099.8	59311.9	0.711017	1.50644	0.127553	0.00507952	6	12
Q08376	Zbtb14	Zinc finger and BTB domain-containing protein 14	8392.19	9882.56	4260	9519.48	8828.29	5896.55	5020.34	7993.53	9434.46	8930.31	9027.78	8871.68	10470.5	9076.23	10191	9105.86	8431.3	0.736604	1.40425	0.845286	0.764533	24	6
Q08509	Eps8	Epidermal growth factor receptor kinase substrate 8	128349	136493	129808	111443	112896	106205	81782.4	110049	99001	136681	114282	109200	91546.2	114940	91877.9	123835	112399	0.488426	1.3806	0.121413	0.140382	24	18
Q08639	Tfdp1	Transcription factor Dp-1	11140.1	12467.4	10097.4	9026.51	8036.9	8299.36	5977.79	5408.81	7879.51	7206.41	7441.52	7689.91	5125.53	8010.28	6473.59	5520.06	7862.57	0.933771	2.07327	0.223099	0.0363286	24	18
Q08943	Ssrp1	FACT complex subunit SSRP1	137179	135533	102127	116773	91785.2	91417.5	75315.2	75930.6	73336.2	84180.3	77627.1	83604.1	70084.3	77330.7	58119.4	69640.9	88748.9	0.890821	1.8031	0.472363	0.0144384	24	18
Q09XV5	Chd8;Chd6	Chromodomain-helicase-DNA-binding protein 8;Chromodomain-helicase-DNA-binding protein 6	25853.7	27286.8	27494.3	25151.7	22600.8	23092	19640.5	19610.1	23728.9	23206.9	21430	23026.8	23503.5	23333.5	20296.8	22978.8	23264.7	0.338893	1.35388	0.244474	0.00631819	24	18
Q0GNC1	Inf2	Inverted formin-2	20033.3	24002.5	17546.4	17408.5	18794.8	19498.8	22826.7	15907.3	19208.2	17301.4	16962.4	15659.4	21654	17983.8	21658.3	20626.6	19192	0.434717	1.25979	0.216275	0.0346253	18	12
Q0HA38	Ttc21b	Tetratricopeptide repeat protein 21B	19181.7	19964	19580.7	18583.7	21165.4	18056.8	16428.1	10678.4	16185.4	16897	15806.4	15799.8	13367.2	16877.3	14171.7	13923	16666.7	0.629217	1.44696	0.292455	0.140382	24	18
Q0KL01	Ubxn2b	UBX domain-containing protein 2B	5578.81	6492.07	6094.48	4890.04	4934.17	5575.79	4911.7	5957.16	6721.46	5376.93	4032.34	5378.66	5239.84	3585.26	5453.38	4424.8	5290.43	0.592808	1.14852	0.210086	0.149985	24	12
Q0KL02	Trio	Triple functional domain protein	21472.6	16946.6	19127.4	14589	13690.2	13396.2	12847.7	14832	21042.1	20150.5	14243.9	12655.7	10678.9	15346.8	12070.3	11566.9	15291	0.705886	1.41839	0.0382317	0.00337965	24	18
Q0P5W1	Vps8	Vacuolar protein sorting-associated protein 8 homolog	28483.2	28448.9	24207.9	27438.6	22318.5	25156	21981.8	12216.6	19116.4	26629.1	21842	33108.5	31984.1	24919.2	24852.3	28026.5	25045.6	0.834155	1.66476	0.639365	0.800468	6	12
Q0VEE6	Znf800	Zinc finger protein 800	14278.7	14942.9	11365.1	12446.7	10870.5	11217	12435.9	13242.2	10990.9	12244	13187.2	14260.3	12032.8	13835.4	10957.4	14349.3	12666	0.321527	1.323	0.870821	0.586278	24	12
Q0VGY8	Tanc1	Protein TANC1	90281	77095.3	72412.1	72243	68831	75646.8	78181.7	57019.4	78779.9	82198.4	78155	82350.3	81555.5	87173.5	81254.8	70370.8	77096.8	0.431428	1.23798	0.465096	0.68315	24	18
Q11011	Npepps	Puromycin-sensitive aminopeptidase	27842.9	23684.2	34126.7	26329.9	20156.5	19454.3	28613.4	19918.7	13246.9	28797.2	29063.2	19469.5	33601.6	33164.9	29766.4	28092.5	25958	0.804367	1.52626	0.903012	0.856645	6	18
Q14AI0	DSCC1	Sister chromatid cohesion protein DCC1	2023.2	1297.71	1395.89	1225.61	1023.65	1199.69	1230.97	1199.32	614.487	1494.96	1007.99	1472.91	1034.32	1331.86	844.453	1317.71	1232.17	1.14327	1.49366	0.771404	0.676678	24	18
Q14AX6	Cdk12	Cyclin-dependent kinase 12	34989.1	34492	37063.2	36322.9	32389.8	27496.5	19140.3	14108.2	36557.1	32550.5	27365.5	28620.7	19318.4	29540	17108.7	15187.3	27640.6	0.830479	2.2072	0.0112149	0.000453315	24	18
Q1HFZ0	Nsun2	tRNA (cytosine(34)-C(5))-methyltransferase	2573.37	3659.27	2913.03	1896.42	1526.87	2035.24	2180.34	1122.4	1543.45	829.091	1748.62	2243.8	1079.25	1585.65	1677.59	1400.42	1875.93	1.50869	1.88712	0.753029	0.31402	6	6
Q2KN98	Specc1l	Cytospin-A	24346	27488.8	30527.5	23550.3	23779.6	24152.2	16360.7	14515.1	22703.1	27059.6	20160.3	17325.6	18848.6	22988.1	20121.1	16391.4	21894.9	0.731332	1.75146	0.180122	0.0132352	24	18
Q3B7Z2	Osbp	Oxysterol-binding protein 1	13093.5	12896.4	15394.4	12016.5	9928.71	11595.3	11869.4	14380.9	9443.79	8303.81	12682.7	13657.9	8960.73	8342	10530.6	9206.91	11394	0.622315	1.27351	0.443834	0.114262	6	6
Q3KNM2	2005-03-01	E3 ubiquitin-protein ligase MARCH5	961.176	1468.53	1879.76	1251.11	1305.88	1211.73	1199.01	1131.36	1250.9	922.874	1378.54	1311.61	1790.47	738.093	664.32	1246.31	1231.98	0.986577	1.34351	0.107595	0.0314776	6	12
Q3TBW2	Mrpl10	39S ribosomal protein L10, mitochondrial	2866.38	3227.18	1639.4	2484.57	2666.51	2096.93	1937.3	4151.48	3310.52	2597.03	2079.9	2672.32	2122.84	2629.91	2539.68	2579.19	2600.07	0.966156	1.4776	0.0559004	0.12762	24	6
Q3TC46	Patl1	Protein PAT1 homolog 1	14933.1	13486.8	23738.2	11449.2	14720.3	10748	17958.1	21534.8	20896.7	22535.6	28499.2	17384.4	14758.7	18164.1	17115.7	14206.5	17633.1	1.0067	1.55067	0.560741	0.807733	6	6
Q3TCN2	Plbd2	Putative phospholipase B-like 2;Putative phospholipase B-like 2 28 kDa form;Putative phospholipase B-like 2 40 kDa form;Putative phospholipase B-like 2 15 kDa form	4337.84	3640.15	3172.77	2672.87	3230.52	3294.11	2595.23	3842.96	2401.08	3196.49	3417.45	3258.77	3201.87	2668.88	2941.33	3436.94	3206.83	0.603949	1.36478	0.942381	0.801846	24	12
Q3TDD9	Ppp1r21	Protein phosphatase 1 regulatory subunit 21	33150.4	40872.7	36669.5	38605.6	29904.3	39768.5	31238.5	20810.8	31919.7	35956.1	29485.5	40458.7	30895.2	34449.4	28074.1	29056.7	33207.2	0.604144	1.44623	0.0225807	0.0207044	6	12
Q3TEA8	Hp1bp3	Heterochromatin protein 1-binding protein 3	137753	113097	87777.7	97598.3	87674.8	89842.5	107784	70443.1	102939	107187	94276.4	109378	107487	106684	98440.4	99972.8	101146	0.665471	1.4131	0.346467	0.167491	24	12
Q3TFK5	Gpatch4	G patch domain-containing protein 4	56529	67002	50833.8	39362.4	38223.3	41568.4	39897.2	32277.5	34136.7	53462.7	39781.6	36008.1	37286.8	42594.9	26760.5	38919	42165.2	0.954377	1.71156	0.160575	0.153144	24	18
Q3TGF2	Fam107b	Protein FAM107B	9128.93	10712.2	12820.6	10275.1	9695.25	10334.2	9314.94	9403.09	8462.01	9633.58	9378.18	8357.01	6490.03	9012.23	7727.65	8800.7	9346.61	0.677315	1.23388	0.729859	0.791502	6	12
Q3THE2	Myl12b;Myl9	Myosin regulatory light chain 12B;Myosin regulatory light polypeptide 9	144198	154332	170737	136318	145037	133845	145156	117122	106849	137854	124840	132360	104733	116282	113781	132168	132226	0.499173	1.17072	0.761379	0.551123	24	18
Q3THG9	Aarsd1	Alanyl-tRNA editing protein Aarsd1	1749.68	2807.48	1380.04	2000.94	1010.41	1597.44	2061.5	1115.88	949.737	835.166	1142.48	1322.24	1821.12	1318.2	1524.21	1430.47	1504.19	1.31121	1.74748	0.996241	0.723758	18	6
Q3THJ3	Eif1ad	Probable RNA-binding protein EIF1AD	3324.45	5978.27	4010.33	6051.86	3450.52	2770.8	4738.98	4972.96	2743.36	3512.92	3750.81	2842.84	5431.17	5709.23	5470.32	5636.59	4399.71	0.751979	1.61737	0.752398	0.83243	18	6
Q3THS6	Mat2a	S-adenosylmethionine synthase isoform type-2	10996.7	16676.6	12738.9	11427.7	11843	9173.03	18501.9	13028.6	9134.98	9919.84	11883.2	16017.8	11054.3	10725.4	19406.9	14588.3	12944.8	0.793513	1.5003	0.137111	0.153144	18	18
Q3TIV5	Zc3h15	Zinc finger CCCH domain-containing protein 15	8055.14	9703.33	7475.03	6428.92	4029.48	6101.45	2522.8	4939.65	1419.2	7512.33	6579.81	7950.74	3544.72	6163.11	3926.25	3357.5	5606.84	1.47751	2.37971	0.171411	0.00337965	24	18
Q3TIX9	Usp39	U4/U6.U5 tri-snRNP-associated protein 2	32082.5	28658.6	23176.6	25587.3	19271	21897.2	26581.7	22074.6	22657	29120.5	22408.4	28664.1	21388.4	23912.7	19568.7	25171.1	24513.8	0.522625	1.47544	0.0908318	0.00558748	24	12
Q3TJ91	Llgl2	Lethal(2) giant larvae protein homolog 2	5816.69	5499.19	5980.27	4971.39	3097.24	1712.97	5367.16	9157.83	5804.87	3195.97	5816.92	6157.53	5449.28	5877.71	3373.13	5227.01	5156.57	1.44376	3.01962	0.642549	0.434973	6	6
Q3TJD7	Pdlim7	PDZ and LIM domain protein 7	105942	103342	80981.4	92613.2	89473.5	88966.6	95212.6	98942.4	80870.8	80754.9	82960	86161.6	68875.2	80151.5	56342.2	67002.2	84912	0.584134	1.20559	0.836151	0.688144	24	12
Q3TKT4	Smarca4	Transcription activator BRG1	223009	299885	259283	226497	215292	271058	233775	232588	258658	257199	243069	282103	297447	259413	227743	278808	254114	0.332896	1.12121	0.69191	0.794179	12	6
Q3TLD5	Uri1	Unconventional prefoldin RPB5 interactor	33508.9	29865.9	19698.2	30351.8	27752	28857.5	32297.5	34263.8	23516.5	30131.1	19829.8	20818.7	27247.5	27516	17395.1	23029.9	26630	0.633448	1.3299	0.635027	0.548152	24	6
Q3TLH4	Prrc2c	Protein PRRC2C	463490	408332	412924	414671	342816	334930	325374	298091	379326	385739	387578	402899	333400	372484	320518	286768	366834	0.481751	1.39835	0.0143366	5.857e-05	6	12
Q3TMW1	Ccdc102a	Coiled-coil domain-containing protein 102A	9553.6	7570.2	7908.08	8589.48	6331.99	6650.67	5433.36	5844.85	9833.02	8697.31	8978.61	7242.96	4243.06	7257.43	7129.46	6378.01	7352.63	0.760267	1.51831	0.020686	0.000453315	24	18
Q3TUF7	Yeats2	YEATS domain-containing protein 2	57521.5	61704.4	56831.8	47221.9	50255.7	48507.6	45017.9	32090	41205.9	49323.5	54800.3	64492.9	47434.1	59237.5	54783.9	57830.7	51766.2	0.625948	1.54622	0.789679	0.718028	6	12
Q3TW96	Uap1l1	UDP-N-acetylhexosamine pyrophosphorylase-like protein 1	34158.8	35636.3	30812	33767.4	25088.2	23419.5	25481.9	28224.6	21751.7	23137.9	39698.6	37811.4	38201.5	29899.1	50965.1	37669.8	32232.7	0.906326	1.43885	0.763656	0.90163	6	18
Q3TWW8	Srsf4;Srsf5;Srsf6	Serine/arginine-rich splicing factor 4;Serine/arginine-rich splicing factor 5;Serine/arginine-rich splicing factor 6	10302.9	10920.1	9149.27	10523.7	8001.6	9464.11	6289.89	5521.67	13820	11140.7	11993.4	10339.8	8441.39	11506.7	9946.55	8374.06	9733.49	0.852558	1.7968	0.211927	0.00526516	24	18
Q3TXS7	Psmd1	26S proteasome non-ATPase regulatory subunit 1	97356.1	68688.1	75419	47450.4	73293.2	66641.8	82004.9	57354.9	69888.2	54838.9	53505.8	69935.6	40888.2	93489.3	55952.1	44543.6	65703.1	0.859441	1.35139	0.600241	0.799883	24	18
Q3U0J8	Tbc1d2b	TBC1 domain family member 2B	5490.85	5603.13	5830.09	4792.52	4381.5	4321.93	3983.24	5280.57	4323.08	4014.18	3708.01	4123.25	4793.26	5662.71	3906.78	4167.15	4648.89	0.45647	1.27467	0.912709	0.800468	12	6
Q3U0M1	Trappc9	Trafficking protein particle complex subunit 9	34872.4	21543.5	31985.1	31834.5	29955.8	31976.9	18221.3	17144	39567.7	31078	28624.7	30365.9	19366.1	17020.5	25894.2	23879.2	27083.1	0.832519	1.80458	0.368392	0.0255586	24	18
Q3U0V1	Khsrp	Far upstream element-binding protein 2	189863	157492	116469	145066	130058	97350.3	101491	78317.8	161699	154266	166664	140069	125675	159428	126369	121366	135728	0.82183	1.9318	0.154902	0.00337965	24	18
Q3U1G5	Isg20l2	Interferon-stimulated 20 kDa exonuclease-like 2	36776.3	38654.8	36536.2	34334.4	26169.8	32716.3	24013.5	43977.3	24026.3	41817.6	38970	47112.9	46044.4	42580.6	36868.5	43511.1	37131.9	0.622093	1.28097	0.941973	0.748934	6	18
Q3U1J4	Ddb1	DNA damage-binding protein 1	833929	718382	742488	626068	556292	540829	570889	441068	712950	697475	568011	642750	660636	614868	675066	601010	637669	0.616089	1.53397	0.2348	0.00884439	24	12
Q3U1T3	Brms1l	Breast cancer metastasis-suppressor 1-like protein	5014.97	7972.87	1992.21	5164.54	4843.21	3992.73	5168.18	7095.48	4676.14	3565.24	4504.1	7465.68	2952.29	7302.13	5806.12	5940.75	5216.04	1.14659	1.81477	0.737026	0.546765	18	18
Q3U319	Rnf40	E3 ubiquitin-protein ligase BRE1B	43553.1	35154.1	34664.4	37354.7	31100.7	33725.9	39722.3	19369.7	26009.2	34410	30988	35888.6	28559.9	31423.2	32199.6	36948.9	33192	0.728589	1.33194	0.739148	0.546765	6	6
Q3U487	Hectd3	E3 ubiquitin-protein ligase HECTD3	20610.7	19911.7	15791.5	15877.3	16793.3	13665.5	19043.3	6059.15	12559.8	18466.4	11763.4	17620.2	18021.4	12609.9	18685.8	12286.5	15610.4	0.932172	1.61428	0.387028	0.546765	24	6
Q3U6N9		UPF0488 protein C8orf33 homolog	24644.5	20367.3	22664.1	20657.6	18713.3	23260.7	19383	14901	23065.7	22499.2	19118.3	21625.3	19464.5	18475.5	18984.3	18814.1	20414.9	0.477274	1.31291	0.053958	0.012032	24	18
Q3U962	Col5a2	Collagen alpha-2(V) chain	141821	107018	121569	156061	138225	124188	119760	121526	138648	121061	145356	136480	141402	145923	126037	128238	132082	0.371312	1.15063	0.0980391	0.120826	12	6
Q3UB74	Tbrg1	Transforming growth factor beta regulator 1	70397.3	60661.7	72736.6	54788.4	55753.5	58817.6	61330.9	41560.9	62717.1	80993.1	71228	63150.2	44451.8	64148.9	51043.7	50182.5	60247.6	0.654501	1.27376	0.00642962	0.0255586	24	18
Q3UCQ1	Foxk2	Forkhead box protein K2	9765.94	11436.9	8568.55	9393.39	7991.87	6821.55	7404.01	9116.2	9332.08	9245.07	8125.27	8590.81	7307.38	8242.38	6483.67	9012.63	8552.36	0.579164	1.43133	0.0405653	0.00045907	24	12
Q3UE31		Uncharacterized protein KIAA0930 homolog	647.32	1267.96	1054.67	767.499	828.518	683.266	726.427	936.688	574.124	1162.62	895.512	1065.04	1022.63	1034.14	506.232	840.708	875.835	0.869722	1.2669	0.445023	0.620653	6	12
Q3UEB3-2	Puf60	Poly(U)-binding-splicing factor PUF60	148240	144202	138966	125221	119441	124672	96921.2	115836	104416	146220	121216	136324	112110	115526	97243.6	117067	122726	0.418154	1.37453	0.0549329	0.00212227	24	18
Q3UFM5	Nom1	Nucleolar MIF4G domain-containing protein 1	23084.3	23084	24298.1	17604.2	14484.4	14843.9	17823.9	13830.8	15272.8	24005.7	20388	19361.3	14212.2	16910.1	12688.1	14860.5	17922	0.647803	1.57419	0.0192877	0.00526516	24	18
Q3UG20	Kmt2e	Histone-lysine N-methyltransferase 2E	4177.72	2437.42	5249.75	4417.89	9217.96	10594.2	5789.88	10164.2	12380.5	8905.87	9523.51	8696.28	12338.2	9790.3	10822.3	9745.32	8390.7	1.18501	2.99497	0.644685	0.0947842	12	18
Q3UGC7	Eif3j1;Eif3j2	Eukaryotic translation initiation factor 3 subunit J-A;Eukaryotic translation initiation factor 3 subunit J-B	114909	142441	169198	84001.6	135081	83082.2	73431.6	130231	143899	77328.5	159283	114729	99191.2	92886.5	126152	97882.7	115233	0.831063	1.26361	0.115281	0.546765	6	6
Q3UGF1	Wdr19	WD repeat-containing protein 19	3288.93	3070.96	3246.47	3063.48	3201.61	2434.41	2542.84	2260.9	3738.2	2727.26	2230.74	3276.23	1940.13	3131.75	3236.59	2651.49	2877.62	0.624847	1.32394	0.289875	0.199363	24	12
Q3UGS4	Fam195b	Protein FAM195B	2082.92	1994.16	2887.38	2940.28	2297.56	1918.79	1542.7	1329.65	3077.15	2004.23	1573.14	2157.92	1284.11	3961.3	2915.21	2860.94	2301.71	1.16313	2.02888	0.961619	0.833768	6	6
Q3UHA3	Spg11	Spatacsin	11747.5	12153.4	12171.6	7917.83	8120.02	9759.04	10205.4	7637.13	11128.7	11796.8	11107.1	11827.4	12165.9	12565	7806.71	7603.78	10357.1	0.479018	1.33954	0.209836	0.0618923	6	12
Q3UHC2	Lrrk1	Leucine-rich repeat serine/threonine-protein kinase 1	4940.79	5697.33	7406.35	6991.85	5011.52	6276.5	4307.41	4874.4	5684.14	4385.32	5491.73	5964.41	3887.45	4573.65	4310.45	5217.68	5313.81	0.662218	1.56812	0.223175	0.00749853	6	12
Q3UHC7	Dab2ip	Disabled homolog 2-interacting protein	12824.3	10344.1	11021.5	12311.3	10456.2	10778.1	10669.7	7459.75	10970.1	12547.8	9290.39	10260.5	9475.05	11957.5	8355.69	9340.8	10503.9	0.510716	1.28701	0.0562897	0.0435944	24	18
Q3UHH1	Zswim8	Zinc finger SWIM domain-containing protein 8	36547.8	28525.4	42763	23015.5	24854	26242.3	31266.6	31740.3	28654.6	30990.2	33057.1	33821.7	28760	29073	30097.2	25443	30303.2	0.651662	1.28734	0.165297	0.341223	6	6
Q3UHJ0	Aak1	AP2-associated protein kinase 1	61443	49459	51751.1	47540.1	47314.3	44198.1	43128.5	40534.4	44911.4	48853.3	42448.6	49516.4	40559.2	46383.7	47703.9	35568.5	46332.1	0.558457	1.32558	0.141812	0.0255586	24	18
Q3UHK8	Tnrc6a	Trinucleotide repeat-containing gene 6A protein	5611.41	6351.32	5395.4	5726.73	7245.23	4350.77	4042.48	4315.37	6714.83	3998.79	6073.53	4032.14	2559.16	3499.96	3706.71	5803.3	4964.2	0.943973	1.43132	0.599954	0.494884	24	12
Q3UHX2	Pdap1	28 kDa heat- and acid-stable phosphoprotein	78299.1	68783.5	66025.5	93416.3	56240.9	68231.4	74770.5	54879.7	75170.7	67164.5	65480.7	78664.5	86137.6	73702.6	52863.7	44105	68996	0.714699	1.28094	0.282301	0.156394	6	12
Q3UJB9	Edc4	Enhancer of mRNA-decapping protein 4	11780.8	14253.4	14869.4	11996.1	10990.4	13203	14282.5	8770.34	10896.6	12153.4	11147.8	13202.4	10243.5	12303.3	7637.51	11508.3	11827.4	0.611455	1.16539	0.288068	0.586278	6	12
Q3UKC1	Tax1bp1	Tax1-binding protein 1 homolog	69531.2	69999	67833.7	68241.9	61907.8	58671.3	58476.9	66337.5	67056.1	68465.1	79148.9	75771.7	79224.9	81673.1	89129.3	80556.2	71376.5	0.429448	1.15717	0.973948	0.663445	6	6
Q3UKJ7	Smu1	WD40 repeat-containing protein SMU1;WD40 repeat-containing protein SMU1, N-terminally processed	175301	144104	117678	129829	121877	110934	84604.1	92543.9	159436	149419	118671	140254	135044	134297	113213	111870	127442	0.71167	1.80304	0.0487318	0.000154042	24	18
Q3UKU1	Ell2	RNA polymerase II elongation factor ELL2	31327.3	26307.9	21957.2	25196.9	22204.7	21993.4	23874.1	18949.2	24853.3	25268.2	20353.8	30986.2	17814.1	25312.5	25894	19387.3	23855	0.566471	1.34589	0.0738703	0.156394	24	12
Q3ULW8	Parp3		53581.3	53233.9	48802.1	34622	30700.9	52205.1	51201.3	42890.4	45096.7	43869.9	34995.1	24131.3	27197.6	42915.9	36978.4	33656.5	41004.9	0.718207	1.28839	0.420519	0.112585	24	6
Q3UM18	Lsg1	Large subunit GTPase 1 homolog	17398.8	17049.4	15074.7	14722.3	13446.2	14263.5	12247.5	11375.7	11570	13176.4	14378.3	15125.5	11414.2	14699.7	14253	12603.8	13924.9	0.432535	1.45823	0.593706	0.0254166	6	12
Q3UMB5	Smcr8	Smith-Magenis syndrome chromosomal region candidate gene 8 protein homolog	4660.88	4650.49	4754.43	4990.26	4434	3791.76	4539	4911.14	2914.04	3326.72	4830.33	2841.6	2800.78	3692.04	4169.17	4172.4	4092.44	0.535005	1.18465	0.703626	0.548152	6	6
Q3UMB9	Kiaa1033	WASH complex subunit 7	3101.13	3790.63	5441.06	3752.59	3320.39	5203.79	3294.96	3446.92	1930.91	3538.51	3539.67	3240.07	2218.07	2787.7	3267.55	2866.29	3421.27	1.02598	1.36366	0.732037	0.435894	6	6
Q3UMC0	Spata5	Spermatogenesis-associated protein 5	16585.8	16941.9	12012.5	9818.37	9140.51	9842.63	7991.87	8710.84	10883.1	10435.1	7764.9	9640.08	9533.08	8745.75	6705.63	6594.3	10084.2	1.02613	2.00732	0.158468	0.000154042	24	18
Q3UMF0	Cobll1	Cordon-bleu protein-like 1	46840.3	50300.8	54612.4	46013.8	50839.5	54434.5	37842.5	41032.1	39508.7	40490.9	38372.5	51603.1	36952.1	46266.5	46524.6	50072.3	45731.7	0.386172	1.3347	0.890676	0.800468	6	12
Q3UMU9	Hdgfrp2	Hepatoma-derived growth factor-related protein 2	41000.7	43481	38915.9	33272.4	32721.2	34996.8	31382.9	29090.7	34648.3	38889.4	35279.7	37520.7	33047.4	32461.8	34253.7	31145.2	35131.7	0.409608	1.397	0.0600123	0.000140038	24	18
Q3UMW8	Cln5	Ceroid-lipofuscinosis neuronal protein 5 homolog	9088.36	8911.24	10252.9	9423.28	9082.88	8724.95	11498.3	8918.99	8613.1	7400.51	7403.09	7370.32	7042.42	8306.09	7928.83	8580.24	8659.09	0.514586	1.14653	0.8925	0.794179	18	18
Q3UMY5	Eml4	Echinoderm microtubule-associated protein-like 4	20057.2	10958.6	17417.8	16406	13351.5	12843.7	12200.9	871.799	9774.68	15834.8	10422.3	11277.9	13134.5	13281.4	8108.93	15153.6	12568.5	1.52647	2.58737	0.361651	0.586278	6	12
Q3UPF5	Zc3hav1	Zinc finger CCCH-type antiviral protein 1	96791.3	96873.4	99240.5	92782.2	76037.8	69009.7	74485.9	53894.8	82538.4	101346	88574.1	68934.7	70206.4	86571.9	70094.9	71221.2	81162.7	0.584643	1.50852	0.0541475	0.00803666	24	18
Q3UPH7	Arhgef40	Rho guanine nucleotide exchange factor 40	7286.92	7405.67	7881.29	7451.57	5987.26	6582.96	6213.11	4305.33	5915.65	7429.11	5533.49	6265.83	6985.04	7133.55	5236.17	5139.44	6422.02	0.556828	1.45771	0.1514	0.0279583	6	12
Q3UPL0	Sec31a	Protein transport protein Sec31A	118618	150063	113568	130129	115121	141346	108131	77740.7	127996	131677	111785	138341	113151	123533	129335	104692	120952	0.597943	1.44552	0.185905	0.114262	24	18
Q3UQ28	Pxdn	Peroxidasin homolog	2905.71	4328.97	1420.42	2497	4156.73	4357.46	2954.24	3079.4	5357.19	3722.31	6690.04	5568.51	5014.59	3858.72	2839.48	3118.69	3866.84	1.36277	2.17342	0.808483	0.435894	12	6
Q3UQU0	Brd9	Bromodomain-containing protein 9	16385.3	16193.4	12100.2	11868.5	9277.39	13568.5	10527.1	13093.7	11554.6	17510.5	15973	15238.7	18842.8	13248.9	16989.7	10204.9	13911.1	0.687608	1.42602	0.714789	0.91558	24	18
Q3URQ0	Tex10	Testis-expressed sequence 10 protein	44380.1	51730.3	28330.4	34814.5	28241.9	33067.4	34588.5	24068.7	39512.6	39337.8	23868.2	30407.4	32072.4	27840.7	30442.9	31340.9	33377.8	0.834748	1.63851	0.0315537	0.0199807	24	12
Q3URU2	Peg3	Paternally-expressed gene 3 protein	9605.03	12798	15094.7	11310	12022.3	13222.4	7554.09	8939.45	9275.91	13593.2	11609.3	12511.6	9368.91	12712.1	10694.2	13037.3	11459.3	0.658036	1.60091	0.457978	0.51385	6	12
Q3USH5	Sfswap	Splicing factor, suppressor of white-apricot homolog	23676.4	16979.5	11989.1	18750.4	14725.7	15487.1	12518.8	7104.71	13393	14974.5	15691.5	9624.13	10833	13141	14373.9	11458.4	14045.1	1.1799	2.0718	0.335833	0.114262	24	18
Q3UU96	Cdc42bpa	Serine/threonine-protein kinase MRCK alpha	21023.2	22740.2	19746.8	17463	20695.1	17134.9	19299.9	17283.3	24034.9	18277.2	14135.6	17545.5	18300.4	17149.8	18174.2	18404.8	18838	0.525499	1.19627	0.0828693	0.0535267	24	6
Q3UVL4	Vps51	Vacuolar protein sorting-associated protein 51 homolog	6500.32	6919.41	4326.03	4494.57	3762.92	3711.51	3890.78	1062.03	6248.71	6164.77	3420.11	4707.84	4237.6	4776.14	6865.26	4707.34	4737.21	1.23646	2.70951	0.418627	0.0346253	24	12
Q3UYV9	Ncbp1	Nuclear cap-binding protein subunit 1	73784.7	72388.7	88744.2	55147	55608	64438.6	54231.6	46645.8	51494.7	65060.9	45352.2	71980.1	51635.9	58594.4	65204.8	53898.9	60888.2	0.712651	1.44902	0.490788	0.600351	24	18
Q3UZ39	Lrrfip1	Leucine-rich repeat flightless-interacting protein 1	61045.1	51518	40713.4	43934.9	53625.7	41114.9	27149.6	9773.15	88958.4	53143.7	59661.6	51790	63494	57085.8	71273.2	44244.9	51157.9	1.54786	3.04861	0.53642	0.902696	24	18
Q3V1G4	Olfml2b	Olfactomedin-like protein 2B	16404.3	14340.3	12917.5	11760.2	10658.8	12440	13469.5	13173.4	25039.8	15463.4	14538.7	15561.3	20476.8	17589.1	15817.9	16324.8	15373.5	0.93544	1.33101	0.712969	0.68315	24	6
Q3V1T4	Lepre1	Prolyl 3-hydroxylase 1	5893.67	6883.03	3727.45	6264.72	6913.83	6324.82	4877.48	1600.33	2975.7	3044.83	4103.2	6964.66	8294.57	7099.73	8879.46	6101.02	5621.78	1.29481	2.04369	0.684652	0.0749827	12	12
Q3V1V3	Esf1	ESF1 homolog	14944.5	13138.3	8225.93	8480.95	8816.23	8999.23	9180.17	5496.45	5022.68	8939.46	8456.26	7804.95	7942.45	7803.59	6704.72	6660.95	8538.55	1.162	1.91344	0.635755	0.548152	24	18
Q3V3Q7	Pacs2	Phosphofurin acidic cluster sorting protein 2	3215.09	3220.33	3514.63	2719.48	2842.11	2545.59	2904.59	1178.24	2131.02	2981.8	1872.46	2331.01	2413.1	2537.55	2584.15	2866.1	2616.08	0.893092	1.57622	0.79617	0.435894	24	6
Q3V3R1	Mthfd1l	Monofunctional C1-tetrahydrofolate synthase, mitochondrial	10044.7	10957.6	11741.8	4880.79	7467.57	6879.14	9088.2	9352.4	7226.55	10674.4	6132.78	8043.27	5490.08	4825.04	6356.72	7733.7	7930.92	0.872128	1.46391	0.195011	0.0207044	24	12
Q497V5	Srbd1	S1 RNA-binding domain-containing protein 1	20866.4	27299.6	19058.6	21527.6	21465.3	20525.4	16400.8	23193.6	15185.2	18486.2	18105.3	18899.4	14391.9	16925.7	13886.1	11690.8	18619.2	0.838316	1.21649	0.753121	0.435894	24	18
Q499E4	Dzip1l	Zinc finger protein DZIP1L	3700.04	3144.37	4389.43	3514.32	3182.34	4110.35	2998.04	2941.47	4540.18	4653.27	2714.57	2963.81	2676.97	3488.4	2301.9	3055.02	3398.41	0.691905	1.33071	0.385173	0.0435944	24	18
Q4FZF3	Ddx49	Probable ATP-dependent RNA helicase DDX49	2983.14	1676.95	1491.61	1694.4	768.424	1244.16	1256.36	1007.37	1396.92	1760.83	1419.54	1011.51	1005.93	1545.63	1407.84	808.041	1404.92	1.57641	2.31547	0.124031	0.0157388	24	18
Q4G0F8	Ubn1	Ubinuclein-1	17235.5	13817.5	14095.1	17749.2	15242.2	13568.9	18830.3	15701.2	17082.7	19200.1	18087.7	19718.4	16405.9	16844.8	19004.9	14566.7	16696.9	0.3683	1.19855	0.679985	0.68315	6	6
Q4U2R1	Herc2	E3 ubiquitin-protein ligase HERC2	40277.5	39095.8	36609.4	30727.1	34155.9	34160.2	28296.9	27115.2	31347.3	33550.5	33174.9	38582.1	35738	31787.1	32849.6	33589.3	33816	0.389233	1.43242	0.446529	0.202557	24	18
Q4VA53	Pds5b	Sister chromatid cohesion protein PDS5 homolog B	43728.4	38994.9	34757.1	33294	28532.1	30995.8	32131.9	21682.3	41409.5	37841.1	32092.5	39602.6	29256.5	36333	28874.9	34955.2	34030.1	0.647842	1.5372	0.0409818	0.00337965	24	18
Q4VA55	Mum1l1	PWWP domain-containing protein MUM1L1	29934.5	26251.6	29872.4	26568.1	23004.4	25063.9	22480.8	18422.6	18680.4	24457.2	19696.5	20078.7	16679.5	19288.5	15068.8	16714.7	22016.4	0.675211	1.37985	0.501269	0.0374914	24	18
Q4VAC9	Plekhg3	Pleckstrin homology domain-containing family G member 3	23912.9	22351.9	27090.2	24446.9	25101.7	22528.4	24337	25632.7	17666.6	18510.1	17649.8	17970.2	19309.6	22103.2	18177.6	24987.6	21986	0.429381	1.11396	0.894957	0.692266	18	6
Q4VBD9	Gzf1	GDNF-inducible zinc finger protein 1	21874.6	21178.8	17463.1	15316.9	16928.4	15365	17369.5	16699.3	13231.3	22660.5	20987.3	18075.7	19664.1	22102.2	25958.5	20332.4	19075.5	0.667201	1.3332	0.900975	0.791502	24	6
Q4VC33	Maea	Macrophage erythroblast attacher	16970.2	14276.2	20299.4	19581.6	14062.9	15051.5	18051.5	15504.7	14823.1	16111.4	17967.5	26171	16332.8	12546.9	15195.7	16090.8	16814.8	0.810245	1.3698	0.00406264	0.0132352	6	6
Q501J6	Ddx17	Probable ATP-dependent RNA helicase DDX17	905588	709910	693526	667762	641324	639987	712258	472174	1.04415e+06	901975	846505	799912	771287	786108	627171	649286	741808	0.771059	1.36394	0.144698	0.0023345	24	18
Q505F5	Lrrc47	Leucine-rich repeat-containing protein 47	24309.6	30388.9	24089.8	29192.6	25725.8	21763.3	24222.6	7137.02	19134.3	23924.3	20736.2	23670.8	21471.1	18727.9	22170.2	23127.1	22487	1.03402	1.74423	0.510485	0.413769	24	12
Q569Z6	Thrap3	Thyroid hormone receptor-associated protein 3	8738.88	5455.3	9131.79	5184.16	5729.71	8671.45	6273.84	3489.73	10411.6	5884.13	9482.51	4558.68	5473.39	7625.07	7220.42	5195.97	6782.91	1.02048	1.47499	0.123378	0.91558	24	18
Q571H0	Urb1	Nucleolar pre-ribosomal-associated protein 1	1881.56	2131.2	1239.03	977.353	818.36	1517.93	1711.68	644.767	1208.62	923.644	1320.91	1393.15	1388.53	2168.66	2729.94	1149.41	1450.3	1.43775	1.8105	0.91737	0.769245	24	6
Q58A65	Spag9	C-Jun-amino-terminal kinase-interacting protein 4	60151.7	42360.7	37948.2	43440.5	43609.8	46580.5	32613.2	42856.2	40679.6	34591.4	45926.6	43026	42926.3	45872	50737.4	38874.9	43262.2	0.636548	1.35833	0.914038	0.546765	12	6
Q5BLK4	Zcchc6	Terminal uridylyltransferase 7	93081.7	77048	82618.1	73277.8	67784.9	64604.2	62825.4	68761.4	82571.8	75918.3	83077.3	70019.1	76344.6	77270.4	61618.8	66089.8	73932	0.425566	1.29291	0.0594306	0.00337965	24	18
Q5DTM8	Rnf20	E3 ubiquitin-protein ligase BRE1A	53058.7	33076.8	27441.8	31657.8	50319.2	32789.5	28531.7	34088.1	36990.8	41370	46080.2	29601.4	46606.4	33636.2	52230.7	34201.4	38230	0.670074	1.45746	0.526342	0.434973	24	6
Q5DTW7	Kiaa1551	Uncharacterized protein KIAA1551	38608.4	37611	33742.7	38595.4	33040	28807.3	24306.3	32666.4	33372.6	35658.6	35799	37581	31966.4	39591	37522.9	34968.4	34614.8	0.441567	1.33782	0.596032	0.181239	24	18
Q5DU37	Zfyve26	Zinc finger FYVE domain-containing protein 26	1034.69	1557.42	1381.68	909.945	908.108	1163.74	1048.16	1030.09	969.468	824.088	1334.98	1178.84	1223.68	1344.18	1433.86	1244.92	1161.74	0.63124	1.25111	0.931614	0.822978	6	18
Q5EG47	Prkaa1	5-AMP-activated protein kinase catalytic subunit alpha-1	67221.8	80607.7	88978.4	75289.1	61835.8	62171.4	49805.2	67981	56580.3	72977.4	56425.8	78801	54977.1	57258.5	45601.3	58578.5	64693.1	0.670505	1.39462	0.116073	0.0618923	6	12
Q5F2E7	Nufip2	Nuclear fragile X mental retardation-interacting protein 2	106203	90199.8	86832	84000.6	83929.3	84491.7	70859.9	62413.8	108117	83300.9	79576.9	87164.8	71722.5	76752.9	75043.2	80883.8	83218.2	0.549196	1.47368	0.0589114	0.000453315	24	18
Q5F2E8	Taok1;Taok2	Serine/threonine-protein kinase TAO1;Serine/threonine-protein kinase TAO2	17654.8	16854.6	15202.9	18845.6	18040.6	17408.9	21194.9	16519.2	9924.32	11890.4	11122.3	15940.7	11285.6	15566.1	13020.6	14020.1	15280.7	0.737566	1.10766	0.923893	0.801846	18	6
Q5FWK3	Arhgap1	Rho GTPase-activating protein 1	2729.68	3941.88	5357.92	2835.48	3094.36	2585.47	2422	367.571	3493.64	1785.58	2759.28	3341.99	1814.03	2409.37	2861.46	3418.19	2826.12	1.7658	2.93715	0.501346	0.340233	6	6
Q5H8C4	Vps13a	Vacuolar protein sorting-associated protein 13A	4473.65	3891.35	2687.51	4178.69	2873.18	1726.35	3279.65	1349.46	7500.03	3190.46	2216.19	3211.71	3286.3	3648.3	2432.29	2258.46	3262.72	1.8851	1.81866	0.0761022	0.0609999	24	18
Q5HZI1	Mtus1	Microtubule-associated tumor suppressor 1 homolog	9480.77	12291.6	10602.5	10059.3	10447.2	6258.36	10173.2	5287.63	6641.88	8872.58	7268.22	11043.1	8511.09	7892.61	9557.81	6999.03	8836.68	0.792598	1.40822	0.486253	0.494884	6	12
Q5KU39	Vps41	Vacuolar protein sorting-associated protein 41 homolog	61498.8	78993.3	63981.2	60091.6	50575.1	62272.3	55169.6	42171.3	55655.2	68008.4	57205.4	58689.3	51321.8	70999.2	66874.1	63688.7	60449.7	0.609133	1.4433	0.639862	0.742326	24	12
Q5NCC3	Trim41	E3 ubiquitin-protein ligase TRIM41	11380.3	11172.7	14576.6	9015.3	11988.7	10563.6	10460.2	7576.14	9280.99	12087.3	11037.4	10804.6	9082.46	10849.4	7597.36	11398.2	10554.4	0.663274	1.30802	0.0822557	0.434973	24	18
Q5NCY0	Kdm6b	Lysine-specific demethylase 6B	9274.59	5374.25	6999.46	5642.2	5699.45	6000.55	5253.54	4645.07	7975.68	6359.39	8662.46	7593.39	6267.94	6424.92	9173.61	5547.24	6680.86	0.692953	1.47989	0.599589	0.202692	24	18
Q5PSV9	Mdc1	Mediator of DNA damage checkpoint protein 1	37973.6	41360.2	40294.3	25012	24031	19858.4	24460.4	19650.5	29549	32130.7	28501.3	27321	30085.1	21199.4	26096.5	22321.5	28115.3	0.772168	1.80759	0.071858	0.00337965	24	18
Q5RJH6	Smg7	Protein SMG7	18652	15863.9	15880.8	17293.3	11672.8	13743.2	14243.6	14201.5	15813.7	16437	11596	14283.3	11948.8	17490.7	11406.1	11318.6	14490.3	0.506092	1.35804	0.333175	0.0508333	24	18
Q5S006	Lrrk2	Leucine-rich repeat serine/threonine-protein kinase 2	9316.5	10490	9605.34	10787.9	8467.72	8231.9	8262.41	8642.6	8409.37	8952.05	7810.55	7818.24	6923.08	8167.98	6752.62	8496.04	8570.89	0.470809	1.22118	0.524941	0.149985	24	12
Q5SF07	Igf2bp2	Insulin-like growth factor 2 mRNA-binding protein 2	50261.6	60258.3	44924	52912.2	50193.9	42506	50546.8	25420.5	43951.9	67076.2	60004	45039.6	52682.4	44077.9	60080.2	45261.1	49699.8	0.838147	1.45483	0.419193	0.628276	24	12
Q5SFM8	Rbm27	RNA-binding protein 27	8414.6	5641.93	5257.93	7265.14	4204.73	6257.19	4665.56	4951.96	4766.82	8848.55	5913.55	6045.5	3131.73	7421.24	3638.65	6044.59	5779.35	0.98918	1.46156	0.00020612	0.334134	24	18
Q5SSH7	Zzef1	Zinc finger ZZ-type and EF-hand domain-containing protein 1	22617.9	25829.6	14023.2	21869.4	19786.6	20194.7	19759.1	22805.4	23739.7	18184.6	25678.7	23044.2	26353.9	23603.2	22649.8	22072.2	22013.3	0.560149	1.34979	0.950845	0.764533	24	18
Q5SSI6	Utp18	U3 small nucleolar RNA-associated protein 18 homolog	25424.4	32656.6	23981	27730	23671.7	20140	16443.7	9127.06	16166.1	19676.2	18780.7	27024.5	15947.7	19437.3	18079.8	15322.2	20600.6	1.14218	2.27139	0.223607	0.0083317	6	12
Q5SSW2	Psme4	Proteasome activator complex subunit 4	84094.8	57470.7	76483.5	56370.7	54213.2	61666.8	53955	34920.1	56471	59813.5	49540.9	72396.5	54939	68183.9	76825.6	58506	60990.7	0.806265	1.59286	0.778277	0.909565	24	18
Q5SSZ5	Tns3	Tensin-3	87917.6	80814.5	100755	69246.9	79135.2	80484.9	73553.6	61554.6	88737.3	95345.5	79685.3	84105.4	85676	89982.9	96696.5	92083	84110.9	0.466057	1.25827	0.891541	0.833768	24	18
Q5SUQ9-2	Ctc1	CST complex subunit CTC1	72492.3	53204.6	57968.6	56649	33285.6	80295.3	43225.2	66612.7	27232.1	32470.2	39229.4	40886.5	50364	48445.7	58564.4	67643.9	51785.6	1.02467	1.14439	0.770278	0.752344	18	6
Q5SV77-2	Ggnbp2	Gametogenetin-binding protein 2	5094.3	4736.4	5522.31	5935.2	4030.47	3329.22	2797.44	4181.43	3348.76	5180.54	4700.31	3559.66	5233.74	4852.55	3758.95	3625.76	4367.94	0.71836	1.64174	0.416296	0.149985	6	12
Q5SVQ0	Kat7	Histone acetyltransferase KAT7	9980.29	7899.46	6719.98	5761	6553.97	5661.81	5826.35	6531.21	7936.82	8449.12	6319.3	7893.31	6878.25	6617.86	6810.3	5692.62	6970.73	0.619516	1.46366	0.0256085	0.0132352	24	18
Q5SW19	Cluh	Clustered mitochondria protein homolog	68436.4	69625.3	59879.1	60776	51326.2	52006.1	46547.5	45045.2	45407.5	53953.2	42158.1	54068.5	54801.1	53538.1	46645.4	43001.1	52950.9	0.518728	1.50734	0.436741	0.0435944	24	18
Q5SWD9	Tsr1	Pre-rRNA-processing protein TSR1 homolog	131497	173015	150864	126687	135724	127900	132543	69739.9	111043	112268	105406	125804	94970.8	125956	99827.6	129561	122050	0.846168	1.50538	0.627575	0.827964	24	18
Q5SWU9	Acaca	Acetyl-CoA carboxylase 1;Biotin carboxylase	13824.9	11648.8	6464.4	17200.1	12057.1	9479.83	11032.7	15928.7	18453.1	12817.6	13911.6	14155.6	12393	12759.1	12378.6	11114.3	12851.2	0.932882	1.25187	0.521541	0.310144	6	6
Q5SWW4	Med13	Mediator of RNA polymerase II transcription subunit 13	3419.69	4273.35	4212.08	5197.14	4575.93	4589.86	3732.12	3791.82	6129.64	4664.92	4926.2	3717.86	6220.38	8097.1	4914.89	8536.5	5062.47	1.01073	1.25057	0.824714	0.791502	12	12
Q5SYD0	Myo1d;Myo1g	Unconventional myosin-Id;Unconventional myosin-Ig	124560	157333	228679	150319	168574	162945	202607	47118.6	126878	98663.4	134088	155294	151073	153331	169828	163764	149691	1.2129	1.51766	0.447186	0.202557	18	6
Q5XG71	Utp20	Small subunit processome component 20 homolog	139786	149061	113871	90080.7	92942.8	92981.5	88739.3	93229.8	86023.2	96445.6	86601.6	88401.7	78948.5	73352.2	76930.5	63609.5	94437.8	0.904845	1.58734	0.414254	0.185677	24	18
Q5XJY5	Arcn1	Coatomer subunit delta	45356.3	46989.3	44457.7	45777.6	47261.9	44994.3	38742.8	47351.9	41831.5	48358.7	38162.1	46043.8	43501.2	41847.3	26685	46943.6	43394.1	0.499463	1.0726	0.331613	0.822978	24	18
Q60520	Sin3a	Paired amphipathic helix protein Sin3a	4452.69	3279.15	2252.07	3710	4107.83	4222.87	2873.85	1533.73	3442.75	4995.7	5053.65	4722.28	3228.82	4082.03	4442.65	3626.46	3751.66	0.938232	1.89009	0.711586	0.600351	6	12
Q60596	Xrcc1	DNA repair protein XRCC1	17186.4	20195.9	14917.4	13362	18629.5	15317.4	14397.9	9794.05	17636.6	16939.4	11436.2	17917.9	12149.5	16807.8	14317.4	11755	15172.5	0.685571	1.54524	0.0274898	0.0840877	24	18
Q60597	Ogdh	2-oxoglutarate dehydrogenase, mitochondrial	21387.5	22125.6	20772.6	11498.4	16019.4	17922.6	21907.6	18966.8	22672.4	20535.3	19616.7	22103.1	26099.1	18964.1	22619.5	21959.4	20323.1	0.718428	1.34836	0.630058	0.20874	24	12
Q60598	Cttn	Src substrate cortactin	220074	270126	279696	327138	294819	276752	258896	139617	197935	236162	264482	273989	205614	238181	226477	237598	246722	0.760048	1.52274	0.246751	0.0234052	6	18
Q60605	Myl6	Myosin light polypeptide 6	851521	778477	752122	656178	703799	568006	635982	650161	561101	514702	502458	651200	496539	535100	615255	541214	625863	0.567187	1.28164	0.869973	0.688144	24	12
Q60631	Grb2	Growth factor receptor-bound protein 2	21630.4	14735.1	14785.3	21098.5	13886.4	15223.7	12114.2	8010.72	25194.2	17928.6	17170.5	18121.8	17883.9	13850.6	16755.7	10637.3	16189.2	1.06142	1.80698	0.0542945	0.00337965	24	18
Q60648	Gm2a	Ganglioside GM2 activator	18670	26750.2	17946.1	15473.8	16596.1	16807.9	16452.4	12996.9	12530.8	13590	17364.5	17104.3	20513.9	19477.4	15626.3	19963.5	17366.5	0.818784	1.54232	0.951865	0.752344	12	6
Q60668	Hnrnpd	Heterogeneous nuclear ribonucleoprotein D0	77087.6	80943.4	66929.6	88204.7	77430.8	67751.2	65340.1	96393.3	75693.1	78648.8	76486.6	95098.3	59824.8	72985.4	63948.5	79634.3	76400	0.478645	1.114	0.223612	0.501201	6	6
Q60692	Psmb6	Proteasome subunit beta type-6	97670.6	94385.2	127856	84141.1	71668.8	66640.5	107485	40689.4	52138	78977.2	58956.6	98122.9	76159.7	61021.9	74846.2	88982.2	79983.9	1.08981	1.53278	0.529193	0.548152	6	6
Q60710	Samhd1	Deoxynucleoside triphosphate triphosphohydrolase SAMHD1	189893	211072	180620	174657	129919	146237	152255	110026	142722	151652	121394	128606	121267	137265	117408	121318	146019	0.692004	1.52876	0.383481	0.0176888	24	18
Q60715-2	P4ha1	Prolyl 4-hydroxylase subunit alpha-1	56144.7	110530	86459.3	83191.4	96611.9	65674.2	111243	140519	91462.4	95706.5	85914.3	102824	43967.7	60489.8	66652.2	56425.8	84613.5	1.14109	1.55135	0.690616	0.546765	18	18
Q60716-2	P4ha2	Prolyl 4-hydroxylase subunit alpha-2	12849.5	16005	14339.7	10246.1	14517.8	14765.8	16322.4	30359	7384.07	11809.4	10150	22486	20323.9	10885	10080.7	13363.2	14743	1.55837	1.89872	0.725821	0.688144	12	12
Q60737	Csnk2a1	Casein kinase II subunit alpha	43785.1	48059.5	31282.9	40397.1	36121.7	21781.9	43020.6	38120.1	30613	46313.3	28050.8	41729.7	56768.3	46019.2	50114	49852.2	40751.8	0.858523	1.58617	0.740488	0.279223	18	12
Q60790	Rasa3	Ras GTPase-activating protein 3	51403.5	44635.3	49140.5	42861	45927.7	45104.4	59395.9	51884.4	50064.1	45635	43506.8	39442.2	43983.9	41450.7	52060.2	39056.3	46597	0.4365	1.22243	0.374375	0.0928384	18	12
Q60847	Col12a1	Collagen alpha-1(XII) chain	14841.2	17273.6	16465.7	15904.4	14469	13662.2	15012.6	14739.9	19035.6	15676.6	12663.1	11702.5	13324.3	14926.1	13119.4	14096.4	14807	0.495244	1.15068	0.419976	0.149985	24	12
Q60855	Ripk1	Receptor-interacting serine/threonine-protein kinase 1	7173.74	6502.02	8190.21	6256.78	6433.21	4946.65	5669.18	5270.89	6079.28	3229.05	5789.24	6627.35	4383.55	4662.57	6091.1	4123.61	5714.28	0.868204	1.32056	0.462388	0.139611	6	6
Q60864	Stip1	Stress-induced-phosphoprotein 1	28317.6	24845.3	24760	25986.4	26864.4	27067.6	19349.8	16905.6	29617.5	18208.7	28175.3	32180.1	17104.9	19922.1	15223.5	14337.4	23054.1	0.773946	1.48756	0.117874	0.00507952	6	12
Q60865	Caprin1	Caprin-1	659330	638976	519439	593834	545883	521007	447721	497290	522445	553613	544042	530460	558292	559756	561042	495755	546805	0.386991	1.37385	0.349257	0.264523	24	18
Q60872	Eif1a;Eif1ax	Eukaryotic translation initiation factor 1A;Eukaryotic translation initiation factor 1A, X-chromosomal	44822.1	38895.4	42165.9	35196.3	42143.5	41662.5	38922.5	35077.3	46988.1	39329.2	52424.5	53692.7	47753.5	52008.8	33330.4	39923.9	42771	0.476077	1.13252	0.411043	0.0314776	6	12
Q60875	Arhgef2	Rho guanine nucleotide exchange factor 2	167247	175741	179225	173554	169456	162182	140998	127010	173804	179652	166827	182662	141063	174095	125031	165776	162770	0.354061	1.3163	0.00908642	0.00253976	24	18
Q60953	Pml	Protein PML	6340.42	6334.29	2904.23	5722.06	4934.71	3919.16	3877.84	2666.89	2281.59	5955.9	3692.22	3827.76	2410.92	2907.29	4272.03	2266.2	4019.6	1.01359	1.93663	0.36674	0.434973	24	18
Q60967	Papss1	Bifunctional 3-phosphoadenosine 5-phosphosulfate synthase 1;Sulfate adenylyltransferase;Adenylyl-sulfate kinase	7409.72	5275.85	3901.4	7898.12	6554.78	6624.76	7846.78	4681.72	4633.76	4361.81	6333.37	4706.95	5667.66	5051.99	7105.56	4878.31	5808.29	0.688107	1.11696	0.801151	0.88722	12	12
Q60972	Rbbp4	Histone-binding protein RBBP4	34503.9	30108.1	5878.14	32218.8	16718.6	16695	17862.3	988.546	18010.7	20351.2	16127.1	14416.3	13255.6	19688.5	16424	19784	18314.4	1.83	3.42754	0.338275	0.139611	24	6
Q60973	Rbbp7	Histone-binding protein RBBP7	133561	140856	111690	127280	117908	88914.8	88786.1	102581	103752	116101	112350	124201	103296	109976	111847	112736	112865	0.461348	1.43398	0.330528	0.0508333	24	18
Q60974	Ncor1	Nuclear receptor corepressor 1	14890.2	15965.9	14734.6	13012.1	12824.2	15441.4	14217	13690.5	14399	14708.9	16130.6	14759.5	15517	17852	12022.5	12117.2	14517.7	0.401541	1.11206	0.364034	0.0770804	12	6
Q60980	Klf3	Krueppel-like factor 3	68226.9	44141	69208.5	46445.8	50656.4	55944.3	44229	44780.9	75881.1	77664.5	81310.7	76494.1	70958.7	75968.9	70543.3	77668.2	64382.6	0.577325	1.29934	0.927547	0.88722	6	12
Q61001	Lama5	Laminin subunit alpha-5	203612	203658	184909	199814	179525	184814	163254	154642	233836	203545	228424	205806	228028	230611	209020	236316	203113	0.402112	1.28114	0.886598	0.77838	24	18
Q61035	Hars	Histidine--tRNA ligase, cytoplasmic	79893	79921.7	51499	66560.2	70539.8	60138	48719.3	53186	43390.8	56600.2	55979.3	67694.6	52417.8	59093.5	54121.8	49568	59332.7	0.615696	1.56827	0.683929	0.31402	24	18
Q61037-6	Tsc2	Tuberin	4443.73	4648.28	4915.31	5666.39	3965.27	4478.67	4319.61	4177.36	4765.47	5563.44	3917.35	4622.22	4134.85	4292.16	4053.91	3131.88	4443.49	0.570386	1.25317	0.280582	0.0363286	24	18
Q61048	Wbp4	WW domain-binding protein 4	80359.8	83051.2	76211.8	70143.6	64279	63275.7	62727.2	59736.3	60504.7	73680.5	71978.4	68713.4	55175.7	63874.8	56506.3	55671.7	66618.1	0.418438	1.33437	0.109345	0.000778747	24	18
Q61074	Ppm1g	Protein phosphatase 1G	38780.9	37021.2	27880	40492	29588.7	22071	18853.6	31050.8	24547.7	22597.7	28984.9	23360.8	23346.3	24188.2	21461.4	23817.2	27377.6	0.790366	1.51895	0.573609	0.199363	6	12
Q61081	Cdc37	Hsp90 co-chaperone Cdc37;Hsp90 co-chaperone Cdc37, N-terminally processed	16155.5	30163.4	20811.3	15771.8	22136.2	19212.9	32762.9	15285.7	22534.1	18562.1	17994.1	21885.8	28305.6	16670.3	17430.4	13594.6	20579.8	0.931414	1.31341	0.784683	0.823828	24	18
Q61097	Ksr1	Kinase suppressor of Ras 1	7553.26	5591.29	10040.8	4393.7	6697.7	6306.68	5999.57	5314.6	6226.64	5217.99	4590.36	5991	5004.45	8247.06	4865.98	4480.93	6032.62	0.936091	1.27579	0.427784	0.816009	12	6
Q61103	Dpf2	Zinc finger protein ubi-d4	23195.3	25323.2	29458.1	27994.2	30524	28088.1	25724.5	20344.1	20285.9	20683.2	31974.4	27880.1	26868.7	29295.2	22048.4	26026.5	25982.1	0.449864	1.27228	0.0296578	0.000453315	6	18
Q61142	Spin1	Spindlin-1	6291.02	5839.29	5607.11	4595.18	5302.95	4867.3	3890.83	5782.84	7389.95	4539.91	6116.94	5196.16	5439.99	7728.03	6002.86	6842.51	5714.56	0.671478	1.25395	0.865109	0.874741	24	6
Q61164	Ctcf	Transcriptional repressor CTCF	67715.9	82371.3	58606.6	62435.2	65396.5	65648.2	65951.4	69035.3	71795	64352.2	71290.8	74037.3	64808.7	64163.2	72065	63730.5	67712.7	0.350963	1.23996	0.639011	0.42114	24	12
Q61166	Mapre1	Microtubule-associated protein RP/EB family member 1	168044	149416	91302.8	129387	131324	108454	90796.2	116491	131351	127536	93426	117829	108418	115114	95089	93059.9	116690	0.661995	1.5315	0.0454775	0.0194577	24	18
Q61169-2	Gata6	Transcription factor GATA-6	12618.1	6600.31	7591.12	8235.4	3504.82	5197.18	8584.46	6217.44	10063.9	14282.8	9578.67	9384.83	9969.3	7323.91	4725.51	8688.93	8285.42	1.30084	2.2085	0.300075	0.0523701	24	12
Q61183	Papola	Poly(A) polymerase alpha	11068	10445.2	12102	8188.04	9836.27	9570.86	9576.14	7073.94	10965.9	11764.2	8795.05	9521.67	7108.85	9024.65	8890.45	7853.5	9486.55	0.530025	1.29208	0.0769487	0.0363286	24	18
Q61188	Ezh2;Ezh1	Histone-lysine N-methyltransferase EZH2;Histone-lysine N-methyltransferase EZH1	22162.6	16195.6	12287.4	15644.8	15500.1	8056.18	13389.9	8954.2	10279.2	15437.4	10782.8	12043.7	9446.14	13121.9	9257.61	12599.9	12822.5	1.10013	1.71671	0.265671	0.265547	24	18
Q61191	Hcfc1	Host cell factor 1;HCF N-terminal chain 1;HCF N-terminal chain 2;HCF N-terminal chain 3;HCF N-terminal chain 4;HCF N-terminal chain 5;HCF N-terminal chain 6;HCF C-terminal chain 1;HCF C-terminal chain 2;HCF C-terminal chain 3;HCF C-terminal chain 4;HCF C-terminal chain 5;HCF C-terminal chain 6	121814	140680	94079.3	117012	110458	112123	90488	87371.4	115589	85730.7	124909	143123	76285	122134	95392.9	86806.4	107750	0.620309	1.47585	0.294091	0.0749827	6	12
Q61194	Pik3c2a	Phosphatidylinositol 4-phosphate 3-kinase C2 domain-containing subunit alpha	33035.2	15355	27078.6	27369.5	18118.7	21139.6	16245.6	14475.2	21257.3	21374.7	17490	20466.9	12845.8	16064.7	11006.8	15423.9	19296.7	1.14156	1.77236	0.141478	0.0157388	24	18
Q61207	Psap	Prosaposin	214998	221731	220138	232037	208856	189945	230776	205516	212231	179804	211818	206646	256513	233433	276711	242635	221487	0.437532	1.13384	0.650704	0.700406	18	6
Q61210-5	Arhgef1	Rho guanine nucleotide exchange factor 1	8114.64	10660.1	7916.64	7324.92	8492.39	9739.81	8671.32	5702.76	10116.9	9802.19	7689.09	8695.13	8082.29	8038.84	8760.77	4981.06	8299.3	0.684275	1.30615	0.0205334	0.202557	24	6
Q61211	Eif2d	Eukaryotic translation initiation factor 2D	43543.3	36083.6	38455.1	30272.2	26752	33688.5	36216.7	45567.3	29684.7	21186.9	24610.7	33332	18433.9	26982.8	31991.1	26020.6	31426.3	0.863397	1.35313	0.701782	0.807733	18	18
Q61216	Mre11a	Double-strand break repair protein MRE11A	1902.29	3298.06	2638.46	1452.58	1900.78	1181.55	1742.43	1557.53	1582.51	932.797	1969.28	1924.03	1560.96	1843.54	1264.95	2125.77	1804.84	1.31051	1.68715	0.854234	0.652807	6	6
Q61235	Sntb2	Beta-2-syntrophin	87263.2	91743.1	63200.9	71187.3	76868.9	62390.1	90766.9	83500.5	68440	80724.7	81272.5	105677	101958	99220.7	110863	131451	87908	0.785608	1.33201	0.661388	0.257363	18	12
Q61239	Fnta	Protein farnesyltransferase/geranylgeranyltransferase type-1 subunit alpha	2819.21	1937.44	1918.88	1486.58	1767.05	1586.16	2192.91	1623.32	1678.47	1491.21	1579.52	1527.42	2210.54	1449.44	1267.77	1211	1734.18	0.927359	1.41854	0.735437	0.903233	24	18
Q61286	Tcf12;Tcf4	Transcription factor 12;Transcription factor 4	28769.2	25808.2	26117.9	22368.7	24911.7	25824.6	21739.9	23096.8	26419.1	29005.6	30274.9	28980.5	24272.8	26529.3	23669.4	21381.7	25573.2	0.347757	1.21725	0.146303	0.00664982	24	18
Q61292	Lamb2	Laminin subunit beta-2	48566.4	51489.9	63873.7	45072.1	50480.5	57340.1	58072.1	51790.1	59724.9	45644.4	52734.3	58116.8	55876.9	55572.5	68785.5	58889	55126.8	0.43016	1.098	0.250338	0.68315	18	6
Q61315	Apc	Adenomatous polyposis coli protein	9469.67	8667.34	9478.93	6132	8617.48	7098	6815.03	4086.95	10823	8047.3	7962.63	9384.83	8382.27	10475.1	8312.73	9281	8314.64	0.810141	1.66364	0.522147	0.548152	24	18
Q61316	Hspa4	Heat shock 70 kDa protein 4	179038	174389	151858	145014	155229	149064	122178	128548	150916	147545	166592	193097	186288	177205	192217	153811	160812	0.441008	1.40962	0.865393	0.858038	12	6
Q61335	Bcap31	B-cell receptor-associated protein 31	3862.41	4502.45	2378.48	2865.09	3981.84	2877.8	2290.09	4392.75	2483.05	2857.81	3200.21	3293.78	3314.44	3864.16	3768.73	1804.65	3233.61	0.834299	1.59526	0.761302	0.896558	12	6
Q61398	Pcolce	Procollagen C-endopeptidase enhancer 1	477177	546570	457125	509049	427067	503217	445847	420362	428629	425130	406625	417756	367022	406142	331698	373553	433936	0.495172	1.18187	0.599768	0.140382	24	18
Q61411	Nras;Hras	GTPase NRas;GTPase HRas;GTPase HRas, N-terminally processed	3994.07	5054.72	5406.97	3283.53	3512.57	3518.99	1742.05	4029.12	1459.09	1292.12	3288	1558.88	653.312	4485.1	2092.45	3563.18	3058.39	1.5543	1.56793	0.952573	0.686523	12	12
Q61464	Znf638	Zinc finger protein 638	91786.8	103384	77433.5	80362.6	53664.3	73563.9	73661.8	74039.4	77424.1	100861	71776.8	82908.1	86717.7	90526.4	80200.9	88313.5	81664	0.608835	1.53402	0.450802	0.156394	24	12
Q61466	Smarcd1	SWI/SNF-related matrix-associated actin-dependent regulator of chromatin subfamily D member 1	53584	39977.1	40152.3	42696.6	35659.7	39273.6	33310.5	33294.5	31349.8	35433.9	32327.4	48227	40055.9	38553.7	30294.7	33298.3	37968.1	0.613393	1.40472	0.371384	0.0207044	6	12
Q61468	Msln	Mesothelin;Megakaryocyte-potentiating factor;Mesothelin, cleaved form	23130.7	23669.9	22884.2	21101.3	25576.3	23967.9	19557.2	18057.7	25117.5	20892.1	22778.2	18836.1	27095.9	25979.2	23676.5	23611.1	22870.7	0.395184	1.31714	0.238256	0.0399615	12	18
Q61508	Ecm1	Extracellular matrix protein 1	221265	196978	201795	213939	200008	198081	222693	194777	269747	171313	172050	190874	187847	210720	197324	194957	202773	0.485442	1.05063	0.428115	0.736166	24	6
Q61510	Trim25	E3 ubiquitin/ISG15 ligase TRIM25	185123	133441	125984	137024	137499	128338	111100	125152	170252	166849	143434	151032	131911	163650	185257	133294	145584	0.509376	1.34841	0.494884	0.264523	24	18
Q61543	Glg1	Golgi apparatus protein 1	72098.2	80350.1	55406.8	81280.8	67668.6	58834.3	56648.2	71337.7	87946.6	84380.9	84696.7	83283	77373.8	72815	80606.3	71472.9	74137.5	0.438912	1.2051	0.559049	0.0947842	24	18
Q61545	Ewsr1	RNA-binding protein EWS	31332	20446.2	18107.2	25231.9	21407.3	20332.5	15424.1	14298	30894.2	17263.3	19610.5	26512.5	21671.1	23866.6	19481.8	17463.1	21458.9	0.793795	1.74207	0.0397361	0.0749924	24	18
Q61550	Rad21	Double-strand-break repair protein rad21 homolog	61235.6	75203.4	57219.5	49938.5	49668.6	44489.6	45710.2	49730.7	49115.4	59249.9	45461.4	43617.9	39239.4	47598.8	45993.5	43945.1	50463.6	0.712673	1.44904	0.158098	0.0227748	24	12
Q61553	Fscn1	Fascin	89200	101416	118384	99751.1	91442	99530.7	121693	104146	89951.1	83395.6	115471	122104	105269	99261.6	128470	116361	105365	0.427796	1.18478	0.0329947	0.153144	18	6
Q61554	Fbn1;Fbn2	Fibrillin-1;Fibrillin-2	287132	293009	331587	319067	271192	301419	270231	304630	391595	321775	350832	328394	344011	344704	319624	293719	317058	0.382782	1.13629	0.738326	0.253839	6	12
Q61584-3	Fxr1	Fragile X mental retardation syndrome-related protein 1	158707	124765	148144	124252	121828	99510.9	115939	78512.1	138234	121407	93798.8	119594	89884.1	96827.7	102389	105101	114931	0.697763	1.45781	0.138372	0.0127793	24	12
Q61595-5	Ktn1	Kinectin	2126.84	2955.3	4816.44	3430.08	4177.26	3030.7	4218.44	5261.75	2494.14	2295.38	2644.38	3131.5	4128.52	3523.84	5361.52	4139.18	3608.45	0.896415	1.86539	0.0315362	0.000154042	18	6
Q61598	Gdi2	Rab GDP dissociation inhibitor beta	12572.1	15804.8	17050.9	18084.7	12368.5	15561.3	15609.7	4816.01	14631.3	12119.5	9221.62	12215.3	14622.3	13087.9	8289.64	11355.1	12963.2	1.02357	1.72017	0.312411	0.413769	6	12
Q61655	Ddx19a	ATP-dependent RNA helicase DDX19A	6805.99	5918.46	6528.29	4927.49	5312.84	6346.13	3482.37	5234.05	2953.83	5811.83	4352.39	6145.03	2848.88	3954.23	3879.96	3891.15	4899.56	0.807646	1.45983	0.615661	0.202692	24	18
Q61656	Ddx5;Ddx17	Probable ATP-dependent RNA helicase DDX5;Probable ATP-dependent RNA helicase DDX17	2.0985e+06	1.75062e+06	1.5122e+06	1.43383e+06	1.64083e+06	1.47771e+06	1.56321e+06	1.4098e+06	1.79372e+06	1.69721e+06	1.75206e+06	1.62517e+06	1.51787e+06	1.50891e+06	1.54576e+06	1.47773e+06	1.61282e+06	0.427014	1.30654	0.091654	0.0257457	24	18
Q61696	Hspa1a;Hspa1b	Heat shock 70 kDa protein 1A;Heat shock 70 kDa protein 1B	8433.2	5466.69	13537.6	6963.36	7380.22	4936.87	4891.67	4523.89	6224.46	10282	7925.54	7379.09	11387	11420.7	10350.3	8330.42	8089.57	1.11423	2.17735	0.845797	0.816009	12	6
Q61699	Hsph1	Heat shock protein 105 kDa	16445	23275.2	20758.9	14853.4	14540.5	15151.5	11526.9	15229.4	14521	15700.5	13686.8	15503.3	21051	21445.9	22656.8	16860	17075.4	0.68803	1.48452	0.960874	0.79513	24	6
Q61703	Itih2	Inter-alpha-trypsin inhibitor heavy chain H2	9951.16	9416.2	8795.2	13813.1	11158.6	10857.5	12019.7	12005	11760.8	13916.7	11674	14453.5	8498.22	9947.9	7660.09	8533.03	10903.8	0.62303	1.24047	0.691478	0.378897	6	6
Q61753	Phgdh	D-3-phosphoglycerate dehydrogenase	19448.1	17130.8	12093.5	14644.6	11758.8	12106.9	14795.2	12802.1	9187.31	7360.88	9787.44	15018.6	11674.6	8977.37	10198.7	15229.5	12638.4	0.956386	1.5327	0.927568	0.826685	18	18
Q61768	Kif5b;Kif5c;Kif5a	Kinesin-1 heavy chain;Kinesin heavy chain isoform 5C;Kinesin heavy chain isoform 5A	1.12131e+06	994336	1.07598e+06	1.08508e+06	1.04363e+06	968183	964146	923982	1.01912e+06	1.04472e+06	967898	1.00022e+06	891724	961225	962810	922739	996694	0.230346	1.14456	0.203507	0.00803666	24	18
Q61771	Kif3c;Kif3b	Kinesin-like protein KIF3C;Kinesin-like protein KIF3B;Kinesin-like protein KIF3B, N-terminally processed	8253.02	4978.87	7046.75	7175.66	6675.73	6627.43	5397.15	3292.98	5185.06	6190.67	6914.98	7794.67	5019.61	7160.58	5301.52	4921.65	6121.02	0.810329	1.63662	0.030442	0.00270755	6	12
Q61792	Lasp1	LIM and SH3 domain protein 1	22171.6	17126.6	18512.1	35732.6	29033.5	26601.2	24091.9	22397.3	11277.9	19786.4	11727.2	13475	9292.44	14852.6	9250.25	14828.3	18759.8	1.41165	1.41571	0.995753	0.766531	12	12
Q61805	Lbp	Lipopolysaccharide-binding protein	113084	106969	99044.9	97871.2	112128	114340	119364	100392	125650	121336	107644	114228	126159	121384	115126	113125	112990	0.250352	1.15007	0.379157	0.264523	12	18
Q61810	Ltbp3	Latent-transforming growth factor beta-binding protein 3	20040.5	28376	15839.6	26567.7	21378.9	21932.9	21087.6	17297.1	31653.9	27145.6	30994.9	25153.4	28706.9	25253.7	21279.1	26126.7	24302.1	0.650739	1.26135	0.624658	0.341223	24	18
Q61818	Rai1	Retinoic acid-induced protein 1	22374.4	20694.5	16090.9	15192.7	11369.4	17500.1	14680.4	4062.88	15272.8	15049.4	17005	16518.5	15510.3	14484.9	11309.3	15096.1	15138.2	1.20962	2.29784	0.172844	0.0255586	24	18
Q61823	Pdcd4	Programmed cell death protein 4	101722	96406.9	125696	110107	92184.1	113785	99280.3	84884.4	131145	174402	143286	150411	124714	147523	129054	139030	122727	0.729402	1.28039	0.907036	0.791502	6	12
Q61879	Myh10	Myosin-10	122856	137360	101367	125470	111632	105744	133075	127076	120099	116471	125686	155472	104877	134436	125721	128210	123472	0.438192	1.19708	0.604316	0.548152	18	18
Q61881	Mcm7	DNA replication licensing factor MCM7	63930.2	74824.2	58858.4	43559.6	42675.8	36360.8	35292.2	22454.4	28488.2	27114.1	40023.7	41199.9	31769.8	21809.4	23511.9	29932.3	38862.8	1.36415	2.40281	0.525281	0.0523701	6	12
Q61937	Npm1	Nucleophosmin	248108	241658	205762	210545	143425	143177	191881	59157.8	346502	234739	249057	282058	197113	263513	169607	128811	207195	1.38683	1.95096	0.104347	0.00337965	24	18
Q61990	Pcbp3;Pcbp2;Pcbp1	Poly(rC)-binding protein 3;Poly(rC)-binding protein 2;Poly(rC)-binding protein 1	131363	127911	127214	99309.1	98392.7	118981	82105.4	86979.9	95380.5	92813.1	84254.8	108855	83195.3	97989.3	76900.1	84149.4	99737.1	0.546061	1.53339	0.32883	0.0176888	24	18
Q62018	Ctr9	RNA polymerase-associated protein CTR9 homolog	1391.56	1011.56	1117.41	621.185	430.82	710.151	1367.49	764.048	1310.07	717.094	1270.97	1192.85	554.146	1030.89	1157.45	862.517	969.389	0.991083	2.10621	0.145307	0.0749827	24	12
Q62059	Vcan	Versican core protein	18824.6	14661	14462	18152.6	13036.3	15910.1	16943.9	17316.5	12163.9	12820.3	13654.2	16019.5	15632.5	16959.7	11815.5	12470	15052.7	0.465636	1.18359	0.94981	0.833768	6	18
Q62074	Prkci	Protein kinase C iota type	67801.1	70290.3	38057.6	61534.7	58773.5	67889.6	47757.2	16603.6	42055.9	53636.3	62476.1	62895.7	51316.5	46565.4	39625.9	49427.3	52294.2	1.02663	2.14558	0.291946	0.202557	24	18
Q62077	Plcg1	1-phosphatidylinositol 4,5-bisphosphate phosphodiesterase gamma-1	6233.07	6214.22	4255.47	4489.16	5254.85	4762.15	3273.8	5148.71	4197.59	5068.1	6182.15	6616.98	3081.01	5390.01	6899.64	5093.82	5135.05	0.743642	1.47786	0.891994	0.801846	24	12
Q62130	Ptpn14	Tyrosine-protein phosphatase non-receptor type 14	2902.02	4619.53	2879.83	3355.08	4782.33	3681.83	5426.64	3400.22	3469.08	5792.9	3395.95	4140.88	8065.17	4146.41	2482.81	3531.65	4129.52	1.35182	1.41572	0.376415	0.341223	12	18
Q62141	Sin3b	Paired amphipathic helix protein Sin3b	9547.89	8986.65	10038.3	5748.4	12991.2	10491.3	7616.06	7079.19	8517.87	9774.53	9251.87	9188.96	9750.81	10169.5	6496.78	13140.4	9299.36	0.794895	1.59797	0.341997	0.114262	12	6
Q62167	Ddx3y;Ddx3x;D1Pas1	ATP-dependent RNA helicase DDX3Y;ATP-dependent RNA helicase DDX3X;Putative ATP-dependent RNA helicase Pl10	301469	232638	231786	230593	208267	195505	173042	196210	231386	225694	192124	203943	168813	211576	157850	167378	208017	0.690419	1.44646	0.0714103	0.000453315	24	18
Q62181	Sema3c	Semaphorin-3C	147045	129493	134879	128562	115654	118775	107340	105409	129631	128970	128061	130181	145755	146769	160314	140271	131069	0.418903	1.29984	0.983637	0.748934	24	18
Q62188	Dpysl3	Dihydropyrimidinase-related protein 3	93024.9	78509.6	80173.6	65385.1	70974.3	62541.2	58780.9	62890.6	39207.9	59154.3	58483.1	67391.2	45521.8	54727.1	52868.2	52310.7	62621.5	0.859401	1.40982	0.837096	0.31402	24	18
Q62245	Sos1	Son of sevenless homolog 1	16589.2	13754.3	20771.1	10836.4	15384	11974.3	15030	10977.8	18616.9	12886.9	14091.7	12140.3	11304.1	14668.3	14510	12138.8	14104.6	0.704354	1.21531	0.22292	0.800468	24	18
Q62261	Sptbn1	Spectrin beta chain, non-erythrocytic 1	1.31357e+06	1.33501e+06	1.37797e+06	1.60386e+06	1.68941e+06	1.46552e+06	1.66642e+06	1.47193e+06	1.18761e+06	1.1198e+06	1.11326e+06	1.29122e+06	1.42661e+06	1.60293e+06	1.40835e+06	1.61356e+06	1.41794e+06	0.40633	1.19118	0.170776	0.012032	18	6
Q62280	Ss18	Protein SSXT	4817.76	2435.76	3422.44	6810.65	5539.51	1950.14	3657.58	2275.11	2305.12	5210.71	4807.69	3984.01	3614.09	5204.43	2931.75	4251.94	3951.17	1.23015	1.72486	0.0888686	0.580434	6	12
Q62312	Tgfbr2	TGF-beta receptor type-2	1765.82	1645.43	1796.37	968.574	1025.09	1247.17	1476.87	51.2346	1096.18	855.376	1154.46	1003.54	1828.21	1558.04	1506.67	2104.94	1317.75	1.5585	2.23234	0.975476	0.801846	12	18
Q62318	Trim28	Transcription intermediary factor 1-beta	133200	133460	147038	114760	145908	105057	121134	218382	66262.2	115081	109865	109719	97157.1	124215	74829.4	106938	120188	1.26569	1.35284	0.97209	0.700822	24	18
Q62376	Snrnp70	U1 small nuclear ribonucleoprotein 70 kDa	54476	34818.2	44162.2	35877.4	33955	25713.4	27072.2	14061.2	50613.3	29266.7	36441.9	27127.3	33223	46213.1	30746.4	38147.8	35119.7	1.15077	2.17084	0.363495	0.242479	24	18
Q62383	Supt6h	Transcription elongation factor SPT6	7234.48	6259.33	5031.78	5771.37	5794.36	6661.54	4287.01	6466.14	6714.42	5339.8	7374.65	6599.07	7983.68	5892.52	6107.23	7327.19	6302.79	0.586515	1.25487	0.904672	0.723758	12	6
Q62392	Phlda1	Pleckstrin homology-like domain family A member 1	9644.36	10055.2	12688.6	9805.29	12206.9	9639.49	12045.9	8353.54	10076	9316.43	11316.4	11427.7	8672.1	10028.1	7412.82	9689.09	10148.6	0.519847	1.14185	0.268189	0.107053	6	12
Q62422	Ostf1	Osteoclast-stimulating factor 1	4335.49	4113.92	4033.97	4620.95	3566.51	3875.44	3621.24	5476.6	4020.48	3519.68	4303.32	4556.99	2243.05	3912.87	4247.93	3303.35	3984.49	0.811535	1.22251	0.215061	0.0840877	6	6
Q62426	Cstb	Cystatin-B	126728	120739	97896.1	135655	102797	100982	95772.6	102485	75950.5	106757	101197	130298	118882	74111.8	152921	117581	110047	0.716144	1.24821	0.711431	0.896558	6	6
Q62446	Fkbp3	Peptidyl-prolyl cis-trans isomerase FKBP3	36687.4	51028.2	41713.2	36330.4	30385.2	29874	28599.1	27570.2	14872.8	33733.2	17897.7	31260	17435.9	27706.6	25502.3	27087.1	29855.2	1.21102	1.56163	0.839721	0.185677	24	18
Q62448	Eif4g2	Eukaryotic translation initiation factor 4 gamma 2	157814	135686	115417	127279	119709	123458	102415	96069.3	113135	119220	136575	140211	106983	121115	100279	99442.4	119675	0.515938	1.47871	0.136362	0.000956581	6	12
Q62465	Vat1	Synaptic vesicle membrane protein VAT-1 homolog	150754	127928	104217	118645	100079	116761	126621	118836	105057	102557	113208	108809	107991	110488	100481	114571	114188	0.443786	1.2852	0.831584	0.688144	24	12
Q62511	Zfp91	E3 ubiquitin-protein ligase ZFP91	109374	98006.3	73442.2	69805.5	83946.8	77262.2	72991.1	78732.5	81467.7	76992.5	90790.5	102981	81635.6	105385	78581.4	87518.1	85557	0.462485	1.44771	0.847433	0.853431	24	18
Q62523	Zyx	Zyxin	211161	301352	208039	256094	245446	188962	175635	144985	204941	238457	227720	254249	245166	238160	252539	208605	225095	0.694673	1.59851	0.484472	0.486837	6	12
Q63844	Mapk3	Mitogen-activated protein kinase 3	43150.1	40643.4	42425.5	43373.9	38398.9	42858.7	42636.1	17184	35201.1	37506.7	36770.9	38814.7	31149.9	32803.9	35079.2	35236.8	37077.1	0.706362	1.43429	0.4037	0.251236	6	12
Q63918	Sdpr	Serum deprivation-response protein	640205	548595	456607	647030	598536	478694	439620	545614	644680	712211	616126	725932	833242	704263	837820	719304	634280	0.627799	1.20662	0.993612	0.596347	24	6
Q63943	Mef2d	Myocyte-specific enhancer factor 2D	13371.1	15109.9	14636.9	11971.3	14606.8	12639.8	10469.9	9127.06	12539.1	15643.4	15165.5	16164	12389.5	16434.3	15757.4	15188.3	13825.9	0.528521	1.45334	0.791217	0.833768	6	12
Q63961	Eng	Endoglin	7984.66	8736.22	7149.01	7021.08	5779.15	7407.97	8371.79	7405.99	7687.08	5481.57	6110.05	5874.98	6162.46	7875.13	6711.58	6857.9	7038.54	0.462404	1.26797	0.680677	0.548152	24	6
Q64012	Raly	RNA-binding protein Raly	245977	220434	165457	205675	185744	148475	168913	178790	207208	210543	175994	196282	169700	184039	193845	165952	188939	0.516052	1.39553	0.0177972	0.00558748	24	12
Q640N1	Aebp1	Adipocyte enhancer-binding protein 1	680529	566070	453081	499293	556497	551114	467824	495994	855946	697181	716919	664577	802992	785436	868209	752497	650885	0.637789	1.30894	0.898847	0.884593	24	6
Q64127	Trim24	Transcription intermediary factor 1-alpha	30321.1	29576.3	24979.7	24256.4	18752.9	29075.6	34021	26170.3	27262.6	31613.3	30661.1	34456	27650	21343.8	36511.5	23354.2	28125.4	0.631409	1.25848	0.256765	0.341575	24	12
Q64152	Btf3	Transcription factor BTF3	14958.8	21242.9	19431.6	16438.7	16241.3	18747.3	18839.2	13432.2	13969.2	19306.9	13465.9	20482	5649.77	17428.6	13321.1	18839.9	16362.2	0.952999	1.12179	0.555292	0.457138	6	6
Q64191	Aga	N(4)-(beta-N-acetylglucosaminyl)-L-asparaginase;Glycosylasparaginase alpha chain;Glycosylasparaginase beta chain	16598.2	14640	17007.8	12194.5	12557.2	12198.4	14237.3	16454.9	7218.67	7282.76	11533.2	18015.4	12318.6	12741.7	9311.86	13648.2	12997.4	0.830685	1.26186	0.740983	0.79513	6	6
Q64213	Sf1	Splicing factor 1	155247	144337	73575.3	100589	105899	78562.3	92061.4	72606.6	122778	143326	138883	162290	113803	108509	91448.7	69105.5	110814	0.840909	1.81932	0.204411	0.00337965	24	18
Q64282	Ifit1	Interferon-induced protein with tetratricopeptide repeats 1	66541.6	46937.2	86672.8	62648.1	48738.3	98064.4	38563.9	50432.8	88929	88226.5	60618.3	59967.6	41164.1	63684.7	55501.9	50020.8	62919.5	0.94566	1.67783	0.425439	0.185677	24	18
Q64299	Nov	Protein NOV homolog	19314.4	20579.7	21552.8	15755.9	21025.1	26824.4	22661.6	20899.7	24466.3	28380.3	24726.5	23374.3	28443	26717.8	26781.7	38713.4	24388.6	0.941324	1.28253	0.678371	0.310144	12	18
Q64331	Myo6	Unconventional myosin-VI	1381.48	1545.7	2863.86	1469.39	1691.94	1841.54	2768.45	2762.55	818.553	1338.2	2213.53	1879.98	1880.35	1937.81	1392.41	1934.57	1857.52	1.10109	1.88953	0.177847	0.0928384	18	6
Q64337-2	Sqstm1	Sequestosome-1	407708	335314	344314	315709	306430	296102	285649	292550	351220	239468	288981	323160	333245	362647	389496	428264	331266	0.569922	1.28506	0.960554	0.801846	18	12
Q64345	Ifit3	Interferon-induced protein with tetratricopeptide repeats 3	4994.46	4717.5	5085.23	6390.34	3172.97	5828.92	3140.15	1273.72	8304.18	6979.86	8204.6	6591.1	4723.34	6227.97	6783.17	8201.7	5663.7	1.24132	2.59989	0.759008	0.310144	6	6
Q64449	Mrc2	C-type mannose receptor 2	2865.71	4863.33	2086.54	4916.65	4417.07	3351.13	2803.66	1653.1	2212.16	2365.38	3943.98	3137.17	2459.9	3918.03	3177.3	3033.4	3200.28	1.01977	1.74301	0.571904	0.378897	6	18
Q64511	Top2a;Top2b	DNA topoisomerase 2-alpha;DNA topoisomerase 2-beta	423344	372954	279322	263043	249123	247695	192205	139469	312005	336010	264259	292729	230727	238888	216365	224773	267682	1.06049	2.40085	0.0318843	8.68237e-09	24	18
Q64512	Ptpn13	Tyrosine-protein phosphatase non-receptor type 13	19002.7	14224.9	16101.8	20466.3	17309.8	17567.4	16506.4	15303.2	17652.9	19502.1	18630	19167.6	13682.8	18083.2	17051.4	16491.8	17296.5	0.392192	1.14959	0.234946	0.107053	6	12
Q64514-2	Tpp2	Tripeptidyl-peptidase 2	81456.4	79701.4	73685.4	65732.7	57953.2	63565.7	56729.1	53619.3	61842.6	49598.7	57316	67096.1	63476.3	56635.3	67410.8	45785.3	62600.3	0.569823	1.46045	0.575869	0.202692	24	18
Q64700	Rbl2	Retinoblastoma-like protein 2	1835.06	998.34	2972.28	1806.48	1579.46	1504.57	1694.39	1701.97	1144.48	2048.02	1805.4	1592.03	1390.03	2327.03	1751.61	1715.99	1741.7	1.13334	1.68658	0.367121	0.875677	6	6
Q64705	Usf2;Usf1	Upstream stimulatory factor 2;Upstream stimulatory factor 1	15408.2	12336.9	10714.5	12044.1	8177.92	9840.13	9242.64	5412.88	25578.7	22127.9	17144.8	13288.9	19055.5	12246	14925.5	16051.1	13974.7	1.44302	1.89315	0.605744	0.152303	24	18
Q64707	Zrsr1;Zrsr2	U2 small nuclear ribonucleoprotein auxiliary factor 35 kDa subunit-related protein 1;U2 small nuclear ribonucleoprotein auxiliary factor 35 kDa subunit-related protein 2	1658.81	2471.14	3128.87	2139.27	3099.31	2848.55	1219.16	422.351	2081.49	3247.36	3208.39	2603.98	3298.52	3260.89	2209.93	2658.53	2472.28	1.16336	3.62339	0.33502	0.012032	12	6
Q64727	Vcl	Vinculin	127514	148751	147834	138357	124654	124279	118987	156470	113843	114321	109653	175988	107615	122688	202896	145813	136229	0.699423	1.14967	0.221246	0.548152	18	18
Q64737	Gart	Trifunctional purine biosynthetic protein adenosine-3;Phosphoribosylamine--glycine ligase;Phosphoribosylformylglycinamidine cyclo-ligase;Phosphoribosylglycinamide formyltransferase	40202.9	44012.8	28184.5	21636.5	18220.7	19783.9	22018.7	27427.3	19724.7	20614.4	15174.1	18999.2	16930.6	16806.8	16071	13869.3	22479.8	1.34091	2.21593	0.561353	0.170612	24	12
Q65Z40	Wapal	Wings apart-like protein homolog	6768.79	5132.34	4375.59	6388.29	5850.56	5426.07	5431.37	5211.16	4299.04	6327.14	4339.27	6568.41	3094.86	6209.92	3639.45	3763.41	5176.6	0.709718	1.11826	0.496363	0.435894	24	18
Q66T02	Plekhg5	Pleckstrin homology domain-containing family G member 5	18076.1	13477.9	13709.9	14490.3	13944.9	14019.1	12320.9	9383.18	14292.5	13300.9	13226.2	14869.1	13034.2	14620.5	12669.7	13872.3	13706.7	0.634209	1.45383	0.23363	0.0928384	6	12
Q689Z5	Sbno1	Protein strawberry notch homolog 1	50189.4	39485.7	47517.1	38543.2	34429.4	41041.8	37290.4	36989.6	42003.1	34716.1	35160.9	38911.3	42742.3	43661.5	37546.2	40461.5	40043.1	0.393577	1.20726	0.821833	0.822978	24	18
Q68FD5	Cltc	Clathrin heavy chain 1	258740	233059	192830	254797	183679	157349	205950	129939	213879	144944	178576	211162	196225	156358	185371	204867	194233	0.663123	1.46417	0.450413	0.149985	24	12
Q68FE6	Fam65a	Protein FAM65A	9661.28	8600.11	8408.36	7810.05	6206.63	8805.2	8780.46	9803.92	7094.01	8573.42	6594.65	9136.76	6877.49	9114.82	7211.95	10157.4	8302.28	0.475864	1.23798	0.246397	0.342696	18	18
Q68FF6	Git1	ARF GTPase-activating protein GIT1	15218.8	17570	14332.5	11349.2	13710.8	9984.75	13071.3	11805	15757.8	10146.5	11313.5	10692.1	11523.4	14600.4	14279.1	12041.6	12962.3	0.585175	1.38375	0.382679	0.264523	24	6
Q68FG3	Spty2d1	Protein SPT2 homolog	7332.75	6208.25	8148.32	4570.42	7383.91	5977.39	3657.46	3448.55	4767.85	6225.93	3752.43	7626.01	5084.18	6178.78	5280.34	4217.62	5616.26	0.836815	1.90557	0.121551	0.121239	6	12
Q68FL4	Ahcyl2	Putative adenosylhomocysteinase 3	1965.38	2276.76	1592.86	1989.83	2649.31	1272	1708.33	2024.42	1839	1309.49	2061.44	2447.82	1602.63	1735.89	1467.24	2067.36	1875.61	0.734324	1.18407	0.865782	0.840986	6	6
Q68FL6	Mars	Methionine--tRNA ligase, cytoplasmic	223265	201028	165696	161636	156324	144143	161083	141893	141226	176662	173043	171670	172673	166426	155966	171437	167761	0.489023	1.41211	0.586938	0.10474	24	18
Q69Z37	Samd9l	Sterile alpha motif domain-containing protein 9-like	26174.3	24267.7	28887.6	24056.8	22659.6	26496.8	19827.2	19567	21440.3	23684.1	18265.3	24572.3	16868.9	24125.2	17909.1	18600.5	22337.7	0.538045	1.34396	0.264036	0.107053	6	12
Q69Z38	Peak1	Pseudopodium-enriched atypical kinase 1	176557	147171	148906	139858	140270	152308	136652	123863	166400	158615	169504	159686	153383	168455	113272	127117	148876	0.425087	1.24265	0.0518931	0.0132352	24	18
Q69Z99	Znf512	Zinc finger protein 512	38629.7	29915.7	29452.3	24592.6	23863.5	21892.2	20395.4	34614	22423.1	24135	23661.8	26596.4	24287	26533.1	23263	22446.8	26043.9	0.700135	1.49807	0.783002	0.457138	24	18
Q69ZA1	Cdk13	Cyclin-dependent kinase 13	5413.76	5255.18	2124.28	5017.44	4414.1	3923.43	4378.72	3543.4	9763.48	6419.09	5080.19	5401.26	5826.81	8167.69	6205.66	6091.89	5439.15	1.40449	1.49389	0.63312	0.548152	24	6
Q69ZF8	Msl2	E3 ubiquitin-protein ligase MSL2	919.941	1165.25	1110.42	439.772	553.312	947.732	1158.87	1210.09	1101.99	992.587	879.866	961.438	587.895	1118.58	1268.38	1119.36	970.968	0.853382	1.57821	0.01854	0.00416585	18	18
Q69ZK6	Jmjd1c	Probable JmjC domain-containing histone demethylation protein 2C	3379.58	2308.94	2530.42	2619.35	1745.52	2712.53	2384.05	1720.52	1893.09	3008.43	3609.29	3449.85	1827.99	3445.33	1773.59	2442.93	2553.21	0.739761	1.3859	0.191868	0.0283298	6	12
Q69ZN7	Myof	Myoferlin	119853	109807	83738.1	83582.9	76387.5	90053	86794.8	93419.7	67041.4	85235.7	81604	89358.4	82297.1	82958	75648.9	73262.9	86315.2	0.611846	1.37983	0.836385	0.807305	24	18
Q69ZQ2	Isy1	Pre-mRNA-splicing factor ISY1 homolog	11657.8	8085.87	8698.35	8234.84	8607.39	9743.99	10663.4	8299.42	10313	6748.52	7979.75	7474.98	6674.38	8697.51	7009.06	8372.27	8578.79	0.580902	1.16598	0.744547	0.799883	24	6
Q69ZR2	Hectd1	E3 ubiquitin-protein ligase HECTD1	4949.3	5103.37	5037.31	3596.99	4690.48	4040.29	4704.63	4032.2	4427.12	4253.74	3872.56	4884.83	5619.01	5584.1	3403.99	4605.25	4550.32	0.486784	1.16427	0.488636	0.858038	12	6
Q69ZS0	Pdzrn3	E3 ubiquitin-protein ligase PDZRN3	87982.6	59708.7	60053	72662.6	61086.5	73627.5	63991.5	63069.5	60968.9	60992.4	56976.5	55527.3	47482.1	55708.2	61245.8	50144.8	61951.7	0.653743	1.16237	0.780325	0.700406	18	18
Q69ZX6	Morc2a;Morc2b	MORC family CW-type zinc finger protein 2A;MORC family CW-type zinc finger protein 2B	19818.5	21886.4	15792.8	19224.8	20152.4	18741.5	26150.1	19567.3	18595.1	22567.9	20916	19393.6	17756.3	23871.1	18216.9	26190.6	20552.6	0.505912	1.30555	0.125637	0.494884	18	12
Q6A026	Pds5a	Sister chromatid cohesion protein PDS5 homolog A	61939.5	46993	50474.7	44417.1	48083	46367.5	37619.8	52221.2	43985	43215	41660.2	47002.4	44442	47422.2	44920.3	50234.9	46937.4	0.518131	1.2125	0.889401	0.769245	18	6
Q6A028	Swap70	Switch-associated protein 70	26138.1	27113.6	30310.3	23503	21445.1	24602.2	26596.1	17312.3	19746.1	25773.5	23801	22008.8	22177.8	22283.5	22180.6	19913.3	23431.6	0.554722	1.22558	0.357577	0.457138	24	18
Q6A058	Armcx2	Armadillo repeat-containing X-linked protein 2	34754.4	26830.7	27330.7	21953.6	28274.5	26404.2	29459.5	23018.6	27577	27215.2	21289.5	28085.9	29128.2	23782.6	26012	32871.8	27124.3	0.496412	1.24959	0.17797	0.68315	24	6
Q6A065	Cep170	Centrosomal protein of 170 kDa	16829	14146.8	14614.2	9483.99	11371.2	12544.5	8952.56	2174.57	13836.5	11087.3	12811.5	10351.8	10672.8	6241.05	7507.01	9149	10735.9	1.365	2.78381	0.0897945	0.00212227	24	18
Q6A0A2	Larp4b	La-related protein 4B	18047	14044	14049.5	9167.08	14288	8658.07	14412.8	5648.73	10030.6	12374.1	10507	13668.2	12339.3	11399.7	9279.89	12559.3	11904.6	1.04147	1.59963	0.421627	0.862219	24	12
Q6A0A9	FAM120A	Constitutive coactivator of PPAR-gamma-like protein 1	206973	189409	152626	163271	165464	128141	152736	155636	166030	173966	145738	138627	141240	151623	133186	110238	154681	0.625386	1.35005	0.172384	0.0113874	24	18
Q6A4J8	Usp7	Ubiquitin carboxyl-terminal hydrolase 7	13173.6	11713.1	11015.8	9411.88	15931.5	10669.5	3995.13	10298.2	9446.38	9294.48	10757.8	12484.8	12134.1	11495.3	8179.01	14179.9	10886.3	1.09646	1.86108	0.482196	0.68315	12	6
Q6AW69	Cgnl1	Cingulin-like protein 1	36827.7	38346.4	33520.4	34446.3	33380.3	35282	46486.6	42718.7	41443.5	41714.8	34667	31014.3	35548.6	36879.5	31389.6	30569.3	36514.7	0.435913	1.31249	0.666487	0.168797	24	6
Q6DFV3	Arhgap21	Rho GTPase-activating protein 21	12338.9	9114.79	8932.17	9801.37	10297.4	8725.87	8144.81	9815.05	11243.7	10561.3	9019.41	12215.3	8213.63	9943.79	9882.02	9719.14	9873.04	0.424798	1.19453	0.156141	0.265547	24	18
Q6DFV5-3	Helz	Probable helicase with zinc finger domain	21082.4	19657.4	22155.9	21260	20276.6	18379.5	16167.4	17057.7	22751.7	26373.9	22189.5	24511.9	21674.5	22339.1	21888.6	20501	21141.7	0.482766	1.30672	0.479294	0.0928384	6	12
Q6DFW4	Nop58	Nucleolar protein 58	147979	143515	139563	131384	110067	109855	106916	48100	133339	97559.5	101602	113699	99990.8	101806	109972	103059	112400	0.888597	1.88042	0.281063	0.0952184	24	18
Q6DIC0	Smarca2	Probable global transcription activator SNF2L2	14399.7	14580.3	14448.2	13405	10880.4	15196.1	16432.5	12983.3	17137.1	17514.7	15138.9	15698.7	15901.9	20290.3	15586	23030.9	15789	0.769559	1.12806	0.861031	0.807733	18	12
Q6DID3	Scaf8	Protein SCAF8	16894	24856.9	15812	18064.6	12867.8	19540.4	9928.8	9371.05	22674.4	15761.3	20475.4	15160	15721.3	20419.4	18930.7	16816.8	17080.9	0.906616	2.16327	0.406841	0.264523	24	18
Q6GQX2	Nckap5l	Nck-associated protein 5-like	14333.6	14054	15329.9	15914.7	12417.6	14218.1	10308.6	12217.7	13198.2	13135.5	14662.4	15905.2	14333.3	14866.9	13325.1	12227	13778	0.406887	1.38703	0.0632817	9.11912e-06	6	12
Q6IMB1	Rasl11a	Ras-like protein family member 11A	63620.3	80029.7	78918.7	78450.8	66274.3	86699.6	77906.9	77791.8	104111	97461	84247.9	90534.9	76505.6	108213	72058	94514.1	83583.6	0.533506	1.09551	0.981213	0.874741	24	18
Q6IRU2	Tpm4	Tropomyosin alpha-4 chain	14961.1	16129.3	16958.7	15247.8	15903.6	14626.9	18310.3	27766.7	10951.5	9974.87	12475.8	15047.3	11780.8	16165	19623.7	12930.2	15553.3	1.14392	1.50922	0.327663	0.153144	18	6
Q6IRU5-2	Cltb	Clathrin light chain B	1500.14	1173.87	2579.09	2251.72	2651.02	1642.17	1587.62	283.649	966.991	687.719	1909.74	1915.43	1381.19	837.075	1465.62	1064.42	1493.59	1.58502	2.58157	0.227692	0.0176888	6	18
Q6IRU7	Cep78	Centrosomal protein of 78 kDa	2437.56	3764.53	2808.76	2866.31	2136.63	2347.89	2633.18	2655.22	3293.11	1593.15	1914.02	2898.49	1582.77	2047.08	1302.16	1829.14	2381.88	1.0338	1.383	0.459493	0.142176	24	18
Q6JPI3	Med13l	Mediator of RNA polymerase II transcription subunit 13-like	5627.89	5155.58	6451.06	4324.4	4496.14	4106.25	4283.89	5043	6378.35	3996.92	4949.12	4754.15	4716.98	5742.94	4642.42	4086.32	4922.21	0.498586	1.25354	0.342424	0.546765	24	18
Q6KAR6	Exoc3	Exocyst complex component 3	7458.8	14514.4	12940.1	9261.97	9255.15	11745	11516.2	10693.9	6357.73	14407.7	10032.8	8563.07	7626.11	11906.5	11493.7	7660.31	10339.6	0.788875	1.05762	0.921975	1	24	18
Q6KCD5	Nipbl	Nipped-B-like protein	25009.8	19334.6	12292.2	18317	14503.2	15118.4	15486.7	7530.61	18384.8	24202	23352.7	26741.8	20191	22646.6	20867	22669.9	19165.5	1.00238	1.92657	0.779259	0.494884	24	12
Q6NS46	Pdcd11	Protein RRP5 homolog	115617	106143	87332.4	75259.8	72037.9	77074.3	67740.4	48689	84809.8	95009.7	75006.9	79683.1	53275.7	80832.7	63494.1	66354	78022.5	0.857802	1.90467	0.0263709	7.38175e-05	24	18
Q6NS57	Mapkbp1	Mitogen-activated protein kinase-binding protein 1	6451.8	5178.89	5600.17	4643.55	4205.99	4577.9	3886.68	4979.92	4243.29	5885.89	5091.41	5187.49	3211.58	4660.85	4377.51	4674.81	4803.61	0.674538	1.32409	0.0398953	0.0254166	24	12
Q6NSQ7	Ltv1	Protein LTV1 homolog	39879.6	37385.1	24198.6	25667.2	21440.3	29184.4	32625	13393	32894.8	25191.3	25494.9	25269.8	28278.9	29347.5	23022.1	25414.9	27418	0.96603	1.67901	0.120875	0.341575	24	18
Q6NV83	U2surp	U2 snRNP-associated SURP motif-containing protein	8149.37	5992.43	5198.18	7782.4	5209.64	5504.57	4911.83	4530.13	6086.94	8057.8	6794.19	5687.62	6050.32	4297.99	5735.74	5307.53	5956.04	0.646635	1.49776	0.0134827	0.012032	24	18
Q6NVF9	Cpsf6	Cleavage and polyadenylation specificity factor subunit 6	30658.3	21894.2	24663.9	30982.2	21445.5	18203.9	11949.2	5339.12	21629.4	23390.7	19807	25984.9	30297.4	23596.1	24642.5	28023.3	22656.7	1.13181	3.21871	0.620685	0.586278	6	12
Q6NWV3	Ift122	Intraflagellar transport protein 122 homolog	11423.6	10371.3	14106.1	9741.78	9764.59	9061.01	12486.4	5123.37	10230.5	12989.8	10310.1	9981.3	10067.8	10858.2	10534.9	10232.7	10455.2	0.859161	1.35424	0.355285	0.439708	24	12
Q6NWW9	Fndc3b	Fibronectin type III domain-containing protein 3B	1241.86	961.488	668.313	966.239	1368.38	701.164	1232.13	650.161	882.855	1401.44	639.225	1047.58	1055.87	1330.24	1154.33	1005.41	1019.17	0.747883	1.34799	0.0402486	0.620653	12	18
Q6NXH3	Gpbp1	Vasculin	6754.78	7432.98	5657.53	6068.76	5373.72	4821.08	3446.16	3116.05	6212.65	6290.53	4876.08	5493.61	4692.69	5284.37	3707.02	4687.41	5244.71	0.823102	2.16204	0.0235842	1.64965e-07	24	18
Q6NXI6	Rprd2	Regulation of nuclear pre-mRNA domain-containing protein 2	8087.3	9389.77	6292.58	7045.93	6994.43	8614.6	6753.19	8228.02	6744.88	7179.26	6316.25	7290.73	7450.82	7582.75	6881.9	8693.1	7471.59	0.414528	1.31027	0.38375	0.31402	12	18
Q6NZF1	Zc3h11a	Zinc finger CCCH domain-containing protein 11A	7181.59	7311.36	6288.31	6289.75	5634.25	7323.54	7591.67	6800.18	7813.3	6206.79	8202.98	6623.89	8516.87	7671.58	6418.23	6633.18	7031.72	0.409946	1.15224	0.921118	0.80309	12	18
Q6NZJ6	Eif4g1	Eukaryotic translation initiation factor 4 gamma 1	389296	367114	339761	303934	299569	307778	243660	267853	275449	247679	294109	304534	293793	302895	232890	259456	295611	0.529097	1.47877	0.40699	0.0146296	6	12
Q6NZN0	Rbm26	RNA-binding protein 26	97829.1	64570.9	76506.2	71813.1	64832.8	66453.7	68581.8	36405.5	78693.8	81912.6	71328	80272.9	61785.2	58250.5	78613.1	62688.3	70033.6	0.87706	1.54686	0.152305	0.0132996	24	12
Q6P1B1	Xpnpep1	Xaa-Pro aminopeptidase 1	3396.5	3805.11	4198.74	4779.07	4839.79	3837.74	3505.26	376.612	3816.13	3330.16	1628.88	4807.46	3526.5	1286.78	1199.4	3966.32	3268.78	1.3654	2.31275	0.308693	0.206406	6	12
Q6P1F6	Ppp2r2a;Ppp2r2c	Serine/threonine-protein phosphatase 2A 55 kDa regulatory subunit B alpha isoform;Serine/threonine-protein phosphatase 2A 55 kDa regulatory subunit B gamma isoform	34761.1	27835.3	24267.1	22017.4	26683.2	19144.2	20666.1	18165.7	18349.7	21082.9	17021.8	24362.5	19847.5	19631.8	13740.5	21398.3	21811	0.963764	1.61199	0.508935	0.398726	24	18
Q6P1H6	Ankle2	Ankyrin repeat and LEM domain-containing protein 2	9797.31	8577.45	6656.33	6402.77	8158.83	5740.56	7111.2	8631.74	9149.9	9549.74	8090.65	8494.83	6013.67	9538.04	9450.62	8740.31	8131.5	0.498894	1.40705	0.223005	0.0234052	24	6
Q6P2B1	Tnpo3	Transportin-3	32927.6	21007.3	20702.8	24909.9	29578.7	20591.5	15320.2	18841.1	22699.9	21433.2	24314.5	30518.4	28400.7	18667.5	28425.2	15977.1	23394.7	0.752622	1.57883	0.345985	0.274076	6	12
Q6P2L6	Whsc1l1	Histone-lysine N-methyltransferase NSD3	23353	17412	10569.8	12915.1	12586.8	11223.2	10648.4	6073.18	27784.8	16532.9	16380.4	17030.8	22066	9111.28	16762.4	15731.5	15386.4	1.4111	2.43786	0.31573	0.0374914	24	18
Q6P3B9	Rbfa	Putative ribosome-binding factor A, mitochondrial	8649.57	9682.99	8194.99	9763.26	7579.06	8260.57	8700.44	6234.45	9452.39	10782.6	9991.45	8540.56	8029.82	9637.48	7330.94	8510.92	8708.84	0.522241	1.2275	0.0585513	0.0255586	24	18
Q6P3D0	Nudt16;Nudt16l1	U8 snoRNA-decapping enzyme;Protein syndesmos	7905.33	5035.04	7212.65	5612.12	5050.97	5031.41	5201.15	3051.34	4285.05	7927.99	5978.32	5833.41	6261.07	6720.44	4145.88	5534.14	5674.15	0.85945	1.56806	0.108974	0.156394	6	12
Q6P3Y5	Znf280c;Znf280d	Zinc finger protein 280C;Zinc finger protein 280D	9923.48	14302.7	12502.5	9443.83	11831.3	11478.6	8607.11	11005	11203.3	10833.5	11896.5	11995.8	11087.1	10717.8	9974.19	8525.5	10958	0.527217	1.23527	0.0652138	0.0314776	6	12
Q6P4S8	Ints1	Integrator complex subunit 1	3787.67	4262.19	2873.79	3360.87	2890.11	3801.46	2139.65	2491.41	2561.08	5297.67	2637.72	2893.71	2134.18	4633.06	3001.63	4421.42	3324.23	0.951646	1.73823	0.363918	0.822978	24	18
Q6P4T0	Atg2a	Autophagy-related protein 2 homolog A	1913.5	2420.28	1973.47	1649.94	1388.01	1565.34	1597.83	835.336	1137.22	1678.86	1202.02	1802.87	1581.68	2128.46	1031.5	1206.74	1569.57	1.0098	1.78113	0.262272	0.152303	24	18
Q6P4T2	Snrnp200	U5 small nuclear ribonucleoprotein 200 kDa helicase	468794	387714	374769	369289	339534	333826	334481	258663	421508	376198	363603	365967	330681	325212	351882	281913	355252	0.591496	1.44401	0.00457144	1.80593e-05	24	18
Q6P542	Abcf1	ATP-binding cassette sub-family F member 1	338098	339727	255875	278637	284369	253323	247872	208261	281840	308147	252554	270796	272869	246522	255502	275818	273138	0.481319	1.48602	0.101945	0.0132352	24	18
Q6P549	Inppl1	Phosphatidylinositol 3,4,5-trisphosphate 5-phosphatase 2	91565.7	71241.3	77616.4	67977.9	60451.7	62375	57322.3	68427.9	55309.6	64006	74805.6	70332.3	59930.9	64469.8	60073.6	62188.2	66755.9	0.543115	1.3255	0.442249	0.0638099	6	12
Q6P5B0	Rrp12	RRP12-like protein	52639.4	55832.2	39668.1	41299.3	33119.3	34909	34115.6	34245.7	31899	38688.7	39728	44079.2	43282.5	31718.7	34963.6	33877.5	39004.1	0.618232	1.59451	0.449773	0.110218	6	6
Q6P5D3	Dhx57	Putative ATP-dependent RNA helicase DHX57	2576.62	6211.79	1866.56	1793.31	5981.59	1882.92	8953.06	1280.41	1405.93	1475.61	1408.7	7223.9	1753.92	1810.49	2109.29	1779.96	3094.63	2.47934	2.79613	0.98657	0.686523	12	12
Q6P5D8	Smchd1	Structural maintenance of chromosomes flexible hinge domain-containing protein 1	327232	267956	259387	257553	192112	229486	198332	165274	172420	197756	208201	214094	200265	207941	207495	180599	217881	0.743333	1.63691	0.613616	0.0514913	6	12
Q6P5E4	Uggt1	UDP-glucose:glycoprotein glucosyltransferase 1	2006.61	1421.54	1358.66	1684.87	1430.69	1485.67	2235.96	1226.65	1860.96	1396.76	2755.38	2232.45	2050.73	1320.02	2416.96	2909.83	1862.11	0.903908	1.18731	0.588009	0.873596	18	18
Q6P5F9	Xpo1	Exportin-1	34930.9	38305.4	29228.5	28439.8	27352.2	21846.2	33268.2	14752.6	25111.3	29667.2	24989.6	28040.2	22290.8	17250	23382	24898.3	26484.6	0.889302	1.5251	0.165186	0.00558748	24	12
Q6P6L0	Filip1l	Filamin A-interacting protein 1-like	19006.4	13948.5	19516.1	11685.6	17344.7	16326.8	20191.4	14612.2	10506.6	13838.8	17696	13920.9	10671.8	13951.6	15910.8	15065.8	15262.1	0.634562	1.11544	0.767186	0.752344	18	6
Q6P8X1	Snx6	Sorting nexin-6;Sorting nexin-6, N-terminally processed	41728.4	45344.4	49154.4	61659	51099.4	43600.8	50677	37247.9	40696	43226.8	34714	51513.3	43198.5	45735.5	38607	30211.5	44275.9	0.710262	1.27265	0.416659	0.107053	6	12
Q6P9Q6	Fkbp15	FK506-binding protein 15	11317.2	9110.48	6697.34	7242.17	10236.7	6947.69	6943.46	5187.08	10293.5	7150.14	5687	8219.46	6483.48	10429.3	7669.67	6033.58	7853.01	0.780604	1.68399	0.0170247	0.264523	24	18
Q6P9R2	Oxsr1	Serine/threonine-protein kinase OSR1	30795	15542.2	16817.9	15235.7	20024.5	22188.1	17282.4	15722.8	18156.8	15282.4	13335.6	12079.1	17278.5	15094.3	9805.28	15189.3	16864.4	1.24462	1.44562	0.351589	0.620653	24	6
Q6P9R4	Arhgef18	Rho guanine nucleotide exchange factor 18	25766.2	23007.6	21665.4	27946.7	23756.3	21123.1	16708.7	11459.3	20721.6	21196.9	23219.5	28899.9	18209	23561.7	19154.8	14165.9	21285.2	0.819378	1.76129	0.0158759	0.000234762	6	12
Q6PAC3	Dcaf13	DDB1- and CUL4-associated factor 13	39321	43413.5	34504.9	33176.2	33769.5	33493.7	31014.5	26512.4	32232.7	34842.1	33426	32607.2	26661.7	32634.7	29122.9	22339.7	32442	0.649584	1.43819	0.116774	0.00337965	24	18
Q6PAJ1	Bcr	Breakpoint cluster region protein	9056.65	10005.8	11654.8	10049.1	10538.2	9343.56	8032.44	7730.35	12865.5	8175.14	15118.9	9690.6	9123.26	9511.4	9223.52	11455.5	10098.4	0.731655	1.3769	0.300424	0.0468103	6	12
Q6PAM1	Txlna	Alpha-taxilin	280701	231556	220041	258136	207540	195144	179304	135745	266826	200564	182989	177444	183635	212796	161239	175199	204304	0.709511	1.62596	0.0810859	0.00156238	24	18
Q6PAQ4	Rexo4	RNA exonuclease 4	82292.7	83530	73965.4	62642.5	82659.9	71775	54153.2	55712.6	65896.5	56687	73664.7	96338.8	61827.5	62432.5	59810.8	62073.3	69091.4	0.610577	1.50932	0.43912	0.00749853	6	12
Q6PB44	Ptpn23	Tyrosine-protein phosphatase non-receptor type 23	51894.3	47779.8	48377	39361.3	44357.1	40836	34033.5	40465.8	43180	43804.3	48834	48197.7	36852.1	41841.4	35034.2	33991.5	42427.5	0.421962	1.33792	0.0598191	0.00168982	6	12
Q6PCL9	Papolg	Poly(A) polymerase gamma	2726.21	3566.29	2208.42	2919.92	2549.35	2100.53	2937.07	2655.22	1567.49	3626.61	3259.75	2246.01	1681.82	2584.26	1934.43	2033.64	2537.31	0.811536	1.35326	0.4084	0.31402	24	12
Q6PCM1	Kdm3a	Lysine-specific demethylase 3A	48773.4	47412.5	31972.8	51926.3	50273.5	40040.7	39166.3	42628.7	60342.9	54407.3	56343	64726.5	58504.3	66933.5	54748	50125.5	51145.3	0.683555	1.17594	0.899572	0.826685	12	6
Q6PCM2	Ints6	Integrator complex subunit 6	10392.2	10519.7	7528.74	9025.76	10422	7914.82	7835.45	4198.26	7157.01	9763.4	9644.3	8519.11	9802.07	8032.06	8852.13	8289.66	8618.54	0.733475	1.73778	0.396672	0.68315	24	18
Q6PCQ0	Iqce	IQ domain-containing protein E	3987.12	2628.58	4091.2	2470.47	3036.99	3233.67	2172.62	2327.78	3015.18	2929.79	1709.44	1874.84	3023.74	2152.24	2202.07	2703.16	2722.43	0.874867	1.47002	0.596971	0.688144	24	18
Q6PD28	Ppp2r5b		4239.46	3712.01	3956.37	3714.67	3952.21	3072.25	3117.88	3497.24	4332.41	3769.01	2892.43	3903.54	3234.27	3289.83	3452.19	3254.46	3586.89	0.401455	1.20201	0.0658243	0.0638099	24	12
Q6PDG5	Smarcc2	SWI/SNF complex subunit SMARCC2	81717.7	83241.9	81507.5	61781	70316.5	59891.8	77111	36715.2	69227.5	64119.9	70961.2	69272	66980	79492.8	85684.2	80083.5	71131.5	0.68843	1.44922	0.957237	0.826685	18	18
Q6PDH0	Phldb1	Pleckstrin homology-like domain family B member 1	7193.8	6154.07	7442.58	3442.13	3723.3	4514.12	4216.82	500.536	3118.08	4695.82	3654.47	5102.76	1607.64	3095.17	3607.08	1485.31	3972.11	1.7477	2.82952	0.151473	0.0700731	24	18
Q6PDI5	Ecm29	Proteasome-associated protein ECM29 homolog	233208	184269	174596	174861	150161	163489	147503	120451	195561	184631	150914	186064	161986	158644	116439	143915	165418	0.705905	1.55801	0.00182709	3.55977e-06	24	18
Q6PDK2	Kmt2d	Histone-lysine N-methyltransferase 2D	5295.21	3494.86	4059.63	4166.08	2777.91	3389.25	2692.16	1970.77	4555.83	4920.39	3622.32	4517.73	4226.04	3317.43	2243.11	4311.84	3722.53	0.893058	1.8851	0.0830421	0.00337965	24	18
Q6PDL0	Dync1li2	Cytoplasmic dynein 1 light intermediate chain 2	21537.4	32040.8	39914.6	40605.4	43631.3	28834.9	41930.5	53055.5	29642	21942.7	27180	31661.5	48018.8	44859.6	30219	52872	36746.6	0.857715	1.77285	0.0813957	0.00803666	18	6
Q6PDM2	Srsf1	Serine/arginine-rich splicing factor 1	47067.1	57921.8	43419.4	59369.8	47397.5	35082.5	40314	24593.5	26750.1	31141.6	38785.1	50894.2	33451	34608	27295.7	28818.3	39181.8	0.887563	1.61752	0.378797	0.0119697	6	12
Q6PDQ2	Chd4;Chd5	Chromodomain-helicase-DNA-binding protein 4;Chromodomain-helicase-DNA-binding protein 5	170062	193030	174194	170574	171803	152637	144703	148794	178248	149681	159948	180715	201393	196484	170275	175974	171157	0.331217	1.23713	0.702897	0.434973	12	6
Q6PE01	Snrnp40	U5 small nuclear ribonucleoprotein 40 kDa protein	4198.45	7463.06	4904.11	6074.93	3156.13	5812.7	3343.37	42.4985	7416.29	5734.44	6005.71	4097.1	2565.38	4900.88	4857.31	3888.57	4653.81	1.59451	3.44417	0.236774	0.012032	24	18
Q6PE54	Dhx40	Probable ATP-dependent RNA helicase DHX40	53442.2	42202.3	43570.5	40400.9	45985.4	41368.1	34338	31856.6	47480.4	33777.9	42082.5	47665.8	39383.6	45307.3	37417.6	47772.6	42128.2	0.512377	1.4449	0.506837	0.676678	24	18
Q6PEV3	Wipf2	WAS/WASL-interacting protein family member 2	7978.5	5970.09	7974.87	6897.05	7283.68	7702.15	6033.04	5333.51	8330.09	8452.76	5903.28	7199.97	8397.54	6729.8	5178.09	4611.14	6873.47	0.558905	1.31841	0.0503077	0.0399615	24	18
Q6PF93	Pik3c3	Phosphatidylinositol 3-kinase catalytic subunit type 3	28288.9	27706.4	29709.5	27211.3	23855.3	24418.6	21832.6	18277	27841.7	29656.8	26092.4	26914	20885.2	24681	23875.8	26826	25504.5	0.448253	1.41913	0.142998	0.000453315	24	18
Q6PFD6	Kif18b	Kinesin-like protein KIF18B	20921.1	25224.4	21001.3	16118.3	15849.6	12251	12812.5	10676.4	9237.26	12511.4	9632.88	10563.6	7104.27	8205.99	7058.67	7428.05	12912.3	1.40686	1.96456	0.627515	0.168797	24	18
Q6PFD9	Nup98	Nuclear pore complex protein Nup98-Nup96;Nuclear pore complex protein Nup98;Nuclear pore complex protein Nup96	32253.7	32134.7	28590.3	28862.5	25575	27912.4	25114.8	29300.5	34488.5	34443.1	22997.7	35364.6	40446.1	31635.7	33912	29340.2	30773.2	0.567002	1.20381	0.668688	0.494884	24	6
Q6PFR5	Tra2a	Transformer-2 protein homolog alpha	9351.01	6958.44	7081.47	9561.04	6755.87	7848.36	8268.13	5968.02	5405.9	7132.04	8668.45	5070.77	3342.15	5844.86	4713.61	5045.42	6688.47	0.929793	1.16903	0.633996	0.257363	6	6
Q6PFX9	Tnks	Tankyrase-1	148247	138649	98006.8	127459	108777	114406	128253	129327	139184	166329	130230	130803	137155	136392	116639	105458	128457	0.531867	1.28548	0.287645	0.0399615	24	18
Q6PGB6-2	Naa50	N-alpha-acetyltransferase 50	52296.6	58784.3	62278.1	45288.5	42249	48862.1	38606.1	33882.8	38669.1	53255.5	35952.4	42820.6	35508.5	40136.4	24191.7	40162	43309	0.879412	1.53239	0.199982	0.0176888	24	18
Q6PGC1	Dhx29	ATP-dependent RNA helicase Dhx29	116102	124329	74134	90075.5	75162	79827.8	58762.1	74176	66859.4	71386.9	70934.5	89343.4	62866.7	92547.5	54882	66938.3	79270.4	0.876072	1.80859	0.433724	0.185801	24	18
Q6PGF7	Exoc8	Exocyst complex component 8	841.146	1299.59	1129.71	657.406	852.895	814.697	1136.61	721.304	899.549	559.776	859.607	827.104	965.132	445.998	766.583	643.771	838.805	1.01762	1.28373	0.845368	0.813315	24	18
Q6PGG6	Gnl3l	Guanine nucleotide-binding protein-like 3-like protein	131939	127605	104156	92063.1	90590.9	92907.4	83861.8	77976	82730.4	95287.3	91967	86108	78252.2	86543.6	79666.5	77021.7	92417.2	0.594235	1.60373	0.328797	0.00337965	24	18
Q6PGH1	Bud31	Protein BUD31 homolog	154508	198901	203233	213170	188481	147010	159957	122536	158792	176936	138112	154270	161503	185682	141158	152888	166071	0.54575	1.47403	0.479639	0.251236	6	12
Q6PGL7	Fam21	WASH complex subunit FAM21	3501.15	2572.53	2834.3	1757.44	1760.56	3232.34	4326.45	2015.37	2911.97	2391.8	2413.64	1749.87	3667.76	2855.71	2739.95	2080.65	2675.72	0.962949	1.38114	0.343981	0.451119	24	6
Q6PHQ8	Naa35	N-alpha-acetyltransferase 35, NatC auxiliary subunit	72607	100219	81460.6	90060.5	76663.2	69548.8	57041.4	56922.6	75844.8	77060.1	62351.2	80683.5	59692.7	66198.7	64062.3	69760.2	72511	0.597097	1.51649	0.179738	0.0103522	24	18
Q6PHZ2	Camk2d	Calcium/calmodulin-dependent protein kinase type II subunit delta	12249.4	12795.7	15439.3	12091.8	13101.1	12363.1	12884.7	6629.76	8364.7	10842.9	8960.16	11168.9	9071.77	8834.48	8711.55	9135.41	10790.3	0.816435	1.41081	0.700362	0.692266	6	12
Q6PNC0	Dmxl1	DmX-like protein 1	14390.6	13954.2	16063.2	9678.08	10711.8	13565.5	8760.3	2942.11	17868	12625.7	10043.2	13767.7	12721	11147.9	11702.1	14467.4	12150.5	1.22841	2.42214	0.435459	0.264523	24	18
Q6QI06	Rictor	Rapamycin-insensitive companion of mTOR	30272	29329	23414.3	24480.1	25241.5	24312.9	19836.6	9703.28	30973	25749.6	27101.3	27105.6	19957.8	24446.3	21517	18873.6	23894.6	0.890146	2.01765	0.0562677	1.80593e-05	24	18
Q6RI63	Fam120b	Constitutive coactivator of peroxisome proliferator-activated receptor gamma	1731.42	683.88	1477.27	658.154	937.736	1351.5	800.432	1155.43	1630.7	1500.68	1344.21	1463.96	1702.87	1332.53	964.262	1117.18	1240.76	0.865001	1.2349	0.381743	0.264523	24	18
Q6WKZ8	Ubr2	E3 ubiquitin-protein ligase UBR2	32986.3	24162.6	25132.1	26504.8	23069.5	13608.7	18858.3	17119.7	20988.5	21043.6	24723.1	23072	18895.2	18273.9	14701.2	17412.8	21284.5	0.910409	1.58844	0.0699343	0.000956581	6	12
Q6Y5D8	Arhgap10	Rho GTPase-activating protein 10	30130.5	56344.7	40148.9	25794.8	41263.5	28135.8	29290	32155.8	25548.1	44984.2	25140.6	35119	26313.6	37976	36677.5	23994.6	33688.6	0.960269	1.40734	0.132184	0.827964	24	18
Q6Y685	Tacc1	Transforming acidic coiled-coil-containing protein 1	2095.69	2417.62	1259.3	1722.51	2337.9	1497.38	2503.89	991.985	1105.72	1555.18	1891.29	1519.35	1477.4	2137.44	2075.81	1457.54	1752.88	0.862526	1.51362	0.879827	0.764533	12	18
Q6Y7W8	Gigyf2	PERQ amino acid-rich with GYF domain-containing protein 2	8776.75	7497.55	8501.26	8126.86	6243.83	6694.73	4473.79	5094.14	7642.1	9465.9	4392.72	11231.6	6127.88	11084.7	7738.44	5898.01	7436.89	0.919585	1.7379	0.229697	0.152303	24	18
Q6ZPE2-2	Sbf1	Myotubularin-related protein 5	78970.8	72539.5	78188.8	64617.1	56263.5	65255.9	61623.2	57248.5	57238.6	68183.6	57808.7	67385.8	61591	66359.3	52754	54453	63780.1	0.411049	1.27457	0.271643	0.0194577	24	18
Q6ZPF4	Fmnl3	Formin-like protein 3	17128.5	14798.2	15729.7	15031.5	12344.7	12553.2	12133.9	12817.1	9987.74	10730.7	12083.6	10610.1	9597.16	9739.35	9465.74	13544.5	12393.5	0.618288	1.2823	0.814826	0.676678	6	6
Q6ZPJ3	Ube2o	E2/E3 hybrid ubiquitin-protein ligase UBE2O	7429.33	7978.96	8485.79	7449.52	6898.88	5412.19	6360.82	2601.19	4671.79	5158.28	5805.22	5671.76	5930.22	5671.4	6887.95	4908.36	6082.6	0.967447	1.77809	0.684438	0.405385	6	12
Q6ZPR6	Ibtk	Inhibitor of Bruton tyrosine kinase	2702	2526.97	3119.06	2023.73	2420.39	2720.73	1267.19	1656.54	5485.28	1616.03	1786.38	1944.68	2416.92	2445.95	1559.3	1673.74	2335.31	1.80623	1.78847	0.0534309	0.0701909	24	18
Q6ZPS6	Ankib1	Ankyrin repeat and IBR domain-containing protein 1	1749.12	3504.48	1896.37	1820.86	1983.81	1974.04	2171.13	2753.41	1769.56	1569.75	1842.31	2706.7	2291.59	1859.49	2651.92	2270.56	2175.94	0.889149	1.41331	0.687606	0.0435944	18	6
Q6ZPT1	Klhl9;Klhl13	Kelch-like protein 9;Kelch-like protein 13	118332	153599	113396	130235	131398	125062	103583	112429	117000	109623	118385	131607	120204	106857	117762	123867	120834	0.413925	1.25887	0.777328	0.586278	6	12
Q6ZPV2	Ino80	DNA helicase INO80	21343.5	14872.2	9344.23	18510.3	14098	13408	11092.5	9487.25	15042.7	10477.8	19971.5	14711.4	15327.1	11881.1	20801.5	9404.66	14360.9	0.835556	1.75978	0.689944	0.676678	24	18
Q6ZQ03	Fnbp4	Formin-binding protein 4	18451.5	15325.5	9072.8	14580.9	11917.8	14803.2	7603.37	13892	34337.4	23937.8	19095.5	17575.8	16261.9	18724.8	15257.2	13658.1	16531	1.61721	1.57136	0.352745	0.0363286	24	18
Q6ZQ06	Cep162	Centrosomal protein of 162 kDa	9482.11	8551.57	8660.62	6423.78	7815.72	6874.13	6145.91	6233.28	6290.57	7958.98	5781.44	5538.64	3409.45	5510.17	5230.83	5905.65	6613.3	0.918249	1.45677	0.498751	0.0818099	24	18
Q6ZQ08	Cnot1	CCR4-NOT transcription complex subunit 1	126632	124260	135000	122133	130561	119182	138481	135510	99375.4	108958	109770	100667	106757	116106	106812	123991	119012	0.328587	1.09709	0.867511	0.800468	18	6
Q6ZQ38	Cand1	Cullin-associated NEDD8-dissociated protein 1	61768.8	55637.6	42774.2	48685.7	42433	48438.1	36901.5	38516.3	61628.9	48078.3	31154.9	50642.9	39326.1	46799.9	36907.8	45096.3	45924.4	0.666616	1.55675	0.01286	0.00371761	24	18
Q6ZQ58	Larp1	La-related protein 1	118957	102536	112862	127175	92969.4	95285.6	91928	80506.9	109566	98067.7	97391.2	105735	102943	98141.8	83679.9	86770.3	100282	0.465373	1.39205	0.0627548	0.00045907	6	12
Q6ZQ88	Kdm1a	Lysine-specific histone demethylase 1A	69597.8	65506.3	47794.5	59596.6	43237.8	48917.5	48714.6	46272.1	70206.7	50043.2	49872.8	69124.8	63727.2	48570.2	54977.4	53805.3	55622.8	0.484854	1.46605	0.222463	0.0514913	24	12
Q6ZQF0	Topbp1	DNA topoisomerase 2-binding protein 1	1393.36	1350.56	2071.45	1252.79	1508.23	984.849	710.063	790.828	928.752	1285.15	507.172	659.677	703.075	1179.23	613.92	1067.4	1062.91	1.4717	2.21485	0.734331	0.560325	24	18
Q6ZQF7	Jade2	Protein Jade-2	4028.02	3179.53	2549.97	2036.34	2638.68	2830.24	4170.16	1508.73	3523.89	2927.71	3015.03	3357.59	3694.92	4110.3	3173.27	2837.63	3098.88	0.858836	1.57153	0.592813	0.90163	24	6
Q6ZQH8	Nup188	Nucleoporin NUP188 homolog	30436.5	28077	35914.9	28241.8	23264.6	22726.5	28268.1	26744.9	36049.3	20050.6	26530.4	26050.5	27241	27761.5	16746.7	22557.9	26666.4	0.723857	1.39498	0.485813	0.340233	24	18
Q6ZQK0	Ncapd3	Condensin-2 complex subunit D3	5129.15	6333.3	3236.91	4584.8	3744.1	3122.49	2371.14	3837.51	2275.58	3129.71	2419.16	3773.08	2295.96	2443.56	2658.98	3334.62	3418.13	1.18712	1.84621	0.742363	0.688144	24	12
Q6ZWN5	Rps9	40S ribosomal protein S9	112019	94800.5	70094.3	78126.3	77388.5	66570.5	68666.4	40288.8	84432.8	82129.2	66569.3	91319.8	53439.1	58513.2	49425	39901.2	70855.2	1.01781	1.8982	0.0398808	7.38175e-05	24	18
Q6ZWQ0	Syne2	Nesprin-2	61635.6	91161.2	76943.7	66977.5	74707.2	71115.7	81947.9	66650	53606.3	65572.7	68604.7	67869.8	82816.9	82818.5	84144.9	78163.6	73421	0.511501	1.06167	0.50077	0.103203	18	6
Q6ZWV3	Rpl10;Rpl10l	60S ribosomal protein L10;60S ribosomal protein L10-like	461712	480517	320980	401109	410918	386767	361056	381792	391315	435701	353265	449058	324314	334016	286936	361178	383790	0.504395	1.30486	0.242825	0.0508333	24	18
Q6ZWX6	Eif2s1	Eukaryotic translation initiation factor 2 subunit 1	118238	138590	105324	107095	106793	76232	113035	106003	98328.1	86429.7	86365.8	113225	88883.5	94188.4	82970.3	84697.3	100400	0.621099	1.40324	0.693913	0.313111	24	12
Q6ZWY3	Rps27;Rps27l	40S ribosomal protein S27;40S ribosomal protein S27-like	179762	177919	148699	169309	148769	136067	159601	57043.2	101040	164434	101335	164147	120956	135791	90617.8	122488	136124	0.901528	1.65101	0.157109	0.0770804	24	18
Q70FJ1	Akap9	A-kinase anchor protein 9	8268.49	9646.84	6372.7	8534.56	7745.39	5814.21	7445.95	8769.21	7352.87	8791.97	9030.26	7752.48	8421.65	8561.69	7670.37	8971.97	8071.91	0.47481	1.32123	0.69925	0.718028	24	12
Q76KJ5	Cd3eap	DNA-directed RNA polymerase I subunit RPA34	5296.1	5707.72	4106.67	4793.65	4271.01	2926.54	4219.19	2417.83	2170.09	4760.2	4567.44	4746.39	3632.64	3835.7	2010.27	3567.05	3939.28	0.938612	1.65795	0.23134	0.00803666	24	18
Q76MZ3	Ppp2r1a;Ppp2r1b	Serine/threonine-protein phosphatase 2A 65 kDa regulatory subunit A alpha isoform;Serine/threonine-protein phosphatase 2A 65 kDa regulatory subunit A beta isoform	1833.27	1836.38	1475.76	1378.42	1432.85	947.063	1780.26	65.4071	1053.08	1560.49	1401.94	1369.84	1070.8	888.042	1776.82	922.159	1299.54	1.36277	1.98825	0.311343	0.0973213	24	12
Q78PY7	Snd1	Staphylococcal nuclease domain-containing protein 1	302700	399851	449832	389109	354294	372107	348491	274059	190560	237273	269884	274824	235012	202683	249666	236237	299161	0.866661	1.34759	0.881751	0.494884	6	12
Q78WZ7	Twistnb	DNA-directed RNA polymerase I subunit RPA43	21419.7	26681.7	22699.3	22667.6	16686.2	17394.7	16578.1	15492	22405.6	22540.8	21873.7	21534	17753	18785	18326.8	16105.7	19934	0.561335	1.49988	0.0041379	0.000256069	24	18
Q791N7	Znrd1	DNA-directed RNA polymerase I subunit RPA12	20167	21600.1	16933.6	14461.4	9371.05	11833.1	9468.87	7678.85	7573.5	15198.2	14722.3	8466.38	13261.1	16277.7	14067.3	10581.7	13228.9	1.0603	2.43572	0.621088	0.264523	24	18
Q7JJ13	Brd2	Bromodomain-containing protein 2	16015.5	14030.8	17244.3	13526.4	17043.7	14921.9	12445.4	8162.77	12941.2	16332	14484.5	16920.9	10614	9779.79	20228.7	14166.8	14303.7	0.843557	1.55112	0.832316	0.676678	6	6
Q7TMB8	Cyfip1;Cyfip2	Cytoplasmic FMR1-interacting protein 1;Cytoplasmic FMR1-interacting protein 2	192506	198185	181906	166088	143916	158940	136355	127474	153469	153503	132489	149829	121143	128533	129684	126085	150007	0.513594	1.48085	0.2684	0.00337965	24	18
Q7TME2	Spag5	Sperm-associated antigen 5	36078.3	45220.2	29057.4	26461.6	25127	20838.1	15530.3	15571.7	16207.5	18166.9	14547.3	19774.7	12276	13904.1	8583.89	13083.9	20651.8	1.774	2.61393	0.459511	0.0255586	24	18
Q7TMK9	Syncrip	Heterogeneous nuclear ribonucleoprotein Q	221696	264706	122503	221732	191460	142193	147683	166580	165124	171529	249904	197448	236511	212143	166424	160089	189858	0.748997	1.54775	0.642055	0.341575	6	12
Q7TMY8	Huwe1	E3 ubiquitin-protein ligase HUWE1	58434.6	49026.7	52846.4	41795	43506.6	42352.3	42761.2	31280.7	53491.6	41901.9	41416.1	46685.6	44517.3	48311.2	48521.6	36530.8	45211.2	0.600601	1.45136	0.124723	0.264523	24	18
Q7TNC4	Luc7l2;Luc7l	Putative RNA-binding protein Luc7-like 2;Putative RNA-binding protein Luc7-like 1	71651.2	66537	58847.1	58346	56265.9	70052.9	56325.3	51634	49588.4	56332.3	61521.9	68104.5	63818.2	69711.7	66647.8	64585.4	61873.1	0.356581	1.28	0.899556	0.873596	12	6
Q7TND5	Rpf1	Ribosome production factor 1	5028.3	4588.69	4709.78	4650.09	4943.89	4479.09	4191.43	3697.25	2525.74	2890.68	3699.26	3939.43	2858.81	3421.54	3521.47	2291.59	3839.82	0.712719	1.21909	0.872425	0.412886	6	12
Q7TNV0	Dek	Protein DEK	11831.5	13329.8	6912.04	14650	14942.7	12129.8	13713.4	14029.5	28571.5	14635.4	18291.8	9231.51	9094.57	18003.6	14729.8	9447.61	13971.5	1.55025	1.28666	0.581493	0.723758	24	6
Q7TPD0	Ints3	Integrator complex subunit 3	9705.88	13485.7	11885.3	12460.7	12287.9	11549.7	6286.03	8989.49	11847.9	7471.35	12768.7	11047.5	10674.9	10351	14839.8	12150.7	11112.7	0.769729	1.59379	0.869099	0.742326	6	12
Q7TPD1	Fbxo11	F-box only protein 11	7794.73	6138.93	5626.46	7279.71	8112.63	9142.1	9965.14	8041.95	6557.73	5761.8	9594.84	8221.77	9028.9	7843.51	7569.63	7066.96	7734.17	0.560976	1.39523	0.390453	0.0468103	12	12
Q7TPH6	Mycbp2	E3 ubiquitin-protein ligase MYCBP2	47987.7	47260.8	39284.7	40633.9	38038.9	38253.9	28672.2	26037.1	47455.9	52496.2	44018.9	48667.9	37596	44269.6	35685.3	29309.3	40354.3	0.65567	1.74099	0.0185149	8.28298e-06	24	18
Q7TPM1	Prrc2b	Protein PRRC2B	9413.76	13856.6	7567.6	9781.19	9184.91	7350.71	7199.99	8666.68	7939.1	11378.1	9332.05	10804.7	8882.62	9856.4	9528.27	9148.4	9368.19	0.710556	1.46662	0.363016	0.242479	24	18
Q7TPM9	Mtmr10	Myotubularin-related protein 10	5066.17	8247.08	4421.5	5344.99	7065.66	5015.86	5131.96	3683.31	5070.97	5209.46	6252.81	6121.1	4562.67	5826.23	5615.84	5446.48	5505.13	0.829002	1.51025	0.748401	0.801846	6	12
Q7TPR4	Actn3;Actn4;Actn1	Alpha-actinin-3;Alpha-actinin-4;Alpha-actinin-1	190090	191105	200511	186498	173572	150882	181592	221214	145214	113906	162787	166133	175031	156344	180608	158092	172099	0.623524	1.24149	0.742799	0.876279	6	6
Q7TPV4	Mybbp1a	Myb-binding protein 1A	299966	319927	224414	266874	269979	219559	233415	242021	275641	232697	241819	225355	224896	221382	237009	197811	245798	0.496814	1.30384	0.203807	0.0468103	24	12
Q7TQC5	Aptx	Aprataxin	48281.8	38307.6	39922.2	41568.3	39358.2	39325.4	38599.2	33419.4	43128.2	44962	39957.3	48001	43657.7	45954.2	30579	39823.9	40927.8	0.432535	1.20232	0.0622716	0.0535267	24	18
Q7TQF2	Fbxo10	F-box only protein 10	9438.08	8109.87	6625.02	7852.54	6693.02	5611.49	5825.23	7621.93	6534.1	7544.78	8904.43	7809.91	6046.07	7215.5	7424.62	7712.58	7310.57	0.523432	1.42614	0.309766	0.0535267	6	6
Q7TQH0-2	Atxn2l	Ataxin-2-like protein	102242	102808	88570.8	89182.6	83354.3	81246.5	79331.4	35787.8	65689.2	79017.7	74088.9	91327.7	70911.8	77821.9	61184.3	61172.8	77733.6	0.862179	1.7812	0.12927	0.0188866	24	18
Q7TQK4	Exosc3	Exosome complex component RRP40	4095.25	3853.87	2127.67	3262.33	3425.31	1943.03	1855.79	3097.59	2690.41	2614.51	1433.8	4088.24	4332.94	3745.72	2817.2	1722.93	2944.16	0.984707	1.60479	0.431023	0.742326	24	18
Q7TQK5	Ccdc93	Coiled-coil domain-containing protein 93	119412	91250.7	111403	95750.5	111128	116893	100201	131788	103827	117305	107050	116336	102890	113279	108717	103259	109406	0.370528	1.11989	0.862913	0.700822	12	18
Q7TS68	Nsun6	Putative methyltransferase NSUN6	6910.87	6795.79	6074.61	7320.81	4638.43	5089.93	4367.39	2844.64	5786.21	6595.82	4670.83	5044.89	5461.06	5592.6	5427.67	4080.27	5418.86	0.826035	1.90053	0.170473	0.00212227	24	18
Q7TS74	Ckap2l	Cytoskeleton-associated protein 2-like	24560.5	23519.5	16897.1	17512.8	15070.6	11152.6	7556.7	9134.3	10360.8	10583.9	9191.19	8679.26	3298.3	7884.01	2985.1	4099.71	11405.4	1.89169	2.88059	0.377381	0.00526516	24	18
Q7TSC1	Prrc2a	Protein PRRC2A	67393.6	65791.2	57048.3	72819.7	65530.6	62005.9	62678	49974.1	47414.3	59215.5	54491.4	66369.7	62370.8	62383.6	56832.8	55444.1	60485.2	0.420027	1.18227	0.54621	0.586278	6	12
Q7TSH3	Znf516	Zinc finger protein 516	84127.5	66846.8	71689.3	64881.4	61358.5	64051.5	64584.6	51077.9	63797	80454.9	91153.9	85811.1	99639.8	90613.5	87377.7	96250.6	76482.2	0.634943	1.3053	0.989237	0.827964	6	18
Q7TSJ6	Lats2	Serine/threonine-protein kinase LATS2	5433.14	3918.66	5900.91	3910.35	4231.56	5206.71	5585.55	4553.39	7702.83	5518.19	7008.28	6666.79	4140.08	6248.41	5560.47	5298.11	5430.22	0.698403	1.08417	0.820253	0.83243	6	6
Q7TT18	Atf7ip	Activating transcription factor 7-interacting protein 1	7825.21	9044.92	8702.63	8718.38	7267.74	6423.21	7093.28	6379.26	6635.97	8054.89	6991.93	6656.42	7599.83	7914	7915.21	8451.91	7604.67	0.350529	1.29308	0.925293	0.800468	6	6
Q7TT28	Rexo1	RNA exonuclease 1 homolog	33001.3	26344.4	26427.4	20440	18887.1	19656	10989	28386.6	11436.5	12699.6	18654.2	16810.1	32462.7	16634	20005.9	13208.8	20377.7	1.08021	1.53972	0.950417	0.801846	12	6
Q7TT37	Ikbkap	Elongator complex protein 1	155157	176300	140377	139397	126536	117494	121159	85638.8	103325	117106	87954.2	126275	110739	104960	89897.8	110058	119523	0.758519	1.6028	0.516164	0.202557	24	18
Q7TT50	Cdc42bpb;Dmpk;Cdc42bpa	Serine/threonine-protein kinase MRCK beta;Myotonin-protein kinase;Serine/threonine-protein kinase MRCK alpha	126378	112418	133962	105743	97027.6	102510	104882	74053.1	105095	126241	113979	117102	115175	93710.6	112614	116981	109867	0.545285	1.33962	0.305763	0.0700731	6	6
Q80SU7	Gvin1	Interferon-induced very large GTPase 1	63412.8	55192.7	71474.1	69495.1	64484	73581.3	57827.5	61089.6	68913.6	74425.1	57368.2	69137.6	57143.4	58776.9	54983.8	59587	63555.8	0.305894	1.18856	0.603223	0.279223	6	12
Q80SW1	Ahcyl1	Putative adenosylhomocysteinase 2	23733.5	26876.1	23317.2	35638.8	20431.7	18675	18028.8	22470.7	24641	25084.7	19899	31325.7	25348.8	26224.4	20982.6	20592	23954.4	0.735148	1.50757	0.1829	0.110218	6	12
Q80SY4	Mib1	E3 ubiquitin-protein ligase MIB1	4083.93	4510.3	4446.78	4417.33	4193.38	4361.47	3076.07	2646.17	3569.91	3971.12	2867.99	3420.07	3071.85	4372.59	3270.98	3540.67	3738.79	0.498592	1.54906	0.414862	0.185801	24	18
Q80SY5	Prpf38b	Pre-mRNA-splicing factor 38B	45185.8	24285.7	30701.3	36110	43370.2	39057	30292.8	40263.1	34137.4	30062.4	29021.3	40992.3	27754.7	20575.9	33357.2	17023	32636.9	0.862912	1.23373	0.925767	0.801846	6	12
Q80TH2	Erbb2ip	Protein LAP2	6138.84	6574.11	7062.1	6669.52	6926.62	8737.49	4884.7	7941.76	5494.4	7462.92	7594.08	6736.36	7603.97	6872.79	6337.25	7479.12	6907.25	0.557789	1.23214	0.0660122	0.107053	12	12
Q80TJ7	Phf8	Histone lysine demethylase PHF8	12278.6	12447.5	14936.2	10508.6	13909.8	11559.7	11237.2	12265.6	13019.9	12964.9	13236.7	12984	16789.8	11632.8	13604.5	8885.1	12641.3	0.625311	1.08368	0.103054	0.435894	12	6
Q80TL7	Mon2	Protein MON2 homolog	5924.71	4957.64	5199.31	5155.11	3932.76	5065.19	6239.49	4444.61	5991.09	5056.45	5682.81	5142.65	4012.57	3785.26	5006.45	3853.96	4965.63	0.494243	1.20943	0.107574	0.0486606	6	6
Q80TM9	Nisch	Nischarin	102403	88229.6	65165.4	66873.9	66427.1	69654	56677.8	81301.8	73685.9	56648.7	64005.2	91692.6	61980.3	70867.6	70332.9	61842.4	71736.8	0.637807	1.44376	0.699699	0.858038	24	18
Q80TP3	Ubr5	E3 ubiquitin-protein ligase UBR5	508948	408232	424830	366062	342299	354294	369923	298390	442613	443357	369538	405794	457271	428510	462918	445415	408025	0.516041	1.37238	0.689703	0.28558	24	6
Q80TR8	Vprbp	Protein VPRBP	6294.93	6578.98	6963.86	5488.93	4972.35	4899.33	5142.42	4199.26	4350.33	5578.31	4714.48	4911.24	4367.41	3811.53	3858.58	4896.66	5064.29	0.622463	1.37811	0.370322	0.084613	24	18
Q80TV8	Clasp1	CLIP-associating protein 1	126375	113819	111212	117758	107655	101032	97051.7	66485.8	99704.9	117529	104818	106039	79405.3	107368	102644	82612.1	102594	0.583749	1.46874	0.0702177	0.00803666	24	18
Q80U12	Sgsm2	Small G protein signaling modulator 2	7923.7	4549.99	6287.55	6468.43	4659.14	5383.52	6012.39	3862.78	6269.23	5603.59	5125.46	5371.93	4440.49	4845.29	4154.25	4883.27	5365.06	0.756921	1.29172	0.0827636	0.0625471	24	18
Q80U35	Arhgef17	Rho guanine nucleotide exchange factor 17	6400.7	5511.91	6252.46	4642.9	4899.31	6298.48	5559.92	5380.03	7689.56	7628.73	6395.1	8252.34	6108.24	6114.59	6206.76	6104.39	6215.34	0.580732	1.09337	0.716617	0.185677	24	18
Q80U49	Cep170b	Centrosomal protein of 170 kDa protein B	20030.5	16579.4	18363.3	13668.7	14971.7	16107.2	15155.3	11360.4	14285.9	16361.8	14977.8	15999.5	15550.6	18489.7	14232	16746.3	15805	0.548563	1.38068	0.43917	0.8726	24	18
Q80U58-2	Pum2	Pumilio homolog 2	9584.75	9129.72	9134.12	8661.96	6898.88	6429.48	7044	8464.32	8070.19	9442.19	7951.98	8209.45	6009.74	6712.42	4681.16	5952.95	7648.58	0.641111	1.40411	0.146151	0.00212227	24	18
Q80U62	Kiaa0226	Run domain Beclin-1 interacting and cysteine-rich containing protein	30114.9	22166.2	26598.4	23605.4	21042.1	23160.4	19257.3	16571.7	29599.5	25380.5	17416.8	18479	20944.8	17239.5	18709	17170.8	21716	0.62365	1.45918	0.140837	0.00371761	24	18
Q80U70	Suz12	Polycomb protein Suz12	10940.5	12504.7	10863.3	8805.71	9024.88	9009.35	8536.55	8704.05	10709.9	11530.3	9320.25	9804.58	10075.2	9240.9	10257.4	8689.13	9876.04	0.401798	1.35988	0.0247183	0.00130198	24	18
Q80U78-2	Pum1;Pum2	Pumilio homolog 1;Pumilio homolog 2	199084	159303	124339	135164	127959	124427	121042	50576.7	154987	151157	154782	150235	119467	144639	126552	131179	135931	1.09252	2.08827	0.187485	0.000778747	24	18
Q80U87	Usp8	Ubiquitin carboxyl-terminal hydrolase 8	19433	25874.5	19198.9	26505.5	23624.8	21878	18030.3	14595.1	18162	16022	16353.5	23585.7	16320.8	22295.1	17598.8	17361.2	19802.5	0.601457	1.40088	0.363414	0.199363	6	12
Q80U93	Nup214	Nuclear pore complex protein Nup214	54255.2	51838.6	35137.5	38527.2	36213.5	33269.7	34475.9	15105.6	25762.8	42389	28778.8	36381.8	25797.7	38680.8	30379.6	24433	34464.2	1.13595	2.13979	0.169348	0.0435944	24	18
Q80UG5	2009-09-01	Septin-9	42872.8	48418.4	68680.1	41361.9	64427.6	47296.3	56098.3	19449.3	29185.5	42403.5	46461.5	62137.2	34537.9	48735.6	44298.4	39004.3	45960.5	1.07115	1.47885	0.208518	0.266379	6	18
Q80UJ7	Rab3gap1	Rab3 GTPase-activating protein catalytic subunit	6037.32	5571.61	9494.53	7179.96	7517.91	5491.53	7653.89	4071.83	6537.73	6612.98	4854.96	7883.12	3209.51	4263.03	5687.94	5454.91	6095.17	1.03115	1.43635	0.457456	0.140382	6	6
Q80UK8	Ints2	Integrator complex subunit 2	3451.07	3332.88	3788.96	2622.06	2725.94	3079.77	2379.32	1086.2	1772.15	3247.77	1481.07	3465.54	1628.04	2272.4	2291.41	2094.73	2544.96	1.06201	1.95756	0.350063	0.185801	24	18
Q80UM3	Naa15	N-alpha-acetyltransferase 15, NatA auxiliary subunit	147724	126579	130672	119189	93055.9	103552	96373.5	90080.7	102392	112282	72910.4	120171	81321.1	105323	96848.1	89180.5	105478	0.709276	1.47115	0.273375	0.0508333	24	18
Q80UU1	Ankzf1	Ankyrin repeat and zinc finger domain-containing protein 1	6796.13	6581.41	6454.71	7028.09	3045.64	6284.61	6688.35	6488.04	9163.58	5399.81	5363.05	6175.25	4112.38	6321.29	4899.36	5846.14	6040.49	1.01282	1.44506	0.110537	0.0681661	24	12
Q80UV9	Taf1	Transcription initiation factor TFIID subunit 1	3724.09	6432.7	6764.63	5516.01	5507.9	5126.21	4309.28	5972.36	3567.11	4408.73	5552.98	5101.79	3580.17	5520.39	3332.49	4899.64	4957.28	0.692343	1.20911	0.408113	0.217487	6	12
Q80UW5	Cdc42bpg	Serine/threonine-protein kinase MRCK gamma	4123.04	4527.32	3741.66	6002.35	6066.69	4810.97	6509.4	3231.35	4869.31	7712.77	4096.35	7480.83	5934.8	5818.4	5824.07	7088.38	5489.86	0.81631	1.25748	0.956467	0.79513	18	12
Q80UW8	Polr2e	DNA-directed RNA polymerases I, II, and III subunit RPABC1	146606	165424	127765	121730	116587	122407	116911	110782	118136	141180	114709	132212	128622	131329	106226	126963	126724	0.467137	1.37039	0.163312	0.0435944	24	18
Q80V24	Vgll4	Transcription cofactor vestigial-like protein 4	5575.56	7335.02	6367.92	6436.2	5692.78	4828.44	5731.77	5526.64	6278.04	6442.39	8331.28	6809.12	4457.4	6868.78	7188.35	6085.94	6247.23	0.620096	1.2271	0.179807	0.0770804	6	6
Q80V62	Fancd2	Fanconi anemia group D2 protein homolog	2946.05	2752.08	3693.62	3019.39	1942.29	1699.26	890.03	1779.98	466.319	1246.46	1410.98	1128.86	1180.7	1370.26	1180.44	1022.57	1733.08	1.86217	2.51423	0.826404	0.22517	6	12
Q80V86	Ints8	Integrator complex subunit 8	2386.92	1295.16	1463.56	1160.7	1142.79	1531.23	1204.37	1258.51	1296.19	1007.35	1570.57	1869.17	707.732	1206.16	1503.34	1726.9	1395.67	1.20314	1.49503	0.672317	0.800468	6	6
Q80VD1	Fam98b	Protein FAM98B	57681.8	65026.3	51315.7	45793.9	35803.9	53550.2	35551.8	7538.22	48165.1	54250.8	39695.3	38545.4	41259.7	44875.8	29257.5	22856.3	41948	1.37046	2.84772	0.0083353	0.000154042	24	18
Q80VI1	Trim56	E3 ubiquitin-protein ligase TRIM56	68104.7	62301.5	58720.7	58979	63767.9	49384	53959.8	51534.6	70052.7	73389.1	58027.4	61013.5	59624.3	60773.7	58384	59838.6	60491	0.396838	1.23614	0.0833693	0.0194577	24	18
Q80VQ0	Aldh3b1	Aldehyde dehydrogenase family 3 member B1	13406.5	10192.5	11193.9	7913.91	9568.45	10425.7	12087.9	8009.1	12398	13459.6	11429.1	10751.9	9731.93	9348.92	10763.5	8332.7	10563.3	0.524993	1.23504	0.0655968	0.0468103	24	12
Q80W00	Ppp1r10	Serine/threonine-protein phosphatase 1 regulatory subunit 10	18878.2	20182.8	12135.8	15837	14165.3	13824	11551	16001.1	19163.9	17770.9	21065.5	19276.5	15054	17521.7	16562.4	16978.6	16623	0.572365	1.41771	0.503925	0.0562657	24	12
Q80W14	Prpf40b	Pre-mRNA-processing factor 40 homolog B	2894.96	2521.11	1832.34	2746.38	2447.41	2450.79	3361.54	1153.62	2597.04	2339.59	2804.46	3436.56	3232.52	2910.73	2625.7	3434.95	2674.36	0.85364	1.19953	0.985696	0.813315	18	6
Q80W68	Kirrel	Kin of IRRE-like protein 1	19538.7	31957.5	25036.5	19322.3	15869.1	17698.4	23425.6	16572.1	13674.5	20125	20764	20807.5	21603.3	23102.7	21255.1	17315.2	20504.2	0.891669	1.53411	0.927971	0.801846	6	12
Q80WJ7	Mtdh	Protein LYRIC	4936.75	4625.84	5443.7	4863.32	5296.18	5758.53	2839.13	8228.74	4112.2	5714.89	4408.03	4515.34	5502.73	6302.47	6029.99	4360.73	5183.66	1.03973	1.15741	0.116166	0.28558	12	18
Q80X41	Vrk1	Serine/threonine-protein kinase VRK1	16323.6	17769	15096	18802.7	15067	11678.4	12380.3	8528.3	13960.9	15234.6	17044	11819.4	7592.84	14256.6	10393.7	13332.8	13705	0.817936	1.63055	0.0831016	0.0176888	24	18
Q80X50	Ubap2l	Ubiquitin-associated protein 2-like	190462	170587	97772.3	148352	134993	122188	133901	92870.6	130277	155380	119302	148698	120628	158284	101393	81264.3	131647	0.829475	1.59213	0.0800301	0.0306703	24	18
Q80X66	Btbd10	BTB/POZ domain-containing protein 10	7896.7	6722.38	6349.31	3456.79	6999.38	6349.31	5258.64	4886.53	7804.69	2456.71	4211.25	5013.87	4655.17	10600.3	5094.29	5288.59	5815.24	1.40038	1.49081	0.124046	0.620653	24	6
Q80X73	Pelo	Protein pelota homolog	86483.4	104861	91325.3	88246.7	83773.9	87570.7	77163	39310.5	91923.8	92158	76617.1	108223	81846.3	89577.9	77427.1	72536.9	84315.3	0.817318	1.64281	0.0555558	0.00254673	24	18
Q80X85	Mrps7	28S ribosomal protein S7, mitochondrial	22110	17949.2	19330.9	19279	18438.6	15194.5	19085.6	19985.4	17085.3	19933.1	18876.8	17847.9	17613.4	17294.9	15531.5	15146.7	18168.9	0.383252	1.19106	0.552068	0.20874	24	12
Q80X90	Flnb	Filamin-B	638898	784946	583122	649327	669549	676550	624472	510510	499380	474649	443143	544397	454300	497288	496006	505272	565738	0.604171	1.25451	0.964228	0.700822	24	18
Q80X95	Rraga;Rragb	Ras-related GTP-binding protein A;Ras-related GTP-binding protein B	1389.66	1441.33	1070.52	1383.56	575.15	1209.14	664.106	247.955	652.519	675.726	768.424	1083.48	778.254	1168.25	412.228	802.596	895.18	1.33311	3.10395	0.230062	0.121239	6	12
Q80XQ2	Tbc1d5	TBC1 domain family member 5	44893.2	44120.9	31607.9	42119.5	45896.2	40140.2	37043.3	41630.1	42375.5	50714.9	36735.4	51266.9	33177.1	34173.9	27075.2	23885.8	39178.5	0.69888	1.20734	0.390979	0.0559166	24	18
Q80Y17	Llgl1	Lethal(2) giant larvae protein homolog 1	42749.8	33327.7	28848.6	22968.4	28828.2	31986.5	24373.1	30346.9	21938.2	29691.1	31368.7	25911.3	40143.1	29961.2	32959.9	30916.2	30394.9	0.684706	1.4682	0.711984	0.664928	24	6
Q80Y56	Rbsn	Rabenosyn-5	32342.5	21719	26369.8	20808.9	20125.3	22432.2	19590.6	26127.8	19636.4	17198.3	15719.1	17107.5	20043.1	18456.6	17904	19013.3	20912.2	0.794916	1.27031	0.931241	0.736166	24	18
Q80Y81	Elac2	Zinc phosphodiesterase ELAC protein 2	5749.69	3381.98	4455.21	3215.25	3732.57	2570.25	3621.49	4279.99	3204.1	3727.92	3012.08	3094.1	2733.91	3232.61	2347.48	2521.97	3430.04	0.991886	1.44882	0.630011	0.546765	24	18
Q80YR4	Znf598	Zinc finger protein 598	27396.3	20020.5	16872.9	25966.3	15997.2	13867.7	14711.6	13943.8	21619.5	21249.3	21103.3	19198.7	18976.3	25723.8	17475.3	19501.1	19601.5	0.690182	1.65473	0.374616	0.0255586	24	18
Q80YR6	Rbbp8	DNA endonuclease RBBP8	3769.85	3657.17	3599.66	4455.06	3953.02	2859.41	2015.45	3292.44	3345.34	1387.92	2861.52	2564.37	2212.61	2401.15	1990.3	2811.55	2948.55	1.04022	1.5175	0.76852	0.274076	6	12
Q80YS6	Afap1	Actin filament-associated protein 1	15456.5	12739.1	10177.4	11079.9	13237.6	12611.3	13725.1	11467.9	16529.3	15870.7	14026.2	19541.2	13104.5	13787.4	11270.9	11171.5	13487.3	0.694268	1.32639	0.630179	0.264523	24	18
Q80YT7	Pde4dip	Myomegalin	8794.23	5263.36	6712.68	6689.14	3663.86	5502.98	4801.32	3760.69	5575.23	5866.34	5501.43	6580.46	5586.94	5995.39	6725.59	6795.43	5863.44	0.874976	1.64186	0.64345	0.807733	6	6
Q80YT7-2	Pde4dip	Myomegalin	15053	25077.3	25516.7	8110.52	11668.3	17676.4	14992.7	9197.65	12244.8	19814.5	10957.8	12560.4	9316.77	14030.2	17120.8	15431.3	14923.1	1.1664	1.65894	0.494085	0.676678	24	6
Q80YV3	Trrap	Transformation/transcription domain-associated protein	127404	118668	127529	99411.4	103634	91699.7	102701	103153	116938	113610	116628	108034	93411.9	112525	98070.9	99701.1	108320	0.330769	1.25975	0.0152696	0.0103522	24	18
Q80YX1	Tnc	Tenascin	77210.9	66978.3	85441.7	67482.1	67606.4	53316.1	85515.7	65122.7	90445.5	67712.9	99959	89296.8	111650	101621	130210	113512	85817.6	0.896016	1.26464	0.844226	0.874741	18	6
Q80ZA4	Pkhd1l1	Fibrocystin-L	32222.9	33453.7	34660.5	32737.6	32810	25680.5	41994.6	51544.3	41593.3	28251	34509.7	46201.8	47247.4	38918.1	50397.4	40406.6	38289.3	0.675484	1.59922	0.324056	0.0770804	18	6
Q80ZK9	Wdtc1	WD and tetratricopeptide repeats protein 1	16223.2	23372.7	20064.5	18317	18355.9	17053.3	19374.7	18814.9	17333.4	20264.5	15810.3	18690.3	21547.4	18558.1	22599.8	16644.9	18939	0.399301	1.11824	0.74277	0.807305	18	12
Q80ZS3	Mrps26	28S ribosomal protein S26, mitochondrial	37837.5	27842.6	18551.1	25563.1	22265.9	20349	17796.4	7670.8	15357.8	13500.6	18127.3	29428.1	31070.8	26194.1	18478.1	37078.8	22944.5	1.31477	2.57901	0.922152	0.83243	12	6
Q810A3	Ttc9c	Tetratricopeptide repeat protein 9C	11715	7172.71	10201.3	8120.89	4042.54	11112.5	8646.69	9574.13	5585.9	6276.48	6258.9	7696.82	7961.21	10029.1	4613.88	6478.96	7842.93	0.978259	1.2463	0.939275	0.801846	12	6
Q810U5	Ccdc50	Coiled-coil domain-containing protein 50	17689.5	22847.2	22769.7	24928.9	17692.1	16680	22668.2	19313	18742.3	20289.9	19136.4	22048.9	19855	17416.2	18857.3	20964.2	20118.7	0.410011	1.38771	0.112592	0.0840877	6	6
Q811D0	Dlg1	Disks large homolog 1	56807.3	50312.4	46879.9	46351.3	47534	48060.2	45573.7	46432.4	42585.9	53109.4	42351.2	46598.3	50263	57288.3	51259.5	52139.8	48971.7	0.305014	1.16427	0.494842	0.36451	24	6
Q811L6	Mast4	Microtubule-associated serine/threonine-protein kinase 4	28679.3	21920.4	22132.9	26844.1	22557.1	25540.7	22512.5	20905.1	29562.7	28195.5	29359.3	25273.2	21542.4	28751.8	23618.9	22153.2	24971.8	0.346695	1.16542	0.144755	0.202557	24	18
Q811P8	Arhgap32	Rho GTPase-activating protein 32	6293.69	7340.77	8134.86	5756.24	9861.85	9875.24	8169.33	9644.72	5551.18	6908.19	7518.18	8255.44	8460.7	7982.2	9714.72	7614.49	7942.61	0.544412	1.44759	0.0528777	0.000860923	12	12
Q8BFQ4	Wdr82	WD repeat-containing protein 82	68547.3	54120.7	71239.8	50104.4	51021.2	58643.7	53534.9	32742.5	58416.3	58721.3	60877	54808.5	57512.2	56267	41739.9	59143.7	55465	0.694083	1.42179	0.0443211	0.342696	24	18
Q8BFR4	Gns	N-acetylglucosamine-6-sulfatase	47896.9	59570.1	53177.9	58333.9	45828.6	63294.1	58682.3	46346.4	55354.3	60280.9	66284.1	55424.5	54205.3	51470.2	60308	59982.7	56027.5	0.365097	1.06173	0.674171	0.79513	18	18
Q8BFR5	Tufm	Elongation factor Tu, mitochondrial	16601.5	10773.6	9448.62	13199.5	11716.1	9633.64	12953.1	8231.64	10421.9	11511.7	12226.6	10966.8	6879.23	4080.69	10478.4	8298.89	10463.9	1.19658	1.29221	0.372803	0.139611	6	6
Q8BFV2	Pcid2	PCI domain-containing protein 2	15692.8	8305.9	9586.22	9255.43	10294.1	9827.59	9773.88	6067.3	7381.68	6320.69	12550	9226.19	6815.31	5968.84	7374.81	5695.9	8758.53	1.14139	1.51496	0.643498	0.22517	6	12
Q8BFY7	Fam64a	Protein FAM64A	12673	15172.9	12820.6	10523.5	7595.45	9275.85	6713.12	4631.68	2180.04	6088.11	3452.45	5888.01	3835.75	2924.1	1360.55	2548.05	6730.2	2.05229	2.45451	0.6751	0.265547	24	18
Q8BFY9	Tnpo1	Transportin-1	25343.7	36970.9	29117.8	41410.5	21186.2	11583.9	12259.6	16600.7	25954.9	25593.8	33373.6	24283.2	38608.3	26415.7	33539.7	39449	27605.7	1.08045	2.44379	0.827039	0.807733	6	6
Q8BG05	Hnrnpa3	Heterogeneous nuclear ribonucleoprotein A3	225799	220999	147076	169395	170033	168573	174393	113443	116230	187462	197537	214511	131473	215733	177075	154411	174009	0.645693	1.55227	0.751924	0.600351	24	18
Q8BG32	Psmd11	26S proteasome non-ATPase regulatory subunit 11	35849.6	61683.2	62031.4	59767.6	59708.3	66925.6	51351.1	88954.9	55253.1	68998.4	42486.7	77291.6	30352.6	41410	52644.9	37844.8	55784.6	1.05051	1.43855	0.840904	0.897535	6	6
Q8BG48	Stk17b	Serine/threonine-protein kinase 17B	9576.24	11339.6	12028.8	8609.56	9469.21	9591.01	8576.13	6865.61	5255.74	8073.41	5408.89	7832.33	6610.13	5965.21	5146.62	8242.75	8036.95	0.856322	1.3545	0.938014	0.862219	6	12
Q8BG81	Poldip3	Polymerase delta-interacting protein 3	216638	186697	143871	157618	144313	153331	124490	112406	156666	173671	182001	177029	166870	152975	152114	140755	158840	0.656207	1.70258	0.200565	0.000778747	24	18
Q8BG95	Ppp1r12b	Protein phosphatase 1 regulatory subunit 12B	44698.4	30697.3	46957	45917.1	49668.6	38408.3	35454.2	31107.2	56326.4	48048.3	39199.2	50011.1	33108.2	41940.7	38701.1	34217.6	41528.8	0.61714	1.39531	0.31322	0.0638099	6	12
Q8BGA5	Krr1	KRR1 small subunit processome component homolog	52577.8	46298.2	45858.9	37770.6	29030.8	46240.5	34007.3	45735.7	44117.9	43088.7	39886.9	46378.2	37011.4	30594.4	42141.5	47309.4	41753	0.563959	1.31359	0.0851336	0.0681661	24	12
Q8BGF3	Wdr92	WD repeat-containing protein 92	16517.5	12894.1	10221.5	8020.2	7176.61	7308.49	8279.21	2648.88	8716.01	8160.26	5043.66	9198.71	10301.2	7845.42	9312.57	7021.34	8666.61	1.60023	2.69138	0.406404	0.264523	24	18
Q8BGQ7	Aars	Alanine--tRNA ligase, cytoplasmic	18760.7	13204.8	5899.27	6130.41	11393.7	9967.19	11035.7	8669.75	9555.71	9240.7	8335.09	12621.5	12509.5	8996.19	10963.4	9904.99	10449.3	1.23085	2.65723	0.519448	0.620653	24	6
Q8BGT7	Smndc1	Survival of motor neuron-related-splicing factor 30	38502.5	36053.4	30612.1	27612.1	25753.5	27036.5	26996.9	21803.5	35795.1	30669	31932.3	32796.4	29616.4	32914.1	32612.2	25304.1	30375.6	0.54975	1.52777	0.176706	0.00371761	24	18
Q8BGZ2	Fam168a	Protein FAM168A	2685.76	3266.1	3717.14	4715.19	3099.04	4047.32	2289.97	1575.27	4144.94	4742.62	3125.74	4179.88	4885.11	4306.78	3418.81	3606.82	3612.91	0.916117	2.18158	0.448966	0.202692	12	6
Q8BH04	Pck2	Phosphoenolpyruvate carboxykinase [GTP], mitochondrial	2264.33	2214.74	1899.26	3075.52	1427.36	1942.03	3101.95	2292.67	1468.73	1958.25	2170.25	1918.62	1605.25	1514.2	1658.23	1681.48	2012.05	0.832279	1.60107	0.495423	0.20874	18	18
Q8BH15	Cnot10	CCR4-NOT transcription complex subunit 10	4327.19	4696.16	4968.26	3234.68	3116.78	6793.21	3545.09	3718.52	4929.31	7266.22	4446.17	4480.24	5000.96	6576.41	2542.3	9959.93	4975.09	1.49095	1.36433	0.757827	0.839176	12	6
Q8BH34	Sema3d	Semaphorin-3D	89663.4	89060.5	93417.1	91722.1	92143.6	82114.2	86515.4	78219.4	104458	105808	77059.3	112691	108647	115545	100194	91967	94951.5	0.405316	1.12386	0.826689	0.883399	12	6
Q8BH57	Wdr48	WD repeat-containing protein 48	16762.6	12748	11524.6	11320.4	9671.65	8824.01	8545.14	8682.24	10227.9	11024.4	10916	10853.2	8098.22	13598.6	10834	8449.33	10755	0.805616	1.71301	0.252714	0.0176888	24	18
Q8BH64	Ehd2	EH domain-containing protein 2	399902	444563	411544	415762	343545	378903	328978	313069	265507	267070	269359	316964	256297	290413	223539	261935	324209	0.681733	1.31527	0.819201	0.304607	6	12
Q8BH74	Nup107	Nuclear pore complex protein Nup107	15813.8	19783.5	12746.4	10239.6	14726.6	9582.65	10325.6	7811.17	5440.72	13334.1	5619.47	14636.9	12784.4	9147.29	6636.75	7181.51	10988.2	1.30529	1.96271	0.369155	0.434973	24	18
Q8BHB4	Wdr3	WD repeat-containing protein 3	1861.17	1263.43	2069.69	2245.75	904.145	1514.6	1616.74	585.48	2728.34	2836.07	900.515	1864.29	1304.18	1129.47	2057.26	900.797	1611.37	1.39669	1.95958	0.30375	0.139611	24	18
Q8BHG9	Cggbp1	CGG triplet repeat-binding protein 1	8094.81	10364.1	8560.25	8428.83	9045.05	8594.54	5549.84	6164.41	5140.3	8378.49	9151.71	8132.16	5907.21	8499.41	7747.82	8668.11	7901.69	0.661096	1.57576	0.706523	0.435894	12	6
Q8BHN3	Ganab	Neutral alpha-glucosidase AB	23740.9	26041.8	25603.4	32501	22902.1	19261.9	33295.1	17598.6	17097.1	20237.9	23254.5	28527.8	27384.3	23178.8	29206.7	34207.4	25252.4	0.677571	1.37806	0.322782	0.688144	18	18
Q8BHN5	Rbm45	RNA-binding protein 45	22233.2	14084.9	19724.6	13145.3	12927.3	10825.7	9772.88	3688.38	12419.9	22761.4	15214	12432.8	20206.3	12673.9	14083.5	21010.8	14825.3	1.28652	2.69797	0.623945	0.546765	24	18
Q8BI06	Cemip	Cell migration-inducing and hyaluronan-binding protein	699077	639907	741845	654283	570085	627422	572232	566096	844469	717631	726702	681793	723574	747899	775090	708882	687312	0.405017	1.22647	0.836415	0.816009	24	18
Q8BIA4	Fbxw8	F-box/WD repeat-containing protein 8	96765	85725.5	85619.8	94497.8	69499.1	73624.1	74321.5	62131.5	88665.7	80484.3	72650.9	74414.6	71643.8	67242.8	69178.9	65547.5	77000.8	0.449781	1.33739	0.0788766	0.000256069	24	18
Q8BIG4	Fbxo28	F-box only protein 28	6528.22	8048.17	8224.42	5740.83	9840.23	7610.28	8470.85	3950.11	8769.68	9300.1	7458.07	9126.92	9977.15	7566.42	5320.57	7287.82	7701.24	0.782606	1.40492	0.0949638	0.341223	12	6
Q8BIH0	Sap130	Histone deacetylase complex subunit SAP130	12775	13302.1	9778.29	11637.8	10026.6	10558.2	11868.1	7320.56	10086.1	11106.1	8707.35	12324.6	9991.98	9008.51	8299.12	9959.93	10421.9	0.573942	1.35898	0.16074	0.0840877	24	18
Q8BJ71	Nup93	Nuclear pore complex protein Nup93	28519.3	24370.8	17016.6	21931.6	18028.9	16023.7	15753	12170.6	15987.8	15251.2	15312.9	17039.6	23096.9	13446.6	18182.6	12619.8	17797	0.918619	1.8941	0.522393	0.546765	24	18
Q8BJ90	Znf771	Zinc finger protein 771	42880.8	44879.4	39096.5	47399.9	44666.8	39466.4	36754.6	44535.1	53102.5	52028.8	42559.6	42638.7	49416.2	52555.7	55508.5	47247.3	45921	0.408395	1.0796	0.837319	0.688144	24	6
Q8BJH1	Zc2hc1a	Zinc finger C2HC domain-containing protein 1A	107348	138363	132527	120324	113040	93705.4	114215	83943.2	138324	130826	126188	105614	128268	130230	119104	113147	118448	0.459438	1.27601	0.469234	0.153144	24	18
Q8BJL0	Smarcal1	SWI/SNF-related matrix-associated actin-dependent regulator of chromatin subfamily A-like protein 1	2529.78	1613.81	1546.32	1602.3	697.417	1479.49	1473.51	1716.63	2264.5	1534.69	1767.93	2152.87	1975.03	1812.4	1075.37	1443.96	1667.88	1.09862	1.90343	0.47269	0.10474	24	18
Q8BJU0-2	Sgta	Small glutamine-rich tetratricopeptide repeat-containing protein alpha	49962.4	51941.8	55351.6	47187.7	40365.9	40030.4	40478.9	55137.9	40317	40486.2	45791.4	46966.5	51036.7	40179.8	37915.6	50280.6	45839.4	0.38037	1.27542	0.687396	0.633201	6	6
Q8BJW5-2	Nol11	Nucleolar protein 11	42635.6	38302.4	26676.3	36576	28507.4	23914.7	23567.5	25543.7	27912.7	26020.9	24164.3	33442.8	27493.7	26441.5	25309.4	17380.3	28368.1	0.890271	1.64806	0.243768	0.00803666	24	18
Q8BJW6	Eif2a	Eukaryotic translation initiation factor 2A;Eukaryotic translation initiation factor 2A, N-terminally processed	67186.3	78397.8	66114.3	76945.8	71990.3	62356.3	48607.8	61826.8	65071.1	59272.3	58244.9	68878.9	68442.4	61419	51278.5	69128.6	64697.6	0.460449	1.31828	0.27129	0.586278	6	12
Q8BJY1	Psmd5	26S proteasome non-ATPase regulatory subunit 5	43837.9	45331.3	36917.8	42838.6	30342.8	32585	31386.9	25106.9	26965	26455.3	25055.7	33116.4	26316	33681.3	30582.9	29416.2	32496	0.623942	1.57839	0.829671	0.68315	24	18
Q8BJZ4	Mrps35	28S ribosomal protein S35, mitochondrial	10037.5	8473.51	6399.12	9423.28	4857.98	6693.98	6175.4	7297.03	5368.38	5311.92	7465.48	6622.74	4965.61	4330.08	10314	5124.96	6803.82	0.879497	1.60242	0.41893	0.139611	6	6
Q8BK35	Gltscr2		97981	83352	67840	86209.6	73213.3	65277.9	71364.6	66704	71485.2	85260.9	91124.3	77791.6	83658	88610.3	86057.7	84465.6	80024.7	0.408662	1.31335	0.857626	0.700406	24	18
Q8BK48	Ces2e;Ces2c	Pyrethroid hydrolase Ces2e;Acylcarnitine hydrolase	18461.6	26969.1	17700.8	22118.4	18911.4	23511.5	23723.5	16809.7	19928.8	23902.4	18432.6	27616.5	27053.3	22338.1	30891.6	24963.8	22708.3	0.620122	1.14092	0.883792	0.791502	18	12
Q8BK63	Csnk1a1	Casein kinase I isoform alpha	501354	434600	443470	467254	356184	438861	393210	346878	438664	504673	424387	423877	394405	389042	395548	389832	421390	0.374463	1.26465	0.00987743	0.00212227	24	18
Q8BK67	Rcc2	Protein RCC2	66044.1	51512.4	64062.9	54567	55999.4	63365.2	50989.9	66436.1	53783.3	40136.6	37938	45585.9	32703.8	41044.8	31069.1	30796.8	49127.2	0.72545	1.01651	0.919632	0.873596	24	18
Q8BK72	Mrps27	28S ribosomal protein S27, mitochondrial	19882.4	16928.7	10575.6	17024.3	17430	17297.8	19984	24051.6	22377.6	22088.4	17458.7	20417.3	15359.8	14617.6	15322.8	14403.9	17826.3	0.755965	1.5955	0.649685	0.340233	24	12
Q8BK75-2	Elp6	Elongator complex protein 6	1979.95	1571.02	1722.29	1633.31	1022.12	1052.06	1276.02	177.717	847.496	1117.37	802.274	1220.05	1083.05	2160.07	714.933	1115.1	1218.43	1.62698	2.44265	0.467047	0.51385	6	12
Q8BKC8-2	Pi4kb	Phosphatidylinositol 4-kinase beta	38663.3	39628	38736.6	44604.8	39457.7	34388.4	36389.5	31976.9	41152.3	47393.4	39768.8	43207.7	49546.5	41109.1	41753.7	43712.5	40718.1	0.431494	1.21904	0.861948	0.862219	6	12
Q8BKF1	Polrmt	DNA-directed RNA polymerase, mitochondrial	13660.2	13339.7	16938.6	9537.23	11950.2	14575.9	11073.5	7519.12	12337	14838.3	12372.1	12269.7	14397.7	13960.5	12039.4	13388.3	12762.3	0.73807	1.45218	0.30482	0.42114	24	18
Q8BKI2	Tnrc6b	Trinucleotide repeat-containing gene 6B protein	11552.6	7682.75	5554.26	6612.17	9357.18	9447.81	7336.57	7541.75	6815.77	10474.1	8578.29	7522.4	6567.59	10467.1	8179.72	6618.7	8144.29	0.736507	1.58102	0.169949	0.90163	24	6
Q8BKJ9	Sirt7	NAD-dependent protein deacetylase sirtuin-7	43639.9	36565.8	43016.3	38400.4	42020.5	38341.5	37736.1	32906.8	41586.2	40445	32981.3	43330.6	34886.7	34915.7	37692.8	35789	38390.9	0.279574	1.15251	0.302531	0.168797	24	18
Q8BKS9	Kiaa0020	Pumilio domain-containing protein KIAA0020	44793	38969.2	40817.7	41286.5	29371.4	35673	35491.3	24301.6	20544	35681.9	27665.1	28431.2	25469.8	26724.6	24540.9	25150.9	31557	0.768421	1.40087	0.681724	0.0818099	24	18
Q8BKX1	Baiap2	Brain-specific angiogenesis inhibitor 1-associated protein 2	63706.7	63364	72305.1	70974.9	63364.9	63305	55234.6	47670.7	48810.2	58295.2	57933.3	58322.6	39524.6	53518.1	40163	51569.9	56753.9	0.57759	1.39235	0.3994	0.0207044	6	12
Q8BKX6	Smg1	Serine/threonine-protein kinase SMG1	24555.7	21123.4	17610.4	15257.1	19465.7	17860.7	14084.9	15019.1	16094.7	21568.6	18725	18378.9	17579.5	18443.4	15694	16306.3	17985.5	0.582181	1.56951	0.101695	0.0194577	24	18
Q8BL66	Eea1	Early endosome antigen 1	7078.5	8566.94	8504.15	9501.73	8504.28	8071.56	8935.39	1617.98	9721.2	8997.09	6900.9	7758.59	7206.8	7930.91	7619.75	6729.87	7727.85	1.04857	1.70617	0.263518	0.341223	24	18
Q8BLU0	Flrt2		7921.57	8865.8	6072.6	8523.45	5683.51	5431.76	5149.38	6042.14	6736.07	2954.13	5423.44	6647.46	6330.22	6207.15	7958.07	7935.62	6492.65	0.910518	1.5103	0.951521	0.791502	24	12
Q8BLY7	Hps6	Hermansky-Pudlak syndrome 6 protein homolog	2131.77	2003.56	2109.94	1579.14	1688.16	979.331	1230	1203.03	971.468	1326.24	716.683	1374.18	1829.84	797.8	1311.34	837.118	1380.6	1.02498	1.69966	0.785691	0.594461	24	18
Q8BM39	Prpf18	Pre-mRNA-splicing factor 18	5833.72	4663.1	5357.54	5004.45	4966.04	5257.96	3614.77	2897.85	5196.26	4730.56	5012.18	3469.53	4463.18	3850.41	4263.96	4115.08	4543.54	0.646164	1.61177	0.251324	0.0583928	24	18
Q8BM85	Tbck	TBC domain-containing protein kinase-like protein	3239.18	4851.28	4426.28	3143.71	3070.04	3097.08	2904.09	2120.81	2778.91	2310.05	2554.31	3266.92	2914.55	2393.8	3200.39	3145.66	3088.57	0.884058	1.61007	0.830184	0.600351	6	6
Q8BMA6	Srp68	Signal recognition particle subunit SRP68	5639.88	3618.48	5468.61	3973.02	3714.2	5077.47	3668.53	4399.27	5212.84	3738.74	3192.03	4608.75	5605.16	5360.6	3813.91	4325.13	4463.54	0.548408	1.17029	0.403028	0.83243	12	6
Q8BMB3	Eif4e2	Eukaryotic translation initiation factor 4E type 2	1264.16	2043.91	1224.02	1865.88	785.535	1618.34	1122.35	674.126	1373.81	2024.93	766.075	1378.34	448.402	2042.21	1536.11	1412.22	1348.78	1.18293	1.84143	0.429828	0.800468	24	18
Q8BMC4	Nop9	Nucleolar protein 9	24083.2	26045.9	21425.1	16064.1	14823.8	14580.9	17839.9	10740.7	16837.6	17850.6	17192.3	13876.5	16404.8	16108.6	12684.8	14760.9	16957.5	0.902563	1.75395	0.195589	0.0144384	24	18
Q8BMG7	Rab3gap2	Rab3 GTPase-activating protein non-catalytic subunit	83097.2	74051.7	75654.6	59990.8	67164.3	66798.5	53334.3	57586	111201	58481.3	66296.5	76224.6	63643.7	70601.9	71388.4	51791.1	69206.6	0.858441	1.41677	0.0112612	0.0840877	24	18
Q8BMJ2	Lars	Leucine--tRNA ligase, cytoplasmic	50172.6	58622.6	22722.2	36409	28251.6	31079.4	30959.2	34686	20512.1	39111.3	30287.3	35833.7	31332.7	29311.7	32865.2	25215.5	33585.8	1.13472	1.83989	0.569055	0.371603	24	12
Q8BMJ3	Eif1ax	Eukaryotic translation initiation factor 1A, X-chromosomal	20320.7	23319.5	14902	17233.5	13326.9	14723.9	16041.7	16966.6	16880.7	16157	14116.6	14747.2	14806.4	14698.3	12123.7	13775.1	15883.7	0.704856	1.55576	0.292419	0.0132996	24	12
Q8BML1	Mical2	Protein-methionine sulfoxide oxidase MICAL2	24027.9	24164.2	24659	21851.5	25830.6	23000.8	22589	21107.5	19026.4	20749.5	21127.3	21308.9	18821.2	20592.7	23658.8	22463.5	22186.2	0.315939	1.11751	0.994432	0.681077	6	6
Q8BML9	Qars		84387.8	94680.2	72044.1	76785.6	52548.4	69711.2	79293.9	71672.4	49274.8	63269.1	57170	83859.6	74930.1	54442.8	55547	60789.8	68775.4	0.660197	1.46466	0.869708	0.51385	24	12
Q8BMS1	Hadha	Trifunctional enzyme subunit alpha, mitochondrial;Long-chain enoyl-CoA hydratase;Long chain 3-hydroxyacyl-CoA dehydrogenase	49710.4	43371.5	34529.8	46531.7	43056.8	37774.7	43923.5	44056.9	37131.2	35323.7	35397.6	44299	37865	34369.2	35993.7	35142.9	39904.8	0.384445	1.15156	0.942295	0.862219	24	12
Q8BMS4	Coq3	Ubiquinone biosynthesis O-methyltransferase, mitochondrial	6571.81	3832.97	6418.36	5218.9	4332.24	3180.09	3181.47	4716.66	6022.69	6530.71	4545.37	4726.89	2543.35	6928.95	4358.85	6162.8	4954.51	0.885175	1.54909	0.387295	0.257363	24	12
Q8BMZ5-2	Tsen34	tRNA-splicing endonuclease subunit Sen34	30101.4	27264.3	27821	25830.2	24520	24229.6	22769	22182.8	21543.4	24859.4	24114.5	24413.5	20901.1	20735.4	16119.4	18467	23492	0.595182	1.27616	0.3022	0.00803666	24	18
Q8BND3-2	Wdr35	WD repeat-containing protein 35	10435.4	10300.5	12205.7	9654.91	9347.64	8025.83	9016.28	9352.4	10770.1	11512.8	9004.1	10120.4	7922.27	9405.57	7216.39	8826.49	9569.8	0.521359	1.25827	0.0759762	0.00212227	24	18
Q8BNE1	Tcaf1	TRPM8 channel-associated factor 1	138924	122616	118312	104716	96028.5	98114.5	95676.8	97121.5	112762	103777	92084	93173.9	87961.2	96418.7	80439.9	81367.4	101218	0.577806	1.35655	0.196082	0.00526516	24	18
Q8BNV1	Trmt2a	tRNA (uracil-5-)-methyltransferase homolog A	68195.3	70179.5	55198.2	68582.8	45583.1	55710.4	53516.3	38031.5	50780.2	58600.5	50025.9	49592.6	47826.4	44452.6	44808.5	45071.7	52884.7	0.60789	1.5115	0.180841	0.00337965	24	18
Q8BP47	Nars	Asparagine--tRNA ligase, cytoplasmic	94355	127682	101066	93320.8	104501	80991	134949	68628	125084	114464	124171	114297	151607	139352	124019	150533	115564	0.718037	1.19702	0.967787	0.826685	12	18
Q8BP48	Metap1	Methionine aminopeptidase 1	54963.4	63757.6	43523.2	53318.2	38736	40068.6	32872.4	57938.9	35215.1	36308.7	38315.6	46710.6	31789.7	27475.9	27285.6	30092	41148.2	0.886357	1.50652	0.612753	0.120826	24	18
Q8BP67	Rpl24	60S ribosomal protein L24	321452	290838	181847	289697	207983	262120	200337	231889	235850	255990	211666	221266	220517	197233	207889	182421	232437	0.600618	1.4166	0.15418	0.0399615	24	18
Q8BPM2	Map4k5	Mitogen-activated protein kinase kinase kinase kinase 5	23327.9	23617.9	21918.2	23754.8	20647.7	17634.6	18010.4	16225.1	22364.1	21579.7	19497.8	21139.6	14899.5	18914.9	15899.6	15030.6	19653.9	0.450564	1.37126	0.0308208	0.000256069	24	18
Q8BPU7	Elmo1	Engulfment and cell motility protein 1	23771.7	18920	18175	23398.9	17670.5	20516.2	19971.6	8121.86	20686.4	21009.7	21904.2	20888.8	16083	16204.1	17004.8	18993.6	18957.5	0.82552	1.51963	0.130375	0.0181643	24	18
Q8BQ89	Lix1l	LIX1-like protein	3327.14	4109.5	4641.49	3333.03	2923.79	3731.07	3134.55	2692.96	2653.93	3381.65	2768.31	3883.24	2721.15	3745.72	3774.18	3349.17	3385.68	0.587047	1.36843	0.761715	0.88722	6	12
Q8BQM4	Heatr3	HEAT repeat-containing protein 3	32959.9	34736.3	27710.3	20695	23543.8	19329.1	24691.7	29805.7	17277	26199.2	20344.3	27097.2	18377	25408.9	15989.4	23518.9	24230.2	0.773703	1.579	0.718397	0.531095	24	12
Q8BRF7	Scfd1	Sec1 family domain-containing protein 1	3217.1	6583.84	8771.05	9228.54	8702.58	11641.6	11140.4	9829.35	4853.04	7928.4	8486.13	5839.71	4664.88	9957.45	10378.6	9259.77	8155.15	1.03303	2.13956	0.0969558	0.00526516	18	6
Q8BRN9	Cc2d1b	Coiled-coil and C2 domain-containing protein 1B	13026	8344.04	14507.3	12113.2	9520.54	7867.59	12047.9	2993.87	10865.5	15769.2	8507.14	8113.46	8212.65	13494.4	10855.5	14990	10701.8	1.19376	1.76977	0.872222	0.553813	24	12
Q8BSN5	Phf23	PHD finger protein 23	73531.4	70786.2	56249.5	65040.1	57886.9	60295.5	62820.5	64801.6	50377	47994.2	50173.2	52914.5	60177.1	47369.8	54580.2	57693.8	58293.2	0.448793	1.22114	0.953785	0.853431	24	6
Q8BSQ9	Pbrm1	Protein polybromo-1	68225.1	63966.9	80602.3	53758.2	60559	60527.1	53679.9	66145.9	57950.8	58629.2	64346.1	65760.5	70868.5	64808.3	66815.9	59195.7	63489.9	0.424042	1.1213	0.67731	0.816009	6	18
Q8BT07	Cep55	Centrosomal protein of 55 kDa	9839	12746	7729.1	10577.7	6976.33	6965.58	5735.38	4402.71	5053.46	5831.8	4648.28	5148.85	5018.85	3615.82	3226.41	4079.97	6349.7	1.49922	2.22774	0.533397	0.0363286	24	18
Q8BTI8	Srrm2	Serine/arginine repetitive matrix protein 2	169382	180217	153225	118700	136410	127724	130059	102197	128976	156892	139855	157910	151332	144495	126143	128121	140727	0.554404	1.50523	0.182424	0.0144384	24	18
Q8BTM8	Flna	Filamin-A	958503	1.05583e+06	890208	1.06371e+06	1.07736e+06	864174	925332	828871	781145	726716	674180	814438	768224	800919	838170	804010	866987	0.465038	1.14829	0.99675	1	18	6
Q8BTT6	Diexf	Digestive organ expansion factor homolog	21063.4	21307.1	19792.5	17770.6	14978.7	15044	16070.4	11265.6	16221	16459.9	15063.7	19147.2	13950.4	16573.8	14574.6	14631	16494.6	0.608772	1.54999	0.130773	0.00212227	24	18
Q8BTW9	Pak4	Serine/threonine-protein kinase PAK 4	12406.3	10074.7	8673.83	12810.9	10988.4	9518.28	10869.5	10778.7	9238.6	9410.77	8869.33	9492.96	4982.63	10752.1	6579.88	7165.44	9538.28	0.820727	1.09628	0.815894	0.736166	24	18
Q8BU11	Tox4	TOX high mobility group box family member 4	49107.7	46977.7	36671.3	32959.3	31861.8	32655.8	29444.6	28805.3	37339.1	41509.2	39142	39420.2	30239.9	38971.2	28935.7	30607.7	35915.5	0.565283	1.64954	0.041552	8.28298e-06	24	18
Q8BU14	Sec62	Translocation protein SEC62	25119.6	24228.2	16634.2	15472	17607.4	15758.7	16067.9	12727.2	16261.4	14322.3	12529	14488	13832.6	16650.2	15277.4	14866	16365.1	0.769356	1.71376	0.473801	0.742326	24	18
Q8BU25	Pamr1	Inactive serine protease PAMR1	1904.87	2300.42	2251.44	1886.8	1359.28	1225.94	1600.57	2394.21	2397.45	2556.47	3307.31	2749.6	3256.96	2576.9	3492.73	2063.69	2332.79	0.971707	1.62667	0.891728	0.827964	6	6
Q8BU30	Iars	Isoleucine--tRNA ligase, cytoplasmic	192248	259810	90261.9	183045	165827	134738	182478	105240	130872	187869	158835	230602	147470	108235	129516	129595	158540	1.06943	1.65403	0.376559	0.10474	24	18
Q8BUK6	Hook3	Protein Hook homolog 3	2648.67	6088.73	1650.97	3601.75	5811.38	2157.79	4324.84	2319.46	6677.52	5580.49	4247.01	4509.4	5908.41	4679.76	3438.98	7013.01	4416.14	1.21419	1.6634	0.566526	0.84228	24	6
Q8BUN5	Smad2;Smad3	Mothers against decapentaplegic homolog 2;Mothers against decapentaplegic homolog 3	16783	15408.4	21435.2	16272.4	17309.3	10525.6	10624.3	9471.87	11977.4	12711.1	14982.9	17879	16881.5	13663.4	10026.2	13195.9	14321.7	0.835328	1.87636	0.0676645	0.00155314	6	12
Q8BUR4	Dock5;Dock1	Dedicator of cytokinesis protein 5;Dedicator of cytokinesis protein 1	24164.5	36616.7	29638.9	25495.9	33239.4	27993.2	28440.3	31955.2	21343	32125.8	23683.4	32601.7	25036.8	24524.4	21624.9	26537.4	27813.8	0.549143	1.1106	0.969896	1	12	6
Q8BV57	Ssc5d	Soluble scavenger receptor cysteine-rich domain-containing protein SSC5D	34546.5	30503.9	32751.5	31552	27849.3	29828	31034.4	28386.6	32926	32270.7	34072.7	29786.1	27990.3	32202.9	28723.6	25243.5	30604.3	0.303979	1.12783	0.0520773	0.012032	24	18
Q8BVE3	Atp6v1h	V-type proton ATPase subunit H	189921	198643	183288	158704	171373	174833	166301	92425	163775	170091	154687	197735	194798	167253	198430	195041	173581	0.611924	1.50184	0.8719	0.769245	24	6
Q8BVE8	Whsc1	Histone-lysine N-methyltransferase NSD2	8145.79	7512.81	5669.98	5557.58	4969.92	5912.69	5106.7	6936.83	5369.32	4655.15	4631.07	4795.14	3915.16	3792.33	4128.94	4284.67	5336.5	0.815788	1.43887	0.658231	0.206406	24	12
Q8BVF2	Pdcl3	Phosducin-like protein 3	20609.6	15201.6	16269.5	16295.8	16142.2	16403.3	12511.3	11963.4	25220.1	14288	14795.5	16713.5	16444.1	13497.2	16572.2	12418.4	15959.1	0.83067	1.46319	0.0465783	0.265547	24	18
Q8BVG4	Dpp9	Dipeptidyl peptidase 9	18192.6	37326.9	23485.4	29558.8	25374.6	20415.9	23005.5	28258.1	19526.8	21435.1	22335	30158.4	17793.4	30098.7	27428.8	25577.7	24998.2	0.781395	1.21247	0.638902	0.853431	6	18
Q8BVY0	Rsl1d1	Ribosomal L1 domain-containing protein 1	55267	43921.7	51430.9	53789.5	45100.1	46726.2	31954.2	58383.3	55619.6	49146.7	36441.9	43016.5	41983.3	44255	32784.4	46858.2	46042.4	0.574017	1.16475	0.495098	0.435894	24	18
Q8BVZ5	Il33	Interleukin-33;Interleukin-33(102-266);Interleukin-33(109-266)	87870.8	67925.9	74295	71287.8	51563.9	59873.4	35559.7	35224.9	91352.9	54306	54208.9	61307.1	44582.3	48756.8	34610.6	39664.7	57024.4	0.995053	2.20099	0.00894165	1.80593e-05	24	18
Q8BW10	Nob1	RNA-binding protein NOB1	11698.1	12607.8	8696.72	14570.6	19127.5	9871.06	13158.4	10088.2	8707.82	9935.34	7789.24	9931.67	10628.7	9781.7	9546.72	10939.8	11067.5	1.02447	1.24743	0.805042	0.90163	18	12
Q8BWL5	Rbms3	RNA-binding motif, single-stranded-interacting protein 3	143219	133302	104928	126482	119357	103434	100936	117279	157508	151171	153301	132393	160367	147411	170491	146636	135514	0.513272	1.2672	0.905958	0.876279	24	18
Q8BWQ6		UPF0505 protein C16orf62 homolog	1749.83	4034.64	3407.6	2010.26	2203.77	2665.97	4269.71	1641.13	1977.35	2600.91	2453.95	3625.51	3360.59	3310.08	2932.26	1842.8	2755.4	0.953973	1.21379	0.881332	0.813315	6	18
Q8BWT1	Acaa2	3-ketoacyl-CoA thiolase, mitochondrial	1421.48	2172.94	1689.21	2887.6	2003.98	2619.32	1401.33	1899.98	2612.17	1462.19	1212.19	3128.22	2431.43	2762.97	1727.61	1568.02	2062.54	0.928963	1.40044	0.0120395	0.181622	12	6
Q8BWT5	Dip2a	Disco-interacting protein 2 homolog A	29229.7	26197.4	26028.6	23865	21063.7	21319.6	28100.1	20059.6	23870.9	27853.1	25339.6	25688	31551.9	22377.3	19187	23079.5	24675.7	0.501094	1.30776	0.455899	0.0840877	24	18
Q8BWW4	Larp4	La-related protein 4	122735	81632	92208.4	98029.7	77761.4	92378.1	77087.7	79838.5	90580.1	80107.1	80411.1	99306.4	85349.1	81786.4	75390.3	78694.6	87081	0.543687	1.30231	0.140972	0.00300838	6	12
Q8BWW9	Pkn2	Serine/threonine-protein kinase N2	99633.4	119569	99257.5	93640.3	92908.4	75124.3	79692.3	89263.1	88246.9	93369.3	73373.9	106865	79242.9	87695.6	77005.4	83881.1	89923	0.513722	1.30452	0.151711	0.0562657	24	18
Q8BWY3	Etf1	Eukaryotic peptide chain release factor subunit 1	69483.3	78441.8	61071.5	66027.7	74174.5	68256.7	64942.8	57766.2	96263	61883	62258.6	75905.8	56302.4	66333.2	63011.4	53563.7	67230.3	0.63512	1.2055	0.0903095	0.153144	24	18
Q8BX02	Kank2	KN motif and ankyrin repeat domain-containing protein 2	306684	262281	244836	205347	223370	254028	217903	229650	233294	244376	274843	245927	271951	262698	279699	288481	252836	0.400803	1.27128	0.943151	0.770981	24	6
Q8BX17	Gemin5	Gem-associated protein 5	90606.6	87364	87686	89924.3	75227.9	72964.8	66404.3	55047.1	62010.7	68337.2	59531.6	68780.1	59167.9	68397	57506.1	49025.3	69873.8	0.595092	1.46536	0.41279	0.0199807	6	12
Q8BX70	Vps13c	Vacuolar protein sorting-associated protein 13C	13850.8	13321.9	13037.5	13016.2	18311.6	12189.3	14829.6	6478.17	14228.2	14663.3	14345.7	12897.4	18248.7	12773.6	15272.4	15836.2	13956.3	0.847889	1.43144	0.626878	0.586278	12	18
Q8BY46	Znf574	Zinc finger protein 574	11700.4	12254	9897.4	11095.2	11355.8	8125.73	10357.5	8936.73	9601.51	10865.8	8163.98	12462	9815.38	5841.8	7466.77	15586	10220.4	0.95341	1.24153	0.313774	0.494884	24	12
Q8BYB9	Poglut1	Protein O-glucosyltransferase 1	33042.9	37136.4	35987.8	21905.8	22834.2	30992.4	23104.5	21182.2	34893	37000.4	26048.7	22349.1	16025	33462.5	37438	32169.4	29098.3	0.735888	1.58466	0.363941	0.121239	24	12
Q8BYJ6	Tbc1d4	TBC1 domain family member 4	4411.46	4973.57	3452.37	3366.75	2447.05	3119.56	2198.51	3018.22	1945.94	2652.37	1374.17	2292.54	1733.96	3288.78	1099.17	1619.99	2687.15	1.44182	1.79903	0.632241	0.202557	24	18
Q8BYK6	Ythdf3	YTH domain-containing family protein 3	186676	171319	194461	169643	196084	142979	117624	116319	144024	139046	185917	183400	150806	144999	171074	179432	162113	0.492034	1.55638	0.600909	0.13635	6	12
Q8BYL4	Yars2	Tyrosine--tRNA ligase, mitochondrial	21277.4	21102.5	14619.3	14201.7	17875.8	14460.5	19078.1	20691.3	14587.8	15033.8	15905.5	20957	14249.3	17685.6	12263.3	14410.8	16775	0.537356	1.47046	0.960769	0.586278	24	12
Q8BZ03	Prkd2	Serine/threonine-protein kinase D2	3229.2	3364.95	3353.76	3691.6	3676.83	2922.61	1857.79	1909.85	3880.07	3071.25	3233.22	2681.8	2237.05	2803.56	2473.83	2504.12	2930.72	0.690029	1.86997	0.12884	0.00526516	24	18
Q8BZ20	Parp12	Poly [ADP-ribose] polymerase 12	52820.6	43398.3	47044.4	37079.2	32671.9	43529	35103.2	27311.4	53492.3	56073.4	40784.5	39030.9	40201.4	43275.7	41223.1	37137	41886	0.686674	1.54161	0.0746101	0.00884032	24	18
Q8BZ32	Asxl2	Putative Polycomb group protein ASXL2	10626.7	11575	10530.6	8881.55	6036.79	11732.8	6703.28	11140	11724.8	9447.91	9699.46	13098.7	14395.9	9930.71	10066.3	16952.8	10784	1.01225	1.24942	0.990069	0.736166	24	6
Q8BZQ7	Anapc2	Anaphase-promoting complex subunit 2	21985.8	11820.2	19553.9	16755.9	18002.7	13164.2	10175.4	8867.68	13441.2	12349.8	11283.7	14017.7	16299.7	13171.2	13598.1	11336.7	14114	0.92944	1.90672	0.346	0.149985	6	12
Q8C006	Trim35	Tripartite motif-containing protein 35	33545.6	29668.9	33553.1	30014.3	36235.8	29935.7	27515.6	32110.4	28527.5	23769.7	25056.3	31012.6	30279.9	31896.9	24704.7	22986.3	29425.8	0.450267	1.10978	0.515663	0.140382	12	6
Q8C052	Map1s	Microtubule-associated protein 1S;MAP1S heavy chain;MAP1S light chain	38504.6	46397.7	34058.2	40305.1	35658	30895.9	29158.9	27375.8	28136.5	28895.9	28703.8	38569.5	34796.2	32747.6	34555.5	37242.2	34125.1	0.557416	1.50177	0.922856	0.718028	6	12
Q8C0C0	Zhx2	Zinc fingers and homeoboxes protein 2	24007	21131.3	16381.4	17697.7	18932.1	19574.9	16477.3	6815.74	21970.3	20229.5	21659.7	22424.7	22866.8	24059.3	21164.5	25132.4	20032.8	0.914333	1.93784	0.728425	0.799883	24	6
Q8C0C7	Farsa	Phenylalanine--tRNA ligase alpha subunit	53182.9	62466.2	42827.6	55967.1	47201.1	42229.5	35882.7	16699.3	39284.6	56346.9	36592.2	44700.5	33768.4	45271.3	26340.7	32797.5	41972.4	1.0904	2.1994	0.0200856	0.00254673	24	18
Q8C0D0	Trub1	Probable tRNA pseudouridine synthase 1	1283.66	1410.82	1638.02	816.871	1063.36	632.482	871.264	363.209	987.841	905.981	728.886	580.115	1113.94	861.174	1449.49	518.813	951.62	1.33962	2.18269	0.706274	0.792615	24	18
Q8C0D5	Eftud1	Elongation factor Tu GTP-binding domain-containing protein 1	13018.1	9337.58	11088.5	8629.55	8359.65	8933.11	8214.13	7197.3	11084.1	9211.16	7381.22	7977.68	7220.11	7393.25	7374.1	7464.35	8742.75	0.665788	1.45059	0.123876	0.00526516	24	18
Q8C0V0	Tlk1	Serine/threonine-protein kinase tousled-like 1	16142.1	13950	11540.6	14390.4	14615.8	11246.2	10713.9	10703.6	11158.7	10521.5	11641.6	12287.4	10313.7	11423.6	7690.14	11352.3	11855.7	0.712902	1.40503	0.437844	0.0681661	6	12
Q8C0V9	Frmd6	FERM domain-containing protein 6	18183.7	19134.5	11089	15180.5	14851.8	14620.2	12806.3	12859.3	16955.7	15954.4	15005.7	14242.5	13399.6	12896.5	13905	12350	14589.7	0.551447	1.45401	0.0479443	0.000498646	24	18
Q8C181-4	Mbnl2	Muscleblind-like protein 2	46991.2	48377.2	51914.7	59986.6	63827.6	51677.1	45306.4	58375.9	20806.2	55520.1	47389.8	64422.3	45027.6	36793.3	39589	54970.8	49436	0.882275	1.21114	0.44285	0.494884	6	18
Q8C1A5	Thop1	Thimet oligopeptidase	2881.4	4343.78	1909.19	1284.74	2371.76	1976.13	2146.99	2823.1	759.775	1172.71	2117.85	3094.1	2584.8	1281.91	1969.83	1905.9	2164	1.6562	2.26216	0.990389	1	18	6
Q8C1B1	Camsap2	Calmodulin-regulated spectrin-associated protein 2	5747.56	3423.11	4607.27	5312.02	4645.72	4028.01	3471.67	4237.81	5797.82	6329.64	5905.37	5950.67	5261.88	8884.34	4393.44	3645.4	5102.61	1.07028	1.28664	0.424759	0.0928384	6	12
Q8C1B7	2011-09-01	Septin-11	18182.2	28126.7	19321.7	18884	22379.1	14629.9	14214.1	21169.5	11846.1	18654.8	17323	16740.3	17293.5	20769.4	13181.7	17366.3	18130.2	0.897986	1.30877	0.824635	0.827964	12	6
Q8C1D8	Iws1	Protein IWS1 homolog	2900.56	2816.21	2951.15	1871.21	1480.85	1785.12	3067.98	1698.08	1840.76	1979.27	1651.89	2882.63	1868.79	2113.27	2490.37	2514.73	2244.55	0.707101	1.75041	0.347734	0.413769	24	12
Q8C2E7	Kiaa0196	WASH complex subunit strumpellin	146943	125742	128032	139578	130678	113334	131521	88395.3	146899	129789	109361	159735	110815	122987	159689	134611	129882	0.549263	1.23995	0.594416	0.413769	24	12
Q8C2Q3	Rbm14	RNA-binding protein 14	64323.7	66657.4	60025.2	63961.3	71969.6	50341.1	63510.3	40063.8	38230.1	55301.4	54792.5	49482.9	43824.7	40036.6	37028.7	43917.2	52716.7	0.662805	1.26461	0.735481	0.546765	24	18
Q8C3F2	Fam120c	Constitutive coactivator of PPAR-gamma-like protein 2	19068.9	10077.4	5704.57	13463.8	15934.2	12084.7	11142.4	5776.52	11434.4	14264.1	13086.4	17642.3	15247.4	17230	10761.8	15143.7	13003.9	1.02772	1.72271	0.515091	0.553813	12	6
Q8C4U3	Sfrp1	Secreted frizzled-related protein 1	280710	209227	231178	239187	200487	245750	250573	247424	467494	284432	334456	313619	355662	300528	347171	303098	288187	0.926507	1.11599	0.967783	0.736166	24	6
Q8C522	Endod1	Endonuclease domain-containing 1 protein	2230.6	1435.25	1963.53	1133.33	476.423	838.639	2185.81	1584.41	1186.55	1767.48	1331.65	1496.04	1422.53	2108.02	1472.28	2453.04	1567.85	1.26072	2.86695	0.503508	0.140382	18	18
Q8C547	Heatr5b	HEAT repeat-containing protein 5B	78757.2	63609.9	66760.1	71565.2	67673.7	59836.8	64167.8	46984.7	78858.9	70560.4	69961.9	68305.6	62562.8	61689.9	58630.5	56373.6	65393.7	0.487419	1.28083	0.00135191	0.000256069	24	18
Q8C570	Rae1	mRNA export factor	6243.16	7096.2	6009.35	7005.02	6976.6	6970.18	4935.84	3953.82	8089.26	6416.02	6265.84	7989.47	5831.68	7005.46	5189.25	7141.34	6444.91	0.64166	1.56888	0.231646	0.341223	24	18
Q8C650	2010-09-01	Septin-10	18484.9	23028	17394.7	17800.8	18497.8	13240.5	14583.9	12754.2	10308.1	11762.1	11376	15871.3	13514.2	13922.7	15641.7	12819.5	15062.5	0.844478	1.5185	0.974924	0.801846	24	18
Q8C6G8	Wdr26	WD repeat-containing protein 26	147706	140783	149224	137039	155083	134557	156809	126376	140189	173129	157162	166816	177716	134896	149759	149106	149772	0.342787	1.02279	0.891623	0.801846	6	18
Q8C6P8	Zfp57	Zinc finger protein 57	25560.3	15804.2	19867.2	18734.7	15981.9	18215.3	15773.7	21148.3	18192.5	21664.4	24021.4	21496.8	22026.5	18968.3	22770.9	19620.8	19990.5	0.489566	1.20959	0.728923	0.874741	6	6
Q8C754	Vps52	Vacuolar protein sorting-associated protein 52 homolog	3538.58	2630.9	2922.72	2475.98	1817.93	3151	2128.07	1623.96	3067.41	2428.31	1834.03	2528.47	1947.65	3340.93	2193.09	2614.1	2515.2	0.761222	1.64431	0.229974	0.548152	24	18
Q8C7Q4	Rbm4;Rbm4b	RNA-binding protein 4;RNA-binding protein 4B	13327.4	13324.2	12582.9	9478.38	12449.1	8890.47	5625.25	8049.91	20475	16609.7	10110.3	9732.25	8004.95	7629.56	12214.9	7212.65	10982.3	1.35215	1.94891	0.112377	0.000256069	24	18
Q8C804	Spice1	Spindle and centriole-associated protein 1	2633.76	3381.75	1833.98	1854.67	1651.15	2128.86	876.49	1946.59	1862.73	2192.82	1390.91	1959.48	1913.29	2385.11	1329.79	1880.12	1951.34	1.28387	2.13083	0.125088	0.264523	24	18
Q8C827	Zfp62	Zinc finger protein 62	6507.94	5823.81	4656.33	5547.4	4513.79	2593.41	4004.27	2719.2	4656.04	5719.15	7932.01	8796.96	7845.91	7344.83	6756.55	5459.27	5679.8	1.09221	1.83413	0.817454	0.405385	6	12
Q8C878	Uba3	NEDD8-activating enzyme E1 catalytic subunit	17110.7	20433.3	16327.5	19037.1	11350.8	16310.4	14277.5	14881.5	10231.2	16392.4	15646.6	18359.6	17991.2	11790.8	12542.9	15150.5	15489.6	0.658642	1.35728	0.448228	0.104263	6	12
Q8C8U0	Ppfibp1;Ppfibp2	Liprin-beta-1;Liprin-beta-2	573660	550521	445939	469419	414341	443757	459941	321257	324049	468886	443483	470540	458637	468349	435997	495903	452792	0.557436	1.43905	0.902084	0.435894	24	18
Q8C9B9	Dido1	Death-inducer obliterator 1	38806.3	41796.4	35766.7	42530.8	33738.8	37499.3	33834.2	32025	36282.6	43667.4	38731.1	42425.4	36892.3	39099.8	32348.4	37979.3	37714	0.308704	1.22386	0.0257204	0.0255586	24	18
Q8CAS9	Parp9	Poly [ADP-ribose] polymerase 9	18222.2	16062.8	21561.9	21048.6	20069	25191.8	13366.6	28705.9	23276.7	26582.5	22869.4	17214.2	27854.4	18869.7	23607.7	11915.6	21026.2	0.798542	1.32013	0.716646	0.77838	12	18
Q8CAY6	Acat2	Acetyl-CoA acetyltransferase, cytosolic	20127.8	17126.6	15682.1	23287.8	22451.4	16941.6	17663.2	2783.73	12677.9	8153.19	12810.6	16588.5	8434.52	14047.4	11619.9	15304.4	14731.3	1.39187	1.9266	0.724739	0.718028	6	12
Q8CB77	Tceb3	Transcription elongation factor B polypeptide 3	8916.7	7199.36	8994.81	6224.84	6303.26	7150.08	7030.07	5564.56	7846.15	8409.18	7453.6	7270.87	8092.11	8326.63	6732.65	7665.77	7448.79	0.460511	1.2796	0.333054	0.220435	24	18
Q8CBE3	Wdr37	WD repeat-containing protein 37	4812.04	3149.13	4424.27	2640.46	2190.03	2982.05	1906.57	4508.77	2757.46	3115.46	2761.27	2508.97	4336.98	2464.48	1575.44	3251.28	3086.54	1.04862	1.53926	0.789385	0.676678	24	18
Q8CBW3	Abi1;Abi2	Abl interactor 1;Abl interactor 2	267896	257237	217114	213892	209961	220194	196546	177779	234917	223352	212245	194709	172948	215227	182004	175571	210724	0.450579	1.40288	0.0476949	0.000934497	24	18
Q8CBY8-2	Dctn4	Dynactin subunit 4	210973	212599	228649	232939	205474	204909	189183	164439	170686	188534	168448	191946	164404	187596	153198	188663	191415	0.416587	1.30532	0.628126	0.206406	6	12
Q8CC35-2	Synpo	Synaptopodin	2484.29	3544.62	7164.98	7537.97	7066.47	8555.25	6113.31	3727.02	4475.41	2586.42	2190.42	2956.1	1128.23	5100.32	1558.3	2887.82	4317.31	1.72029	2.59114	0.852532	0.586278	6	18
Q8CCA0	Dcun1d4	DCN1-like protein 4	4323.5	3870.34	3643.31	3020.7	1779.56	4724.61	3111.28	2981.02	4319.04	3422.63	2809.12	3827.14	3167.62	4112.02	2844.93	4084.93	3502.61	0.840816	1.34495	0.10269	0.620653	24	18
Q8CCB4	Vps53	Vacuolar protein sorting-associated protein 53 homolog	35164.1	32049.5	28787	30598.1	18980.7	23468.8	22789.1	20340.3	19268.4	20008.4	22141.8	28524.4	32555.2	20310	23828.1	24460.5	25204.7	0.642079	1.58338	0.831117	0.807733	6	6
Q8CCH7	Zfpm2	Zinc finger protein ZFPM2	75923.6	74743.8	60736.9	63236.2	68114.1	45545.8	64453	55229.7	92975.3	74888.9	91001.9	72164.3	79952.8	77155.9	82474.8	71238.7	71864.7	0.659983	1.3256	0.767423	0.586278	24	12
Q8CCJ9	Phf20l1	PHD finger protein 20-like protein 1	19952.5	18807.5	16518.2	15792.7	12961.5	18818.8	14873.6	16450.7	17220.4	21466.9	21902.4	21351.8	19983.4	19361.4	23510.8	25584.5	19034.8	0.663153	1.23738	0.953941	0.796134	18	18
Q8CCP0	Nemf	Nuclear export mediator factor Nemf	9912.28	7909.41	8832.68	8090.34	11091.5	8807.63	5809.8	1360.69	8711.24	8418.96	9856.49	5506.2	4266.29	7116.16	3856.87	3900.07	7090.42	1.3724	2.77515	0.0407133	0.0279583	6	12
Q8CCS6	Pabpn1	Polyadenylate-binding protein 2	3809.18	3230.72	3563.56	2281.24	3113.72	2593.91	2430.96	1644.41	2388.75	2917.31	2699.17	3405.8	2670.97	2765.83	3062.04	2712.38	2830.62	0.76477	1.72743	0.537912	0.676678	24	18
Q8CD15	Mina	Bifunctional lysine-specific demethylase and histidyl-hydroxylase MINA	18314	13901.3	10036.5	11801.7	15149.1	7704.66	10924	16078.4	13110.9	10719	15732.9	12650.2	6564.53	12483.7	12704.5	11348.8	12451.5	0.943618	1.47518	0.445087	0.486837	24	12
Q8CDG3	Vcpip1	Deubiquitinating protein VCIP135	144178	140512	151616	134883	105697	104976	116420	105209	112385	119910	119323	129936	120886	106600	117993	125172	122231	0.38158	1.35993	0.288727	0.0176888	6	6
Q8CDN6	Txnl1	Thioredoxin-like protein 1	434463	378195	237343	365346	255337	263867	257006	371681	270650	293838	257495	287210	339084	225128	309060	277489	301449	0.694427	1.5652	0.497155	0.107053	24	12
Q8CE46	Pus7l	Pseudouridylate synthase 7 homolog-like protein	2778.2	2803.06	2326.91	2669.23	2027.75	2356.92	2883.68	1644.77	2284.39	2133.32	1716.76	2132.66	1648.77	1706.66	1560.82	1902.24	2161.01	0.612151	1.2729	0.548919	0.114262	24	18
Q8CE72		Uncharacterized protein C5orf42 homolog	1106.91	756.566	1526.2	1136.88	739.751	610.145	1013.14	287.188	1028.35	796.939	1056.69	475.197	646.985	451.739	541.254	1081.98	828.494	1.4955	2.04801	0.240206	0.0700731	6	6
Q8CE90	Map2k7	Dual specificity mitogen-activated protein kinase kinase 7	24214.9	25277	23730.8	19524.1	21765.5	19904.8	19692.4	18697.5	20358.2	22287	17764.5	20418.3	14513.2	17279.7	14612.5	16083.8	19757.8	0.54479	1.28919	0.314394	0.00803666	24	18
Q8CE96	Trmt6	tRNA (adenine(58)-N(1))-methyltransferase non-catalytic subunit TRM6	29956.7	25488.2	25086.8	25283	22063	21309.5	22171.7	17186.6	21157	22854.6	22130.8	25019.2	20202.4	17143.6	19058.4	21102.5	22325.9	0.57391	1.40872	0.174623	0.012032	24	18
Q8CEF1	Fem1c	Protein fem-1 homolog C	57577.5	39987.1	44802.4	43893.1	41368.2	40123.7	41116.7	37545.4	49551.1	34908.6	41321.2	38931.7	33352.8	38016.9	34704.4	24499.7	40106.3	0.824755	1.2403	0.269955	0.0749924	24	18
Q8CES0	Naa30	N-alpha-acetyltransferase 30	3954.29	5123.49	3531.99	5555.71	5211.35	3570.07	3123.48	5573.25	3853.23	6066.99	4734.36	5866.47	4804.17	3827.96	5451.36	4138.39	4649.16	0.633128	1.04496	0.47028	0.853431	6	6
Q8CFE2		UPF0609 protein C4orf27 homolog	15209.8	17483.7	13979	12509.3	12471.6	11425.1	11843.2	9447.43	7443.34	9734.89	8896.53	10254.3	7600.92	7634.62	7294.64	7844.08	10692	0.95296	1.53558	0.803508	0.378897	24	18
Q8CFE3	Rcor1;Rcor3	REST corepressor 1;REST corepressor 3	52752.5	47925.6	54901.6	45350.4	43580.7	42048	41519.6	35967.1	42791.3	47222.5	52583.9	51658.5	46695.5	45562.7	51487.9	52749.5	47174.8	0.401369	1.29929	0.642044	0.242479	6	6
Q8CFE6	Slc38a2	Sodium-coupled neutral amino acid transporter 2	7165.58	7158.67	10140.1	5361.53	4095.42	5346.99	3534.92	2696.56	3515.4	5876.1	2556.11	3049.16	2524.14	4059.26	5581.96	6310.4	4935.77	1.54301	2.48763	0.859225	0.371603	24	12
Q8CFI7	Polr2b	DNA-directed RNA polymerase II subunit RPB2	54932	41034.4	43118.2	51397.9	37840.9	40876.7	42525.6	34868.6	46997.4	42415.4	34502.2	41287.8	35760.1	31964.3	39209.1	35268.6	40874.9	0.561901	1.23997	0.209584	0.0468103	24	12
Q8CFQ3	Aqr	Intron-binding protein aquarius	1035.59	1005.04	725.089	734.304	646.86	600.564	970.444	1248.37	743.173	556.926	1118.99	534.41	455.176	879.933	428.978	654.293	771.134	1.06259	1.77872	0.871763	0.580434	24	12
Q8CFW7	Cc2d2a	Coiled-coil and C2 domain-containing protein 2A	1802.68	3094.4	1285.33	2561.82	2587.53	1071.62	1366.49	1263.67	3241.51	2924.8	2485.83	2234.85	2723.66	2469.35	3050.74	1940.42	2256.54	0.961597	1.86189	0.577037	0.36451	24	18
Q8CFX1	H6pd	GDH/6PGL endoplasmic bifunctional protein;Glucose 1-dehydrogenase;6-phosphogluconolactonase	2201.81	3591.17	3496.77	1743.34	2531.61	3337.5	2476.01	1088.64	2742.12	3053.88	2425.34	1473.35	3119.63	1353.93	3014.94	3680.21	2583.14	1.00326	1.64647	0.818078	0.751358	24	6
Q8CG14	C1sa;C1sb	Complement C1s-A subcomponent;Complement C1s-A subcomponent heavy chain;Complement C1s-A subcomponent light chain;Complement C1s-B subcomponent;Complement C1s-B subcomponent heavy chain;Complement C1s-B subcomponent light chain	66474.1	86456.4	87110.6	75807.6	72781.4	80469.8	89385.3	94105	71114.4	91477.2	112594	120123	108120	101354	136500	102443	93519.7	0.748787	1.19983	0.557457	0.434973	18	6
Q8CG19	Ltbp1	Latent-transforming growth factor beta-binding protein 1	31781.2	32721.2	35180.4	29209.2	27759.6	21536.5	26096.1	27579.2	26962.7	27234.5	27584.4	22631.5	21508.4	31307	20352.8	22999.6	27027.8	0.548606	1.30847	0.47984	0.185801	24	18
Q8CG46	Smc5	Structural maintenance of chromosomes protein 5	53484.3	52954.2	45517.7	39818.9	37054.6	40046	37444.4	33131.6	37973.7	40180.3	34037.5	33670.2	28606.7	29481.7	31519.6	31085.6	37875.4	0.656828	1.50814	0.355525	0.0103522	24	18
Q8CG47	Smc4	Structural maintenance of chromosomes protein 4	81432.6	77674.9	66421.2	69149	60188.9	48658.6	42538.4	32608.9	36896.5	43759.8	39180.4	47915.7	25992.4	28795.6	42768.9	29381.3	48335.2	1.14699	2.11727	0.593269	0.110645	24	18
Q8CG48	Smc2	Structural maintenance of chromosomes protein 2	9225.18	8461.13	8990.16	9392.45	4204.01	10015.7	5926.65	2186.96	9952.71	6099.44	4141.91	6389.82	3866.73	4000.27	5743.9	6155.46	6547.03	1.19577	2.26565	0.411609	0.120826	24	18
Q8CG73	Rpgrip1l	Protein fantom	44699.5	45848.2	44109.3	35664.4	37624.7	34934.9	35654.9	23495.9	37157.1	36578.1	32119.1	35710.9	29784.7	32169.5	25229.4	27964.8	34921.6	0.640069	1.53079	0.111218	0.000856622	24	18
Q8CG79	Tp53bp2	Apoptosis-stimulating of p53 protein 2	9403.56	6828.85	5781.17	7616.24	7147.88	6458.9	8032.19	5501.94	6911.62	7084.29	7625.08	7891.54	6070.06	6965.54	7250.77	5454.01	7001.48	0.564102	1.21161	0.362795	0.586278	6	6
Q8CGB6	Tns2	Tensin-2	58837	62851.4	58046.9	62205	50073	46285.4	45954	50393.6	56402.4	61619.7	53946.8	59587.8	55545.1	47751.4	45863.9	55216.4	54411.2	0.312206	1.26301	0.0125662	0.00130198	24	18
Q8CGC4	Lsm14b	Protein LSM14 homolog B	30237.6	31787.5	32002.4	31146.6	23112.2	25639	28038.3	27459.5	22581.7	35132.5	29369.6	25975.2	22852.6	23955.1	20915.1	23791.5	27124.8	0.524147	1.29533	0.156561	0.04254	6	6
Q8CGC6	Rbm28	RNA-binding protein 28	148181	129096	91690	107515	103252	106295	107359	73294	128093	130919	124435	105525	135436	145661	144602	139307	120041	0.623844	1.53486	0.716624	0.439723	24	6
Q8CGC7	Eprs	Bifunctional glutamate/proline--tRNA ligase;Glutamate--tRNA ligase;Proline--tRNA ligase	202213	223542	153166	164279	156100	131727	133996	71975.8	99699.1	134154	148007	161292	148403	133760	131028	123216	144785	1.04684	2.06705	0.519408	0.0181643	6	12
Q8CGF1	Arhgap29	Rho GTPase-activating protein 29	9853.56	8380.86	8465.28	6806.73	6968.31	8290.08	9723.35	6500.35	9522.03	11266.3	8795.52	8394.77	10233.5	10856.2	8212.09	8036.08	8769.06	0.543491	1.19504	0.50779	0.548152	24	18
Q8CGF7	Tcerg1	Transcription elongation regulator 1	36846.4	27406	31766	27241.4	26631	26779	24154.4	20384.1	32395.8	25300	27585.1	27264.6	28673.1	26405.7	24939.1	25188.5	27435	0.600047	1.44262	0.0616196	0.00130198	24	18
Q8CGI1	Fam193a	Protein FAM193A	12884.8	18179.2	20925.8	14396.9	17058.1	16898.2	13154.7	16201.5	13317.3	15188.8	11271.7	15268.9	19855	9597.36	8002.64	11446.5	14603	0.884969	1.20324	0.505198	0.546765	12	6
Q8CGK3	Lonp1	Lon protease homolog, mitochondrial	5001.86	6371	7190.52	3022.75	4046.86	4893.73	3957.11	9250.14	4396.66	6287.3	7341.08	6354.9	4591.9	7095.15	5136.74	5965.65	5681.46	1.09609	1.47722	0.70989	0.836216	6	6
Q8CGY8	Ogt	UDP-N-acetylglucosamine--peptide N-acetylglucosaminyltransferase 110 kDa subunit	14049.5	15575.5	14913.3	14464.7	12711.5	13706.1	10556.9	9579.02	12592.9	11033.5	14067.5	16845.4	11464.5	16738	13418.7	12083.1	13362.5	0.543786	1.47125	0.261676	0.00270755	6	12
Q8CH02	Sugp1	SURP and G-patch domain-containing protein 1	14211.5	9844.31	16856.9	15311.3	13442.4	18419.6	11838.4	8165.57	12386.7	9632.54	15053.3	12620.6	14014.8	10386.3	11755	8162.62	12631.4	0.812026	1.60809	0.0709432	0.00558748	6	12
Q8CH18	Ccar1	Cell division cycle and apoptosis regulator protein 1	56348.7	42469.6	42327.4	40449	43386.6	44215.1	37216.2	38057.4	58251.4	59046.1	42284.2	45845.3	51004.6	55749.2	47071.5	48454.7	47011.1	0.464356	1.31279	0.322817	0.341223	24	6
Q8CH25	Sltm	SAFB-like transcription modulator	8370.12	7448.68	5463.45	4880.88	3626.67	5659.14	5139.18	7553.96	5917.3	5395.65	6054.41	4866.93	5962.4	4859.33	4902.29	3842.55	5621.43	0.843815	1.70355	0.494173	0.206406	24	12
Q8CH72	Trim32	E3 ubiquitin-protein ligase TRIM32	153611	121552	165541	120259	111229	112648	99491.6	96531.2	115075	125030	127691	124552	129962	120677	105114	105933	120931	0.570654	1.45799	0.088208	0.000956581	6	12
Q8CH77	Nav1	Neuron navigator 1	21457.8	21312.6	16040.6	23551.2	19890.3	19044.9	13342.6	14235.9	19805.5	17447	14964.8	22764.1	11175.4	15945.3	12792.7	11719.3	17218.1	0.718764	1.55086	0.118133	0.0157388	24	18
Q8CHC4	Synj1	Synaptojanin-1	64477.6	60290.9	58594.6	49524.5	49909	49595.2	51429.3	51685.4	53404.7	59408.1	45600	56827.3	41777.5	51099.7	52611.2	54379.3	53163.4	0.426988	1.2539	0.0548651	0.00045907	24	12
Q8CHG3	Gcc2	GRIP and coiled-coil domain-containing protein 2	11012.7	17039.4	15888.7	15724.8	18160.1	14522.3	13284.1	4450.31	15150.3	15801.5	16514	16986.8	15121.1	17580.2	19142.7	13685.4	15004	0.979227	1.84288	0.545115	0.435894	12	6
Q8CHI8	Ep400	E1A-binding protein p400	92591.3	75713	80187.8	66710.2	71487.9	65188.4	58715.2	64448.1	64846.4	62548.2	63238.1	71462.5	75009.9	69744.2	62416.6	62102.9	69150.7	0.489889	1.36651	0.492763	0.0523701	6	12
Q8CHK4	Kat5	Histone acetyltransferase KAT5	25098.2	22874.1	24772.2	18759.7	22179.7	23905.3	20710.2	22817.2	19715.7	25458.6	22326.4	17731.6	15200	21958.6	19786.6	18853.8	21384.2	0.479726	1.10212	0.558373	0.435894	24	18
Q8CHP0	Zc3h3	Zinc finger CCCH domain-containing protein 3	9718.32	8662.03	8658.48	7900.37	8712.12	9698.01	9902.55	6893.67	6951.93	10351.1	7392.63	7781.82	6346.91	8597.79	8385.84	8897.99	8428.22	0.475093	1.1118	0.59909	0.68315	24	6
Q8CHT3	Ints5	Integrator complex subunit 5	10507.8	8151.22	6351.07	7686.1	8376.76	7063.06	5290.63	4582.08	5641.55	6508.65	5790.1	6938.61	7378.81	7805.21	5006.57	4373.83	6715.75	0.913374	1.88996	0.115845	0.0132352	12	6
Q8CHV6	Tada2a	Transcriptional adapter 2-alpha	1415.1	1603.97	1080.09	1148.18	629.705	1401.24	1058.61	872.08	1274.53	538.66	698.898	1031.99	1405.19	728.179	1021.72	787.958	1043.51	1.0209	1.56372	0.729591	0.914358	24	18
Q8CHY6	Gatad2a	Transcriptional repressor p66 alpha	124265	123966	108675	92028.5	113764	88804.4	81612.1	88896.7	87734.2	96342	103988	82314.3	95664.6	122856	101960	89915.1	100174	0.425785	1.45582	0.536651	0.929503	24	18
Q8CI08-2	Slain2	SLAIN motif-containing protein 2	27047.3	35151.5	27789.3	33573.1	28133.3	27105.9	31349.4	21928.6	32109.8	29646.9	30468	32807.7	27403.9	29109	26402.2	24708.8	29045.9	0.455243	1.16744	0.00231251	0.0279583	6	12
Q8CI11	Gnl3	Guanine nucleotide-binding protein-like 3	60105.3	87128.9	54397	58620.6	60735.3	48011.6	46700.2	41150.8	63720.3	67336.5	66232.7	64139.3	68400.7	69731.8	82242.9	52585.4	61952.5	0.742152	1.67595	0.658526	0.807733	24	18
Q8CI51	Pdlim5	PDZ and LIM domain protein 5	136691	138642	111923	114454	111522	104255	80399.1	127844	75394	101510	106421	110550	69138.1	79974.8	57674	72979.3	99960.8	0.810002	1.32218	0.625569	0.152264	24	18
Q8CI75-2	Dis3l2	DIS3-like exonuclease 2	4915.8	3889.69	4006.18	3554.77	3596.23	4224.62	3799.68	1974.83	4238.83	4627.79	2888.25	3097.55	4091.11	4220.72	3955.29	3909.1	3811.9	0.771523	1.52489	0.268315	0.202557	24	6
Q8CI94	Pygb;Pygm	Glycogen phosphorylase, brain form;Glycogen phosphorylase, muscle form	55604.5	45961.5	47585	41437.5	38666.3	42478.3	35413.4	37807.4	62773.6	58641.7	52780.7	66065.9	68386.6	68183.9	66858.8	59423.2	53004.3	0.622086	1.38712	0.965587	0.799883	24	18
Q8CI95	Osbpl11	Oxysterol-binding protein-related protein 11	2843.64	2304.85	1438.66	1481.25	1363.33	1888.94	1974.51	3190.26	2491.86	1513.16	1962.72	2018.95	2152.51	1327.28	2358.67	1455.76	1985.4	0.938343	1.76881	0.310337	0.0638099	24	12
Q8CIB5	Fermt2	Fermitin family homolog 2	17881.2	17015.6	14985.7	13108.7	10556.3	13882.3	12986	10782	14956.7	13525.3	11167.4	12239.3	12662.2	12576.3	8917.47	11439.8	13042.6	0.687267	1.46823	0.124253	0.00964399	24	18
Q8CIB9	Esco2	N-acetyltransferase ESCO2	16102.9	14649.9	10686	12978.1	9887.06	8186.17	7900.41	6646.14	6426.95	7302.11	5553.46	5523.39	3994.57	4382.71	2349.8	3448.84	7876.16	1.74617	2.1141	0.58738	0.0559166	24	18
Q8CID0	Csrp2bp	Cysteine-rich protein 2-binding protein	12718.9	7571.52	5847.33	9498.93	9438.59	8270.19	7358.97	12346.2	8137.65	8679	9382.07	4340.03	9160.24	9907.78	11311.3	8604.34	8910.82	0.940307	1.32218	0.0659421	0.791502	18	12
Q8CIE6	Copa	Coatomer subunit alpha;Xenin;Proxenin	998303	873556	875829	935600	854225	814195	837006	685077	890770	869059	762450	1.03256e+06	839395	869690	793940	835606	860454	0.403841	1.2298	0.0385657	0.0103522	24	18
Q8CIK8	Rfwd3	E3 ubiquitin-protein ligase RFWD3	26484.4	25229.9	16610.3	21130.2	19155.5	14157.9	15066.1	18241.4	15943.3	20223.3	19897.3	17415.4	16108.1	15062.7	17039.1	16004.5	18360.6	0.671359	1.55263	0.233477	0.0514913	24	12
Q8CIN4	Pak3;Pak1;Pak2	Serine/threonine-protein kinase PAK 3;Serine/threonine-protein kinase PAK 1;Serine/threonine-protein kinase PAK 2;PAK-2p27;PAK-2p34	39861.7	39310.5	34978.3	41092.8	34290.2	34866.1	31442.1	36177.7	34301.3	36242	29735.3	34665.1	25740	32062.6	33681.5	30988.3	34339.7	0.447087	1.17084	0.442083	0.0638099	24	12
Q8CJ53	Trip10	Cdc42-interacting protein 4	24356	31537.2	21113	22401.4	26767.7	23263.2	22019.7	19045.6	16096.8	29338.5	16878.8	31224.6	23239.5	23621.8	19475	21891.9	23266.9	0.663624	1.36108	0.239522	0.620653	24	18
Q8CJ69	Bmper	BMP-binding endothelial regulator protein	64794.9	77908.8	79542.3	89933.1	68692.8	75819.8	62938.5	80722.5	95449.1	63516.4	79423.9	76244.4	69029.9	69986.5	70746.9	70147.4	74681.1	0.435326	1.1876	0.149372	0.265547	6	6
Q8CJF7	Ahctf1	Protein ELYS	11241	11844.9	8387.8	10331.1	8602.35	8097.06	7066.9	5467.73	8258.17	9489.93	9364.57	8700.62	8332.85	9388.95	6217.86	7256.08	8627.99	0.739123	1.84177	0.0419875	0.000453315	24	18
Q8CJF9	Ago3	Protein argonaute-3	5486.7	6168.67	1995.73	6296.48	4942.99	2883.15	3832.17	3380.5	3834.16	4865.37	4365.52	4252.11	3740.74	4875.38	4575.36	3873.2	4335.51	0.99198	1.61596	0.319879	0.560325	24	18
Q8CJG0	Ago3;Ago2;Ago1	Protein argonaute-3;Protein argonaute-2;Protein argonaute-1	86490.1	67760.6	58332.1	71881.5	54258.3	63883.2	52972.7	60895.4	64902.9	80581.7	53864.3	61301.6	48408.9	51242.7	52031.8	56155.9	61560.2	0.618601	1.35464	0.0463814	0.00300838	24	12
Q8JZK9	Hmgcs1	Hydroxymethylglutaryl-CoA synthase, cytoplasmic	13712.2	11935.7	16018.4	16335.2	11643.4	12435.9	11133.1	13414	14172.1	10257.2	15368.4	12556.2	14935.9	10554.6	15156	11888.4	13219.8	0.459766	1.34363	0.127345	0.139611	6	6
Q8JZM7	Cdc73	Parafibromin	38922.5	29309.5	29835.6	24332.7	21513.6	24043.1	24981.5	15978.7	30258.3	27114.2	31637.3	30095.1	37919	27917.8	30458.8	26486.7	28175.3	0.814321	1.66581	0.622818	0.310144	24	18
Q8JZQ9	Eif3b	Eukaryotic translation initiation factor 3 subunit B	295230	261349	145307	193397	186557	163875	173398	92979.7	205663	178653	171142	198759	191287	176713	164794	172697	185737	1.08891	2.08944	0.196981	0.0132352	24	18
Q8JZS9	Mrpl48	39S ribosomal protein L48, mitochondrial	8561.5	6522.48	6829.03	7247.58	5113.01	5122.2	7117.67	5764.84	8456.1	5234.74	5924.39	6931.43	5921.6	6782.72	6206.66	6597.38	6520.83	0.528841	1.47373	0.212247	0.121239	24	12
Q8JZV7	Amdhd2	Putative N-acetylglucosamine-6-phosphate deacetylase	9257.56	5044.77	2086.42	7185.38	4650.76	4348.43	6668.19	1738.35	7205.41	3810.72	6765.75	5586.23	6336.44	6981.3	6744.55	5143.11	5597.09	1.34342	1.70133	0.796466	0.876279	24	18
Q8K019	Bclaf1	Bcl-2-associated transcription factor 1	25022.1	18162	7716.27	17199.8	14381.6	14071.4	14718.7	16559.7	20340.9	26172.3	22724.2	19661.7	14242.7	18451.8	15595.5	17630.3	17665.7	1.04474	1.73318	0.327345	0.00507952	24	12
Q8K021	Scamp1	Secretory carrier-associated membrane protein 1	25768.4	27380.4	25546.9	15778.3	18453.9	26080.4	12836.1	3055.6	28915.5	18723.4	14048.9	18091.7	15423	21733.5	21873.4	18421.4	19508.2	1.32559	3.34444	0.375031	0.153144	24	18
Q8K039		Uncharacterized protein KIAA1143 homolog	2733.71	3525.82	2314.71	3554.58	2416.43	3497.67	1243.83	2884.01	1307.9	3081.24	998.384	3339.86	730.465	4304.1	2613.6	2111.29	2541.1	1.40634	1.51642	0.693697	0.853431	12	6
Q8K088	Zbtb6	Zinc finger and BTB domain-containing protein 6	5637.63	4816.56	4014.98	3639.58	4371.51	3778.89	3601.96	3523.03	5162.37	4373.98	3441.7	4717.14	3718.05	5182.94	3772.16	5399.67	4322.01	0.508081	1.46726	0.240886	0.274076	24	18
Q8K0S9	Snapc1	snRNA-activating protein complex subunit 1	2749.07	2940.05	2389.54	2406.02	1590.09	2701.92	2180.46	2740.02	2938.39	2569.47	2714.76	2253.55	2793.36	2646.63	1003.16	1624.55	2390.06	0.810392	1.32551	0.408115	0.114262	24	18
Q8K114	Ints9	Integrator complex subunit 9	9402	10488.1	9694.02	10805	9049.11	8294.35	9436.64	5796.25	9242.85	8256.37	7475.12	10040.5	7473.18	6810.8	7120.08	7956.91	8583.83	0.583506	1.34571	0.183043	0.04254	6	6
Q8K124	Plekho2	Pleckstrin homology domain-containing family O member 2	2474.54	1884.04	1794.11	1886.52	1588.65	2048.03	1997.78	1775.45	1324.17	2310.88	2460.15	2461.91	1122.89	1795.3	1358.93	1936.75	1888.76	0.715632	1.19851	0.403208	0.310144	6	6
Q8K136	Scnm1	Sodium channel modifier 1	1136.31	1310.53	791.79	821.307	1361.62	1585.49	1221.24	584.195	1448.83	1866.82	1765.74	1293.88	834.453	1380.58	1036.04	630.016	1191.8	1.07621	1.82699	0.40442	0.341223	24	18
Q8K183	Pdxk	Pyridoxal kinase	7886.95	11839.3	6837.71	7505.84	9283.7	11048.9	11460.1	8834.74	8316.1	15808.7	11575.1	8612.88	11499.4	5041.1	14060.3	9933.16	9971.5	1.07984	1.41755	0.426387	0.413769	18	12
Q8K1A6	Cc2d1a	Coiled-coil and C2 domain-containing protein 1A	45811	35715.4	35779.9	37616.3	32181.5	34266.1	26630.2	15756.2	25259.1	39575.3	31070.7	38766.4	32043.7	35486.9	29780.7	31402.5	32946.4	0.912235	1.92341	0.217791	0.0144384	24	18
Q8K1E0	Stx5	Syntaxin-5	35422.8	40141.9	91883.9	37422.2	32780.7	80928.8	67769.5	51234.6	47136.6	30859.2	35470.8	51147.3	34827.6	38169.8	62552.7	40795.8	48659	1.25413	1.7112	0.425873	0.620653	18	6
Q8K1M6-3	Dnm1l	Dynamin-1-like protein	2322.71	2966.25	2605.38	2538.47	2579.88	2800.06	2434.7	618.223	3284.41	2043.97	2204.97	2692.61	3181.47	1416.58	1088.98	2842.3	2351.31	1.13392	1.76223	0.0486559	0.77838	24	18
Q8K1N2	Phldb2	Pleckstrin homology-like domain family B member 2	750486	656940	514108	678417	645700	580396	442485	504869	689434	678528	594456	605520	629731	661688	589790	470891	605840	0.508387	1.48564	0.00852392	0.00143218	24	18
Q8K1N4	Spats2	Spermatogenesis-associated serine-rich protein 2	29994.3	32014.8	27338.1	27875.8	29892.4	23343.4	24746.3	21324.7	24178.8	31436.6	28431.1	28883.4	31842.5	24840.8	24172.5	23443.8	27109.9	0.394322	1.34595	0.0325927	0.0281145	24	18
Q8K1X1	Wdr11	WD repeat-containing protein 11	4650.8	4718.82	3304.71	3491.53	2897.23	2970.35	3904.6	230.76	2751.45	2907.74	3140.86	3511.45	3730.15	3926.15	3013.63	4027.71	3323.62	1.35035	2.26573	0.740207	0.727997	24	12
Q8K202	Polr1e	DNA-directed RNA polymerase I subunit RPA49	30919.4	18885.7	6281.01	15369.2	15243.5	11209.4	17495.2	13167	14750.5	14910	9694.71	10727.5	15406.7	14325.4	9813.75	10568.9	14298	1.72321	2.30044	0.221163	0.202557	24	6
Q8K224	Nat10	N-acetyltransferase 10	16435.7	6445.41	10651.3	8935.07	9701.55	9478.99	8490.14	1777.26	7343.96	10152.3	10660.1	11729	9485.63	11164.8	10680.1	12334.1	9716.59	1.5086	2.22852	0.747704	0.833768	6	18
Q8K245	Uvrag		32519.5	32741.7	28150.5	26318.7	29020	25657.4	24753.9	21541.1	38930.2	35503.6	27980.8	33808.1	31042.4	35516.3	33386.4	27828.9	30293.7	0.574016	1.40968	0.377418	0.114262	24	18
Q8K268	Abcf3	ATP-binding cassette sub-family F member 3	4633.88	7433.2	8185.05	4923.57	5387.5	6197.41	4601.84	2552.41	4886.09	3907.67	5632.4	4643.4	4222.77	4135.9	4178.05	4036.34	4972.34	1.13279	1.83228	0.30233	0.0119697	6	12
Q8K284	Gtf3c1	General transcription factor 3C polypeptide 1	449521	369314	372579	338611	319448	331936	328016	271564	366236	387462	356734	375578	318151	366594	351003	338869	352601	0.504699	1.36568	0.0995211	0.00526516	24	18
Q8K297	Colgalt1	Procollagen galactosyltransferase 1	3636.51	7528.07	4169.34	5666.2	4626.27	3667.62	3263.84	2731.78	5258.63	2877.99	3703.68	5383.63	6930.61	991.065	2775.64	3078.94	4143.11	1.5778	1.86212	0.0428508	0.0468103	6	12
Q8K298	Anln	Actin-binding protein anillin	255017	285446	201917	239273	201068	153149	140983	133927	122352	118811	110908	106507	86632.8	97969.1	87393.3	73613.5	150935	1.40346	1.96596	0.718678	0.114262	24	18
Q8K2A1	Gulp1	PTB domain-containing engulfment adapter protein 1	6780.56	5987.56	6933.3	7692.92	6385.3	6527.79	8805.22	6361.34	6492.13	5502.17	5195.08	6145.74	5670.61	7204.99	8373.84	7529.8	6724.27	0.536882	1.18785	0.21452	0.264523	18	6
Q8K2B0	Leprel4	Synaptonemal complex protein SC65	3414.87	3723.95	3789.59	3133.25	2494.05	2593.99	3083.91	2849.34	2784.81	3562.22	3499.34	3013.53	4372.75	1989.01	3418.71	2960.71	3167.75	0.752504	1.40306	0.3599	0.264523	6	6
Q8K2B3	Sdha	Succinate dehydrogenase [ubiquinone] flavoprotein subunit, mitochondrial	40523.2	38159.1	36018.5	38695.9	34232.3	30302.5	29350	29579.1	42103.5	32931.3	37860.1	38721.7	40759.4	33001.5	39755.5	34398.4	36024.5	0.354024	1.3352	0.433706	0.242479	24	18
Q8K2F8	Lsm14a	Protein LSM14 homolog A	3902.3	3070.62	3456.52	3408.78	3639.36	3891.83	4053.18	3724.4	4372.51	5622.83	3920.02	4307.59	2839.94	3223.64	3365.97	2308.65	3694.26	0.897118	1.13288	0.657706	0.251236	24	12
Q8K2H2	Otud6b	OTU domain-containing protein 6B	57855.4	47629.4	48744.3	34571.6	38855.7	41161.2	49107.1	35599.6	32428.5	49207	39859.3	40838.1	39760.2	47210.3	34704.4	35329.4	42053.8	0.604627	1.31828	0.525272	0.84228	24	18
Q8K2H6	Anapc10	Anaphase-promoting complex subunit 10	47278.9	39808	41724.6	43197.3	46539.2	41493	27495.3	44962	41519.9	30071.8	41162.3	38208.5	27076.2	34263.2	36249.3	29197.5	38140.4	0.529691	1.21495	0.686464	0.494884	6	12
Q8K2J0	Plcd3	1-phosphatidylinositol 4,5-bisphosphate phosphodiesterase delta-3	1564.91	1012.7	1183.1	1082.52	1039.23	1410.77	1232.17	1240.5	1159.81	1063.38	1156.55	1839.65	859.781	1277.04	1283.61	1695.46	1256.32	0.779952	1.1377	0.632252	0.742326	18	18
Q8K2L8	Trappc12	Trafficking protein particle complex subunit 12	2239.46	1225.29	1421.55	915.204	1301.83	912.621	912.989	469.711	1174.94	1598.56	1368.56	789.021	1322.29	1183.53	1002.58	647.232	1155.33	1.5318	2.50578	0.0142637	0.0306703	24	18
Q8K2T8	Paf1	RNA polymerase II-associated factor 1 homolog	9985.89	10864.5	8797.97	6371.38	7306.65	9028.41	9549.76	6471.84	9944.63	7270.28	8555.94	9881.15	10447.5	10020.5	9716.13	10967.5	9073.75	0.506532	1.37451	0.868224	0.688144	24	6
Q8K2Z4	Ncapd2	Condensin complex subunit 1	49199.9	48472.4	39830.3	35989.2	30004.3	27180.8	26833.2	22492.5	16189.9	21648.1	17990.4	18401.6	16539.3	16993.1	12515.3	13895	25886	1.41716	1.98015	0.769761	0.264523	24	18
Q8K301	Ddx52	Probable ATP-dependent RNA helicase DDX52	67466.2	58428.8	44817.6	51851.8	45033.2	42195.3	32668.3	43981.3	50621.7	54326.6	47252.1	54451.9	48964	49189.2	47124.6	42606.6	48811.2	0.712907	1.64247	0.106372	0.000778747	24	18
Q8K310	Matr3	Matrin-3	195565	172228	125281	141758	110798	123822	131685	88444.5	148347	134935	132043	140915	118497	128882	122599	101083	132305	0.809648	1.6708	0.0599878	0.000140038	24	18
Q8K327	Champ1	Chromosome alignment-maintaining phosphoprotein 1	98567	100754	70071.3	85270	67690.2	94264.9	65723.7	63948.6	115798	99760.1	88971	95615.6	79435.4	91167.3	85364.9	76320.5	86170.1	0.601708	1.53711	0.106695	0.000934497	24	18
Q8K371	Amotl2	Angiomotin-like protein 2	21738.6	19782.6	14621.5	27472.2	20178.9	14874.3	17009.2	14936.6	25045.4	17929	27125.3	24473.6	13407.6	20513.5	14315.9	16747.8	19385.8	0.725513	1.31766	0.0190476	0.0350366	6	12
Q8K389	Cdk5rap2	CDK5 regulatory subunit-associated protein 2	13613.1	9818.21	10852.7	9291.02	8059.59	8267.76	7592.67	8574	22351.7	7230.02	7310.74	7570.26	7407.19	8356.43	7998.41	6609.38	9431.45	1.66913	1.44936	0.0551229	0.548152	24	18
Q8K3A9	Mepce	7SK snRNA methylphosphate capping enzyme	22274.1	16509.4	13815.8	16199	15551.5	14194.2	17099.7	14626.6	14613.5	15593.6	15920.1	15204.4	15412.9	13581.1	14061.3	13668.7	15520.4	0.560102	1.30384	0.493375	0.217487	24	12
Q8K409	Polb	DNA polymerase beta	19499.2	15694.8	12531.5	15257.1	11544.1	14013.3	15721.9	12796.9	15314.3	17261.9	13571.4	12462	14188.2	15957.7	11480.8	11768.8	14316.5	0.560082	1.37706	0.160738	0.10474	24	18
Q8K482	Emilin2	EMILIN-2	8729.8	9602.72	10490.1	8606.85	7633.36	7468.08	8984.05	7764.29	6834.94	6975.8	8171.4	8256.6	5359.83	6471.05	5482.93	9120.24	7872	0.651707	1.26458	0.419838	0.202557	6	6
Q8K4B0	Mta1	Metastasis-associated protein MTA1	59207.9	52646.8	44730.1	54055.2	49805.5	41828.3	40302.7	50144.4	42855.2	45597.6	49704.5	48578.8	55772.3	61543.3	56701.2	54325.8	50487.5	0.420709	1.23669	0.983302	0.827964	12	18
Q8K4F6	Nsun5	Probable 28S rRNA (cytosine-C(5))-methyltransferase	30173.7	26787.6	22945.2	23417.3	19411.4	20441.4	19597.2	17730	20401.4	19119	18035.6	19029.2	17582.3	20979.6	14138.9	16024	20363.4	0.787434	1.526	0.358608	0.0281145	24	18
Q8K4J6	Mkl1	MKL/myocardin-like protein 1	70596.8	94131	83252.9	98524.6	75075.6	73635.3	67075.9	70122.2	50724.6	61454.5	57952.1	55015.5	56081.7	64784.9	56966.3	52989	68023.9	0.702693	1.32493	0.930517	0.791502	6	12
Q8K4L0	Ddx54	ATP-dependent RNA helicase DDX54	30158.7	30764.7	27658.7	26872.2	29289	29057.8	23290.7	19645.1	39271	28443.3	32061.1	29666.4	24332.1	30350	33391.3	26610.3	28803.9	0.681363	1.41894	0.462511	0.202557	24	18
Q8K4L3-3	Svil	Supervillin	198153	202344	222320	251138	227910	206702	234282	224883	154181	173781	145208	162622	152147	187814	149045	163971	191031	0.554516	1.18218	0.993408	0.736166	18	6
Q8K4P0	Wdr33	pre-mRNA 3 end processing protein WDR33	37828.5	30398.9	28346.7	26188.8	28920.9	26643.8	30193.2	6000.06	25707.2	24237.4	31385.8	23384.5	24341.6	32936.5	27197.8	33389.5	27318.8	1.16507	1.88508	0.751037	0.749185	24	6
Q8K4Q0	Rptor	Regulatory-associated protein of mTOR	51585	46082.6	49105.3	42074.6	33613.7	39346.3	55578	15589.8	40400.7	38804.1	33987.1	54049	38863.6	36318.7	42092.1	29173.7	40416.5	0.989404	1.37236	0.0825085	0.334134	6	6
Q8K4S1	Plce1	1-phosphatidylinositol 4,5-bisphosphate phosphodiesterase epsilon-1	11766.8	9563.8	14629.2	9949.5	9095.67	8792.5	12813	3172.34	11216.7	10435.1	8842.79	11541.6	11787	9693.35	9512.23	10141.7	10184.6	1.12492	1.53758	0.332692	0.688144	6	6
Q8K4Z5	Sf3a1	Splicing factor 3A subunit 1	33581.5	24409.8	26609.6	22820.6	20731.1	21068.8	24695.1	10838.7	22438.5	19164.9	22531.2	31880.9	28220.9	23099	27937.8	25598.8	24101.7	0.943618	1.632	0.844294	0.799883	6	6
Q8QZS3	Flcn	Folliculin	823.857	769.27	1432.37	904.052	807.454	1575.04	953.084	1062.58	694.686	1307.72	543.048	1034.38	832.347	527.377	1211.3	998.473	967.315	1.08306	1.49548	0.904598	0.884593	18	6
Q8QZV7	Asun	Protein asunder homolog	1697.69	1627.3	1900.39	1095.23	1926.35	1746.91	1706.46	1687.03	2183.04	1971.15	1513.79	1618.26	1743.78	1829.97	1484.78	1877.74	1725.62	0.630392	1.22621	0.22061	0.807733	12	18
Q8QZY1	Eif3l	Eukaryotic translation initiation factor 3 subunit L	112159	103148	114645	107811	106301	81051.7	117311	25729.4	92664.2	94691.1	103208	125822	97184.5	112039	96044.3	89320.7	98695.7	1.01416	1.55521	0.161923	0.107053	6	12
Q8R010	Aimp2	Aminoacyl tRNA synthase complex-interacting multifunctional protein 2	6516.9	6445.3	4279.24	6303.29	2022.53	530.084	3889.91	408.061	636.861	6097.05	6707.54	4445.94	1568.92	5015.88	3838.51	3806.85	3907.06	1.61233	5.07801	0.265746	0.0476092	6	6
Q8R035	Ict1	Peptidyl-tRNA hydrolase ICT1, mitochondrial	5625.87	4565.14	3578.66	2822.03	3132.27	4286.49	4356.57	4752.31	3584.62	4002.01	2960.72	2856.04	3104.68	3730.25	2971.68	3544.04	3742.09	0.749271	1.59217	0.29782	0.00803666	24	6
Q8R050	Gspt2;Gspt1	Eukaryotic peptide chain release factor GTP-binding subunit ERF3B;Eukaryotic peptide chain release factor GTP-binding subunit ERF3A	40070.4	39504.8	40855.2	35670.8	31185.3	34204.4	32943.9	19210	27283.4	31226.1	26002.8	31301.2	26862.7	29860.3	27808.6	23215.5	31075.3	0.696538	1.52578	0.398363	0.152303	24	18
Q8R081	Hnrnpl	Heterogeneous nuclear ribonucleoprotein L	50656.1	59743.7	38331.8	51443.8	42466.1	40942.6	45596.6	10587.3	62640.7	53197.1	43131.6	42245.2	40455.2	49929.1	40996	34778.7	44196.3	1.17778	1.96497	0.0362607	0.00526516	24	18
Q8R0A0	Gtf2f2	General transcription factor IIF subunit 2	27185.9	18695.5	19362.4	20752.9	13619.8	16179.2	10670.8	8244.76	22135.1	9699.84	9921.07	11566	11256.1	14172.5	12568.8	15470	15093.8	1.25489	2.42558	0.478203	0.341223	24	18
Q8R0F6	Ilkap	Integrin-linked kinase-associated serine/threonine phosphatase 2C	6841.51	7140.98	8060.78	6093.14	6426.91	6038.5	5084.68	5717.15	6160.11	6010.09	6439.61	5651.37	4488.38	6587.68	5273.88	6049.15	6128.99	0.582869	1.31033	0.285811	0.12692	24	18
Q8R0G9	Nup133	Nuclear pore complex protein Nup133	2205.73	4051.78	4236.98	2798.87	3908	3393.59	2491.07	4249.58	969.55	2859.99	3100.16	3452.24	3121.81	2170.49	3410.14	2544.88	3060.3	1.0718	1.16685	0.519098	0.83243	6	18
Q8R0L9	Tada3	Transcriptional adapter 3	2190.27	2593.09	1896.87	2103.96	2177.06	2346.55	1702.36	1825.23	1243.75	1766.76	1773.73	2361.05	1346.29	1385.73	1471.17	1642.01	1864.12	0.723849	1.35598	0.849398	0.494884	6	12
Q8R0S2	Iqsec2;Iqsec1;Iqsec3	IQ motif and SEC7 domain-containing protein 2;IQ motif and SEC7 domain-containing protein 1;IQ motif and SEC7 domain-containing protein 3	8214.59	6760.08	5020.46	3660.5	5259.35	3858.56	4116.15	3377.42	5974.09	4644.54	6528.54	5078.66	4199.31	4293.79	5193.72	3765.89	4996.6	0.968092	1.99834	0.208566	0.0281145	24	18
Q8R146	Apeh	Acylamino-acid-releasing enzyme	20518.8	22837.3	13909.9	13924.3	15402	9345.24	10368.6	9956.95	11302.8	10193	12282.7	15013.6	15730.7	15527.9	17419.3	7983.02	13857.2	1.07195	2.13309	0.753718	0.807733	12	6
Q8R151	Znfx1	NFX1-type zinc finger-containing protein 1	16032.6	12775.5	12962.3	12087.1	12428.9	8874.42	11890.2	7699.11	13203.1	13804.9	11295.1	12782.5	11168.2	11184.2	7710.3	11088	11686.7	0.713077	1.47061	0.00174635	7.38175e-05	24	18
Q8R1A4	Dock7	Dedicator of cytokinesis protein 7	63460.1	39658.7	55501.3	51488.9	42310	44337.9	51681.2	37809.2	52772.1	49113.5	40485.8	40025.9	41990	46926.9	38955.5	34510	45689.2	0.633631	1.23477	0.392758	0.264523	24	18
Q8R1B4	Eif3c	Eukaryotic translation initiation factor 3 subunit C	58534	55447.1	47884.3	55362.8	45423.7	40380.9	45052.9	50722.1	53862	44020.6	43904.9	50376.3	53852.2	54401.8	43964.1	52950.7	49758.8	0.364823	1.32838	0.791018	0.546765	24	18
Q8R1F1	Fam129b	Niban-like protein 1	11101.1	11030.3	8074.87	10519.8	8207.01	9105.31	6910.11	8128.1	5336.98	6885.41	7025.59	9134.9	7179.86	8718.91	6693.83	7324.51	8211.04	0.702001	1.47168	0.863961	0.403066	6	12
Q8R1G6	Pdlim2	PDZ and LIM domain protein 2	6788.29	5273.86	3854.66	3372.91	4712.59	4415.22	3482.79	7291.69	4034.53	4059.33	3684.33	4436.9	5664.88	4607.08	3504.41	4095.84	4579.96	0.855636	1.66891	0.603316	0.548152	12	18
Q8R1M0	Hmces	Embryonic stem cell-specific 5-hydroxymethylcytosine-binding protein	6413.14	4124.09	6648.28	4426.48	4510.37	6168.99	4810.66	4889.33	4577.8	6207	3850.49	5989.67	5136.11	5139.57	7262.17	5841.78	5374.75	0.634761	1.14173	0.897789	0.833768	18	12
Q8R1N0	Znf830	Zinc finger protein 830	6297.06	7493.02	7800.92	6725.28	4585.03	6878.31	5883.46	3591.18	7348.83	8160.68	7981.94	7165.67	5786.67	6461.88	6575.54	8034.1	6673.1	0.684764	1.53317	0.400266	0.0734785	6	6
Q8R1Q8	Dync1li1	Cytoplasmic dynein 1 light intermediate chain 1	79789.7	73467.6	98516.3	80712.4	73889.6	62724.8	79806.3	81925.6	67264.8	69521.3	66923.4	87494.6	77005.4	83761	82963.8	68197.6	77122.8	0.464084	1.31193	0.506443	0.83243	6	18
Q8R1S4	Mtss1	Metastasis suppressor protein 1	2162.36	2204.34	1626.57	2464.77	3002.41	1450.48	1373.83	2505.35	2151.85	2338.23	2405.94	2996.07	2685.37	2730.68	2300.59	1560.19	2247.44	0.724637	1.14789	0.347727	0.220435	12	6
Q8R2G6	Ccdc80	Coiled-coil domain-containing protein 80	69862.9	67432.9	76128.3	57360.8	61155.5	71602.9	67847.3	61386.3	87139.3	79171.7	69920.6	64634.5	75437.9	71610.1	68433.5	73518.9	70165.2	0.424406	1.06238	0.538613	0.832428	24	18
Q8R2M0	Tceanc2	Transcription elongation factor A N-terminal and central domain-containing protein 2	22338.5	22225.9	25109.2	19676	20014.6	20062.3	18102.5	17326.5	26670.9	23604.9	18894.8	21448	19904.1	22831.9	17564.5	20714.2	21030.6	0.444327	1.26408	0.0823923	0.0132352	24	18
Q8R2N2	Cirh1a	Cirhin	35553.9	42322.2	27209.7	26303.7	17964.9	23299.1	19410.4	14758	22117.5	21373.7	20949.2	15618	23545.3	18877.6	18192.7	23459.3	23184.7	1.18889	2.27918	0.463604	0.140382	24	18
Q8R2S9	Actr8	Actin-related protein 8	22592.9	20471.2	24295.4	16185.5	8466.46	10749.7	7737.52	8017.33	15032.4	13294.6	7381.6	7807.61	9037.19	7040.8	11969.8	10443.9	12532.7	1.37676	2.73339	0.413818	0.0681661	24	12
Q8R2T8	Gtf3c5	General transcription factor 3C polypeptide 5	13995.8	10276.2	13485.9	10899.5	13546.7	13057.8	9852.4	6400.89	7837.65	11900.8	9730.75	7199.35	6109.33	13285.7	9984.47	8130.19	10355.8	0.761545	1.63687	0.529836	0.77838	12	6
Q8R317	Ubqln1	Ubiquilin-1	2599.48	2988.47	2920.83	2666.99	2661.56	3481.95	2537.98	1550.2	3255.19	3883.64	3480.89	3888.56	3262.41	3963.78	3714.08	2813.73	3104.36	0.777483	1.50275	0.676157	0.546765	12	6
Q8R323	Rfc3	Replication factor C subunit 3	13280.6	10371.3	9044.87	8515.13	6533.26	6814.77	6481.53	8982.25	10477.6	6150.2	7269.08	7451.06	7441	8683.95	4055.32	5024.4	7911.02	1.16614	1.77194	0.335008	0.0281145	24	18
Q8R349	Cdc16	Cell division cycle protein 16 homolog	52633.3	52637.3	46950.3	47666	40931.5	37313.5	35048.3	18154.8	51037.3	40732.9	36717.4	40433	42392.2	35988.6	39330.8	30643.7	40538.2	0.850618	1.97865	0.0834961	0.000498646	24	18
Q8R3C6	Rbm19	Probable RNA-binding protein 19	12242.7	19107.9	10919.2	10113.5	10458.9	10097.6	13394.9	13851.2	10257.1	10253.3	9322.54	11441.9	10407	6289.1	10795	11502.1	11278.4	1.13658	1.5251	0.385879	0.0255586	18	18
Q8R3L2	Tcf25	Transcription factor 25	436292	379194	315293	319697	287662	291572	246523	273671	319986	313926	308238	337378	321963	334401	312915	276959	317229	0.598205	1.56766	0.263922	0.00526516	24	18
Q8R3S6	Exoc1	Exocyst complex component 1	37563.9	31723.5	33012.6	34008.4	30470.3	31825.2	29811.9	28426.8	28560	30035.9	26987.5	30246.7	26039.4	29962.7	23409.2	29483.6	30098	0.470288	1.18971	0.558192	0.101278	6	12
Q8R3V5	Sh3glb2	Endophilin-B2	18483.7	13329	19374.7	15992.8	14016.9	16740.3	12072.1	11051.5	20503.6	17053.1	17432.7	13326.1	12854.9	12740.3	14237	9048.63	14891.1	0.769248	1.5295	0.0519185	0.00337965	24	18
Q8R4H2	Arhgef12	Rho guanine nucleotide exchange factor 12	26512.1	21572.3	28411.4	20721.8	27349.2	18438.7	20579.1	20715.2	25521.7	27248.7	16671.6	24258.8	17915.1	26543.6	21933.4	23123.3	22969.8	0.511099	1.18983	0.363501	0.751358	24	18
Q8R4R6	Nup35	Nucleoporin NUP53	10391.2	16065.2	14580.3	8217.84	10953.3	15363.3	6062.41	13645.8	6551.72	8051.87	6093.5	14508.4	6912.72	11364.4	10006.4	8757.96	10470.4	0.955337	1.3424	0.92861	0.83243	12	6
Q8R4U7	Luzp1	Leucine zipper protein 1	16536.2	15993.2	9986.58	6083.52	12715.9	13861.7	10183.5	2019.47	14107.1	14518.2	13238	12316.2	7393.55	10528	14199.7	10558.8	11515	1.26068	2.66568	0.472813	0.0467939	24	6
Q8R4X3	Rbm12	RNA-binding protein 12	15690.5	13815.2	19544.8	11183.9	9113.5	10913.5	17540	2088.41	10182.8	13784.5	6264.61	15435.5	11849.5	12447.5	13532.9	13670	12316.1	1.41736	1.56552	0.754792	0.51385	24	12
Q8R527	Rhoq	Rho-related GTP-binding protein RhoQ	1242.54	2376.05	2346.65	1370.76	1856.65	2126.44	1889.89	1329.65	737.401	1297.01	1977.75	2193.55	1647.57	1874.77	1428.01	949.352	1665.25	0.984025	1.23716	0.374024	0.0700731	6	18
Q8R550-2	Sh3kbp1	SH3 domain-containing kinase-binding protein 1	10230.4	11780.7	8534.34	8207.84	11304.5	6819.04	6647.66	24898.7	3383.27	7155.13	9482.7	9841.27	6251.58	9938.35	8976.16	8592.34	9502.75	2.26413	1.88425	0.65291	0.663445	18	18
Q8R5C5	Actr1b	Beta-centractin	5469.22	3091.19	7330.89	5042.37	4984.96	4247.7	2933.83	2946.45	7688.84	4556.64	6230.08	2375.85	4043.87	4030.83	3711.45	3311.58	4499.73	1.18073	2.1042	0.194874	0.0305	6	12
Q8R5H1	Usp4;Usp15	Ubiquitin carboxyl-terminal hydrolase 4;Ubiquitin carboxyl-terminal hydrolase 15	37211.3	29540.8	31395.7	44089.9	22542	31281.4	33224.4	27904.6	50980.8	37141.4	34694.8	27550.9	31400.6	32908.3	30519.2	30793.6	33323.7	0.853408	1.40247	0.329357	0.242479	24	18
Q8R5J9	Arl6ip5	PRA1 family protein 3	6556.79	5823.81	5601.18	4035.41	4223.55	3824.37	4158.33	3242.48	3485.76	3464.55	3444.17	3207.1	4233.24	3732.83	3894.58	3878.65	4175.42	0.80224	1.67287	0.856157	0.769245	24	18
Q8R5K4	Nol6	Nucleolar protein 6	27618.8	23890.3	36754.2	25969.7	24803.4	24938	14754.9	7516.02	23947.7	26543.2	17966.2	23573.8	16482.7	23415.8	17080.6	23356.1	22413.2	1.30451	2.81641	0.294229	0.00803666	24	18
Q8R5L3-2	Vps39	Vam6/Vps39-like protein	7668.45	6566.59	6769.79	5251.31	4854.83	6436.25	6526.2	5444.56	7593.08	8004.02	6082.66	8249.59	5714.24	6493.02	7673.7	6891.33	6638.73	0.511358	1.26073	0.28505	0.0314776	24	12
Q8VBT9	Aspscr1	Tether containing UBX domain for GLUT4	12397.2	17175.3	20910.7	15676.1	18831.7	13141.6	18127.9	13066.7	14922.3	11408.2	14680.3	11573.8	17094.7	14303.8	11880.9	20521	15357	0.618771	1.23719	0.712508	0.88722	12	12
Q8VBW5	Bbx	HMG box transcription factor BBX	13887.6	20673.5	18476.9	23189.7	15412.8	21924.8	14965.3	17593.5	24025.3	18379.1	21437.2	17914.4	17467.2	30005.1	18037.4	16344.7	19358.4	0.832583	1.27974	0.337269	0.405385	6	12
Q8VBX6	Mpdz	Multiple PDZ domain protein	23197.1	29621.6	29184.6	37587.6	30590.5	18374.2	17073.4	24930.5	19655.1	33942.4	31344.9	31415.1	17323.8	32297.5	28025.1	40381.2	27809	0.83814	1.58967	0.519587	0.546765	6	6
Q8VC42	Mic1	Uncharacterized protein C18orf8 homolog	4207.64	7021.79	4956.56	5947.62	4269.11	5907.25	7190.1	6092.19	6071.09	5088.49	4202.12	5215.41	5407.83	3049.89	4991.13	5130.81	5296.81	0.781641	1.30521	0.401123	0.457138	18	18
Q8VC70	Rbms2	RNA-binding motif, single-stranded-interacting protein 2	24470	38759	34816.8	22106.9	16717.7	15439.6	22192.3	20922.6	18822.9	25993.2	25388.5	22247.6	26439.2	22296	21668.5	21300.9	23723.9	0.982954	1.96624	0.46579	0.227819	24	18
Q8VCD5	Med17	Mediator of RNA polymerase II transcription subunit 17	32548.6	27343.9	22091.8	28502.4	26273.3	22178.9	35560.4	7401.02	42738.6	34477	21737.7	30037	35513.7	20286.5	18079.8	29107.2	27117.4	1.30313	1.3941	0.0742866	0.342696	24	18
Q8VCG3	Wdr74	WD repeat-containing protein 74	29852.7	29745.4	22944.6	22800.2	22014.7	25537.8	18494.5	19459.6	25788	19819.7	19192.5	17176.1	15816.8	21091.6	18728.2	16375.4	21552.4	0.651244	1.57027	0.2815	0.0306703	24	18
Q8VD12	Znf385a	Zinc finger protein 385A	37874.4	35142.1	36048.2	33921.6	31454.2	32136.1	34028.5	33274.6	36927.1	35616	38512.5	36037.1	35630.4	39215.6	34366.6	31663.9	35115.6	0.221027	1.14823	0.525055	0.110218	6	12
Q8VD62	Bles03	UPF0696 protein C11orf68 homolog	17062	16023.1	23659	15719.5	12522.1	12660.7	10493.1	10233	9217.15	10464.3	16478.1	18830.8	12577.1	15876.5	12239.1	17272.9	14458	0.998879	1.89994	0.373272	0.057131	6	12
Q8VD65	Pik3r4	Phosphoinositide 3-kinase regulatory subunit 4	80467.9	69388.3	69513.6	62055.2	67711.7	67154.4	59146.1	53897.8	86831.4	64206.1	65449.2	70496	71267.4	76116.7	64165.1	67904.9	68485.7	0.480883	1.32565	0.118181	0.274076	24	18
Q8VD66	Abhd4	Abhydrolase domain-containing protein 4	98795.6	100222	101955	92683.2	96990.3	108601	79068.8	81375.2	97663.9	88171.4	90285.5	88191.2	85480.7	105313	88293.4	91608	93418.6	0.316126	1.28139	0.220493	0.242479	12	6
Q8VDD5	Myh9	Myosin-9	1.85977e+06	2.01168e+06	1.69985e+06	1.84928e+06	1.84206e+06	1.70834e+06	1.79892e+06	1.58623e+06	1.68137e+06	1.35924e+06	1.38741e+06	1.568e+06	1.47991e+06	1.56626e+06	1.5043e+06	1.49441e+06	1.64981e+06	0.395467	1.14366	0.940995	0.853431	24	18
Q8VDD8	Wash1	WAS protein family homolog 1	21192.3	22272.3	22490.5	15713.9	17149	19982.9	17770.2	17884.9	15197.2	15901.3	19865	19007.2	15458	19462.2	17634.1	12420.4	18087.6	0.55674	1.21903	0.692284	0.580434	6	12
Q8VDG3	Parn	Poly(A)-specific ribonuclease PARN	26445.2	17361	11703.2	17948	14609.5	14860.1	13764.5	15764.4	27907.2	20951.4	12454.8	17008.6	20661.1	22556.9	19097.3	18168.5	18203.9	0.890141	1.48649	0.179579	0.0840877	24	6
Q8VDJ3	Hdlbp	Vigilin	981860	826188	813796	732150	702077	734092	728732	600182	864394	792815	811405	776145	737944	793651	662525	715625	767099	0.49756	1.36054	0.0172564	7.38175e-05	24	18
Q8VDK1	Nit1	Nitrilase homolog 1	1228.75	2058.84	3564.19	1997.2	1496.88	2222.58	2458.84	1133.08	2378.69	1691.65	1957.77	1925.98	1837.26	2083.66	1790.13	2393.84	2013.71	1.20728	1.69163	0.518131	0.764533	6	18
Q8VDM1	Zgpat	Zinc finger CCCH-type with G patch domain-containing protein	125291	88046.1	86894.1	76180.4	74623	71586.1	87748.5	58427.9	73455.9	96033.5	106975	108761	113365	99663.3	72806.6	85007.5	89054	0.750816	1.45945	0.644427	0.274076	6	12
Q8VDM4	Psmd2	26S proteasome non-ATPase regulatory subunit 2	41618.3	34750.2	10691.1	36034.7	43117.1	31144.7	38825.6	52483.2	30006.4	37986	37547.3	38430	32197.6	31716.4	24672.3	24022.5	34077.7	1.22638	1.95414	0.919415	0.686523	24	12
Q8VDM6	Hnrnpul1	Heterogeneous nuclear ribonucleoprotein U-like protein 1	55993.5	43675.7	52293.1	51201.7	49972.9	52157.4	54706.5	21193.8	64569	44303.7	70805.7	59461.1	55609.4	51961.5	43603.3	52073.1	51473.8	0.963828	1.36356	0.220008	0.16362	6	12
Q8VDN2	Atp1a1	Sodium/potassium-transporting ATPase subunit alpha-1	23231.6	33003.8	17669.9	25866.6	24231.3	26968.2	30366.2	27741.4	12004.7	15209.9	18295.3	24639.5	19813.3	25215	21769.7	33461.9	23718	0.904682	1.33469	0.583917	0.114262	18	6
Q8VDP2		UPF0428 protein CXorf56 homolog	162793	128930	129329	123102	109409	122749	107291	95868	153832	131329	133998	123721	110725	130443	102830	115266	123851	0.540363	1.43593	0.00217059	7.38175e-05	24	18
Q8VDP4	Ccar2	Cell cycle and apoptosis regulator protein 2	58272.9	38762.8	49840.3	49009.4	44863.3	40556.2	37152.3	52690	48417.3	42114.6	38633.2	51551.3	45010.5	45547.1	52648.5	41140.2	46013.1	0.459012	1.15723	0.523083	0.801846	6	6
Q8VDR9	Dock6	Dedicator of cytokinesis protein 6	2603.96	3466.45	3144.59	2429.65	3155.23	3971.33	3561.01	1850.48	2074.23	4877.33	2616.42	4351.55	3684.12	3580.19	4364.5	4512.07	3390.2	0.892824	1.31693	0.883867	0.688144	18	6
Q8VDS4	Rprd1a	Regulation of nuclear pre-mRNA domain-containing protein 1A	2162.48	1661.25	1789.83	1561.95	2046.75	1532.57	1567.46	961.305	1818.89	1640.17	936.885	1902.49	1339.41	1490.8	1429.52	1051.03	1555.8	0.787756	1.51209	0.103402	0.0770804	24	18
Q8VDS7-2	Cep57l1	Centrosomal protein CEP57L1	11866.2	9588.68	14158.9	10380.6	11079.4	12205.1	11380.5	3531.81	14425.1	10731.6	12359.7	9752.64	10495.3	10767.4	9052.4	9801.46	10723.6	1.01583	1.64559	0.10685	0.257363	6	12
Q8VDV8	Mitd1	MIT domain-containing protein 1	23584.5	14937.4	18333.5	17920	19624.6	22505	16315.5	7958.23	17516.4	17746.6	12466.3	22601.1	19046.7	19719.1	11314.4	17122.2	17419.5	0.89706	1.7356	0.0144098	0.0132352	12	6
Q8VE11	Mtmr6	Myotubularin-related protein 6	32354.8	24889.4	26794.6	20899.5	23053	24233.7	7485.52	30262.7	24343.4	24162.5	33444	46401.3	28653.6	24081.3	26074.5	22668.9	26237.7	1.4832	1.51647	0.488077	0.435894	6	6
Q8VE18	Smg8	Protein SMG8	44394.3	27312.3	26878.9	37120.6	32198.6	21645	20845.6	22366.9	29184.5	29173	31455.1	32723.3	26273.8	23949.5	27272.1	28587.8	28836.3	0.816633	1.65939	0.169712	0.0233577	6	12
Q8VE19	Mios	WD repeat-containing protein mio	21447.4	22060.8	28373.1	29062.5	21650	20271.5	19936.8	10737	16584	26375.1	17461.3	24032.8	21436.6	23149.4	20201.7	23806.9	21661.7	0.84599	1.87247	0.512409	0.116786	6	12
Q8VE62	Paip1	Polyadenylate-binding protein-interacting protein 1	80540.2	71023.9	73549.1	62438.9	59487.2	63095.2	72813.1	37558	91058.6	117083	83841.7	88681.3	82313	67634.3	70583.7	68277.6	74373.7	1.06927	1.37322	0.329957	0.0350366	24	12
Q8VE73	Cul7;Cul9	Cullin-7;Cullin-9	158591	139838	148202	151126	125468	118700	114845	103926	122743	130366	125902	128834	102227	109159	91977.2	96578.2	123030	0.541443	1.36822	0.1155	0.000453315	24	18
Q8VE80	Thoc3	THO complex subunit 3	2764.86	2030.98	3489.98	2968.21	2605.99	2384.25	3741.45	1747.31	2576.83	2332.41	2265.36	3198.94	1928.67	2706.52	2668.86	1926.14	2583.55	0.771863	1.34662	0.210582	0.413769	6	12
Q8VE94	Fam110c	Protein FAM110C	11371.2	8993.39	9078.2	8201.49	6583.87	10121.3	8238.14	3485.02	22076.7	15098.8	15494.3	14023	11127.3	12222.1	15101.9	10071.3	11330.5	1.64085	1.73712	0.714236	0.68315	24	18
Q8VE98	Cd276	CD276 antigen	1519.19	3006.83	3339.68	2095.74	2013.43	1811.7	2686.07	1859.35	1380.96	1780.28	1813.3	1395.1	1590.08	1591.09	1254.87	1642.9	1923.78	1.0837	1.42097	0.9254	0.853431	6	18
Q8VEE4	Rpa1	Replication protein A 70 kDa DNA-binding subunit;Replication protein A 70 kDa DNA-binding subunit, N-terminally processed	6750.64	4970.03	9084.62	4366.8	3161.99	4207.15	3908.21	4556.38	4016.13	3011.76	4022.93	3796.3	3368.66	3687.27	3365.47	2552.02	4301.65	1.51863	1.82537	0.571601	0.189764	6	6
Q8VEH5	Epm2aip1	EPM2A-interacting protein 1	5181.03	5501.4	4878.96	5481.08	2059.81	2967.59	5767.48	1966.23	3478.4	4859.75	2742.16	3740.73	5176.03	5352.48	3745.94	5943.73	4302.67	0.924424	2.12484	0.880541	0.816009	18	18
Q8VEK3	Hnrnpu	Heterogeneous nuclear ribonucleoprotein U	393764	382661	299513	357740	359846	273823	332882	262752	255322	266376	265361	351861	278303	324789	268709	287502	310075	0.446479	1.30353	0.881875	0.853431	24	18
Q8VH51	Rbm39	RNA-binding protein 39	8367.99	6908.13	11319.6	5354.05	6302.45	8152.9	3302.8	8325.58	8648.75	9754.97	6343.07	8805.12	7535.79	8459.49	6228.85	7529.9	7583.71	1.0571	1.43387	0.164542	0.341223	24	18
Q8VHG2	Amot	Angiomotin	35482.1	33833.4	40843.1	38508.6	39206.4	36974.3	35161	33234.4	38312.9	36577.3	39511.7	38709.2	30689	36765.4	38635.1	38345	36924.3	0.274997	1.16019	0.510865	0.0535267	6	18
Q8VHJ5	Mark3;Mark2;Mark1	MAP/microtubule affinity-regulating kinase 3;Serine/threonine-protein kinase MARK2;Serine/threonine-protein kinase MARK1	4863.58	14502.9	7131.02	4290.86	6030.4	6163.56	7450.43	5681.31	14026.1	10154.9	10219.7	8320.59	10279.3	3870.46	8845.47	9020.17	8178.18	1.30009	1.69556	0.275159	0.371603	24	12
Q8VHK9	Dhx36	ATP-dependent RNA helicase DHX36	109800	79128.4	97023.2	68917.2	82388.9	55962.7	96862.7	46079.6	97345.7	80184.8	74761.4	62984.5	61119.5	82851.7	70244.8	65932.1	76974.2	0.827816	1.36557	0.0586694	0.132261	24	12
Q8VHR5	Gatad2b	Transcriptional repressor p66-beta	168750	195308	162295	169585	164387	142510	121167	150281	131031	145980	168367	175909	194422	180128	175334	193837	164956	0.449456	1.34117	0.950349	0.801846	12	6
Q8VHX6	Flnc	Filamin-C	312270	328891	395334	358527	368226	290220	368172	338049	308927	322049	251136	356671	346295	304057	330362	311630	330676	0.43607	1.17578	0.866908	0.874741	6	18
Q8VI33	Taf9;Taf9b	Transcription initiation factor TFIID subunit 9;Transcription initiation factor TFIID subunit 9B	52850.1	100909	75476	58111.6	67166.1	59845.8	60606.7	66742.9	42853.6	51215.6	47844.8	62580.3	45607	60272	33053.7	50536.5	58479.5	1.16032	1.21059	0.902168	0.833768	6	12
Q8VI75	Ipo4	Importin-4	70872.4	57791.5	58187.7	57689.4	53409.4	50900.1	46206.3	52298	49694.1	52410.8	54289.6	51995.5	42610.6	46870.2	39560.9	47302.5	52005.6	0.602079	1.30617	0.297562	0.0157388	24	18
Q8VI84	Noc3l	Nucleolar complex protein 3 homolog	6764.76	4910.54	3666.2	3750.63	4024.89	3671.05	7087.43	6996.38	5850.88	8576.54	4904.13	3711.48	5277.04	5594.99	3572.6	3200.9	5097.53	1.05456	1.8989	0.506051	0.242479	24	6
Q8VIG1	Rest	RE1-silencing transcription factor	28549.3	20908.7	20457	14617	17364.1	16598.5	17748.7	19564.7	22645.7	26339.6	25899.9	26958.6	18357.7	29651.4	29967.4	28016.1	22727.8	0.675406	1.45625	0.858134	0.413769	24	12
Q8VIJ6	Sfpq	Splicing factor, proline- and glutamine-rich	171228	154504	137889	157188	138471	117192	140674	166658	308496	150547	155842	163847	179912	156757	174691	141210	163444	1.17046	1.27407	0.414216	0.807733	24	12
Q91V17	Znrf1	E3 ubiquitin-protein ligase ZNRF1	26884.5	26350	24622.1	20621.2	20899.8	23091	18808.8	21739.4	21186.4	16534.3	18868.8	23865.8	19568.6	21972.3	22106.9	18712.5	21614.5	0.478853	1.31287	0.874272	0.873596	24	18
Q91V81	Rbm42	RNA-binding protein 42	35812.7	39533.8	31418.3	27051.9	29203.7	28816.5	30386.1	17998	30578.8	32073.1	27625.1	32832.3	30074.9	30319.4	27458	27320.1	29906.4	0.720106	1.55726	0.0976877	0.012032	24	18
Q91V92	Acly	ATP-citrate synthase	423003	415180	413360	428853	375593	426859	415267	275696	383619	352556	319336	379817	306152	307011	264412	316277	362687	0.453397	1.2189	0.480901	0.185677	24	18
Q91VC3	Eif4a3	Eukaryotic initiation factor 4A-III;Eukaryotic initiation factor 4A-III, N-terminally processed	482083	436641	336170	402205	316437	343855	311306	279194	378494	395546	316211	360720	290896	336400	283594	286458	347263	0.584251	1.55584	0.0253759	3.73863e-05	24	18
Q91VE6	Nifk	MKI67 FHA domain-interacting nucleolar phosphoprotein	6568.11	4660.11	2569.66	3430.54	6686.26	6627.6	6705.4	5447.45	8604.6	1891.27	5601.3	2935.19	3002.47	4702.11	4078.52	4280.6	4861.95	1.38079	2.2189	0.482449	0.413769	18	12
Q91VH2	Snx9	Sorting nexin-9	7015.64	12141.2	10671.7	11664.9	13176.7	9091.1	11225	14130	7190.49	7395.31	9682.34	8281.06	5683.7	11906	9196.7	6127.79	9661.22	0.874244	1.32355	0.84144	0.822978	18	6
Q91VI7	Rnh1	Ribonuclease inhibitor	53793.8	58268	47039.7	59263	49204.1	57070	50343.4	63715.5	30560.6	52045.5	70219.5	59579.8	52117.9	51039.7	57563.6	38019.9	53115.3	0.746657	1.07325	0.621841	0.586278	6	6
Q91VJ2	Prkcdbp	Protein kinase C delta-binding protein	35454.1	33049.3	24843.3	32104.7	28615.9	26880.4	27910.3	23547.5	20558	22358.3	23718.3	25535.6	23761.8	19531.3	25837.5	20887.8	25912.1	0.614493	1.33125	0.930543	0.799883	24	18
Q91VJ4	Stk38	Serine/threonine-protein kinase 38	5376.55	5463.26	6304.28	7322.4	5288.89	6173.76	4998.19	3946.13	6660.32	6859.09	4327.19	5524.01	2880.63	4695.43	2706.37	3832.73	5147.45	0.896759	1.5235	0.303695	0.012032	24	18
Q91VJ5	Pqbp1	Polyglutamine-binding protein 1	14351.5	7911.73	11376.3	7449.14	14866.2	8094.63	8379.26	1036.06	11511.1	11348.4	10557.4	8278.93	10367.6	11551.6	6234.7	7760.58	9442.19	1.46471	2.43866	0.0244177	0.170612	24	18
Q91VK4	Itm2c	Integral membrane protein 2C;CT-BRI3	30319.9	35643	32244.6	41733.7	35273.4	38737.7	41628.1	32099	18385.8	17880.8	18987.1	16563.7	29773.8	47031.6	35180.4	36591.8	31754.7	0.959479	1.12201	0.507465	0.132909	12	12
Q91VL8	Terf2ip	Telomeric repeat-binding factor 2-interacting protein 1	36368.5	50551.6	31915.1	26184.2	19621.9	29145	32517.8	15820.5	49600.9	45563.3	37663.2	35325.4	46862.6	41774.5	48545.9	36857.6	36519.9	0.951019	1.79816	0.643747	0.185801	24	6
Q91VM5	Rbmxl1;Rbmx	RNA binding motif protein, X-linked-like-1;RNA-binding motif protein, X chromosome;RNA-binding motif protein, X chromosome, N-terminally processed	14715.7	11964.3	9164.74	10945.7	10172.5	10739.6	10224.1	14609.6	15069.7	9535.6	7880.55	10541.4	5771.29	8502.37	8782.85	7116.05	10358.5	0.897658	1.32667	0.405412	0.0749827	24	12
Q91VN6	Ddx41	Probable ATP-dependent RNA helicase DDX41	16025.9	11339.2	9962.55	9911.49	10278.6	9677.87	9483.3	7507.63	12164.6	13170.2	9193.75	10055.6	10508.5	10805.1	10130.7	8991.01	10575.4	0.805483	1.61057	0.00982021	0.0144384	24	18
Q91VR2	Atp5c1	ATP synthase subunit gamma, mitochondrial	209656	180553	166679	182257	138849	153355	189665	139494	152271	155852	156420	120535	145765	178056	97605	95582.8	153912	0.741155	1.3354	0.600596	0.312788	24	18
Q91VR5	Ddx1	ATP-dependent RNA helicase DDX1	287377	387124	358903	239438	319416	222271	337838	190992	237317	225769	182997	292254	230273	221359	211147	232404	261055	0.781932	1.27546	0.84241	0.457138	24	18
Q91VT1	Nsmce2	E3 SUMO-protein ligase NSE2	21959.8	23764.9	21665.4	23126.2	19096	20405.9	16828.2	16323.7	11860.3	21370.6	18027.4	20517.4	8375.94	17742.9	17792.4	21417.4	18767.2	0.819996	1.37925	0.644671	0.142176	24	18
Q91VT4	Cbr4	Carbonyl reductase family member 4	10869.8	13933.5	11109	14572.5	8920.51	11482.8	11833.4	9327.06	14257.2	14758.2	13036.9	12591.4	7652.18	12055	12644.5	7969.43	11688.3	0.607955	1.25869	0.0161884	0.0317395	24	12
Q91VW5	Golga4	Golgin subfamily A member 4	2869.07	2939.16	1732.48	2452.16	2233.71	2708.19	2184.94	2574.49	3050.93	3264.94	3063.82	2516.95	1604.81	2103.72	1936.15	2227.72	2466.45	0.673083	1.38799	0.252714	0.0181643	24	12
Q91VW9	Zkscan3	Zinc finger protein with KRAB and SCAN domains 3	101339	66396.8	50386.9	54180.3	59478.2	57633	56608.6	36211.4	93740.5	86862.8	74294.4	79666.9	69397.7	94581	84505.8	59818.1	70318.8	0.926178	1.80711	0.460202	0.341575	24	18
Q91VX2	Ubap2	Ubiquitin-associated protein 2	71907.5	73860.7	42660.4	49580.9	43477.8	44478.9	34124.9	27795.5	53066.7	35763.1	52793.4	49991.9	52183.1	43609.8	37179	34306.4	46673.8	0.986962	2.35412	0.168305	0.00254673	24	18
Q91VY5	Kdm4b	Lysine-specific demethylase 4B	16191.4	13335.3	14748.8	12615.7	12545.5	13919.6	13930	11588.7	11842.7	15491.5	15278.7	13990.8	13133.4	12518.2	12278.4	13916.9	13582.9	0.338862	1.15706	0.131205	0.189764	24	18
Q91VY9	Znf622	Zinc finger protein 622	17204.9	17842.1	16382.2	16576.5	14361.6	13190.9	17000.2	10699.2	15706.2	15564.6	14542	15449.2	13849.4	13740	10663.7	11921.3	14668.4	0.489374	1.27201	0.10451	0.00130198	24	18
Q91VZ6	Smap1	Stromal membrane-associated protein 1	153217	198928	155509	166413	142076	142334	128313	138304	157867	138801	121457	146060	124189	139815	121494	109812	142787	0.62412	1.32079	0.229112	0.00803666	24	18
Q91W50	Csde1	Cold shock domain-containing protein E1	641363	596218	513220	546411	483635	465154	403688	364250	590306	502311	493759	472915	524174	554078	496716	434666	505179	0.548544	1.61156	0.128066	0.00371761	24	18
Q91W59	Rbms1	RNA-binding motif, single-stranded-interacting protein 1	13683.2	10098.4	11231.7	11681.5	10107.3	10549.8	9404.26	9745.9	8162.63	9680.7	13850.7	14378.9	8810.41	10275.2	10644.9	11593.7	10868.7	0.571938	1.24185	0.38662	0.0808263	6	18
Q91W86	Vps11	Vacuolar protein sorting-associated protein 11 homolog	16473.1	19678.7	24501.4	18939	23814	20629.1	18455.3	14343.9	21330.9	23752.7	16547.6	17502.3	15164.2	20543.8	20101.2	27338.2	19944.7	0.651515	1.355	0.994527	0.681077	12	18
Q91W92	Cdc42ep1	Cdc42 effector protein 1	18115.3	15799.8	16790.2	8225.12	16111.6	14074.3	14156.5	5454.6	4273.13	15749.5	11316.4	12237.8	6628.56	13935.7	13388.7	13597.6	12490.9	1.10818	1.72939	0.966517	0.853431	24	18
Q91W96	Anapc4	Anaphase-promoting complex subunit 4	15521.3	13936.8	12543	11586.5	14787.8	13676.4	12660.7	2740.2	14936	17488.7	8811.5	12166	15363.1	13771.4	11024.9	11471.3	12655.3	1.16539	1.91276	0.0767089	0.114262	24	18
Q91WC0	Setd3	Histone-lysine N-methyltransferase setd3	55838.4	64104.2	47807.4	50266.2	45735.3	43093.8	38538.6	30102.4	56111.7	51685.4	48165.3	50869.9	56698.4	57003.2	49417.5	48869.9	49644.2	0.68491	1.74739	0.358515	0.0435944	24	18
Q91WF7	Fig4	Polyphosphoinositide phosphatase	12205.7	11444.6	10615.6	9371.91	11668.3	8896.32	9398.81	10964.2	10665.5	9315.08	10992	10814.4	10182.3	11886.9	11137.9	9947.04	10594.2	0.312381	1.18326	0.907415	0.736166	24	18
Q91WG4	Elp2	Elongator complex protein 2	58312.6	57019.7	58630.5	51267.1	44160.8	44998.2	44986.8	35413.2	39017.3	49543	38784.5	45120.6	40876.2	40157.4	41260.1	39667.2	45576	0.509421	1.43448	0.429692	0.140382	24	18
Q91WJ8	Fubp1	Far upstream element-binding protein 1	117129	110979	91285.3	104415	79005.9	76098.1	58330.8	89735.3	101997	132015	88472.7	91230.2	78779.4	89317.1	63371.8	62148.7	89644.3	0.821956	1.54058	0.00766972	1.80593e-05	24	18
Q91WK2	Eif3h	Eukaryotic translation initiation factor 3 subunit H	42946.3	35736.2	23194	43415.4	32402.6	22894.9	30018.2	38807.4	33611.1	32880	26654.6	45837.1	49671.1	37666.1	43215.7	41764.4	36294.7	0.737744	1.4229	0.947434	0.736166	18	18
Q91WM1	Strbp	Spermatid perinuclear RNA-binding protein	5933.66	5006.54	5131.27	4022.07	3974.94	4562.5	5374.23	4515.47	5586.11	3781.82	4691.37	4990.65	4071.73	7041.47	4806.79	5258.69	4921.83	0.662285	1.28144	0.913901	0.688144	24	12
Q91WN1	Dnajc9	DnaJ homolog subfamily C member 9	55655.9	61297.9	44842.4	50466.5	44035.7	32539.4	38419.4	34349.7	20820.6	35676.1	30256.8	31837.7	31439.2	30753.6	25423.1	31307.8	37445.1	1.08098	1.60719	0.878643	0.700406	24	18
Q91WP6	Serpina3n	Serine protease inhibitor A3N	24584	19450.7	24108	23502.6	19119.4	28541.5	21669	20255.1	24088.5	20957.7	19944.9	20242.7	21783.6	19392.4	17866	19993.3	21593.7	0.494378	1.13684	0.590413	0.700406	24	18
Q91WR3	Ascc2	Activating signal cointegrator 1 complex subunit 2	129879	123236	74244.7	152553	124068	89782.5	47033.9	104375	123909	126102	174035	176530	138272	133310	127473	123738	123034	1.05252	1.67173	0.574392	0.0681661	6	12
Q91WT8	Rbm47;Rbm46;A1cf	RNA-binding protein 47;Probable RNA-binding protein 46;APOBEC1 complementation factor	61215.8	61049.3	70643.9	60938.5	60806.9	57671.8	55587	63265.6	55049.6	59181	54169	76837	70571.3	66370.6	66044.4	60595	62499.8	0.36269	1.1106	0.438477	0.84228	6	18
Q91X20	Ash2l	Set1/Ash2 histone methyltransferase complex subunit ASH2	13372.2	10892.7	8664.39	10731.8	11266.7	11999.4	11455.3	7342.1	8560.87	7295.66	10547.9	10684.1	8747.36	10030	8817.34	10120.6	10033	0.605653	1.29086	0.935777	0.827964	12	6
Q91X58	Zfand2b	AN1-type zinc finger protein 2B	19872.3	20958.8	14319.9	19687.2	19517.5	14062.6	15425.8	15785.2	15396.1	19626.2	16105.2	17093.7	16975.3	18291.1	13471.4	15030.6	16976.2	0.441055	1.30823	0.0935533	0.0609999	24	18
Q91XD6	Vps36	Vacuolar protein-sorting-associated protein 36	34744.7	32737.2	32950.9	25828.9	24319.3	21294	26734.5	29278.4	22730	28271.6	25020.9	20687.3	19658.3	21838.2	14263.8	24628.1	25311.6	0.809153	1.47943	0.494068	0.0314776	24	12
Q91XI1	Dus3l	tRNA-dihydrouridine(47) synthase [NAD(P)(+)]-like	13154.8	14510.6	15810.4	13179	14370	11538.8	15768	5063.37	13396.1	10718.1	11706.3	11160.1	12041.5	9617.42	12830	11470.3	12270.9	0.875812	1.39162	0.673077	0.816009	24	18
Q91XU3	Pip4k2c	Phosphatidylinositol 5-phosphate 4-kinase type-2 gamma	16843.4	17939.6	20954.4	17190.9	15241.9	15753	16878	18173.5	11492.1	17998	15791.3	20128.8	14681.3	16225.8	21145.4	17210.6	17103	0.564418	1.2307	0.130691	0.202557	18	18
Q91YD9	Wasl	Neural Wiskott-Aldrich syndrome protein	26264	24234.5	33464.7	24636.2	23135	22387.4	21782.8	24777.3	28157.8	28529.4	26249.8	28078.7	22743.8	26919.5	24343.1	21141.9	25427.9	0.484618	1.27632	0.0660613	0.0255586	24	18
Q91YE3	Egln1	Egl nine homolog 1	4925.77	6019.4	7339.69	5209.75	4952.54	5969.95	4567.25	3111.89	4302.04	5032.52	3203.35	5593.85	4529.83	5565.86	3039.25	4721.13	4880.25	0.881192	1.63423	0.225735	0.0749827	6	12
Q91YE7	Rbm5	RNA-binding protein 5	19855.5	19984.7	20873	18950.2	16149.4	19419.4	16655.2	11502.7	20785.9	21111.6	22803.9	20170	18134.8	17503.1	19600.5	20547.6	19003	0.594707	1.41488	0.402714	0.0176888	6	6
Q91YJ2	Snx4	Sorting nexin-4	9742.07	8050.16	7658.79	10248	8655.3	7365.67	2053.28	11382.3	5066.82	9699.63	10025.7	7870.44	9266.16	12572.7	10071.3	7433.11	8572.59	1.22709	1.33278	0.620223	0.769245	6	18
Q91YJ3	Thyn1	Thymocyte nuclear protein 1	7526.71	7981.61	8715.96	8825.69	9012.64	7724.55	6998.46	10937.1	2766.78	5206.65	6159.89	7626.89	7098.38	4992.48	4421.37	3885.99	6867.57	1.18969	1.15651	0.823317	0.453644	6	18
Q91YK2	Rrp1b	Ribosomal RNA processing protein 1 homolog B	39912.7	36656.9	39181.3	29200.1	30792.3	22601.9	24877.1	33229.4	25978.7	26637.1	27139.1	26343.8	23807.1	22515.8	23054.3	20351.3	28267.4	0.692012	1.43404	0.54478	0.0625471	6	6
Q91YM2	Arhgap35	Rho GTPase-activating protein 35	2620.32	4461.76	4314.34	4013.56	3537.96	3001.78	3668.03	3320.13	2321.8	2671.61	3448.45	3470.15	3217.03	4518.34	1676.58	2111.29	3273.32	0.868158	1.27343	0.51953	0.132909	6	12
Q91YP2	Nln	Neurolysin, mitochondrial	1110.52	1654.5	1141.25	1452.86	439.483	849.84	827.025	495.685	442.723	1384.38	1135.54	1391.99	1316.51	1335.97	1020.01	854.632	1053.31	1.15353	2.14455	0.515004	0.104263	6	12
Q91YP3	Dera	Deoxyribose-phosphate aldolase	10849.7	9675.91	10877.7	8509.81	8822.35	9099.46	11167.9	7398.21	7170.59	10079.4	7399	9008.16	8202.28	8225.76	6792.15	8208.64	8842.94	0.494827	1.14529	0.767691	0.923094	24	18
Q91YR1	Twf1	Twinfilin-1	8025.45	9605.26	6964.24	4617.12	3271.85	5239.48	6464.61	8664.32	4944.44	6692.77	3656.08	5851.23	4311.78	8765.9	7587.68	5118.31	6236.28	1.01557	2.07144	0.454273	0.209425	24	6
Q91YR5	Mettl13	Methyltransferase-like protein 13	5943.31	7256.52	6361.76	4532.12	5523.93	4787.23	4901	3125.55	3477.37	3567.32	3705.83	4524.11	4343.08	4314.7	4144.47	4156.14	4666.53	0.885234	1.64452	0.897984	0.791502	6	12
Q91YR7	Prpf6	Pre-mRNA-processing factor 6	478156	404797	329809	341578	307591	318635	281186	195372	369259	435437	423091	369328	382687	434399	379539	313645	360282	0.784896	1.85277	0.319559	0.0194577	24	18
Q91YR9	Ptgr1	Prostaglandin reductase 1	6498.64	5986.01	6306.29	6717.62	6564.96	6408.83	6053.45	7969.73	3276.53	4126.63	6966.24	6987.8	3862.58	5144.64	6266.06	4817.92	5872.12	0.799233	1.12323	0.566038	0.153144	6	18
Q91YT0	Ndufv1	NADH dehydrogenase [ubiquinone] flavoprotein 1, mitochondrial	22414.7	17797.7	16326.1	14096.2	16819.4	12026.2	13808	16773.5	18481.1	13038.7	15461.3	15420.4	14238.4	14738	13666	12500.7	15475.4	0.671295	1.39406	0.249535	0.153144	24	18
Q91YT7	Ythdf2	YTH domain-containing family protein 2	71534.6	61796.1	50623.4	52196.5	42158.9	57801	35626.3	38699.3	50321.1	58861	57788.7	52358	46258.2	51359.4	42344.2	45935.9	50978.9	0.704376	1.79387	0.0588646	0.000778747	24	18
Q91YU6	Lzts2	Leucine zipper putative tumor suppressor 2	7558.64	6568.47	7257.56	5692.26	5744.74	6348.31	5635.2	4784.26	6035.75	6096.64	8315.78	4613.8	6338.95	7348.17	4944.13	5502.01	6174.04	0.599603	1.35584	0.0787418	0.103203	24	18
Q91YU8	Ppan	Suppressor of SWI4 1 homolog	17538.3	15699.2	6268.68	14233.5	16349.4	13385.4	17421.8	11147	14153.6	14777.9	13050.2	14390.5	15569.2	12754.1	9234.42	11825.4	13612.4	0.827889	1.62117	0.378441	0.68315	24	18
Q91YW3	Dnajc3	DnaJ homolog subfamily C member 3	50074.2	30694.4	39500.8	30256	35581.4	37562.2	42571.1	25718.7	35167.4	32975.9	30265.5	35943.3	45272.3	34311.7	42791.5	38210.7	36681.1	0.663981	1.18273	0.647174	0.800468	18	12
Q91Z69	Srgap1;Srgap3	SLIT-ROBO Rho GTPase-activating protein 1;SLIT-ROBO Rho GTPase-activating protein 3	1556.17	980.749	643.371	1109.52	1560.64	1048.38	651.525	1097.87	766.366	1193.93	1255.09	1104.93	1285.85	916.802	1493.86	1096.65	1110.11	0.826291	1.49138	0.869275	0.731536	12	6
Q91ZA3	Pcca	Propionyl-CoA carboxylase alpha chain, mitochondrial	9317.06	6813.49	7132.91	10605.5	6739.84	9073.3	8271.62	13682.5	10534.9	8479.7	7941.23	9129.76	8717.26	9650.94	8610.51	8134.36	8927.18	0.777702	1.38835	0.792142	0.650561	18	18
Q91ZE0	Tmlhe	Trimethyllysine dioxygenase, mitochondrial	29707.4	25255	22172.6	25104.3	19494.2	21753.7	27076.6	21706.1	32129.3	25499.1	25070.2	26347.8	23169.2	26787.6	23702.2	21656.4	24789.5	0.509693	1.33249	0.175758	0.0561724	24	12
Q91ZR2	Snx18	Sorting nexin-18	7935.24	9986.27	11198.6	12359.8	9129.71	11937.6	10689	11602.3	9645.56	8245.87	4996.2	10330.5	8813.79	11225.9	9926.19	11712.3	9983.42	0.737584	1.31453	0.609828	0.434973	18	6
Q91ZU6-3	Dst	Dystonin	94047.4	96086	100525	71961.4	72821.3	85281.6	73444.7	79470.6	69396.2	85282.1	78021.8	84580.8	77072.9	84493.3	81389.8	78040.4	81994.7	0.37965	1.24339	0.644951	0.718028	24	18
Q91ZW3	Smarca5	SWI/SNF-related matrix-associated actin-dependent regulator of chromatin subfamily A member 5	376045	357586	292329	298480	259184	269842	286789	271346	304581	336287	303027	315985	256980	296316	279103	267204	298193	0.399286	1.38676	0.0353694	0.000114267	24	12
Q91ZX7	Lrp1	Prolow-density lipoprotein receptor-related protein 1;Low-density lipoprotein receptor-related protein 1 85 kDa subunit;Low-density lipoprotein receptor-related protein 1 515 kDa subunit;Low-density lipoprotein receptor-related protein 1 intracellular domain	307033	337107	292381	249600	241301	240843	224455	203762	246462	190075	242236	214683	254242	235292	284661	241662	250362	0.58728	1.50424	0.916117	0.700406	24	18
Q920B0	Frmd4b	FERM domain-containing protein 4B	1708.78	1322.47	1862.15	2219.13	1687.8	1837.45	2539.6	894.651	2684.19	2029.4	2014.55	1783.73	1394.72	2154.73	1140.81	1378.8	1790.81	0.999291	1.3464	0.51577	0.304607	6	12
Q920B9	Supt16h	FACT complex subunit SPT16	38386.1	43221.6	16235.1	18671	23027.2	16221.8	19477.7	17859.2	14344.1	19115.5	16594.3	19323	22028.5	18096.4	18208.7	10553.4	20710.2	1.5774	2.33792	0.566932	0.873596	24	18
Q920E5	Fdps	Farnesyl pyrophosphate synthase	6715.23	9969.13	7532.89	8045.42	4382.4	6245.23	8424.06	7314.86	4050.12	5880.8	10216.9	5484.93	5054.84	5488.68	5796.04	5891.56	6655.82	0.92652	1.5699	0.4263	0.341223	6	6
Q920I9	Wdr7	WD repeat-containing protein 7	44187.4	42116.6	29218.4	42360.4	36874.5	32204.7	34951.9	44853.4	32698	36413.8	28035	40292.1	34514.5	39592	33073.8	41101.2	37030.5	0.454175	1.24935	0.618092	0.457138	24	6
Q920P5	Ak5	Adenylate kinase isoenzyme 5	1949.24	3790.18	3525.33	3181.16	2642.55	2999.02	2787.98	2446.43	1528.42	1698.83	3513.7	3080.54	3064.87	3244.27	2953.23	2211.36	2788.57	0.811084	1.28123	0.315293	0.00371761	6	18
Q920Q4	Vps16	Vacuolar protein sorting-associated protein 16 homolog	17490.1	16684.3	4899.08	13193	12596.8	13787.5	11994.8	1818.08	13643.8	18575.6	17772.5	10706.3	11322.7	13269.9	11680.4	15508.7	12809	1.30827	2.4741	0.410636	0.162279	24	18
Q920Q6	Msi2	RNA-binding protein Musashi homolog 2	25438.8	31715	15067.3	35893.4	44635.8	29860.5	24574.1	54100	40589.6	52803.1	42029.5	31730.6	25106.8	23544.7	32667.3	37868.5	34226.6	1.14042	1.54382	0.789197	0.800468	18	18
Q920Q8	Ivns1abp	Influenza virus NS1A-binding protein homolog	88780.4	79337.3	55425.6	59404.3	59553.8	49443.1	50976.2	52725.2	60424.9	53013.1	59911.6	62474.9	64636.3	62059	55142.9	55312.7	60538.8	0.649788	1.62117	0.492789	0.114262	24	18
Q921C5	Bicd2	Protein bicaudal D homolog 2	1204.33	1577.99	1418.78	977.447	1567.67	1839.54	1231.62	1384.94	592.725	890.618	872.248	1328.27	1285.64	811.879	1432.65	1520.12	1246.03	1.00063	1.4219	0.696501	0.413525	12	18
Q921D4	Med6	Mediator of RNA polymerase II transcription subunit 6	3315.37	9235.53	7656.15	4292.55	4393.48	7749.63	7226.19	4124.96	2260.14	5117.2	4598.83	6035.22	4800.79	5264.41	3199.28	4928.69	5262.4	1.32551	1.10569	0.843862	0.700406	12	6
Q921E6	Eed	Polycomb protein EED	108849	99327	113111	74335.6	75476.3	92712.9	96131.1	68875.9	75451.6	78286.4	97049.9	91509.5	81778.9	73584.9	72738.9	67488.3	85419.2	0.534103	1.26162	0.422098	0.0535267	24	18
Q921F2	Tardbp	TAR DNA-binding protein 43	68400.6	50729.6	43101.8	44592.7	35028.4	31400.5	30554.1	27380.3	41540.6	40866.8	36181.3	45745.4	28325.2	25095.6	32331.6	26191.6	37966.6	1.1406	2.0563	0.0596962	0.000778747	24	18
Q921F4	Hnrnpll	Heterogeneous nuclear ribonucleoprotein L-like	18163.2	14425	15503.4	12518.2	12521.5	13651.5	10758.1	11591	17530.4	13488.4	13042.9	12393.3	15698.9	13147.2	12510.5	9841.32	13549.1	0.614201	1.45815	0.0111279	0.00884032	24	18
Q921G8	Tubgcp2	Gamma-tubulin complex component 2	6697.19	6742.17	8689.67	7150.35	6380.17	4868.48	6819.64	2627.8	6288.19	5862.28	4396.43	6164.35	3663.07	5795.28	4592.7	4955.27	5730.82	1.05777	1.67665	0.275088	0.181239	24	18
Q921I2	Klhdc4	Kelch domain-containing protein 4	34790.8	29163.8	37553.7	24496.4	27154.1	33101.6	9854.89	27971.2	24343.4	30299.6	26905.1	21690.8	19176.5	22680.1	26030.1	31149.2	26647.6	1.03945	1.69075	0.730821	0.897535	24	12
Q921I9	Exosc4	Exosome complex component RRP41	62663.5	69738.1	43344.6	46170.2	52716	40312.7	51581	89419.8	67900.7	42670.5	54170.7	58108.1	60138.9	50550.4	51463.2	48827.8	55611	0.883047	1.57517	0.598598	0.586278	24	6
Q921J4	Ube2s	Ubiquitin-conjugating enzyme E2 S	17559.5	24557.7	30804.5	17124.2	20468.4	17056.2	12623.3	13781.5	14387.8	18229.3	12118.1	18768.8	11107.8	11193.4	8258.68	11854.1	16243.3	1.388	1.81515	0.340204	0.0486606	24	18
Q921L5	Cog2	Conserved oligomeric Golgi complex subunit 2	7076.37	5928.41	9314.16	5786.04	5777.34	8011.04	9565.44	3483.03	6138.76	7138.49	7464.06	8101.32	6073.56	4178.69	4608.13	6896.09	6596.31	0.922092	1.16113	0.261913	0.342696	6	6
Q921M3	Sf3b3	Splicing factor 3B subunit 3	25950.6	26774.8	20074.7	25213.8	21149.1	25183.9	22805.8	18149.2	16113	21249.6	25351	23606.7	19992.1	21565.2	22162.7	20753.3	22256	0.479054	1.2874	0.848954	0.586278	24	18
Q921N6	Ddx27	Probable ATP-dependent RNA helicase DDX27	44578.6	52419.6	34707.2	31971.4	33344.5	40459	29919.2	35162.7	34756.9	35497.3	43439	37215	31439.3	38308.1	34913.9	36450.9	37161.4	0.605479	1.4904	0.602806	0.548152	24	18
Q921N8	Gps2		8838.83	9802.73	8798.72	8099.4	7995.83	5260.97	6140.68	2442.09	14663.5	9296.46	11253.6	11775.1	8429.94	10343.3	9991.63	9543.41	8917.26	1.37053	2.17197	0.54199	0.242479	24	18
Q921Q7	Rin1	Ras and Rab interactor 1	5862.86	6033	5715.13	4080.15	5226.93	4144.62	5631.59	1047.91	4507.44	6489.41	5072.2	5175.44	2898.08	4409.65	3173.27	2108.61	4473.52	1.21638	1.78095	0.0234883	0.00803666	24	18
Q921S7	Mrpl37	39S ribosomal protein L37, mitochondrial	7505.19	8955.8	7688.35	8558.29	7749.17	5802.09	9815.44	4713.76	8122.52	8019.84	7225.42	10469.6	6680.38	8191.66	6836.82	7726.16	7753.78	0.742332	1.21472	0.0424654	0.378897	24	18
Q921U8	Smtn	Smoothelin	83262.7	83491.9	54355.1	77673.7	60244.9	52170.1	58223.1	51590.6	71415.5	84394.3	57921.6	66802.8	72865.2	84016.9	75269.2	71491.1	69074.3	0.474904	1.51852	0.484449	0.209425	24	18
Q921W0	Chmp1a	Charged multivesicular body protein 1a	8574.72	12283.7	13156.7	11634.8	12411.8	13650.6	9607.25	6106.67	7268.83	14515.5	9813.02	13597.9	6992.68	14231.5	7964.32	11913.1	10857.7	0.774457	1.65856	0.15195	0.341223	12	6
Q921X9	Pdia5	Protein disulfide-isomerase A5	18535.5	24373	21257.9	15505.6	15036.4	10062.5	9474.47	20266.9	18240.7	15397.9	10930.2	7869.2	15320.5	12451.4	13079.1	25925.8	15857.9	1.13865	1.70958	0.50517	0.20874	24	12
Q921Y0	Mob1b;Mob1a	MOB kinase activator 1B;MOB kinase activator 1A	22954.8	24489.1	27775.7	20303.6	14708.6	21541.1	10940.9	18228.8	16910.1	17021.6	21450.5	24931.1	23681.6	19142.2	16835.4	23569.4	20280.3	0.830108	1.64827	0.445656	0.0973213	6	12
Q921Y2	Imp3	U3 small nucleolar ribonucleoprotein protein IMP3	21201.2	26656.2	23248.9	12531.7	19928.1	24723.6	18616.4	21328.4	21326.8	37669.3	20254	31003.9	23728.5	25427.1	30022.4	30278.5	24246.6	1.03675	1.33752	0.780236	0.853431	24	6
Q922B2	Dars	Aspartate--tRNA ligase, cytoplasmic	200417	240171	170959	210231	158907	157186	168257	187117	155444	169600	146935	197259	169597	143698	124694	151919	172025	0.67128	1.39385	0.514884	0.120826	24	18
Q922D8	Mthfd1	C-1-tetrahydrofolate synthase, cytoplasmic;Methylenetetrahydrofolate dehydrogenase;Methenyltetrahydrofolate cyclohydrolase;Formyltetrahydrofolate synthetase;C-1-tetrahydrofolate synthase, cytoplasmic, N-terminally processed	103322	104067	106202	99302.1	78894.7	88228.8	53890.3	78510.4	57190.2	75634.4	57897.5	78724.6	57932.1	72778.1	46295.4	60115	76186.6	0.786316	1.56637	0.526913	0.149985	6	12
Q922F4	Tubb6	Tubulin beta-6 chain	171831	251183	116363	126186	101140	84998.9	97207.4	105854	50525.2	66885.6	86326.1	91128.6	81410.1	71209.3	61330.5	71332.4	102182	1.96373	2.27257	0.899926	0.513631	6	12
Q922H1	Prmt3	Protein arginine N-methyltransferase 3	19036.4	22857.2	21455.3	19237	18221.6	12503.5	14414	6808.87	16467.6	5035.85	9996.21	13767.5	15234.3	15492.6	13908	13608.5	14877.8	1.19785	1.97398	0.836008	0.435894	24	18
Q922H4	Gmppa	Mannose-1-phosphate guanyltransferase alpha	25281	17326.8	20126.1	19527.2	22084.3	18243.1	17594.4	14940.9	16823	18121	19595.7	24584.3	21811.3	18571.9	19176.8	16799.1	19412.9	0.532642	1.30959	0.254309	0.0346253	6	12
Q922J3	Clip1	CAP-Gly domain-containing linker protein 1	71608.2	61575.9	61805.8	60847.9	54932.9	53662.7	51992.1	43602.3	61358.7	50857.6	53257.6	56149.8	45827.7	59544.8	51480.2	50965.1	55591.8	0.503779	1.39322	0.169289	0.0132352	24	18
Q922K7	Nop2	Probable 28S rRNA (cytosine-C(5))-methyltransferase	453043	441072	306726	366932	275601	293671	312698	196005	280836	340481	305609	308366	303238	270599	299496	283473	314865	0.816341	1.75763	0.262226	0.0181643	24	12
Q922M3	Kctd10	BTB/POZ domain-containing adapter for CUL3-mediated RhoA degradation protein 3	29256.6	34348.5	28310.3	28838.3	27033.4	23028.3	26760.5	25392	28595.3	31979.5	23449.5	28245.8	20186	25453.2	25606.7	24721.4	26950.3	0.525504	1.27053	0.0307827	0.00045907	24	12
Q922P9	Glyr1	Putative oxidoreductase GLYR1	67842.7	51342.6	45559.1	41269.5	55718.7	49682.8	51562.8	32712.2	70850.8	54781.7	52669.6	54485.6	54797.9	52463.7	56013.1	51782.3	52720.9	0.723404	1.41424	0.259003	0.84228	24	6
Q922Q2	Riok1	Serine/threonine-protein kinase RIO1	42062.9	45735.4	42725.8	31680.9	41900.5	44479.9	39476.5	53456.4	30167.4	65299.8	27855.3	32526.5	38895.2	26139.6	30863.4	48174.2	40090	0.976806	1.24899	0.260779	0.379288	24	6
Q922S8	Kif2c	Kinesin-like protein KIF2C	74200.3	78486	67801	45926.5	44959.6	41024.1	43248.4	44218	37531.2	33974.6	28881.5	37090.9	31546.4	25549.3	8283.59	16840.5	41222.6	1.70301	1.77576	0.585656	0.242479	24	18
Q922U1	Prpf3	U4/U6 small nuclear ribonucleoprotein Prp3	6718.14	5418.59	3405.35	4243.14	3575.43	3737.26	2970.96	3963.33	5116.98	3663.85	4325.19	3143.82	4463.94	4273.54	3246.12	3180.87	4090.41	0.91609	1.75025	0.116264	0.0609999	24	18
Q922V4	Plrg1	Pleiotropic regulator 1	56750.9	50451.7	37123	45885.1	37466.1	41337.6	39236.1	32279.3	59009.3	49248	42429	48554.7	37877.8	43629.6	31467.4	33609.6	42897.2	0.642043	1.49901	0.00311452	4.11249e-05	24	18
Q923A2	Spdl1	Protein Spindly	10029.1	8044.85	6905.13	7182.67	14098	5002.32	5125.87	4666.07	2546.68	3612.67	5149.05	4896	4131.47	7226.77	2743.08	2061.51	5838.83	2.06146	1.95062	0.551298	0.314138	12	6
Q923B1	Dbr1	Lariat debranching enzyme	1249.93	1769.16	1069.04	1713.64	1469.6	855.776	1425.6	1226.38	1354.74	1142.64	1343.16	1811.91	835.391	691.138	507.17	1235.1	1231.27	1.05967	1.29833	0.294539	0.181622	6	6
Q923D2	Blvrb	Flavin reductase (NADPH)	10310.5	12516	10570.4	15326.3	14393.4	11646.6	9089.57	15398.8	19555.8	14609.4	11916.5	12022.4	20522.6	18499.4	19440.1	17008.2	14551.6	0.785688	1.14078	0.784088	0.718028	12	18
Q923T9	Camk2g	Calcium/calmodulin-dependent protein kinase type II subunit gamma	8067.91	6544.15	6223.53	8461.15	5746.82	6261.28	7886.85	6372.65	4849.2	6829.76	6480.42	7627.87	4498.85	6082.59	3602.95	5648.69	6324.04	0.768211	1.2229	0.542578	0.14279	6	6
Q924C6	Loxl4	Lysyl oxidase homolog 4	20170.3	24484.7	15805.4	18996	19208.6	15240.4	16998.7	16933.7	15127.7	14690.5	15351.9	15579.9	13380	15886.1	11809.5	11490.2	16322.1	0.796132	1.316	0.683041	0.807733	24	18
Q924H2	Med15	Mediator of RNA polymerase II transcription subunit 15	8371.91	8575.9	11062.9	8590.42	8836.04	9407.93	8568.04	5548.73	8168.85	10448.7	9919.17	8651.97	7049.84	10245	7066.33	7943.15	8653.42	0.637221	1.39219	0.0189112	0.0119697	6	12
Q924H7	Wac	WW domain-containing adapter protein with coiled-coil	48183.2	45148.3	30643.6	34150.4	34708.7	37648.4	33352.8	41922	37824.5	35357	42986.6	44387.6	35713.3	45163.4	39000.3	27400.5	38349.4	0.54193	1.44043	0.777536	0.909565	24	18
Q924K8	Mta3	Metastasis-associated protein MTA3	10744.9	9799.53	7894.88	10570.9	8709.24	7717.7	9296.27	7404	5623.52	9596.45	10108.6	9599.05	8468.01	7024.37	7539.08	5776.72	8492.08	0.603081	1.25066	0.395845	0.0701909	6	12
Q924W5	Smc6	Structural maintenance of chromosomes protein 6	5889.41	5823.81	2818.32	4711.83	4256.33	3185.94	3068.85	4253.83	4712.21	3883.33	3679.96	4229.16	3305.72	4753.69	3449.17	3629.73	4103.2	0.748461	1.59958	0.14328	0.185677	24	18
Q924W7	St5	Suppression of tumorigenicity 5 protein	12485.9	8406.29	8550.18	10011.7	10462.5	8994.97	9854.89	6684.61	7571.22	7509.42	7849.16	12268.8	5475.79	8741.54	6397.15	7097.51	8647.6	0.810639	1.26317	0.5782	0.279223	6	12
[truncated: 545 more rows]

## Sheet: total abundance
Uniprot ID	Gene names	Protein names	t1.1T	t1.2T	t2.1T	t2.2T	t3.1T	t3.2T	t4.1T	t4.2T	t5.1T	t5.2T	t6.1T	t6.2T	t7.1T	t7.2T	t8.1T	t8.2T	Average expression	Relative amplitude	Fold-change	ANOVA p-value	RAIN p-value	Phase	Peak shape
[truncated: 2,302 more rows]
