# Supplementary material for: Circadian regulation of macromolecular complex turnover and proteome renewal
Source: EMBO J. 2024 May 22;43(13):2813–33. doi: 10.1038/s44318-024-00121-5 (PMC11217436; doi:10.1038/s44318-024-00121-5)
Supplement: Supplementary file 8 — Source data Fig. 4 [file 44318_2024_121_MOESM8_ESM.zip › figure 4/A/4A.xlsx]

## Sheet: Sheet1
	Rhythm in synthesis
		ribonucleoprotein complex assembly	RNA metabolic process
	*-log(FDR qvalue)	1.5986	1.75203
	Rhythm in abundance
		stress granule assmebly	RNA metabolic process	ribonucleoprotein complex biogenesis
	*-log(FDR qvalue)	1.8729	4.38091	2.61618
