# Supplementary material for: Circadian regulation of macromolecular complex turnover and proteome renewal
Source: EMBO J. 2024 May 22;43(13):2813–33. doi: 10.1038/s44318-024-00121-5 (PMC11217436; doi:10.1038/s44318-024-00121-5)
Supplement: Supplementary file 8 — Source data Fig. 4 [file 44318_2024_121_MOESM8_ESM.zip › figure 4/C/4C.xlsx]

## Sheet: Sheet1
	beta-actin	Whole cell abundance (% max)		MMC fraction total protein abundance (% MMC max)		MMC fraction nascent protein abundance (% MMC max)
	Time (h)	Rep1		Rep1	Rep2	Rep1	Rep2
	24	100		49.4089	57.98	0.911552	1.18168
	30	85.6266		63.3013	62.0464	0.876663	1.05976
	36	73.6311		84.4655	72.829	1.38573	1.06724
	42	86.3726		96.5845	103.416	1.43316	1.10762
	48	76.138		36.3073	36.9302	0.501696	0.57493
	54	75.2296		52.7093	46.5436	0.818772	0.758927
	60	66.1981		67.3174	65.3506	0.957082	0.970707
	66	67.5696		80.5993	78.7572	1.16238	1.10245
	Coronin 1b	Whole cell abundance (% max)		MMC fraction total protein abundance (% MMC max)		MMC fraction nascent protein abundance (% MMC max)
	Time (h)	Rep1		Rep1	Rep2	Rep1	Rep2
	24	98.8625		65.8061	74.8708	10.1188	10.7596
	30	96.83		88.5856	87.0472	10.2452	12.4059
	36	100.044		89.8769	98.4116	10.0173	11.0615
	42	100		96.0369	103.963	12.2503	10.9508
	48	89.2972		69.7398	64.7545	9.9579	9.97186
	54	91.327		91.2973	76.2436	9.83715	9.81929
	60	85.2758		91.1272	100.711	12.5891	12.7117
	66	96.2241		111.676	98.3191	14.3243	9.33297
	Myosin 6	Whole cell abundance (% max)		MMC fraction total protein abundance (% MMC max)		MMC fraction nascent protein abundance (% MMC max)
	Time (h)	Rep1		Rep1	Rep2	Rep1	Rep2
	24	79.8458		45.4593	71.9122	5.51104	6.16617
	30	91.8396		83.6178	76.6334	11.4246	5.86174
	36	86.3156		97.5709	97.6774	6.74954	7.34634
	42	81.9768		110.806	89.1944	11.044	11.0205
	48	89.3624		58.2805	59.9256	3.2654	5.33839
	54	92.0895		54.7744	58.8257	8.83027	7.49967
	60	100		69.9672	90.1514	7.50114	7.73037
	66	94.2095		90.1577	85.5761	5.55466	7.71743
