# Supplementary material for: Circadian regulation of macromolecular complex turnover and proteome renewal
Source: EMBO J. 2024 May 22;43(13):2813–33. doi: 10.1038/s44318-024-00121-5 (PMC11217436; doi:10.1038/s44318-024-00121-5)
Supplement: Supplementary file 8 — Source data Fig. 4 [file 44318_2024_121_MOESM8_ESM.zip › figure 4/B/4B.xlsx]

## Sheet: Sheet1
	Rps3	Whole cell abundance (% max)		MMC fraction total protein abundance (% MMC max)		MMC fraction nascent protein abundance (% MMC max)
	Time (h)	Rep1		Rep1	Rep2	Rep1	Rep2
	24	81.9252		87.3221	81.0363	5.49378	5.04827
	30	86.5709		90.575	81.0163	3.86079	4.39596
	36	88.7644		75.7416	84.8968	3.95249	3.60544
	42	76.9851		80.5295	67.2695	3.13779	2.58246
	48	92.2901		98.2144	101.786	4.4339	4.13946
	54	88.2947		85.5951	95.0467	3.8391	4.87714
	60	100		78.4105	85.4406	3.09776	3.21501
	66	97.2871		68.152	74.4586	2.67252	3.56406
	Ataxin-2	Whole cell abundance (% max)		MMC fraction total protein abundance (% MMC max)		MMC fraction nascent protein abundance (% MMC max)
	Time (h)	Rep1		Rep1	Rep2	Rep1	Rep2
	24	94.6056		91.3649	87.2592	8.55021	8.28123
	30	93.082		86.6623	93.6922	7.98197	10.4183
	36	95.4982		83.9874	85.8841	7.5258	7.72982
	42	93.1571		76.3101	72.0293	8.34564	6.47505
	48	91.111		96.6249	103.375	9.12941	9.43555
	54	89.354		97.4755	93.8402	8.43421	10.2431
	60	100		75.3016	83.3632	8.28418	9.30751
	66	95.7338		82.208	80.4905	7.96633	7.97312
	Ddx6	Whole cell abundance (% max)		MMC fraction total protein abundance (% MMC max)		MMC fraction nascent protein abundance (% MMC max)
	Time (h)	Rep1		Rep1	Rep2	Rep1	Rep2
	24	78.8348		100.157	89.3372	18.9401	16.6332
	30	82.5184		82.953	78.8732	15.4745	15.1468
	36	94.7209		78.1631	83.6447	14.7434	14.3054
	42	90.4075		76.7325	75.3074	13.5712	12.2592
	48	86.3516		104.273	95.727	17.18	15.4769
	54	86.7478		88.5588	84.8962	13.7513	15.633
	60	95.2643		77.6381	85.1707	12.5834	13.843
	66	100		74.5377	73.6432	13.1453	12.3619
