# Supplementary material for: Circadian regulation of macromolecular complex turnover and proteome renewal
Source: EMBO J. 2024 May 22;43(13):2813–33. doi: 10.1038/s44318-024-00121-5 (PMC11217436; doi:10.1038/s44318-024-00121-5)
Supplement: Supplementary file 9 — Source data Fig. 5 [file 44318_2024_121_MOESM9_ESM.zip]

Archive with 4 entries (3 files):
- figure 5/
- figure 5/.DS_Store
- __MACOSX/figure 5/._.DS_Store
- figure 5/5B.xlsx
