# Supplementary material for: Circadian regulation of macromolecular complex turnover and proteome renewal
Source: EMBO J. 2024 May 22;43(13):2813–33. doi: 10.1038/s44318-024-00121-5 (PMC11217436; doi:10.1038/s44318-024-00121-5)
Supplement: Supplementary file 9 — Source data Fig. 5 [file 44318_2024_121_MOESM9_ESM.zip › figure 5/5B.xlsx]

## Sheet: Sheet1
		Total uridine	Σ UMP total						Σ UMP ribosomal
		Time (h)	rep 1	rep 2	rep 3	rep 4	rep 5	rep 6	rep 1	rep 2	rep 3	rep 4	rep 5	rep 6
		24	5.59188e+06	4.09422e+06	6.24959e+06	4.84979e+06	5.76918e+06	5.81324e+06	4.60853e+06	3.9213e+06	3.45962e+06	4.2174e+06	5.00036e+06	4.35385e+06
		30	4.41089e+06	6.07501e+06	6.05531e+06	4.63141e+06	5.98543e+06	6.146e+06	4.99512e+06	3.61556e+06	3.74246e+06	4.32482e+06	4.05196e+06	5.22925e+06
		36	5.81544e+06	5.54813e+06	6.53184e+06	6.19676e+06	5.66802e+06	5.55157e+06	3.63359e+06	4.54075e+06	3.93401e+06	3.40928e+06	3.57826e+06	3.10051e+06
		42	5.40939e+06	4.96197e+06	6.42229e+06	3.68649e+06	5.84391e+06	5.58424e+06	5.84714e+06	4.12637e+06	3.95659e+06	3.44416e+06	3.65257e+06	3.43488e+06
		48	5.6955e+06	5.02391e+06	5.97726e+06	5.66037e+06	5.54253e+06	6.26983e+06	5.01325e+06	5.16574e+06	5.07033e+06	2.99533e+06	3.30066e+06	4.4371e+06
		54	4.88134e+06	5.44701e+06	5.03684e+06	5.8161e+06	5.55236e+06	5.60764e+06	3.81115e+06	3.67145e+06	4.77505e+06	4.64485e+06	3.7061e+06	4.51646e+06
		60	6.10451e+06	6.57414e+06	5.63327e+06	4.576e+06	5.3252e+06	4.65862e+06	4.15564e+06	4.03377e+06	4.56604e+06	5.28271e+06	4.26458e+06	4.61282e+06
		66	7.42349e+06	7.87626e+06	5.68319e+06	5.81597e+06	5.76087e+06	4.89288e+06	4.76741e+06	4.47618e+06	4.26795e+06	3.96719e+06	3.63868e+06	4.32633e+06
		72	5.48983e+06	6.24463e+06	6.97102e+06	5.67511e+06	6.36141e+06	5.89223e+06	4.45179e+06	3.92419e+06	4.62816e+06	4.23299e+06	3.92229e+06	5.05842e+06
		78	5.49659e+06	6.07288e+06	5.69142e+06	5.78553e+06	4.65307e+06	5.26625e+06	4.41054e+06	4.47155e+06	2.43335e+06	4.39361e+06	4.4186e+06	4.6979e+06
		Heavy uridine	Heavy uridine total RNA (%)						Heavy uridine ribosomal RNA (%)
		Time (h)	rep 1	rep 2	rep 3	rep 4	rep 5	rep 6	rep 1	rep 2	rep 3	rep 4	rep 5	rep 6
		24	4.59423	5.13887	4.78357	4.6462	4.66589	4.82288	1.93063	1.71332	2.80384	2.00488	2.11208	1.93281
		30	4.33409	3.79686	4.46396	4.76463	4.03127	5.20435	1.29706	1.43539	0.998062	1.66322	1.07458	1.9698
		36	6.51124	6.0143	7.12722	6.77712	6.01031	6.30464	3.73951	3.47749	4.15209	3.91406	3.93509	3.80604
		42	5.77821	4.34731	4.75145	4.68174	4.08411	5.30804	2.31884	3.23665	1.69257	1.68219	2.05668	2.17748
		48	4.12295	3.98768	3.80041	3.94006	4.21324	3.66351	1.79431	1.24391	1.8764	1.02355	0.93322	1.51125
		54	4.14313	4.08821	4.70186	3.7735	3.52648	4.00755	1.3414	1.3638	1.08572	0.510123	1.10553	1.58481
		60	4.46435	4.86782	5.20722	4.78841	5.36022	5.16781	2.29538	3.10731	2.28529	2.11823	2.6887	2.72857
		66	4.15015	4.0051	3.8904	4.22105	3.97291	5.0574	1.93814	1.85622	1.76731	1.62792	1.69928	1.86422
		72	4.4023	3.87738	4.52713	4.1665	4.3549	3.99713	1.0374	1.29562	1.81204	1.46631	1.55161	1.42304
		78	4.28281	4.01739	3.35941	3.66291	3.57938	3.7924	1.61744	1.08693	1.23697	1.51759	1.57193	1.50345
		Clock reporter	PER2::LUC bioluminescence (RLU)
		Time (h)	rep 1	rep 2	rep 3
		0	236.193	294.979	213.837
		0.16656	207.838	249.72	193.782
		0.33336	203.076	240.368	182.863
		0.49992	201.233	237.401	178.98
		0.66672	211.06	242.133	184.402
		0.83328	234.481	265.368	204.068
		1.00008	275.064	293.508	232.726
		1.16664	308.44	336.448	269.411
		1.3332	352.376	382.247	307.956
		1.5	390.88	425.228	336.108
		1.66656	423.306	457.827	354.294
		1.83336	444.217	485.941	376.07
		1.99992	451.964	494.379	392.073
		2.16672	461.208	506.661	391.521
		2.33328	456.769	501.331	393.67
		2.50008	456.777	499.54	385.694
		2.66664	453.151	492.03	380.731
		2.8332	443.8	481.017	373.509
		3	429.136	470.559	362.808
		3.16656	424.724	461.2	356.188
		3.33336	409.031	445.617	346.712
		3.49992	398.806	437.059	340.512
		3.66672	391.19	429.393	335.112
		3.83328	382.873	414.496	314.889
		4.00008	369.285	403.151	318.803
		4.16664	355.74	397.002	307.15
		4.3332	347.398	386.73	300.384
		4.5	338.873	372.171	281.285
		4.66656	328.408	361.578	280.114
		4.83336	316.669	354.663	271.338
		4.99992	307.289	333.65	264.375
		5.16672	300.988	330.02	254.18
		5.33328	288.53	325.537	250.881
		5.50008	280.33	309.447	244.753
		5.66664	273.813	306.744	240.624
		5.8332	265.958	300.187	231.733
		6	262.534	291.594	223.576
		6.16656	256.967	286.329	225.403
		6.33336	253.558	282.991	219.631
		6.49992	247.092	273.928	211.728
		6.66672	247.418	270.59	213.955
		6.83328	243.458	266.792	211.333
		7.00008	238.624	265.49	209.751
		7.16664	239.056	264.379	206.759
		7.3332	239.2	261.824	205.302
		7.5	238.768	261.813	207.435
		7.66656	235.704	261.178	202.673
		7.83336	233.071	256.222	202.342
		7.99992	232.683	261.732	204.514
		8.16672	234.067	260.846	201.885
		8.33328	231.546	260.322	203.018
		8.50008	234.682	256.624	201.997
		8.66664	232.884	255.83	201.824
		8.8332	233.747	254.855	200.141
		9	229.23	253.403	199.796
		9.16656	230.661	253.816	201.205
		9.33336	230.625	252.838	202.918
		9.49992	227.547	250.151	201.393
		9.66672	229.446	250.651	197.681
		9.83328	227.719	246.925	196.688
		10.0001	228.22	247.572	195.362
		10.1666	227.536	244.814	196.821
		10.3332	224.152	245.188	194.156
		10.5	222.578	244.537	194.948
		10.6666	223.728	246.382	193.338
		10.8334	219.39	237.732	186.944
		10.9999	218.082	236.682	186.973
		11.1667	215.779	236.844	186.553
		11.3333	214.726	232.253	187.061
		11.5001	217.764	234.898	184.287
		11.6666	213.29	231.607	179.986
		11.8332	212.487	224.957	180.328
		12	210.585	224.511	183.18
		12.1666	205.755	222.098	179.931
		12.3334	204.206	218.441	175.858
		12.4999	202.486	220.626	174.059
		12.6667	198.358	216.846	173.776
		12.8333	199.994	215.621	171.847
		13.0001	196.864	209.406	166.667
		13.1666	193.741	209.816	167.678
		13.3332	194.201	205.819	162.804
		13.5	191.34	205.414	161.956
		13.6666	191.76	200.472	164.992
		13.8334	183.146	200.993	157.83
		13.9999	181.986	198.202	156.378
		14.1667	181.583	195.842	154.062
		14.3333	180.518	192.145	152.902
		14.5001	179.595	192.977	151.462
		14.6666	178.694	186.906	149.576
		14.8332	175.268	188.123	145.424
		15	174.121	185.058	142.623
		15.1666	174.164	181.77	142.522
		15.3334	172.752	183.103	143.915
		15.4999	169.791	179.61	141.227
		15.6667	168.943	177.44	138.236
		15.8333	166.635	178.488	139.676
		16.0001	165.924	177.58	141.068
		16.1666	166.154	174.965	135.347
		16.3332	166.276	173.296	135.648
		16.5	162.905	175.484	135.505
		16.6666	163.787	174.049	130.382
		16.8334	163.482	171.987	134.788
		16.9999	162.233	171.72	133.777
		17.1667	161.154	167.678	132.353
		17.3333	163.068	168.335	130.857
		17.5001	159.759	173.169	128.765
		17.6666	160.668	169.587	130.384
		17.8332	159.948	169.503	129.722
		18	159.196	171.085	130.042
		18.1666	161.281	173.325	130.545
		18.3334	158.608	171.745	128.829
		18.4999	163.293	173.927	129.467
		18.6667	160.766	174.047	129.203
		18.8333	162.646	173.054	129.381
		19.0001	161.856	173.961	130.014
		19.1666	164.104	176.703	132.9
		19.3332	161.453	174.636	129.568
		19.5	164.679	174.851	129.677
		19.6666	163.729	176.162	133.116
		19.8334	165.421	179.842	134.384
		19.9999	166.52	180.449	132.195
		20.1667	164.745	180.763	136.138
		20.3333	170.462	182.823	136.41
		20.5001	169.323	185.927	137.501
		20.6666	170.721	190.578	140.64
		20.8332	171.835	192.775	139.662
		21	171.17	190.373	142.411
		21.1666	174.159	192.03	143.258
		21.3334	178.78	194.115	144.569
		21.4999	180.63	195.681	148.659
		21.6667	180.331	201.274	146.739
		21.8333	179.512	203.738	146.85
		22.0001	183.312	204.486	151.518
		22.1666	185.916	206.085	151.834
		22.3332	186.311	206.183	154.497
		22.5	188.882	209.276	154.107
		22.6666	189.207	209.135	156.896
		22.8334	192.562	212.616	157.945
		22.9999	192.835	212.63	160.605
		23.1667	195.727	217.978	162.941
		23.3333	196.329	218.423	163.125
		23.5001	200.17	224.764	164.708
		23.6666	202.567	226.54	165.809
		23.8332	204.169	228.746	169.182
		24	202.798	229.992	168.497
		24.1666	205.946	237.142	169.432
		24.3334	206.201	230.942	170.738
		24.4999	208.917	239.182	172.534
		24.6667	208.992	238.02	171.731
		24.8333	212.271	238.049	176.389
		25.0001	211.966	240.57	177.986
		25.1666	212.619	244.192	178.29
		25.3332	213.362	248.516	179.569
		25.5	214.024	244.033	183.194
		25.6666	217.363	250.97	183.882
		25.8334	219.537	249.068	182.65
		25.9999	222.291	249.274	185.259
		26.1667	222.152	249.518	182.964
		26.3333	221.457	255.891	186.956
		26.5001	223.976	255.057	184.803
		26.6666	222.869	258.682	190.178
		26.8332	224.831	256.595	187.772
		27	224.462	258.391	185.748
		27.1666	227.906	256.265	192.128
		27.3334	227.699	261.631	192.306
		27.4999	226.19	256.334	192.407
		27.6667	228.012	259.527	194.028
		27.8333	224.799	258.018	189.207
		28.0001	225.54	259.402	190.118
		28.1666	226.327	256.334	191.598
		28.3332	225.152	258.808	191.599
		28.5	227.897	258.104	189.356
		28.6666	228.429	258.506	193.468
		28.8334	225.346	260.516	195.163
		28.9999	224.692	254.295	191.024
		29.1667	226.521	256.42	190.753
		29.3333	225.72	255.531	189.999
		29.5001	228.343	253.878	187.301
		29.6666	226.46	251.876	189.687
		29.8332	221.591	250.982	189.725
		30	219.045	248.525	186.886
		30.1666	220.436	245.637	184.627
		30.3334	220.868	246.097	185.877
		30.4999	216.972	244.789	184.195
		30.6667	217.004	242.316	186.973
		30.8333	219.117	239.139	181.352
		31.0001	214.628	240.973	182.518
		31.1666	211.895	239.099	180.072
		31.3332	216.57	235.157	176.907
		31.5	210.402	232.337	178.402
		31.6666	210.115	230.74	173.471
		31.8334	204.575	229.932	172.867
		31.9999	204.227	226.194	172.994
		32.1667	201.015	224.364	173.96
		32.3333	203.114	226.37	166.14
		32.5001	200.037	224.14	168.54
		32.6666	199.479	221.004	164.549
		32.8332	195.307	219.606	164.391
		33	197.579	212.645	163.552
		33.1666	192.792	213.937	163.674
		33.3334	191.696	212.24	158.838
		33.4999	191.869	214.47	160.646
		33.6667	191.535	208.706	156.361
		33.8333	188.805	208.925	156.493
		34.0001	187.085	203.479	151.735
		34.1666	182.319	203.522	153.848
		34.3332	179.238	203.479	148.149
		34.5	179.626	198.285	149.458
		34.6666	176.795	195.926	146.684
		34.8334	180.17	193.942	145.654
		34.9999	175.156	194.473	141.401
		35.1667	175.371	188.695	142.451
		35.3333	173.325	187.826	139.201
		35.5001	171.786	187.976	136.611
		35.6666	171.455	184.742	138.755
		35.8332	167.945	185.755	136.525
		36	165.859	181.162	137
		36.1666	164.535	178.936	131.72
		36.3334	161.802	181.511	129.505
		36.4999	160.694	176.749	130.267
		36.6667	159.414	171.685	128.196
		36.8333	157.716	172.22	126.167
		37.0001	156.68	170.692	125.419
		37.1666	155.402	168.497	121.594
		37.3332	154.681	169.213	122.801
		37.5	155.159	168.195	121.907
		37.6666	153.486	165.378	121.434
		37.8334	150.509	166.664	117.78
		37.9999	150.971	163.988	117.58
		38.1667	149.648	159.097	119.508
		38.3333	148.25	165.254	116.154
		38.5001	147.3	160.147	116.097
		38.6666	145.886	158.579	116.358
		38.8332	145.416	159.025	113.349
		39	142.506	155.63	113.942
		39.1666	142.368	155.774	112.962
		39.3334	142.51	155.488	111.766
		39.4999	140.956	155.329	113.522
		39.6667	141.661	152.681	111.047
		39.8333	139.978	152.566	111.062
		40.0001	138.64	152.928	109.781
		40.1666	138.811	150.911	106.941
		40.3332	137.187	150.899	109.422
		40.5	136.008	151.012	106.337
		40.6666	135.748	150.753	106.76
		40.8334	136.554	149.041	108.544
		40.9999	134.468	148.451	106.285
		41.1667	133.894	148.034	104.848
		41.3333	136.571	149.579	103.923
		41.5001	135.056	146.228	106.572
		41.6666	135.017	146.121	106.143
		41.8332	133.031	146.955	104.762
		42	134.871	148.986	104.199
		42.1666	134.024	146.137	102.791
		42.3334	133.29	146.783	104.604
		42.4999	132.957	147.324	103.264
		42.6667	133.389	146.351	102.919
		42.8333	133.866	149.386	104.094
		43.0001	135.706	146.653	105.517
		43.1666	133.159	146.998	103.94
		43.3332	131.907	146.488	102.487
		43.5	131.735	148.365	104.156
		43.6666	134.326	143.387	105.697
		43.8334	135.072	146.624	102.646
		43.9999	134.525	147.763	103.696
		44.1667	133.49	151.719	105.048
		44.3333	133.835	152.551	105.264
		44.5001	133.964	148.61	105.523
		44.6666	132.788	144.958	105.345
		44.8332	134.468	147.66	106.285
		45	135.103	148.682	104.762
		45.1666	134.756	149.686	103.552
		45.3334	131.303	150.811	107.508
		45.4999	135.232	150.911	104.848
		45.6667	136.942	151.232	106.098
		45.8333	136.268	149.719	107.941
		46.0001	136.367	151.789	110.472
		46.1666	138.93	150.739	105.625
		46.3332	137.288	151.429	108.156
		46.5	135.707	151.07	108.891
		46.6666	136.453	157.587	107.666
		46.8334	137.849	152.611	108.17
		46.9999	138.508	153.947	107.507
		47.1667	140.901	157.687	110.833
		47.3333	137.865	153.086	107.208
		47.5001	141.906	158.061	109.35
		47.6666	139.534	155.139	113.02
		47.8332	143.418	158.363	110.329
		48	140.467	156.018	111.982
		48.1666	140.019	159.313	110.686
		48.3334	143.172	155.285	111.608
		48.4999	141.158	157.371	109.868
		48.6667	146.739	161.703	111.824
		48.8333	143.576	161.931	113.897
		49.0001	143.948	157.992	112.141
		49.1666	144.806	162.089	114.747
		49.3332	145.344	163.948	110.745
		49.5	146.193	165.142	113.392
		49.6666	146.034	164.288	113.968
		49.8334	146.924	162.464	112.053
		49.9999	147.329	160.509	110.457
		50.1667	149.576	162.264	113.71
		50.3333	148.955	163.006	114.802
		50.5001	145.819	161.629	113.032
		50.6666	145.913	163.902	112.691
		50.8332	146.193	162.603	113.723
		51	146.25	162.135	112.802
		51.1666	147.159	162.236	114.617
		51.3334	147.245	164.852	112.689
		51.4999	147.777	162.722	114.717
		51.6667	147	163.37	115.854
		51.8333	143.632	164.696	113.824
		52.0001	146.5	162.133	112.646
		52.1666	148.753	163.456	114.011
		52.3332	146.238	164.854	114.444
		52.5	149.113	163.413	115.334
		52.6666	148.721	163.514	111.202
		52.8334	143.833	163.418	111.551
		52.9999	147.473	163.686	116.744
		53.1667	149.498	162.133	114.11
		53.3333	147.847	161.185	114.629
		53.5001	145.519	163.845	113.825
		53.6666	147.13	161.056	112.761
		53.8332	149.374	162.449	114.487
		54	144.179	159.601	110.875
		54.1666	147.171	161.646	112.903
		54.3334	144.006	163.66	113.464
		54.4999	147.559	161.79	114.673
		54.6667	144.123	156.767	112.818
		54.8333	147.113	162.435	112.184
		55.0001	146.667	161.185	111.738
		55.1666	141.978	162.612	111.536
		55.3332	146.783	157.471	109.493
		55.5	142.08	157.471	111.092
		55.6666	140.608	160.49	109.658
		55.8334	140.079	156.651	113.852
		55.9999	143.272	157.373	110.27
		56.1667	142.567	154.538	107.091
		56.3333	141.16	158.522	107.452
		56.5001	138.755	152.379	107.724
		56.6666	140.15	155.501	105.307
		56.8332	137.131	155.213	109.547
		57	138.743	152.048	106.805
		57.1666	138.813	150.626	106.947
		57.3334	136.757	149.432	104.129
		57.4999	136.281	152.35	106.271
		57.6667	136.065	148.583	103.379
		57.8333	134.455	150.106	103.812
		58.0001	134.24	149.921	102.216
		58.1666	131.907	147.329	102.689
		58.3332	130.972	146.308	102.07
		58.5	133.288	144.035	101.48
		58.6666	130.799	141.69	102.602
		58.8334	129.332	142.38	101.006
		58.9999	129.649	143.994	101.265
		59.1667	127.636	143.2	100.101
		59.3333	128.958	140.654	100.545
		59.5001	125.318	137.662	97.28
		59.6666	126.971	143.576	99.062
		59.8332	122.961	140.266	100.086
		60	125.588	135.636	96.692
		60.1666	125.982	138.266	100.935
		60.3334	122.153	136.381	96.014
		60.4999	120.972	136.453	95.178
		60.6667	121.536	136.842	96.533
		60.8333	122.385	133.576	94.058
		61.0001	119.06	134.497	95.035
		61.1666	119.361	133.547	94.347
		61.3332	120.429	131.089	92.807
		61.5	119.864	129.007	93.686
		61.6666	120.256	128.368	93.986
		61.8334	117.104	130.929	92.421
		61.9999	117.248	127.428	90.504
		62.1667	116.343	127.859	90.318
		62.3333	116.527	130.282	90.215
		62.5001	116.055	127.649	91.152
		62.6666	113.09	126.8	90.878
		62.8332	113.338	130.344	89.92
		63	113.464	126.11	88.475
		63.1666	110.924	125.277	87.837
		63.3334	113.363	123.68	87.411
		63.4999	112.025	123.06	86.648
		63.6667	111.105	124.714	86.893
		63.8333	109.787	121.822	86.599
		64.0001	113.569	122.513	84.07
		64.1666	107.235	122.398	86.576
		64.3332	110.247	121.175	86.613
		64.5	112.385	121.549	85.771
		64.6666	111.437	122.975	85.801
		64.8334	110.903	120.195	85.368
		64.9999	107.954	119.938	84.893
		65.1667	107.278	120.571	83.483
		65.3333	109.35	119.704	83.483
		65.5001	108.227	120.456	82.606
		65.6666	109.466	119.823	83.053
		65.8332	106.789	119.519	84.461
		66	108.227	120.341	84.116
		66.1666	105.307	121.074	84.303
		66.3334	107.947	121.866	83.954
		66.4999	107.292	118.629	83.052
		66.6667	106.337	118.053	81.956
		66.8333	107.321	120.254	83.325
		67.0001	106.918	118.787	84.605
		67.1666	104.755	118.917	83.451
		67.3332	107.136	117.535	81.672
		67.5	105.005	119.911	81.599
		67.6666	105.697	118.183	83.225
		67.8334	104.185	118.24	82.174
		67.9999	105.377	118.312	83.194
		68.1667	107.582	118.858	81.873
		68.3333	105.446	118.63	83.134
		68.5001	105.316	117.909	80.992
		68.6666	105.244	117.077	81.223
		68.8332	104.295	115.636	81.97
		69	104.788	116.775	83.18
		69.1666	104.271	119.09	81.512
		69.3334	106.495	115.205	81.524
		69.4999	106.976	118.455	82.246
		69.6667	105.609	116.37	80.994
		69.8333	108.343	118.729	82.519
		70.0001	104.444	116.14	79.772
		70.1666	104.971	121.506	81.553
		70.3332	106.616	119.19	83.915
		70.5	105.812	118.744	80.377
		70.6666	107.091	119.781	81.527
		70.8334	106.559	118.498	83.023
		70.9999	104.947	117.607	83.224
		71.1667	105.667	119.219	82.419
		71.3333	108.774	118.184	79.728
		71.5001	108.587	117.681	82.591
		71.6666	107.292	118.832	82.39
		71.8332	107.438	118.053	83.182
		72	105.862	119.808	82.789
		72.1666	106.53	118.026	83.498
		72.3334	105.438	119.78	82.391
		72.4999	106.631	120.818	84.03
		72.6667	108.803	120.801	82.318
		72.8333	107.58	120.83	82.447
		73.0001	106.113	120.988	83.224
		73.1666	107.215	121.693	83.481
		73.3332	106.696	119.837	83.436
		73.5	108.004	121.018	82.473
		73.6666	106.511	122.182	82.719
		73.8334	109.17	121.605	82.733
		73.9999	106.516	122.356	82.375
		74.1667	110.126	122.31	84.792
		74.3333	107.308	121.089	84.549
		74.5001	108.386	123.407	85.584
		74.6666	107.695	120.99	82.994
		74.8332	109.351	120.731	82.305
		75	108.026	119.566	82.922
		75.1666	107.12	121.191	82.649
		75.3334	106.717	119.938	82.893
		75.4999	108.04	119.58	84.145
		75.6667	105.134	119.679	85.166
		75.8333	105.192	120.83	84.346
		76.0001	107.79	120.353	83.409
		76.1666	106.444	116.876	84.562
		76.3332	107.754	121.473	81.844
		76.5	107.294	116.37	84.52
		76.6666	108.321	122.038	84.716
		76.8334	108.17	119.823	82.721
		76.9999	108.538	120.326	83.854
		77.1667	107.077	120.024	83.023
		77.3333	105.16	120.899	85.421
		77.5001	107.357	119.677	82.818
		77.6666	108.343	117.593	82.735
		77.8332	107.551	119.794	81.498
		78	103.856	118.542	82.851
		78.1666	105.379	117.32	80.865
		78.3334	105.278	117.305	81.858
		78.4999	105.451	119.665	81.44
		78.6667	107.925	117.363	80.606
		78.8333	105.639	117.981	82.779
		79.0001	107.594	117.681	83.124
		79.1666	104.688	116.631	81.527
		79.3332	104.401	118.515	81.296
		79.5	103.669	117.204	83.959
		79.6666	106.992	115.723	82.549
		79.8334	105.178	117.593	80.16
		79.9999	108.472	117.724	81.282
		80.1667	103.034	116.487	81.541
		80.3333	106.213	113.782	81.498
		80.5001	104.688	114.33	81.512
		80.6666	105.034	115.94	79.426
		80.8332	105.35	114.372	81.009
		81	105.005	114.457	81.858
		81.1666	103.969	112.145	81.57
		81.3334	103.897	115.867	79.743
		81.4999	103.538	112.241	82.131
		81.6667	105.048	115.032	80.045
		81.8333	103.178	116.284	81.901
		82.0001	104.949	112.069	80.924
		82.1666	104.439	112.774	79.081
		82.3332	103.753	112.547	79.139
		82.5	101.883	114.461	77.484
		82.6666	101.595	114.271	81.023
		82.8334	102.789	110.688	81.239
		82.9999	101.036	113.307	79.427
		83.1667	102.228	115.25	80.002
		83.3333	102.644	110.155	80.117
		83.5001	100.891	111.321	79.987
		83.6666	102.315	111.984	78.937
		83.8332	99.581	113.047	78.218
		84	101.451	108.976	78.751
		84.1666	101.737	110.774	77.916
		84.3334	101.837	110.17	79.066
		84.4999	102.831	108.544	77.414
		84.6667	100.847	110.846	79.297
		84.8333	99.768	109.988	76.233
		85.0001	99.007	109.185	78.305
		85.1666	98.79	105.667	78.563
		85.3332	99.869	107.681	78.708
		85.5	100.718	108.156	77.47
		85.6666	97.668	109.471	74.837
		85.8334	99.538	108.876	74.751
		85.9999	98.675	107.307	75.657
		86.1667	94.935	106.762	75.154
		86.3333	97.209	106.193	73.788
		86.5001	96.992	106.314	75.139
		86.6666	96.906	104.532	74.969
		86.8332	96.704	104.818	74.204
		87	98.058	103.669	74.478
		87.1666	96.014	106.688	74.621
		87.3334	94.618	105.465	72.852
		87.4999	94.963	102.412	76.607
		87.6667	96.1	106.057	74.636
		87.8333	95.341	103.998	72.569
		88.0001	95.684	102.831	73.932
		88.1666	94.866	105.176	72.728
		88.3332	96.445	105.1	73.154
		88.5	92.791	102.041	75.441
		88.6666	94.963	103.422	74.492
		88.8334	94.91	107.22	73.231
		88.9999	95.74	104.732	74.593
		89.1667	95.641	103.692	74.25
		89.3333	95.48	103.351	74.203
		89.5001	93.381	105.683	73.931
		89.6666	97.049	104.286	74.981
		89.8332	95.366	103.893	72.751
		90	93.271	104.3	73.188
		90.1666	93.526	101.882	73.083
		90.3334	93.942	104.012	72.248
		90.4999	95.755	101.824	72.952
		90.6667	93.122	104.872	72.521
		90.8333	95.481	104.3	72.924
		91.0001	93.184	101.768	72.483
		91.1666	92.23	103.725	73.916
		91.3332	93.453	104.182	72.147
		91.5	92.734	102.225	72.176
		91.6666	93.986	101.711	73.644
		91.8334	93.251	102.935	71.643
		91.9999	93.438	106.468	70.938
		92.1667	93.367	103.907	72.319
		92.3333	93.625	100.502	72.032
		92.5001	95.01	102.671	73.374
		92.6666	94.878	103.667	72.464
		92.8332	93.011	105.58	72.453
		93	95.181	102.518	71.587
		93.1666	93.28	103.625	70.694
		93.3334	93.195	101.293	72.608
		93.4999	91.842	103.883	72.478
		93.6667	93.841	104.242	72.809
		93.8333	93.007	105.203	72.032
		94.0001	92.836	105.019	71.587
		94.1666	94.418	101.782	73.443
		94.3332	92.705	105.187	72.967
		94.5	93.812	103.769	72.147
		94.6666	92.633	105.321	72.463
		94.8334	94	103.207	71.902
		94.9999	95.424	103.034	73.542
		95.1667	93.798	102.674	72.348
		95.3333	94.13	103.005	71.716
		95.5001	93.424	103.538	72.406
		95.6666	94.202	104.444	69.932
		95.8332	92.762	103.669	71.01
		96	90.712	103.394	72.181
		96.1666	94.187	105.365	70.809
		96.3334	96.431	103.135	71.312
		96.4999	91.713	104.525	75.169
		96.6667	91.526	103.104	71.846
		96.8333	94.244	102.975	72.061
		97.0001	94.23	103.221	69.859
		97.1666	92.59	103.408	72.708
		97.3332	95.136	105.278	70.766
		97.5	92.749	104.171	70.939
		97.6666	93.251	104.468	72.391
		97.8334	93.728	103.638	72.565
		97.9999	93.629	103.581	72.626
		98.1667	93.801	103.207	71.763
		98.3333	93.381	105.106	72.276
		98.5001	91.829	105.451	73.169
		98.6666	93.108	102.705	74.046
		98.8332	94.057	102.689	72.708
		99	94.634	103.669	70.378
		99.1666	95.093	101.739	72.679
		99.3334	94.217	105.019	71.572
		99.4999	96.301	105.237	73.096
		99.6667	95.44	102.805	70.724
		99.8333	93.955	102.286	72.577
		100	94.273	104.573	72.521
		100.167	93.497	103.447	73.601
		100.333	95.109	103.145	71.979
		100.5	94.82	103.653	72.535
		100.667	94.634	104.819	73.069
		100.833	94.345	103.84	73.37
		101	94.676	103.984	74.708
		101.167	95.251	104.417	73.96
		101.333	95.267	102.316	74.076
		101.5	94.23	102.257	74.391
		101.667	92.877	102.833	73.039
		101.833	93.827	102.489	73.255
		102	93.197	103.969	71.174
		102.167	93.295	102.732	71.586
		102.333	94.044	100.531	72.824
		102.5	95.638	101.094	72.117
		102.667	93.915	102.978	74.291
		102.833	97.208	103.568	72.046
		103	94.49	102.043	69.558
		103.167	96.544	103.307	72.534
		103.333	94.761	101.423	71.211
		103.5	94.103	100.214	72.54
		103.667	96.173	103.49	73.201
		103.833	95.166	102.775	72.292
		104	94	102.718	73.499
		104.167	94.532	104.645	71.715
		104.333	94.375	102.789	72.536
		104.5	94.619	101.538	72.594
		104.667	95.756	101.02	72.795
		104.833	96.1	103.149	72.909
		105	94.031	101.925	73.359
		105.167	94	100.948	73.988
		105.333	95.078	100.532	69.888
		105.5	94.779	103.034	71.145
		105.667	94.776	102.588	74.391
		105.833	93.985	100.79	75.513
		106	96.849	102.588	72.051
		106.167	93.064	103.71	72.262
		106.333	93.323	98.459	74.823
		106.5	95.038	100.588	76.378
		106.667	92.418	104.18	73.04
		106.833	95.884	98.446	73.24
		107	96.834	101.236	71.701
		107.167	94.391	101.754	72.439
		107.333	94.52	98.819	74.078
		107.5	94.304	101.508	75.501
		107.667	93.741	102.027	72.708
		107.833	97.439	101.696	73.587
		108	95.05	101.007	73.14
		108.167	94.258	100.601	74.075
		108.333	93.64	100.186	72.463
		108.5	94.444	98.976	71.887
		108.667	95.496	99.783	72.837
		108.833	94.434	100.056	74.107
		109	93.857	101.552	72.579
		109.167	92.791	98.546	72.593
		109.333	92.23	98.547	74.564
		109.5	92.289	98.46	73.889
		109.667	95.569	99.366	73.963
		109.833	92.044	99.238	73.083
		110	91.755	100.445	72.176
		110.167	93.212	99.524	73.345
		110.333	93.772	99.638	74.437
		110.5	94.116	97.222	73.903
		110.667	91.338	97.999	73.758
		110.833	93.327	100.245	74.135
		111	93.816	98.963	72.971
		111.167	91.875	98.013	72.353
		111.333	93.352	100.603	74.449
		111.5	93.944	97.61	73.459
		111.667	95.352	99.122	75.24
		111.833	92.092	99.279	74.783
		112	93.64	98.733	72.348
		112.167	91.296	100.675	72.723
		112.333	94.071	99.883	72.981
		112.5	93.555	97.539	73.788
		112.667	92.46	98.186	74.132
		112.833	95.496	97.308	75.715
		113	94.076	98.085	74.481
		113.167	91.266	98.56	74.593
		113.333	92.536	98.803	73.1
		113.5	92.892	98.389	72.406
		113.667	92.019	96.993	77.039
		113.833	92.503	99.281	73.729
		114	92.348	95.641	73.401
		114.167	93.554	97.625	73.614
		114.333	91.526	97.179	75.111
		114.5	91.559	97.195	75.975
		114.667	92.724	96.144	75.071
		114.833	91.789	98.173	76.378
		115	91.546	101.377	76.077
		115.167	91.718	99.15	74.64
		115.333	92.26	102.201	76.68
		115.5	92.115	95.122	75.024
		115.667	93.454	98.876	77.73
		115.833	94.808	99.71	75.947
		116	92.68	99.337	76.694
		116.167	92.46	98.963	76.75
		116.333	94.562	100.128	77.931
		116.5	93.669	99.079	77.527
		116.667	91.496	98.475	78.218
		116.833	92.436	96.057	77.456
		117	93.902	95.066	77.01
		117.167	93.323	100.011	77.801
		117.333	93.986	97.064	78.032
		117.5	92.45	98.128	79.282
		117.667	92.876	99.439	80.231
		117.833	94.028	98.948	78.952
		118	92.906	98.819	80.376
		118.167	94.98	100.373	78.707
		118.333	93.958	98.603	78.406
		118.5	94.33	98.314	79.815
		118.667	93.614	96.834	80.159
		118.833	92.748	99.842	80.764
		119	93.108	101.394	79.613
		119.167	94.031	97.914	78.807
		119.333	92.978	98.92	81.555
		119.5	93.021	97.38	80.62
		119.667	95.038	101.568	81.309
		119.833	93.241	98.833	81.251
		120	95.812	99.97	83.138
		120.167	91.731	97.236	81.826
		120.333	95.022	98.042	82.895
		120.5	92.187	97.943	81.484
		120.667	93.582	99.58	81.412
		120.833	93.913	100.445	81.901
		121	93.226	98.99	81.136
		121.167	93.194	101.266	83.296
		121.333	93.064	100.374	84.174
		121.5	93.21	100.689	82.506
		121.667	96.301	99.639	82.361
		121.833	95.194	97.682	84.361
		122	95.467	100.603	85.023
		122.167	94.417	100.329	85.267
		122.333	95.195	99.307	86.16
		122.5	95.812	99.222	84.62
		122.667	95.94	100.617	85.41
		122.833	93.295	99.496	84.433
		123	92.489	100.834	85.382
		123.167	92.201	100.2	83.627
		123.333	92.229	99.797	84.374
		123.5	93.384	97.539	85.765
		123.667	94.217	97.682	85.268
		123.833	94.691	100.529	82.995
		124	97.61	101.279	81.973
		124.167	95.424	99.366	80.359
		124.333	94.33	101.293	81.081
		124.5	94.707	99.121	79.9
		124.667	95.481	97.481	79.498
		124.833	93.799	100.085	78.967
		125	96.762	102.545	79.513
		125.167	95.483	99.035	75.629
		125.333	94.589	101.667	78.261
		125.5	95.293	98.605	75.843
		125.667	94.028	101.567	78.736
		125.833	93.798	101.108	74.823
		126	95.497	99.265	74.91
		126.167	94.23	99.797	74.938
		126.333	96.015	101.277	74.608
		126.5	95.769	100.286	74.866
		126.667	95.021	103.971	74.851
		126.833	95.005	99.711	76.03
		127	97.238	100.891	74.752
		127.167	97.612	100.401	72.148
		127.333	97.323	100.17	75.803
		127.5	94.448	102.01	72.928
		127.667	97.108	101.824	74.897
		127.833	94.633	99.481	70.349
		128	94.834	99.638	74.521
		128.167	95.988	98.949	70.471
		128.333	94.448	101.235	71.749
		128.5	96.647	102.153	70.679
		128.667	95.381	98.344	72.607
		128.833	97.74	102.2	70.182
		129	93.525	100.184	70.579
		129.167	97.914	100.142	71.256
		129.333	94.418	100.991	70.493
		129.5	95.265	99.437	69.759
		129.667	95.037	102.268	71.198
		129.833	95.154	99.653	71.376
		130	95.526	99.984	71.447
		130.167	95.498	99.393	70.771
		130.333	97.238	101.782	72.167
		130.5	97.812	100.82	71.399
		130.667	95.109	101.237	71.562
		130.833	97.452	101.305	71.989
		131	95.366	98.792	73.715
		131.167	97.482	100.083	72.378
		131.333	96.101	101.003	72.899
		131.5	97.238	99.353	72.613
		131.667	96.805	100.127	72.291
		131.833	97.525	100.831	72.223
		132	94.91	101.395	73.964
		132.167	95.267	101.092	74.536
		132.333	96.288	98.605	72.493
		132.5	97.467	100.142	73.043
		132.667	95.683	101.25	75.154
		132.833	100.027	99.809	73.801
		133	96.993	99.063	75.903
		133.167	97.668	101.034	75.024
		133.333	95.323	98.474	74.794
		133.5	95.107	100.128	77.901
		133.667	96.287	100.904	78.06
		133.833	97.639	101.147	77.153
		134	98.704	100.975	77.757
		134.167	98.344	101.854	78.06
		134.333	96.879	98.028	76.882
		134.5	95.569	99.509	77.831
		134.667	99.049	99.955	79.628
		134.833	96.344	100.357	77.757
		135	97.222	101.452	80.937
		135.167	96.33	99.769	77.268
		135.333	96.977	99.164	77.887
		135.5	97.769	100.834	82.361
		135.667	95.641	100.142	80.762
		135.833	96.533	99.955	81.111
		136	95.483	102.272	82.003
		136.167	97.726	98.905	83.034
		136.333	98.547	102.043	84.549
		136.5	95.97	102.828	81.383
		136.667	95.696	98.43	85.611
		136.833	95.713	101.711	82.88
		137	97.266	100.388	84.285
		137.167	95.985	97.423	85.123
		137.333	96.56	100.358	82.534
		137.5	94.736	99.581	85.765
		137.667	98.229	99.439	83.584
		137.833	94.071	99.898	85.21
		138	94.577	97.812	85.679
		138.167	98.2	102.559	88.475
		138.333	94.504	100.977	87.585
		138.5	94.85	101.998	85.829
		138.667	93.702	101.162	88.009
		138.833	95.713	100.82	88.338
		139	98.114	99.942	87.95
		139.167	96.69	99.208	89.597
		139.333	95.611	97.956	91.209
		139.5	97.222	98.833	90.331
		139.667	97.597	100.919	89.555
		139.833	96.662	102.345	90.825
		140	97.352	100.673	91.985
		140.167	96.403	98.847	90.84
		140.333	96.028	100.171	91.338
		140.5	96.445	101.597	91.726
		140.667	97.31	99.092	90.821
		140.833	96.314	99.582	91.394
		141	94.98	98.015	89.115
		141.167	97.151	101.554	88.425
		141.333	98.387	99.121	90.029
		141.5	95.755	99.508	90.086
		141.667	97.18	102.674	91.196
		141.833	97.41	98.072	89.368
		142	97.163	100.516	90.287
		142.167	98.416	98.43	88.95
		142.333	98.071	101.322	87.972
		142.5	96.014	100.286	89.497
		142.667	97.15	101.452	86.72
		142.833	98.531	99.711	88.446
		143	98.646		85.929
