# Supplementary material for: Circadian regulation of macromolecular complex turnover and proteome renewal
Source: EMBO J. 2024 May 22;43(13):2813–33. doi: 10.1038/s44318-024-00121-5 (PMC11217436; doi:10.1038/s44318-024-00121-5)
Supplement: Supplementary file 10 — Source data Fig. 6 [file 44318_2024_121_MOESM10_ESM.zip]

Archive with 19 entries (13 files):
- figure 6/
- figure 6/.DS_Store
- __MACOSX/figure 6/._.DS_Store
- figure 6/A/
- figure 6/F/
- figure 6/C/
- figure 6/E/
- figure 6/B/
- figure 6/A/6A.xlsx
- __MACOSX/figure 6/A/._6A.xlsx
- figure 6/F/6F.xlsx
- __MACOSX/figure 6/F/._6F.xlsx
- figure 6/C/6C.xlsx
- __MACOSX/figure 6/C/._6C.xlsx
- figure 6/E/6E.xlsx
- __MACOSX/figure 6/E/._6E.xlsx
- figure 6/B/.DS_Store
- __MACOSX/figure 6/B/._.DS_Store
- figure 6/B/6B.xlsx
