# Supplementary material for: Circadian regulation of macromolecular complex turnover and proteome renewal
Source: EMBO J. 2024 May 22;43(13):2813–33. doi: 10.1038/s44318-024-00121-5 (PMC11217436; doi:10.1038/s44318-024-00121-5)
Supplement: Supplementary file 10 — Source data Fig. 6 [file 44318_2024_121_MOESM10_ESM.zip › figure 6/A/6A.xlsx]

## Sheet: blot data
	p-eIF2α upon MG132, fold vs basal
Time (h)	rep 1	rep 2	rep 3
28	1.04584	1.01687	1.25617
32	1.43735	1.51971	1.69902
36	1.41924	1.23803	1.78764
40	1.84263	1.21399	1.56603
44	1.25258	1.08265	1.21011
48		1.34401	1.15257
52	1.35484	1.41089	1.22259
56	1.34174	1.18265	1.27339
60	1.34404	1.13848	1.32617
64	1.27497	1.05672	1.14725
68	1.06206	0.965968	0.954655
72	1.46988	1.14271
76	1.09241	1.14531	1.13204
80	1.45109	0.913536	0.959563
84	1.48115	0.709435	0.987099
88	1.1289	0.743835	0.75326

## Sheet: bioluminescence data
Time (h)	rep 1	rep 2	rep 3	rep 4	rep 5	rep 6
0.5	6675.84	6857.85	6868.62	6860.32	7262.12	7062.89
1	6440.06	6584.07	6599.88	6563.46	6908.84	6757.51
1.5	6298.63	6408.35	6400.82	6367.2	6668.02	6510.75
2	6172.35	6223.64	6234.53	6196.61	6422.58	6298.45
2.5	5999.06	5993.56	6027.66	5978.74	6170.76	6079.08
3	5710.04	5714.79	5725.85	5690.09	5871.22	5811.62
3.5	5369.22	5365.44	5381.67	5346.95	5540.46	5470.47
4	5023.5	5007.25	5045.08	5006.89	5193.78	5130.26
4.5	4669.98	4691.25	4701.57	4656.51	4869.55	4762.32
5	4352.52	4395.93	4397.18	4354.35	4570.93	4463.92
5.5	4092.23	4148.85	4129.59	4111.77	4282.89	4196.24
6	3889.24	3941.23	3913.97	3907.1	4038.14	3971.89
6.5	3725.22	3771.9	3755.44	3740.8	3864.17	3800.58
7	3600.35	3640.83	3629.17	3618.95	3712.3	3661.75
7.5	3509.24	3545.98	3532.91	3524.29	3592.33	3550.57
8	3438.12	3467.3	3461.92	3445.53	3504.71	3468.88
8.5	3387.43	3408.81	3400.11	3391.91	3441.4	3405.74
9	3344.87	3366.76	3347.1	3349.15	3383.12	3359.48
9.5	3312.08	3328.44	3320.83	3320.25	3338.9	3331.16
10	3295.23	3314.09	3301.09	3302.38	3315.34	3312.35
10.5	3286.72	3300.53	3292.39	3284.58	3302.51	3293.68
11	3284.33	3291.43	3287	3279.96	3286.85	3292.67
11.5	3283.92	3295.07	3288.37	3288.87	3293.09	3304.05
12	3294.7	3304.54	3293.45	3296.91	3303.36	3304.08
12.5	3312.6	3320.86	3308.03	3318.86	3319.93	3316.61
13	3334.26	3345.11	3335.12	3346.45	3349.08	3345.57
13.5	3373.47	3380.06	3370.04	3379.76	3389.48	3386.49
14	3430.67	3433.16	3411.01	3436.8	3433.01	3437.48
14.5	3491.82	3499.16	3471.23	3509.54	3497.91	3500.04
15	3566.63	3572.48	3542.93	3600.07	3586.28	3571.49
15.5	3665.71	3673.54	3628.2	3711.97	3684.96	3671.1
16	3780.24	3797.21	3731.25	3828.41	3804.79	3796.51
16.5	3918.5	3921.87	3847.72	3968.2	3943.66	3937.32
17	4068.15	4081.63	3999.47	4127.3	4087.19	4091.61
17.5	4247.61	4258.06	4162.13	4307.59	4249.77	4274.96
18	4418.15	4428.27	4316.62	4492.63	4450.84	4470.08
18.5	4608.73	4632.38	4489.34	4681.19	4651.77	4670.44
19	4812.68	4833.04	4677.24	4880.04	4842.23	4861.64
19.5	5002.57	5027.64	4853.4	5074.78	5067.55	5056.31
20	5197.38	5222.47	5021.6	5264.12	5283.11	5246.52
20.5	5386.77	5385.68	5173.6	5451.34	5465.88	5426.15
21	5524.09	5533.03	5334.3	5621.58	5621.34	5604.6
21.5	5637.6	5684.12	5464.36	5742.99	5784.91	5755.05
22	5747.15	5796.49	5569.07	5846.05	5909.06	5861.83
22.5	5813.75	5882.99	5640.37	5898.96	6016.15	5943.97
23	5848.29	5936.74	5702.99	5947.14	6077.25	5981.51
23.5	5851.86	5946.69	5713.27	5969.78	6103.86	5993.93
24	5842.51	5923.53	5705.53	5947.99	6084.22	5976.78
24.5	5802.26	5888.36	5664.39	5880.27	6024.04	5936.3
25	5719.26	5803.72	5603.4	5808.57	5956.19	5867.86
25.5	5614.47	5700.85	5534.41	5714.34	5877.04	5777.82
26	5522.72	5592.3	5433.91	5604.15	5775.66	5690.79
26.5	5405.47	5478.78	5319.06	5483.76	5650.16	5580.05
27	5282.07	5351.38	5220.48	5372.24	5510.73	5440.69
27.5	5164.37	5208.77	5100.75	5237.53	5375.96	5293.37
28	5024.8	5095.56	4988.59	5105.7	5247.61	5172.54
28.5	4871.5	4959.07	4870.39	4954.85	5109.02	5034.3
29	4742.93	4825.99	4754.54	4814.73	4960.41	4895.4
29.5	4620.7	4693.1	4625.52	4686.76	4816.4	4756.88
30	4492	4549.52	4492.6	4560.75	4692.22	4627.9
30.5	4362.02	4431.96	4376.09	4439.54	4550.92	4503.24
31	4235.11	4323.11	4259.83	4323.36	4418.76	4368.52
31.5	4135.3	4211.99	4155.66	4215.03	4291.18	4258.85
32	4038.72	4101.76	4068.5	4115.26	4202.69	4161.38
32.5	3960.2	4024.36	3979.74	4035.51	4110.4	4064.48
33	3883.61	3940.33	3910.33	3960.81	4019	3989
33.5	3829.63	3871.71	3855.52	3883.05	3948.82	3921.9
34	3791.9	3830.4	3796.04	3835.63	3889.26	3869.99
34.5	3759.43	3785.03	3760.57	3814.05	3843.76	3826.38
35	3738.45	3758.37	3746.55	3783.06	3812.31	3793.08
35.5	3721.08	3762.31	3731.71	3765.52	3791.66	3772.81
36	3727.01	3751.69	3720.07	3760.23	3783.18	3759.5
36.5	3730.71	3757.07	3730.2	3762.63	3785.57	3762.96
37	3745.11	3783.06	3742.43	3786.98	3801.19	3780.47
37.5	3774.45	3812.4	3765.26	3819.62	3819.85	3800.27
38	3806.97	3830.17	3790.24	3854.69	3845.88	3819.82
38.5	3865.61	3870.25	3823.73	3884.17	3880.6	3854.35
39	3906.65	3919.66	3864.17	3924.5	3922.21	3907.8
39.5	3967.06	3962.89	3922.23	3992.91	3988.09	3964.91
40	4030.75	4026.28	3996.56	4059.96	4052.42	4029.78
40.5	4094.12	4104.93	4051.55	4126.95	4106.25	4086.9
41	4159.7	4176.74	4114.61	4198.93	4190.14	4166.02
41.5	4242.44	4234.11	4184.32	4260.39	4265.12	4239.22
42	4309.81	4323.43	4246.06	4327.43	4341.96	4309.03
42.5	4371.3	4381.65	4313.28	4397.8	4405.78	4381.85
43	4430.77	4448.1	4373.76	4461.61	4473.93	4454
43.5	4503.56	4522.82	4433.18	4522.97	4552.85	4517.37
44	4559.58	4586.4	4493.62	4573.8	4622.83	4576.32
44.5	4600.36	4626.65	4545.06	4623.36	4674.52	4629.51
45	4653.3	4665.05	4571.86	4660.39	4719.19	4669.02
45.5	4690.13	4709.72	4602.21	4691.19	4770.94	4699.88
46	4696.66	4711.9	4637.25	4714.82	4792.43	4710.56
46.5	4689.18	4725.52	4652.79	4723.98	4791.71	4734.26
47	4681.75	4734.38	4649.05	4714.37	4785.03	4740.01
47.5	4677.17	4715.83	4648.06	4691.05	4769.66	4728.83
48	4646.85	4678.72	4619.12	4663.88	4753.09	4709.25
48.5	4611.69	4636.84	4579.37	4627.27	4719.4	4679.26
49	4558.13	4611.72	4531.84	4570.98	4680.22	4630.59
49.5	4511.5	4563.22	4475.72	4523.38	4623.75	4579.39
50	4457.76	4493.6	4446.89	4477.51	4568.97	4516.29
50.5	4392.63	4435.31	4390.09	4422.87	4491.91	4454.17
51	4334.81	4377.77	4316.79	4358.98	4425.96	4398.07
51.5	4271.57	4315.44	4249.44	4280.06	4349.2	4330.9
52	4207.09	4248.41	4203.27	4211.79	4282.98	4247.54
52.5	4138.18	4170.36	4135.53	4157.44	4209.85	4180.58
53	4076.84	4105.11	4084.72	4094.17	4154.89	4129.92
53.5	4019.55	4042.04	4013.07	4042.08	4094.27	4057.4
54	3966.99	3976.3	3953.83	3975.95	4028.55	3994.03
54.5	3899.63	3920.28	3897.55	3926.74	3965.46	3942.43
55	3854.7	3876.72	3849.32	3870.45	3919.09	3890.62
55.5	3810.82	3832.33	3802.67	3831.53	3881.23	3854.93
56	3772.88	3785.36	3761.12	3794.55	3828.35	3817.23
56.5	3731.52	3746.1	3730.71	3753.59	3793.12	3772.12
57	3705.12	3721.7	3713.85	3727.05	3760.75	3737.53
57.5	3679.49	3701.48	3675.98	3705.17	3730.31	3710.3
58	3661.56	3685.86	3659.66	3686.26	3711.31	3697.14
58.5	3649.66	3673.02	3650.43	3669.39	3698.35	3682.46
59	3652.09	3653.8	3639.49	3660.57	3689.99	3670.78
59.5	3645.49	3656.24	3637	3661.3	3688.78	3667.14
60	3648.03	3662.44	3639.86	3663.63	3685.17	3666.82
60.5	3657.09	3661.89	3644.21	3659.54	3693.7	3684.13
61	3662.71	3672.76	3653.56	3669.36	3694.58	3691.72
61.5	3673.85	3683.76	3663.42	3690.11	3715.48	3702.24
62	3691.61	3701.18	3667.38	3709.25	3730.11	3717.49
62.5	3716.14	3722.54	3689.63	3724.97	3755.6	3735.88
63	3738.09	3741.75	3711.83	3752.91	3789.6	3756.62
63.5	3765.11	3768.91	3730.8	3781	3811.01	3770.69
64	3786.84	3798.47	3750.6	3801.89	3834.16	3794.57
64.5	3803.31	3818.24	3779.97	3826.27	3867.19	3828.75
65	3835.91	3850.82	3809.3	3849.89	3890.46	3857.48
65.5	3863.86	3871.34	3824.01	3870.91	3910.51	3878.3
66	3891.13	3895.56	3856.58	3903.03	3935.27	3904.45
66.5	3913.57	3923.12	3873.12	3925.4	3963.91	3931.89
67	3918.27	3948.49	3885.27	3951.81	3991.55	3948.88
67.5	3943.64	3968.94	3915.24	3975.36	4016.91	3965.21
68	3975.05	3986.81	3935.34	3993.89	4032.61	3991.4
68.5	3980.13	3999.27	3936.45	4006.74	4045.06	4010.62
69	3990.67	4016.36	3954.59	4017.51	4053.45	4015.89
69.5	4003.93	4023.22	3968.91	4020.75	4065.61	4021.74
70	4006.84	4015.46	3969.27	4030.82	4075.65	4033.3
70.5	4006.09	4021.89	3978.36	4033.8	4078.54	4032.63
71	3997.41	4027.39	3972.01	4027.51	4061.69	4026.22
71.5	3993.49	4016.9	3958.26	4018.21	4051.42	4011.58
72	3980.64	4010.42	3960.91	3997.35	4040.67	4003.6
72.5	3956.06	3997.3	3949.32	3980.39	4025.69	3992.24
73	3937.44	3967.75	3929.1	3960.07	3999.57	3971.64
73.5	3917.6	3948.91	3908.03	3944.2	3988.02	3944.98
74	3894.7	3925.43	3888.27	3926.45	3965.05	3915.47
74.5	3874.14	3895.89	3871.6	3893.92	3933.89	3894.96
75	3851.97	3872.16	3847.87	3870.52	3904.41	3875
75.5	3827.84	3845.03	3820.72	3848.67	3880.79	3853.53
76	3794.92	3818.85	3803.59	3819.41	3854.98	3832.53
76.5	3775.54	3784.26	3770.44	3785.49	3816.45	3811.69
77	3751.52	3768.43	3740.4	3769.29	3800.1	3777.21
77.5	3738.17	3743.37	3727.14	3760.1	3775.69	3748.38
78	3709.97	3726.92	3705.8	3730.77	3749.16	3725.7
78.5	3685.98	3698.07	3687.46	3711.07	3738.52	3711.07
79	3670.61	3682.67	3662.59	3682	3715.77	3694.94
79.5	3646.68	3669.53	3648.33	3670.66	3691.75	3672.26
80	3629.42	3652.17	3635.94	3651.61	3678.3	3657.03
80.5	3624.57	3639.58	3623.15	3642.75	3665.88	3644.15
81	3618.44	3630.62	3616.6	3639.35	3650.79	3637.83
81.5	3607.57	3626.03	3606.17	3625.21	3646.74	3630.56
82	3599.51	3624.55	3599.94	3616.88	3645.4	3624.22
82.5	3597.4	3622.78	3593.92	3616.75	3642.48	3624.46
83	3600.59	3618.94	3597.99	3618.12	3639.43	3615.64
83.5	3608.01	3612.88	3595.39	3625.89	3643.82	3620.47
84	3605.32	3620.52	3594.91	3625.35	3643.69	3627.58
84.5	3608.24	3633.29	3610.53	3634.8	3652.46	3641.37
85	3620.57	3646.05	3614.77	3653.29	3659.97	3651.59
85.5	3624.34	3651.49	3618.62	3662.02	3674.69	3663.24
86	3631.03	3653.7	3630.31	3674.06	3681.82	3670.58
86.5	3650.96	3661.01	3636.86	3686.08	3693.21	3675.69
87	3669.36	3670.66	3648.89	3698.12	3707.77	3681.68
87.5	3684.23	3684.91	3662.29	3703.4	3726.64	3692.99
88	3694.13	3699.78	3673.67	3712.79	3750.58	3711.03
88.5	3705.37	3722.02	3687.18	3727.76	3757.02	3726.29
89	3715.8	3737.43	3696.92	3750.34	3765.62	3734.52
89.5	3734.49	3746.9	3703.98	3755.15	3775.45	3754.91
90	3739.51	3763.02	3716.45	3770.9	3788.13	3766.31
90.5	3750.19	3772.42	3728.28	3791.74	3799.93	3766.24
91	3753.77	3782.06	3740.46	3779.63	3811.79	3778.3
91.5	3758.77	3788.25	3748.63	3786.88	3815.3	3794.3
92	3769.72	3789.32	3751.1	3799.62	3815.37	3804.41
92.5	3899.03	3933.44	3901.76	3936.03	3973.3	3970.22

## Sheet: Sheet2
Outliers identified by ROUT, Q=1%
