# Supplementary material for: Circadian regulation of macromolecular complex turnover and proteome renewal
Source: EMBO J. 2024 May 22;43(13):2813–33. doi: 10.1038/s44318-024-00121-5 (PMC11217436; doi:10.1038/s44318-024-00121-5)
Supplement: Supplementary file 10 — Source data Fig. 6 [file 44318_2024_121_MOESM10_ESM.zip › figure 6/F/6F.xlsx]

## Sheet: Sheet1
Ratio of averages
Fold increase upon BTZ challenge
	ZT6			ZT18
	Mean	SEM	N	Mean	SEM	N
BTZ / VEH	3.18209	0.396285	11	0.855611	0.221417	11
