# Supplementary material for: Circadian regulation of macromolecular complex turnover and proteome renewal
Source: EMBO J. 2024 May 22;43(13):2813–33. doi: 10.1038/s44318-024-00121-5 (PMC11217436; doi:10.1038/s44318-024-00121-5)
Supplement: Supplementary file 10 — Source data Fig. 6 [file 44318_2024_121_MOESM10_ESM.zip › figure 6/C/6C.xlsx]

## Sheet: Sheet1
	Viability (% of control)
	control / control					BTZ 2.5uM / control					CHX 50uM / control
Time (h)	rep 1	rep 2	rep 3	rep 4	rep 5	rep 1	rep 2	rep 3	rep 4	rep 5	rep 1	rep 2	rep 3	rep 4	rep 5
27	102.917	78.5457	101.27	101.155	116.113	85.3312	86.2389	93.0216	95.057	97.4335	74.6102	68.9495	74.4382	70.0687	74.9654
33	96.1187	103.318	106.392	92.6708	101.501	83.5139	79.1956	85.3385	87.6911	79.1407	65.7438	62.7612	69.0872	69.1028	61.6189
39	107.771	98.8524	93.7238	97.2285	102.424	78.224	74.2836	70.3224	73.7414	73.3471	67.8969	62.5349	64.8047	65.1238	61.9045
45	93.6835	104.018	97.6423	88.6576	115.999	79.3052	77.2312	77.0282	77.5769	78.891	56.266	56.672	58.5128	60.3317	73.2039
51	103.574	89.0797	100.631	103.69	103.026	75.9137	79.0331	91.7971	87.9821	84.3452	56.5738	64.0955	65.5325	67.227	62.6418
57	98.1369	121.199	109.299	92.1389	79.2257	76.1984	75.8591	81.621	89.092	80.6988	62.7934	58.962	62.9852	68.7323	61.8343
63	93.2394	94.1524	104.17	102.034	106.404	70.5389	75.0447	76.842	68.7034	79.5238	55.3995	61.4244	56.3449	58.8875	64.96
69	96.1643	95.6177	103.187	107.084	97.9467	75.9993	79.98	74.4288	71.3789	80.0315	57.6861	58.0921	58.6585	55.2897	60.027
