# Supplementary material for: Circadian regulation of macromolecular complex turnover and proteome renewal
Source: EMBO J. 2024 May 22;43(13):2813–33. doi: 10.1038/s44318-024-00121-5 (PMC11217436; doi:10.1038/s44318-024-00121-5)
Supplement: Supplementary file 10 — Source data Fig. 6 [file 44318_2024_121_MOESM10_ESM.zip › figure 6/E/6E.xlsx]

## Sheet: Sheet1
p-eIF2alpha/total eIF2alpha	ZT6						ZT18
	rep 1	rep 2	rep 3	rep 4	rep 5	rep 6	rep 1	rep 2	rep 3	rep 4	rep 5	rep 6
VEH	0.438147	0.339413	0.414685	0.301577	0.436233	0.324724	1.90333		1.49375	1.35583	0.94467	1.13289
BTZ	0.896245	1.60739	1.04495		1.34955	1.08096		1.44875	0.844839	0.825622	1.28011	0.357279
