# Supplementary material for: Circadian regulation of macromolecular complex turnover and proteome renewal
Source: EMBO J. 2024 May 22;43(13):2813–33. doi: 10.1038/s44318-024-00121-5 (PMC11217436; doi:10.1038/s44318-024-00121-5)
Supplement: Supplementary file 10 — Source data Fig. 6 [file 44318_2024_121_MOESM10_ESM.zip › figure 6/B/6B.xlsx]

## Sheet: Sheet1
		Aggregation upon MG132 (fold)
	Time (h)	rep 1	rep 2	rep 3	rep 4	rep 5	rep 6
	24	1.15897	1.19532	1.13763	1.38481	1.10131	0.996955
	36	1.72726	1.51663	1.31201	1.50527	1.32134	1.79668
	48	1.37516	1.31114	1.04201	1.36225	1.16128	1.23747
	60	1.74507	1.58372	1.82183	1.74301	1.82239	1.8266
